# Supplementary material for: Enhancing mRNA translation efficiency with discriminative and generative artificial intelligence by optimizing 5′ UTR sequences
Source: iScience. 2025 Sep 10;28(10):113544. doi: 10.1016/j.isci.2025.113544 (PMC12506572; doi:10.1016/j.isci.2025.113544)
Supplement: Table S4. Optimization results of the 5′ UTR generation model on the test set sequences (50 nt), related to Figure 2 [file mmc2.xlsx]

## Sheet: Sheet1
Table S4 Optimization results of the 5' UTR generation model on the test set sequences (50nt)
Original seq	Optimized seq	Measured RL	Predicted RL	Predicted opt_RL	Increased RL	pred_rl_by_50	pred_rl_by_25	pred_by_mttrans_50	pred_by_mttrans_25
TTCCACAATGCCGCAGAGAGGTGAAGACGCGACACCCAGGCACACGGAGA	TTCCACAATGCCGCAGAGAGtTGAAGACGCGAaACCCAGGCACAatGAGA	2.67919	2.97119	8.13805	5.16687	3.17467	2.28351	2.965	2.30574
CTGAGGGATGGAATTCCAGACAAAATGGTTTCCCGAGCGCTATCAGGCAT	CTGAGGGATGGAATTCCAGACAAAATGGTTTCCCGAGCGCTATaAtGaAT	3.0255	2.98876	8.13741	5.14865	3.17384	2.4529	3.22948	2.22656
ACCAACAGCAATGGATGCATACTATTACCCTACCCGTGGCTGGCTAAATG	ACCAACAGCAATaGATaCATACTATTACCCTACCCGTaGCTaGCaAAATG	2.91435	2.99836	8.1343	5.13594	8.229	6.65009	8.39055	6.61954
ATTAGAAATGGATGTTTGTGACCGTAATATTGTGGCGACGCCGTACTGGA	ATTAGAAATaGtTGTTTGTGACCGTAATATTGTGGCGAaGCaGTACTGGA	3.27763	3.01389	8.10824	5.09435	7.96202	6.61923	8.05108	6.39711
GGAGAAAGGAATAATGGAGGAACACCAGGGGGTACAAATATGTCAGCAGC	GGAGAAAGGAATAATGGAGGAACACCAGGGaGTACAAATtTaTCAtgAGC	2.69352	2.97375	8.06767	5.09392	3.08262	2.35838	3.01151	2.09242
GAGCGTCATGCCGCGTCAGTTAATATTTAGTGCTGCCCTGGTCCAACAAT	GAGCGTCATGCCGCGTtAGTTAATATTTAGTGCTGCCCTaGTCCAtgAAT	2.98025	3.02591	8.10877	5.08286	4.76139	4.18235	4.96636	3.40237
TATAGGACAAAAAATGGAAGTTATCCGGACGAGAACTCCCGAGGAACCAG	TATAGGACAAAAAATGGAAGTTATCCGGACGAGAACTCCCGAGGAACatG	2.93689	3.03136	8.11413	5.08277	3.13524	2.46766	3.04331	2.4103
CAAAATGCGCGGAAAGTCAAACCGGGTGGTGGAGCACTATGCTACGGAGA	CAAAATGCGCGGAAAGTCAAACCGaGTGGTaGAGCACTATGCTAatGAGA	3.20714	3.01902	8.08981	5.07079	3.36389	2.43045	3.15498	2.39085
CCGGCGGAAAATGCCAGAGTTCGGGTGGAAAGATAACGAAAGGCGATGCC	CCGGaGGAAAtTGCCAGAGTTCGaGTaGAAAGATAACGAAAGGCGtTGaC	3.1004	3.04848	8.11495	5.06647	8.19716	6.70117	8.25773	6.59724
CAGCGATATGCAATTCGGACCCGCCATCATGTATCGATTAGATCTGGTAA	CAGCGATATGCAATTCGGACCCGCCATCATGTATCGATTAGATaatGaAA	3.02887	3.05341	8.10628	5.05287	3.08404	2.1892	2.98805	2.16147
CAACAGCATGAAAATAATGGGAGCCAGGGAAGGGAACGAGTATAGGCGTC	CAACAGCATGAAAATAATGGGAGCCAGaGAAGaGAACGAGTATAGGaGTC	3.52519	2.96143	8.00809	5.04666	3.05636	2.3049	2.86699	2.06941
ATTGTTCATAATGCGGAACTTCAAGCCGAAATGGTTCTGGAGTCAGCTCA	ATTGTTCATAATGCGGAACTTCAAGCCGAAATGGTTCTaGAGTCAtgaCA	3.1544	3.03966	8.08085	5.04119	4.10614	2.57518	4.50705	3.06539
ATAGCCTGCCAACATGGGCGAACGCAAAAGCTCTCCTGGGACAAGCCACA	ATAGCCTGCCAACATGGGaGAACGCAAAAGCTCTCCTGGGAaAAatgACA	2.92918	2.91253	7.95349	5.04096	3.01315	2.23781	3.0083	2.16256
CGCCATGAGAGGAGCGTTCGCGAGATCGGATGGGAAAACGAGGGGGCCCT	CGCCATGAGAGGAGCGTTCGCGAGATCGGATaGGAAAACGAGGGatgaCT	3.01966	3.09513	8.13361	5.03847	3.40313	2.75359	3.09506	2.58041
CTCCGCAGCCATTATGGCTACACAAATCGCAAGACAACAATATGCGATAA	CTCCGCAGCCATTATGGCTACACAAATCGCAAGACAACAATATGCGAaAA	2.86159	3.00283	8.03904	5.03621	3.03532	2.16945	2.96476	2.14232
CCGTCGCATCATGGCGAATGACTTAAAAAGAATTGGCAAGCAAACCGCTA	CCcTaGCATCATGGCGAATGACTTAAAAAGAATTGGCAAGCAAAatGCTA	3.29067	2.95241	7.98552	5.0331	3.36953	2.28716	3.33818	2.27673
CACAATGGTCATATCTAAGGTTTCAGCTGAGCGGACTGGCTTCTATCATA	CACAATaGTCATATCTAAGGTTTCAGCTGAGCGGACTaGCTTCTATgATA	2.87472	3.16045	8.19322	5.03277	8.20404	6.54501	8.30692	6.6219
CCGGGCAATGGATACTCTAACCATCCCCCGAGCGCGGTATGATAGTAGAA	CCcaGaAATaGATACTCTAACtATCaCCCGAGCGCGGTATGATAGTAGAA	2.82906	3.15143	8.17771	5.02628	8.15223	6.45412	8.36025	6.41884
CGCTAATATGGTGATGGACCTAATATTCGACAGGGAAGACTTAAAAACGG	CGCTAATATaGTGATGGACCTAATATTCGACAGGGAAGACTTAAAAAatG	3.10772	3.11387	8.13475	5.02088	3.34217	2.65379	3.21359	3.03504
CCGCGAGATGGGCAACGGCGGCTGTAATAGTCCAAGCCGAATCCTACGAT	CCcaGAGATGGGCAACGGaGGCTGTAATAGTCCAAGCCGAATCCaACGAT	2.88846	3.0668	8.08363	5.01682	3.4919	2.31564	3.40432	2.25224
GATGATGGAGTCAGCGCACGCACGGCTCATGCCCTGTGAGTCTTATAACA	GATGATaGAGTtAGaGaACGCACGGaTCATaCCCTGTGAGTCTTATgACA	2.56457	3.06936	8.08171	5.01234	6.1448	5.51228	6.50084	6.09822
GGCCGAAGTGATAGAAATGGGCCTCTTAGCAACAGGCTGCGATGGCCGCA	GGaCGAAGTGATAGAAATGGGCCTCTTAGCAACAGGCTGCGATGatgaCA	2.88502	3.05961	8.06806	5.00845	3.19294	2.49187	3.04365	2.70946
TCAAAGAATGTATCTCGTGACGTCTTTCGTCGTATCTCAAGCATGGTCAG	TCAAAGAATGTATCTCGTGACGTCTTTCGTCGTATCTCAAGCATaGTatG	2.48759	3.11689	8.12489	5.008	5.0355	3.7764	5.27048	3.77613
TCGTAAGATGGCTTATTCGTACAGGACGGGTTCGGAATCCGGCTATTCGA	TCGTAAGATaGCTTATTCGTAtAGGACGGGTTCGGAATCCGGCTATTaGA	2.8394	2.9493	7.95529	5.00598	7.98572	6.61955	8.14329	6.6228
CCGCCAAAATATGGCACACCCACGTCAGCGGCTTGTAAAACGTAGCATAA	CCcCaAAAATATaGCACACCCACGTtAGCGGCTTGTAAAACGTAGCAaAA	2.97347	3.01267	8.0171	5.00443	8.09032	6.42927	8.18895	6.34282
CAGATACGACGCGATGCGTCAAACATCCGACCGGGTATTGTGCAAAACGG	CAGATACGAaGCGATGCGTCAAACATCCGACCGGGTATTGTGCAAAAatG	2.91924	3.13549	8.1303	4.99481	3.34504	2.98495	3.19278	3.21199
AATCATGGTGGGTCAGAACGGTACCCACCCGGAAATTTCACAAGTCAAAC	AATCATaGTGaGTtAGAACGtTACCCACCCGGAAATTTCACAAGaCAAAC	2.9342	2.99432	7.98162	4.98731	8.03327	6.46746	8.18695	6.45135
TACTCAATCGACGATGGGAAGGCGTGACTATGTCCGAGAGTTAGTTCAAG	TACTCAATCGAaGATGGGAAGGCGTGACTATtTCCGAGAGTTAGaTaAtG	2.86137	3.15118	8.13537	4.98419	3.26847	2.48556	3.1192	2.60675
CTCCGGTCTCGCCATGGATTCGAAACACGTGTTGACAGATTGGCGCAGAA	CTCCGGTtTCGCCATGGATTCGAAACACGTtTTGACAGATTaGCGtAGAA	2.64452	2.92296	7.90448	4.98152	4.21931	2.83462	4.43188	3.32138
TAATATGGCGGATGCCCGCGTCATACGGCTGAAACACACGGAGTGGGACA	TAATATaGCGGATaCCCGCGTtATACaGCTGAAACACACGGAGTatGACA	3.21968	3.03662	8.01495	4.97833	8.16361	6.73379	8.34985	6.69098
GCACACACGTAAACGGCCCCTAGAGCCATTAAACTGTAGCGTTAAAATGG	GCACACACGTAAACGGCCCCTAGAGCCATTAAACTGTAGCGTTAAAAatG	2.7994	3.12706	8.10423	4.97717	8.14931	6.50116	8.14781	6.38554
CCGAAAGATGTCATTGTTAACGGCGATCATGCAAAAGAGCGAGTCTATGG	CCGAAAGATGTCATTGTTAACGGCGATCATGCAAAAGAGCGAGTCTAatG	3.101	2.95291	7.92925	4.97634	3.04802	2.28927	3.17766	2.40822
CCGGGAAATGGAGCAGCATCAGAGACTTCCGACCGTTGCGAACAGACTGG	CCGGGAAATaGAGCAGCATCAGAGACTTCCGACCGTTGCGAACAGAaatG	3.31389	3.01875	7.9945	4.97574	8.13524	6.43071	8.35066	6.71716
CCCGACGATTCGGGAAAGGAGTCCAGTTCTTAGTATCCGGGCAACTATGG	CCCGACGATTCGGGAAAGGAGTCCAGTTCTTAGTATCCGGGCAAaTAatG	3.01393	3.21442	8.18208	4.96767	8.15925	6.62314	8.30243	6.68082
GGAAAAGATGCCGCTACCGGCAAAGAAGGTATGGTCGGACCGAAAAGTGC	GGAAAAGATGCCGCTACCGGCAAAGAAGGTATaGTCGGACCGAAAtGaGC	2.80059	2.96249	7.9281	4.96561	4.48494	3.64648	4.51112	3.35098
TCCAGTCATGTGTCACCGCGGCGTACCTGCTGCAGGAGTACCCGCCTCAA	TCCAGTCATtTGTtACCGCaGaGTACCTGCTGCAGGAGTACCCGaCTaAA	2.88956	3.03029	7.98773	4.95744	8.0679	6.63597	8.23403	6.51768
CGAAAAAGATATGGCATCCATGAGACACCACAAAGGTGCTATATTGTGGG	CGAAAAAGATATGGCATCCATGAGACACCACAAAGGTGCTATATTGTatG	3.04358	2.99647	7.95275	4.95628	3.16508	2.4559	3.07	2.63319
ACAGAACGACGCCATGGATGTTAAATTTCGGGTCCCTTATCTTTATCCTG	ACAGAACGAaGCCATGGATGTTAAATTTCGaGTCCCTTATCTTTATCaTG	2.92343	3.02961	7.98452	4.95491	3.16264	2.38738	3.13346	2.53887
AGAAATGGGTGTGAAATGGATTCTAACTACGACGGCATCCCAATGGGGTT	AGAAATGGGTGTGAAATGGATTCTAACTACGACGGCATCCCAATatGGTT	2.90174	3.01337	7.96298	4.94961	3.19595	2.35548	3.19924	2.39377
TTACGAATGGACTCCAAAAGGAAGGCGCAGGCGCTCCAGTTCGAGAATGG	TTACGAATGGACTCCAAAAGGAAGGCGCAGGCGCTCCAGTTaGAGAAatG	2.50494	3.0084	7.9564	4.948	3.81819	3.07724	3.74865	3.24246
CAACAAATACTGGCCCCGTGTAGTTGGCAGGACTGACTTCTGAAAGATGG	CAACAAATACTaGCCCCGTGTAGTTaGCAGGACTGACTTCTGAAAGAatG	3.06749	3.16155	8.10394	4.94239	8.21624	6.42612	8.33176	6.43029
CCGATGGAGAATCACGTCGAAACCTTGTTTAAAGATGCCCGCGGATCAGG	CCGATGGAGAATCACGTCGAAACCTTGTTTAAAGATGCCCGCGGATgAtG	3.26679	3.10868	8.0497	4.94103	3.22292	2.62374	3.16837	2.30862
AGAGACAAGTATGCCGGTACGGGTCAAAAGGCGAAACCGTCGACCGGAAT	AGAGACAAGTATGCCGGTACGaGTCAAAAGGCGAAACCGTCGACatGAAT	2.82658	3.08297	8.01716	4.93419	3.22676	2.51177	2.97574	2.47625
ATGTACGATGGGTTTGGTAATTATTATCCTAAGTTCAAAGGGTCACTGGA	tTGTACGATGGGTTTGGTAATTATTATCCTAAGTTCAAAGGGTCACTGGA	3.46431	3.1002	8.03257	4.93237	3.0673	2.50433	3.05055	1.93752
CAGACTAATGGGTGATCGTAATACAAACCTAAACGGACCCATGGACACCG	CAGACTAtTGGGTGATCGTAATACAAACCTAAACGGACCCATaGACAatG	2.99972	3.12388	8.05443	4.93055	8.11544	6.56615	8.29266	6.65623
CAACAAGATGCCTGTCGTCCGTCTGGAGACCCAGCCAAGAAAGGATCGGA	CAACAAGATGCCTGTCGTCCGTCTGGAGACCCAGCCAAGAAAGGATgaGA	2.99513	3.05164	7.98005	4.92841	3.07462	2.37815	3.06426	2.35798
GACTGCCGACATGGGCTCTGTCGGGAAGATTATAACGCAATCAGCGCTAC	GACTGCCGACATGGGCTCTGTtGaGAAGATTATAACGCAATaAGatgaAC	2.7474	2.92129	7.8451	4.92381	4.02799	3.13064	4.30186	3.36853
AGCGACTTCTCAAGCCATGGGTGGACTGGAAAGACACAAGGGGCGGAATT	AGCGAaTTCTCAAGCCATGaGTGGACTtGAAAGACACAAGGaGCaGAATT	2.82199	2.95957	7.88313	4.92357	3.5528	2.7594	3.55158	3.26732
CATCATGAACAAGTTGGTATGTCTAAAAATCCCAGCCGTATCCCGGTATT	tATCATGAACAAGTTGGTATGTCTAAAAATCCCAGCCGTATCCCGGTATT	3.15524	3.14686	8.06816	4.9213	3.49075	2.74488	3.5522	2.62595
AAGCATGTTTGCGTGTGGGATGGGACGTAATATGATTTGTGCTGTTCTAA	AAGCtTGTTTGCGTGTGGGATGGGACGTAATATGATTTGTGCTGaTgaAA	3.17221	3.08072	8.00185	4.92113	3.72962	3.10101	3.94211	3.14951
CCGGGCCTCCTGCAGGATGGAGGAGCTCGGAAGTATCGGGAAAAGAACCA	CCGGGCaTCCTGCAGGATaGAGGAGCTCGGAAGTATCGGGAAAAGAAaCA	2.85662	2.92474	7.84511	4.92037	7.81334	6.48983	7.9345	6.42186
CAGTAAGGCCGCCATGCCGAGGGAGGGCATGCCGGCAAGGGAATTTGTTT	CAGTAAGGCCGCaATGCCGAGaGAGaGCATaCCGGaAAGGGAATaTGaTT	3.02368	3.08211	8.00217	4.92006	3.38317	2.39789	3.21143	2.29878
GGATGGAGGCTAACTATAACCGCTAGGTAGATCAGTCAATATGAAACCTC	GGATaGAGGaTAACTATAACCGCTAGtTAGATCAGTCAATtTGAAACaTg	3.1321	3.21366	8.13335	4.91969	8.25901	6.70133	8.60293	6.68919
GTCAGCAAGAATAGAGATGTCGGAGAAAAAGATCGTCGGATATGCGTGGT	GTCAGaAAGAATAGAGATGTCGGAGAAAAAGATCGTCGGATATGaGTGaT	3.22315	3.29868	8.2128	4.91413	4.61415	2.94355	4.90693	3.36196
AACGATGATGGTAGGCGGGCCAGAATCGGGAAACGAGATGGTCAACTTTT	AACGATaATaGTAGGaGaGCCAGAATCGGGAAACGAGATaGTCAACTaTT	2.69136	2.99527	7.90709	4.91182	8.10269	6.49581	8.17987	6.50456
GGCAGCCGACAACATGGTATCCCAGCACTGGCTGAGCAAACGCGTTTATT	GGaAGCaGAaAACATaGTATCCCAGCACTaGCTGAGCAAACGCGTTTATT	2.95485	3.01485	7.92651	4.91166	7.99907	6.54484	8.27838	6.45075
CCGGAAAATGATACCGAGGGCCTCCAGTGGTTTATCCAGCCGCTCATATT	CCcGAAAATGATACCGAGaGCaTCCAGTGtTTTATCCAGCCGCTaATATT	2.99352	3.21844	8.12846	4.91002	4.84004	3.19044	4.78656	3.47893
TAGGGATGGGAGCATCGTAAGCCATTTCTGCATCATGATTGCTTTCGGGT	TAGGGATaGGAGCATCGTAAGCCATTTCTGCATCAaGATTGCTTatGaGT	3.16796	3.08506	7.99362	4.90856	8.07516	6.64188	8.11543	6.61517
CTACCAAGCCATGAGGCCCCTGCGACGGAAGAAAATTGGAAAAGATACTT	CTACCAAGCCATGAGGCCCCTGCGAaGGAAGAAAATTGGAAAAGATgaTT	2.73691	3.15068	8.05762	4.90694	3.12443	2.37201	2.91563	2.64403
GGAACCTATTATGAAATGTTTAGCATCCGACTTCCGTCGAAACATGGAAA	GGAACCTATTATGAAATGTTTAGCATCCGACTTCCGTCGAAACAatGAAA	3.44668	3.31066	8.21622	4.90556	4.05376	3.68266	4.52718	3.51907
AGTTGATATCATGTCCGCTCAGCTTCGTACAAAGGCGCGTGAGAAAAGAC	AGTTGATATCATGTCCGCTCAGCTTCGTACAAAGGaGaGTGAGAAtAGAC	2.90027	3.27695	8.17719	4.90024	3.44719	2.88477	3.25959	2.98566
CGAAACCATGATCGCTGCACTGTTCAGGGACCTGGTGTACTTGGATAGGC	CGAAACCATGATCGCTGCACTGTTCAGGGACCTaGTGTACTTGGATAGaC	2.92623	3.02649	7.92568	4.8992	3.10116	2.38811	3.23022	2.54592
CGAACTGGCTCTTACAATGGAAAACCATTATTGTCAGTCACAATCGAGTG	CGAACTaGCTCTTACAATGGAAAACCATTATTGTCAGTCACAATaGAaTG	3.35637	3.17753	8.06885	4.89132	4.5209	3.5108	4.84915	3.7059
CACAATGCCAAGGACCGTACTCATCCACATGCGAACGGGTCGCTGCAAAA	CACAATGCCAAGGACCGTAtTCATCCACATGCGAAaGaaTCGCTGCAAAA	2.96344	3.05501	7.94428	4.88927	3.20552	2.34637	3.04284	2.6895
TCCGCCACTAATGGACAACATGCCCGATTGCGTACACTGGTTCCATGGCT	TCCGCaACTAATGGACAACATaCCCGATTGCGTACACTaGTTCCATGaCT	3.05494	3.19757	8.08205	4.88448	5.29396	4.49797	5.55789	4.36124
CACGAAAGACATGGCGCACCGGCGCGATAGCGGACATGAGTTGACACAGT	CACGAAAGACATaGCGCACCGGaGCGATAGCGGACATtAGTTGAatgAGT	2.74567	2.92676	7.80786	4.8811	7.97843	6.57337	8.13614	6.58662
CCGATAGATGAGAATGACGGAGCTGGGCCTAGATCCTCGGTTCAAAAATC	CCcATAGATGAGAATGACGGAGCTtGGCCTAGATCCTCGGTTCAAAAATg	3.10252	3.32641	8.20616	4.87975	3.76236	2.63871	4.18747	2.73185
AGAACGGGGCATGGAAGGACTACGCACAAATTTCGGTCGCGACGGTCCAA	AGAAaGGaGCATaGAAGGACTACGCACAAATTTCGGTCGCGACGaTgaAA	3.36085	3.1367	8.01624	4.87955	7.97498	6.68886	8.30373	6.68902
GGTAATGGCGGGGACTAGTGGGGACAACGGAAGTAGTGTTGCATTCGTAG	GGTAATaGCGGGGACTAGTGaGGACAACGGAAGTAGTGTTGaATatGatG	3.51674	3.1166	7.99447	4.87787	8.22192	6.59623	8.39905	6.54499
CCGACAGAGAAACATGGTTGGGGGGCCGCCAGCCGGTCTAACCGAGACTG	CCcAaAGAGAAACATGGTTGGGGaGCCGCCAGCCGGTCTAACCGAaAaTG	2.8239	3.24831	8.12531	4.87701	3.76652	2.40299	3.49417	2.42379
TCGACGCATATCCTTTGACGTACTATGCCGGATTCAGCGGAGCGCCATGG	TCGACGCATATCCTTTGACGTACTATGCCGGATTCAGCGGAGCGaCAatG	2.8471	3.13428	8.00853	4.87425	4.71672	4.15437	5.03747	4.38939
CCTGTATAACACAATGGGGCGGCCAGGCGTCTCCAGAATTGGACACCGTA	CCTGTATAACACAATGGGGaGGCCAGGaGTtTCCAGAATTGGACAtgGTA	2.43871	2.93925	7.80932	4.87007	3.07031	2.27832	2.90997	2.35005
AGCAATATGTGCAGCGTGACTGCAACAAGTAAAATGGATTCAAAAAGCAA	AGCAATATGTGCAGCGTGACTGCAACAAGTAAAATGGATTCAAAAtGaAA	3.36409	3.21374	8.07958	4.86584	3.91955	2.72772	3.76836	2.58657
GCGTCCAACATGATTCGGGATCACTTGTGGAGAGATACAAGCACGGTCCG	GCGTCCAACATGATTCGGGATCACTTGTGGAGAGATACAAGCACGGTatG	3.31523	3.22039	8.08585	4.86545	3.46349	2.88738	3.50543	3.11335
TTAAGACATGATGAATCCAGGTCGAATAAACGCGCTGGGCTGTCGTACCA	TTAAGACATGATGAATCCAGtTCGAATAAACGCGCTGGGCTGTaGTAaaA	3.12702	2.96224	7.82752	4.86528	3.09591	2.28445	2.98788	2.21357
CTGATGGCGTACATAATCAAGGGTAGACGGTCAAGTCCAATAACGTGAGG	CTGATGGCGTAtATAATCAAGaGTAGACGGTCAAGTCCAATAACaTGAtG	3.40332	3.36563	8.22984	4.8642	3.97774	3.68698	3.90402	3.72172
CGCGATGAATCCACTAGGCTACCGACGATTGCCAAGTTTGAACAAACTGG	CGCGATGAATCCACTAGGCTACCGACGATTGCCAAGTTTGAACAAACatG	2.93964	3.05882	7.9226	4.86378	3.07201	2.55401	3.10749	2.67704
GCAATCAGTGCGCATGGCGGCTCTTCAGAATAGTCTAAGTTACCGAAAGG	GCAATCAGTGaGCATaGCGGCTCTTCAGAATAGTCTAAGTTACCGAAAtG	3.72588	3.28334	8.14386	4.86052	8.17547	6.66922	8.34826	6.60437
CTGGCATCCCGGGCTGTTTGTCGACATGGGACCACACACTTTCAAGTCGA	CTGGCATCCCGaGtTGTTTGTCGACATaGGACCACACACTTTCAAGTaGA	2.6581	3.10688	7.964	4.85712	8.00736	6.60451	8.0971	6.61598
GTGTAGGATGGAAGTGTCAATTTTTAGGAGGTCCGAATGTATAGTAACTA	GTGTAGGATGGAAGTGTCAATTTTTAGGAGtTCCGAATGTATAGaAACTA	3.45886	3.22376	8.08031	4.85655	3.33538	2.51007	3.42786	2.38967
GTGATGGGCGACACCTCCCTGCGAAGCCCATTATGTAACAGCCAAAGGTG	GTGATGGGaGAaACCTCCCTGCGAAGCCCATTATtTAACAGaCAAAGaTG	3.63015	3.29097	8.14416	4.85319	4.60112	3.20003	4.72431	3.11732
CCGGATAATGAAGCTACCCGGCGCGCAAGAGACCAGTGCTTTACGCGTTA	CCGGATAATGAAGCTACCCGGaGCGCAAGAGACCAGTGCTTTACatGTTA	3.31707	3.28342	8.13644	4.85302	3.51639	2.74621	3.57954	2.82174
CCCCCGGGCCATGATGTGGATCGACTTCGGCCGAGGGTCCGCAAAATGGA	CCCCaGaGCCATGATtTGGATCGAaTTCGGCCGAGatTCCGCAAAtTGaA	3.12146	3.0526	7.90487	4.85227	4.82943	3.25293	4.59586	3.29173
AACTATGAAGTCGGGCGACGAATCAAGTAGGAACGCGGTAGACGACAAAC	AACTATGAAGTCGaGaGAaGAATCAAGTAGGAACGCGaTAGACGACAAAa	3.03918	3.11749	7.96905	4.85156	3.18407	2.45673	3.23345	2.58193
CCGGGAAAGCATGGGACCAAGCATGTGTAGAACGGCTTGTATACTAAGGA	CCGGGAAAGCATGGGACCAAGCATtTGTAGAACGGCTTGTATACaAAGGA	3.01387	3.05706	7.90591	4.84886	3.20114	2.36469	3.12239	2.21137
CGAGATGATAAACCGGCGACCAATACTGGGTGACCTAGGTGCCTGTAGGA	CGAGATGATAAACCGGaGACCAATACTtGGTGACCTAGGTGaCTGTAGaA	3.22169	3.12193	7.96396	4.84203	3.59239	2.52747	3.41789	2.59851
TCACCGGTCTTCCAACCCGGTCATCATGGGAACCCGACACCGGGCAATCT	TCACCGGTtTTCCAACCCGGTtATCATaGGAACCCGAaACCGGGaAAaCT	2.94627	2.99925	7.83897	4.83972	7.75994	6.45351	7.97179	6.45085
ACAATGCAGGATCCAATTACAAAAAGCCACCCGTATTCGGTAGAGGAGAG	ACAATGCAGGATCCAATTACAAAAAGCCACCCGTATTCGtTAGAGGAatG	3.20057	3.35815	8.18936	4.8312	3.7224	2.44438	3.4848	2.55204
GAAATATGGGAAACATGTCGATTGTTACCTAGAAATCAAACGCGTAATGA	GAAATATaGGAAACATtTCGATTGTTACCTAGAAATCAAACGCGTAAaGA	3.62241	3.30099	8.13217	4.83119	8.15802	6.6155	8.42291	6.54054
GGTCCTCATCATGCGACGATTTACGAGAAGTTGTGCAAAAGCTACTATTG	GGTCCTCATCATGCGACGATTTACGAGAAGTTGTGCAAAAGCTAaTAaTG	3.73552	3.25616	8.08054	4.82438	3.23267	2.46377	3.18134	2.74098
CCGGTCCGACCCAGTCAAAATGGGGCAGAGACGGACCATGCATGCCTATG	CCcGTCCGACCCAGTCAAAATGGGGCAGAGACGGACCATGCATGaCTATG	2.69299	2.98454	7.80291	4.81836	3.11043	2.28996	2.98481	2.00617
ACAACACACTTGTGCAATGCCATCCCTATATCCGGCAGCAAACGACGGGG	ACAACACACTTGTGCAATGCCATCCCTATATCCGGaAGCAAACGAtGatG	3.36487	3.37532	8.19365	4.81834	3.74401	2.91815	3.28776	3.28126
TCCGGGGCCGCGCTATGCAAAAAGCAATGAAGCTTGGGGGCGTCTAATGG	TCCGGaGCCGCGCTATaCAAAAAGCAATaAAGCTTGGGaGCGTCaAAatG	3.42544	3.25642	8.07294	4.81652	8.20293	6.60711	8.33654	6.64469
CTACATAGCCATGTGGTCTTACGCGTGGGTGACGCCGCTCTTGAGGATAT	CTAtATAGCCATGTGGTCTTACGCGTGaGTGACGCCGCTCTTGAGGAaAT	2.66223	3.07303	7.88877	4.81574	4.9821	3.56357	5.13014	3.69127
AACACAATGTTTAGCAAAAAGATGGCAAAGCGGGTTCAAAACAGAGGTTC	AACACAATGTTTAGCAAAAAGATGGCAAAGCGaGTTCAAAAaAGAtGTTC	3.47014	3.29655	8.11188	4.81534	3.43635	2.56548	3.30105	2.82048
AACGCAGACCATGAGTTTTGAAGGACGCTGCGGACAAAGGAATGGATCGA	AACGCAGACCATGAGTTTTGAAGGACGCTGCGGACAAAGGAATGaATaGA	2.91593	3.32913	8.14404	4.81492	4.34045	2.96154	4.63466	3.38128
CTCTGATTTGGTCATGACGATACCTGCCGGTCGCATAGAGACATGTGGGC	CTCTGATTTGGTCATGACGATACCTGCCGGTCGCATAGAGAaATaTGaGC	3.22666	3.29771	8.11028	4.81257	3.8664	3.12374	3.81407	3.30375
TTAAGACATGCTTATGGAAGAGTCATGTTATGTTCGGGCACGTCATAGGA	TTAAGACATGCTTATGGAAGAGTCATGTTATtTTCGGGCACGTCATAGaA	3.75715	3.2686	8.07682	4.80821	3.41516	2.58192	3.28069	2.56876
CGACAAGACAGGGATGGGAAACCACTCTTATAGGCACCCCTACGTCGAGT	CGAaAAGACAGaGATaGGAAACCACTCTTATAGGaACCCCTACGatGAGT	3.23709	3.19504	8.0008	4.80576	8.13758	6.73616	8.25383	6.6522
ACATGGTGATCATGGGGCTAGATCTCCGATTGACAACGGCGCTATGACAG	ACATaGTGATCATaGGGaTAGATCTCCGATTGACAACGGaGCTAaGAatG	2.7971	3.32175	8.12563	4.80388	8.24052	6.63305	8.45038	6.87545
GAAAACGATGTTGCGTGCCGAGGTGCTAGTAAATAAGCGCACTCGACGTC	GAAAACGATGTTGCGTGCCGAGGTGCTAGTAAATAAGCGCAaTCGAaGTC	2.8303	3.15921	7.96301	4.8038	3.22752	2.43305	3.20758	2.18058
CCGATAAGCGAGTATGCGAGGACATAGGCCAAACGGTGGTAGGTGGAAAA	CCcATAAGCGAGTATGCGAGGACATAGGCCAAACGGTaGTAGGTaGAAAA	2.84898	3.30682	8.1105	4.80369	4.96904	3.80621	4.97912	4.25618
CCAACAATGCGCCGCCGTATGACAAATACTGTAGAGGGACCACCCAAGCG	CCAACAATGCGCCGCCGTATGACAAATACTGTAGAGaGACCACCaAAatG	2.88383	3.11903	7.92075	4.80173	3.54147	2.85065	3.81452	3.06341
TACGATGATGCACCGCAGCCCGTACGAGGGGCTACGCTTGGGAAGGCGTG	TACGATGATGCACCGCAGCCCGTACGAGaGGCTACGtTTGGGAAaGCaTG	2.93337	2.95203	7.75323	4.8012	3.04836	2.38819	2.96443	2.25633
CCACTCGGAAATGAGAAACGTGGTAACACTATGGGAGATTCCAATGGGGC	CCACTCGGAAtTGAGAAACGTGGTAACACTATaGGAGATTCCAAatGaGC	2.7856	3.1326	7.92596	4.79336	8.17646	6.69491	8.24605	6.68607
CGACCGAGATAAAGCTCCAAACACAATCATGGACACCGGCGGAACAAGTC	CGACaGAGATAAAGtTCCAAAtACAATtATaGACACCGGaGGAAaAAGTC	2.90828	3.19794	7.99008	4.79214	8.05615	6.58305	8.07954	6.54089
CCGCGAATCAACAATGCGATGGCACTCGCATTGCGAAACTCAGTCCGATC	CCGCGAATCAACAATGCGATaGCACTCGCATTGCGAAACTCAGTatGATC	3.05845	3.30601	8.09744	4.79143	5.56478	4.5091	5.76785	4.05614
TCCATACAACGTCATGGTTTCGAGCAATTATGACGTAAATAAAACTCTTA	TCCATACAACGTCATGGTTTCGAGCAATTATaACGTAAATAAAAaTgTTA	3.51693	3.44817	8.23862	4.79046	3.85876	3.15891	3.51588	3.0172
CCAGTATGTAGGGGTTCGGCCCGAATACGATGGGTGGTTGAACATTCCTT	CCAGTATtTAGGaGTTCGGaCCGAATACGATaGGTGtTTGAACAaTgCTT	3.46736	3.28198	8.07199	4.79001	8.21601	6.59606	8.51692	6.63727
TACAATGAAAAGATCACAGTCCGACAGGATACCTGCCCGTGGTGAGAGAG	TACAATGAAAAGATCACAGTCCGACAGGATACCTGCCCGTGaTGAGAatG	2.86516	3.3436	8.12524	4.78164	3.38756	2.60259	3.39135	2.74843
AGCGGCCTCCTGTCAAATCTTCGCAATGCCTTGTCCCGCTAAGAAGCAAA	AGCGGCaTCCTGTCAAATCTTCGCAATGCCTTGTCCCGCTAAGAAtgAAA	2.72517	3.3819	8.16274	4.78084	3.55564	2.77993	3.80794	2.87509
AAAAACGGGCATGCGAGAACCGTACGGATCAAAAAGGAACGGGGCGCCGG	AAAAACGGGCATGCGAGAACCGTACGGATCAAAAAGGAACGGGGaGCatG	2.63824	3.21114	7.99185	4.78071	3.69307	3.06014	3.80162	3.50142
AACTGCTAACATGAGAGCACTATCTGTACTGGGACTGTACCAGAGACACA	AACTGCTAACtTGAGAGCtCTATCTGTACTGGGACTGTACCAGAGACACA	2.98894	3.17595	7.95649	4.78053	7.90094	6.44128	8.06309	6.60197
CGAGCGGGATGGGGTGATCCGATGCGGACCCGTCGGCCGAGAGGACTCAG	CGAGaGaGATaGaGTGATCCGATGCGGACCCGTCGGCCGAGAGGACTatG	2.99732	3.12929	7.90572	4.77643	6.01262	4.65854	5.88704	4.6168
ATGACAAATACTCAAAATGGGACGGTGGACTGAGCGGGGGGAAGCATTCA	tTGACAAATACTCAAAATGGGACGtTaGACTGAGaGGGGaGAAGCATaaA	3.29642	3.13458	7.90977	4.77519	5.15916	3.78016	4.77685	3.35314
TGGCTGATGGTTTCGACAGCTCGCATTAAGAATGAACCGGCGTCTGGATT	TaGCTGATGGTTTCGACAGCTCGCATTAAGAATGAACCGGCGTaatGATT	3.54601	3.35558	8.1285	4.77292	3.747	2.87767	3.65277	3.03954
CGATGGATTCGTTCCTTGGAAAATGTCATTAAAGGCCGACGGGGGGGGTC	CGATaGATTCGTTCCTTGGAAAATGTCATTAAAGGCCGACGaGaatGGTC	3.20232	3.34442	8.11563	4.77121	4.26877	3.33757	4.07793	2.75455
CCCTACGGAGTAGCGGAAGCGCCCAATTGCAAGAACCTGTCGAACTATGG	CCCTACGGAGTAGCGGAAGCGCCCAATTGCAAGAACCTGTCGAAaTAatG	2.95634	3.20797	7.97749	4.76952	8.13601	6.4059	8.19605	6.29661
CCGGGCATGAAAAATGAGACACCGACGCCCGGTAGCGAGGCATCAGAGGA	CCGaGCATGAAAAATGAGAaACCGAaGCCCGGTAGCGAGGaATCAtAGaA	2.85131	3.0483	7.81339	4.76508	3.47997	2.53363	3.75862	2.93491
GAACTCAAAGATGAAAATCAATCTATTGGTCGAGCCGGCACCGAGTATAC	GAACTCAAAGATGAAAATCAATCTATTGGTCGAGCCGGCACCGAGTAaAC	2.98788	3.09433	7.8577	4.76337	3.08982	2.53816	2.94827	2.49927
CACAACAATGACGGAACATAGACAAGAATCAAGGGAACCACTAGGCTTCA	CACAAtAATGACGGAAtATAGACAAGAATCAAGaGAACCACTAGaCTaaA	2.89796	2.95528	7.71812	4.76284	4.03718	2.92927	4.17117	3.1768
TTGTGGTAAAATGCGCAGATCTACGGGAAATATGCTCCCCACCAGCGAAG	TTGTGGTAAAATGCGCAGATCTACGGGAAATATGCTCCCCACCAGCGAtG	2.89537	3.01013	7.76969	4.75956	3.05534	2.43317	3.03973	2.20526
AATGATCAACAAGATGTTTAACAGAAAAATCGTTGAACAAACACCTCTAT	AATGATCAACAAGATGTTTAACAGAAAAATCGTTGAACAAAaACaTgaAT	3.80896	3.41245	8.17193	4.75948	3.47603	2.57943	3.47778	2.68126
GCCTCTAACATGGACCTAGTCTCATCCCTGGGCCGGTGGGTCCGCGCAAG	GCCTCTAACATaGACCTAGTCTCATCCCTGaGCCGGTGaGTCCGaGaAtG	3.02278	3.18911	7.94713	4.75801	7.8841	6.48124	7.97587	6.61893
CCATCCGGAGGCACCTCATTTGGGAGGTACACCAACGTAAAGAACGATGG	CCATCCGGAGGCACCTCATTTGGGAGGTACACCAACGTAAAGAAaGAatG	2.51952	3.03998	7.79244	4.75246	7.67968	6.49862	7.76853	6.64055
CCCAGCCATGACCGTGTACGGCTGGCCAATTCGAGAAAGGCGTAACTCAG	CCCAGCCATGACCGTtTAaGGCTaGCCAATTCGAGAAAGGCGTAACTatG	3.34638	3.41826	8.16893	4.75067	5.76878	4.14826	5.93492	4.23711
TCGAAAGCCTCTAATCATGGCAATGAAGAACCCACTTCAACTTTACATGC	TCGAAAGCCTCTAATCATGGCAATGAAGAACCCACTTCAACTTTACAaGC	2.70474	3.13133	7.88031	4.74897	3.10482	2.34695	2.96017	2.31908
CGCACAAACATGCGTGGTACGGGGATACGGACTTCTGCTGTAGGGGAAGG	CGCACAAACATGCGTGGTACGGGGATACGGACTTCTGCTGTAGGGGAAtG	2.69937	3.17295	7.92008	4.74713	3.38627	2.77082	3.2068	3.17665
CAGAGAGGCGATGGACCGAACGTTCATGGTGAGTGTATTTACCCCACGAA	CAGAGAGGCGATaGACCGAACGTTCATaGTGAGTGTATTTAaCCCAaGAA	3.1607	3.1988	7.9442	4.74541	7.96836	6.5339	8.15862	6.61786
GGCATGATGTCCGTGACGTCTGTTCCCCAAATGGGATCAAGGGAACTTCG	GGCATGATGTCCGTGACGTCTGTTCCCCAAATGGGATCAAGGGAACTatG	3.03031	3.24415	7.98936	4.7452	3.49962	2.57211	3.25044	2.55858
CTATAAAGAAAATGTGGTTAGAAAAACAGGGAATTTTCCGGCATTGATGG	CTATAAAGAAAATGTGGTTAGAAAAACAGGGAATTTTCCGGCATaGAatG	3.40943	3.35214	8.09695	4.74481	7.76341	6.25735	8.01719	6.23503
AAATGGACAAGGGGGTAATGACACAGACGGTTTCTACGGATTAGCGATGC	AAATaGACAAGaGaGTAATGACACAGACGGTTTCTACGGATTAGaGAaGC	3.21741	3.27243	8.01682	4.74439	6.30716	4.98729	5.64445	4.31829
TAAGATGTGGAAATATCTAAAGATCTTCGCCCGACCACGATCGGTTGAAG	TAAGATGTGGAAATATCTAAAGATCTTCGCCCGACCACGATaGGaTGAAG	3.07108	3.37342	8.11755	4.74412	4.07833	2.76993	4.582	3.06795
GACTACGATGGGAGTTGTACGATTAAGCGATATGTCGGTCAGGTTCACGT	GACTACGATGGGAGTTGTACGATTAAGCGATATtTCGGTCAGGTTCAaGT	3.25395	2.95445	7.6984	4.74395	3.13531	2.65468	3.03226	2.46283
AACGACAATAATCGGGATACAGTAGGGCTGCACCATGGAAGGGGCGCATC	AACGACAATAATCGGGATACAGTAGaGCTGCACCATaGAAGaGGatgATg	2.78535	3.19923	7.9398	4.74057	8.15838	6.51182	8.1441	6.5464
CCGGCATGGATCGGGGAATTATCCGGGGAGCACAATGATGTGCGAAGCGA	CCGGCATaGATCGGGGAATTATCCGGGGAGCACAATGATtTGCGAtGaGA	2.89259	3.05399	7.79405	4.74007	3.81389	3.13267	4.03401	3.03906
TATAATGGGTGTGAGGCCTCTCTACTATGACGAAATAGACGCGCAGGCAT	TATAATGGGTGTGAGGCCTCTCTACTATaACGAAATAGACGaGCAtGaAT	3.88642	3.31659	8.05551	4.73892	3.65227	2.95453	3.67412	2.39873
CCTGAGTGTAATGAAAGCGACATTATGGAGCATGGAAGTCCAGAAAAAAA	CCTGAGTGTAtTGAAAGCGACATTATGGAGCATaGAAGTCCAGAAAAAAA	3.368	3.29726	8.0337	4.73644	4.25789	3.22605	4.17685	3.21666
CCGGCCCCGCATTAGATGGTGCACCATGGGTCCCGGGACAGGTGACAGAG	CCGGCaCCGCATTAGATaGTGCACCATaGGTCCCGaGACAGaTGACAatG	2.58076	3.01765	7.75394	4.73629	7.81265	6.3894	7.74293	6.51547
CTGTAAAATGGTAAGAACGATATCAATATCGCATCACCAACGGGCCAGGT	CTGTAAAATaGTAAGAACGATATCAATATCGCATCACCAACGGGatAGaT	2.93257	3.25812	7.99275	4.73463	8.04242	6.57828	8.08828	6.6162
ATGCCGCGAGTACACTAACGGAACGATGCAGGATACTAACAAAATCGAAA	ATGCCGaGAGTACACTAACGGAACGATGCAGGATACTAACAAAAatGAAA	3.33087	3.45574	8.18583	4.73008	3.53469	2.96639	3.53587	2.92559
CCGGCATGGCGTTAAATGCACGGGGTAACGCGAACGTAATGTAGCGCGAA	CCcGCATaGCGTTAAATGCAaGGaGTAACGCGAACGTAATaTAGaGaGAA	3.26205	3.34203	8.06744	4.72541	7.03173	6.18551	6.65274	5.96188
CCAATGGCGGACCACGGAATCCAGGCACAGTACCGGGAGAGGCTCATAGT	CCAATaGCGGACCACGGAATCCAGGaACAGTACCGaGAGAGGCTaATAGT	3.03286	3.14938	7.87405	4.72467	7.91175	6.69426	7.98052	6.60099
CCTTGTGAGGACGGCTAACATGGCAAGCCGCCGGGGGTCCACCTTTCAAG	CCTTGTGAGGAaGGaTAACATaGCAAGCCGCCGGGaGTCCAaCTaTgAtG	2.6044	3.24157	7.96569	4.72412	8.12382	6.48658	8.14325	6.33832
TAGGCAGAAGGTGGACATGGAGAGGCAAAGTCCAGAAGCTACATCTATGC	TAGGCAGAAGtTtGACATaGAGAGGCAAAGTCCAGAAGCTACATaTgaGC	3.09405	3.3238	8.04766	4.72385	8.21825	6.65906	8.26861	6.59423
CGAACATGAAACCACCGTACGGGGCTCATGAGAGGTAAAATGGCCTACGG	CGAACATGAAACCACCGTACGGaGCTCtTGAGAGGTAAAATGGCaTAatG	2.91192	3.17413	7.89657	4.72244	3.55341	2.56981	3.46338	2.69526
CGGAAATGACGGGTCGTGACATTTGCGGCGGAACGAGGCAATGATAGAAC	CGGAAATGACGaaTCGTGACATTTGCGGCGGAACGAGGCAtTGAatGAAC	3.08644	3.33769	8.05958	4.72189	4.66931	4.06989	4.76133	3.95137
CCTATCCGACATGTTTGTTTTCTACGTGAGGCTAACGGCGGGGATTCCAA	CCTATCCGACATGTTTGTTTTCTACGTGAGGCTAACGGaGGGGAaTgaAA	3.28545	3.44955	8.17086	4.72131	3.57152	2.5197	3.30357	2.53961
CCGTTAACGAAGCGGGATGGAGAGAAAATCTTGGGCCATCGGCCACCACA	CCGTTAACGAAGCGaGATaGAGAGAAAATCTTGaGCCATCGGCCAtgACA	3.11755	3.37002	8.09012	4.72011	8.11315	6.66769	8.17212	6.45351
GCGTATCCGCATAACAATGAAACAAACTATGAAGAATGGTGCAAGTAACA	GCGTATCCGCATAACAATGAAACAAACTATGAAGAATaGTGCAAaTgACA	3.71676	3.43385	8.15329	4.71944	3.34847	2.8907	3.14862	2.74717
GGATATCCAGGTCATGATCCCGTGCGGGCTCGCAAAAGGCGAAGGGCAAG	GGATATCCAGGTCATGATCCCGTGaGaGCTCGCAAAAGGCGAAGaGaAtG	3.70153	3.37421	8.09349	4.71928	6.01329	4.91595	6.04673	4.26162
AAGTATGTGGCTGCCCAGATACCGGCTCCCGACACACACCATCAGAAGGA	AAGTATtTGaCTGCCCAGATACCGGaTCCCGACACACACtATCAGAAGaA	3.31447	3.13938	7.85852	4.71915	7.9808	6.5242	8.03533	6.32765
CAACCAAGAAGAGTTGAACATGACGGGCCTAGACGACAGCATTTCTCAAC	CAACCAAGAAGAGTTGAACATGACGaGCCTAGACGACAGCATTTaTgAAC	2.37064	3.29321	8.01124	4.71803	3.45981	2.7432	3.19493	2.84398
GCGCGCAGTCATCAGCATGTCCGCAAAAGTGACCAGAATCGACTACAGTG	GaGaGCAGTtATCAGCATGTCCGCAAAAGTGACCAGAATCGACTACAaTG	3.23387	3.38489	8.10208	4.71719	3.65238	2.91138	3.50573	2.58556
CAGGACGTGGCTAGAGATGACAGCTAAGTGTCGGGACCGGGCATCCTGGC	CAGGAaGTGGCTAGAGATGACAGCTAAGTtTCGaGACCGaGaATaCTGaC	2.52024	3.14156	7.85855	4.71699	5.1032	4.26485	4.7499	4.11421
ATGGAGTGCATGCCGCCACACAATGAGTCGACGCGAGTCGGAGGAGAAAG	tTGGAGTGCATGCCGCCACACAATGAGTCGACGCGAGTCGGAGGAaAAtG	3.2109	3.228	7.94304	4.71504	3.55406	2.5829	3.28975	3.15573
CTCTGACGACATGACTCTATACGTGATGGTGAAAGGTGATTATCGAAACA	CTCTGACGACATGACTCTATACGTGATaGTGAAAGGTGATTATaGAAACA	2.96459	3.0953	7.81021	4.71491	3.24314	2.46284	3.33568	2.39291
AGTCACGGGTTAAAACATGTCTGGGGCGCTTACAGCAAACTGGATCGAGT	AGTCACGGGTTAAAACtTGTCTGGGGCGCTTACAGCAAACTaGAatGAGT	3.52175	3.4016	8.1117	4.71009	8.13167	6.61544	8.12189	6.44336
AGGAATGAAATCGATAGGGCTATCAGACAGAGCATGCCACGCGAGGAAGT	AGGAATGAAATCGATAGaGCTATCAGACAGAGCATGCCACGCGAGGAAGT	2.99606	3.20693	7.91693	4.71001	3.27359	2.62097	3.38922	2.73408
AACACAACGCGACATGCGCCAGATGCCGGACCAAGCCATAACCTGGAAGC	AACACAAaGaGACATGCGCtAGATGCCGGACCAAGCtATAACCTaGAAGC	2.61096	3.14835	7.85826	4.70991	4.7618	3.7993	4.15425	3.75629
CCGTAAGGCGATGGTGAGCAAAAGTCAAGTTACGCCTCGGGACGAAATGA	CCGTAAGGaGATaGTGAGCAAAAGTCAAGTTACGCaTCGGGACGAAAaGA	3.48409	3.1905	7.89932	4.70882	8.08029	6.56222	8.13965	6.64667
AATGTGGTAAATAATGGAGGCCCCCATGTCTCACAAGACCTTAGGAACAA	AATGTGGTAAATAATGGAGGCCCCCATGTCTCACAAGACCTTAGGAAaAA	3.29406	3.28993	7.99433	4.7044	3.33686	2.39267	3.53386	2.45475
GGGTTTTGATAATATGCTAGCATACGAGCGTCCCCTGATGAGGGAGTGTA	GGGTTTTGATAATATGCTAGCATACGAGCGTCaCCTGATaAGaGAGTGTA	3.62863	3.35837	8.0577	4.69933	4.1627	3.02904	4.33946	3.24411
CCAAACCGGGCAACAGCATACACCCGACATCATGGAACGGGTTGAAATAG	CCAAACCGaGCAACAGCATACACCCGAtATCATaGAACGGGTTGAAAatG	2.9635	3.25187	7.94887	4.697	8.0611	6.55435	8.24966	6.65709
CCGGCAGGCAAACCTTACGAGTCGTGCAACTATGACACGAAAAGAAGAAG	CCcGaAGGCAAACCTTACGAGTCGTGCAACTATGACACGAAAAGAAGAtG	3.39359	3.43494	8.12952	4.69458	3.84073	3.04469	3.71286	3.53128
CCGATGGGGCAAAACTTCGGTTCTCCCGAGATGAGAATGAGAAAAATGAG	CCGATGGGGCAAAACTTCGGTTCTCCCGAGATGAGAATGAGAAAAATatG	2.97503	3.42621	8.12008	4.69387	3.51632	2.89487	3.5808	2.83658
TACGCCCTGTCTGACTATGATACGATTTACAGGTGGGTCGCATCGAGGCC	TACGCCCTGTCTGACTATGATACGATTTACAGGTGatTCGCATCatGaCC	3.56001	3.38628	8.07952	4.69324	3.76535	3.48398	3.86372	3.89957
GAGTCACAAGCGCAACGCACCAATAATGACGAAACTTACGCATCGTCATC	GAGTtACAAGCGCAACGCACCAATAATGACGAAACTTACGCATaaTgATg	3.54729	3.40601	8.09695	4.69094	3.60991	3.1406	3.57853	3.00426
GTAGAACATGGAGAAAAACCCCCACCCTACACTGACCAGGATATCGTTAG	GTAGAACATaGAGAAAAACCCCCACCCTACACTGACCAGGATATaGTatG	3.69819	3.3647	8.0538	4.6891	8.10539	6.39821	8.22453	6.41625
CTCGCGGAGATGCGGGCAAACGGTAACCACAACCCTAACCGCCTGCAGAG	CTCGCGGAGATGCGaGaAAACGtTAACCACAACCCTAACCGCCTaCAatG	3.63579	3.23279	7.91699	4.68421	3.97686	2.81754	4.00059	2.86593
CGTACGAATATAGTTGAGTATGGAATACCGGAAGGAGCTGATGGGGTATG	CGTACGAATATAGTTGAGTATaGAATACCGGAAGGAGCTGATGGGGTATG	2.92023	3.38893	8.07282	4.68389	5.44389	4.35906	5.93211	4.26002
GGGCCAGCAGATGGGAACCGTCGGAGGACGGTATCCACTGCGGCCCCCTG	GGGCCAGCAGATGGGAACCGTtGGAGGACGGTATCCACTGCGGCaCCaTG	2.88406	3.19883	7.88148	4.68265	3.64482	3.24453	3.80875	3.42497
GGGACGATGTGGGCGTGCCCTCGCGAAACCGCGAGGAGTAATAACAACGG	GGGACGATGTGaGaGTGCCCTCGCGAAACCGCGAGGAGTAATAAaAAatG	3.05989	3.2757	7.95748	4.68179	5.3403	3.67692	4.77895	3.66479
GGAACCGGGAACATGAACCCTGTTCCTCTCAATGCCCGGGAACCTGGGGA	GGAACCGGGAACATGAACCCTGTTCCTCTCAATGCCCGGGAACCatGaGA	2.84015	3.41323	8.09305	4.67981	3.89308	3.03541	3.96494	2.59294
AGTATGGGGTTCTAGACATCGGCCCATGGTGAAAACATGGGCCCAACGAC	AGTATGGGGTTCTAGAaATCGGCCCATaGTGAAAACATGGGaCCAtgaAC	2.55681	3.19795	7.87545	4.6775	3.6541	2.80493	3.70293	2.4139
AGCAGTAATATGGGTAAACCGAAGGGACATACAGTTCGGTCGGCCTCTCC	AGCAGTAATATGGGTAAACCGAAGGGACATACAGTTCGGTCGGCaTgaCC	3.12724	3.24665	7.92337	4.67672	3.92598	2.80026	3.45191	3.10813
CCGCACTGTAAAAACACAATGTGAAGCGGAAATGCGTGAGGCACGTCGAG	CCcCACTGTAAAAACACAtTGTGAAGCGGAAATGCGTGAGGCACaTaatG	3.40267	3.48489	8.15573	4.67084	4.27085	3.52646	4.49341	3.68229
CCGTGCAGAACCAAGGATAATCATGATCGCGGGCTGGCGAAAACACAAGG	CCGTGCAGAACCAAGGATAATCATGATCGCGaGCTaGCGAAAACACAAtG	3.70044	3.46193	8.13206	4.67013	4.82003	4.13127	4.74922	4.3732
GAGATGGGACGTGCACGTTTTGGCCTCTCGGATGACAGAGATCAATTTCG	GAGATGGGACGTGCACGTTTTGGCCTCTCGGATGACAGAGATCAATTatG	3.442	3.45915	8.12865	4.66951	3.55091	2.68182	3.5818	2.91505
AGATTGATCGAGAAAGATGGCCACTGTGTACGAGTGCCGACAGAAGCGAG	AGATTGATCGAGAAAGATGGCCACTGTGTACGAGTGCCGACAGAAGCatG	3.80887	3.27691	7.94528	4.66837	3.35716	2.42575	3.08088	2.78188
CAGATAGCTATGGGGAAAGGAGACTCGGAGGATGGGGACGGTGTTTTTAC	CAGATAGCTATGGGGAAAGGAGACTCGGAGGATaGGGACGGTGTTTTaAC	2.76231	3.20132	7.86774	4.66642	3.60515	2.97499	3.45539	3.08144
CCGTTTCGATATGCAATCTGTTAGAAATAACCAGGCCGAACTGCCAGAAA	CCcTTTCGATATGCAATCTGTTAGAAATAACCAGGCCGAACTGCatGAAA	3.05548	3.54805	8.21388	4.66583	4.04915	2.68897	3.85554	2.96995
GGGCCAACCATGGCTGCTACGCGTGTCAAACAAGGAGTCTTACTGCGGAC	GGGCCAACCATaGCTGCTACGCGTtTCAAACAAGGAGTCTTACTatGaAC	3.15888	3.14417	7.80902	4.66485	8.01369	6.66731	8.19931	6.50071
CGAAGACGGACACGGTATGGAGCCAACTCACGAAGATGAATTGACTCTTC	CGAAGACGGAaACGGTATaGAGCCAACTCACGAAGATaAATTGAaTgaTC	3.06508	3.14173	7.80548	4.66375	8.09762	6.70281	8.20484	6.55413
CCTACGCGCAGCAAAATGGCACAGTTGGCGGCAGGGCGAGCCTGCAATGG	CCTAaGCGCAGCAAAATGGCACAGTTGGCGGCAGaGCGAGCaTGaAAatG	2.67586	2.99918	7.66232	4.66315	4.16703	3.00802	3.9874	3.24523
GTAAGCACAGAAGAGCGAAAACATGAAGTCTACTTGGTACGTAGCTCAGA	GTAAGCACAGAAGAGCGAAAACATGAAGTCTACTTGGTACGTAGaTgAGA	3.29477	3.43374	8.09652	4.66278	3.49529	2.67677	3.44281	2.81561
CCTATCGGCAAGATGGACACGGAAAGCCCCCAATGCCACCCGAACCCCTT	CCTATCGGaAAGATaGAaACGGAAAGCCCCCAATaCtACCCGAAatgCTT	2.99229	3.2382	7.89767	4.65947	8.15569	6.39188	8.23373	6.307
CCGAGTATGCACGATGGAAGAAAAACGGGTTTACAAGGTGTTGGTTGTGA	CCGAGTATaCACGATGGAAGAAAAACGGGTTTACAAGGTGTTGGaTGaGA	3.45179	3.1037	7.76149	4.65779	3.04198	2.25944	2.92484	2.31677
CCGGGCCACCCTGTCGAGGTTCGTCATGCACGAGAGCAGACACATAGAAC	CCcaGCaACCCTtTCGAGtTTCGTCATGCACGAGAGCAGACACAatGAAC	3.30737	3.47017	8.12713	4.65696	3.88783	3.39954	4.11582	3.53868
CGTAAGTCCAAGCGTAAATTCTCGAGCGCTTGTATTGCAACGAGATATGG	CGTAAGTCCAAGCGTAAATTCTCGAGCGCTTGTATTGCAACGAGATAatG	3.46597	3.43374	8.09059	4.65685	8.20307	6.67344	8.42935	6.73345
ACAAGGATGCCAACTGGAGGAGCAGCAGTCCCCGATAACATGCGTCGCCG	ACAAGGATGCCAACTGGAGGAGCAGCAGTCaCCGATAACATGCGatGatG	3.0861	3.12673	7.78069	4.65395	3.819	2.77398	3.39315	2.59668
GAAAAATGTCAAAGAAGTTCAAGGCACACCAAAGAACAAGGCTGATATGA	GAAAAATtTCAAAGAAGTTCAAGGCACACCAAAGAACAAGGaTGATgaGA	3.75633	3.57701	8.22789	4.65088	8.26057	6.68198	8.5282	6.55721
CGGAGATGCCGACACTGAAGCATCCCATTAAACGGCATTATGGATAATCG	CGGAGATaCCGAaACTGAAGCATCCCATTAAACGGCATTATGGAaAAatG	2.8773	3.53736	8.18711	4.64974	5.39195	4.13083	5.2249	4.10373
GAATCGTTGGTCTAATTAATGGGACAGTATGAGGTGCGAGATGGACAGCG	GAATCGTTGGTCTAATTAATGGGACAGTATGAGGTGaGAGATGGACAatG	3.41008	3.47926	8.12568	4.64642	4.21183	3.1065	3.92442	3.36284
AAAATGCACGCGAGTGGTGGTCCATCTGAGATGGAACGCAATAAGCTGAC	AAAATGCACGaGAGTGtTGGTCCATCTGAGATaGAACGCAATAAGCTGAC	2.8714	3.23465	7.87992	4.64527	3.91504	2.89851	3.89045	2.78624
GCTATTATGAACGGGCGCATCAACCAGTGCAAACCGCCCGCAAATCGGAT	GCTATTATGAACGGGCGCATCAACCAGTGCAAACCGCCCGCAAAatGaAT	3.62867	3.44831	8.09098	4.64267	3.95408	3.10757	4.18321	2.72057
CCGATAAAAGCAGATGGATAAAATAGACAACCCCATGAGAGGCGAAAGAG	CCGATAAAAGCAGATGGATAAAATAGACAACCCCATGAGAGGCGAAAatG	2.70414	3.53755	8.17853	4.64098	3.71247	2.77032	3.49503	2.81633
TAACGATGTAGGAATTATTCCGCTCGAAGGATTACCATGCGCGTTGCCAT	TAACGATGTAGGAATTATTCCGCTCGAAGGATTACCATGCGaGTatgaAT	3.79288	3.43535	8.06948	4.63412	3.98013	2.77338	4.07475	2.80907
GAAGCCCAGCATTACAAAGATGAGCCGTGAATCCAAGCGCGTGTCTTGGG	GAAGCCCAGCATTACAAAGATGAGCCGTGAATCCAAGCGCGTGTaTTatG	2.99869	3.30871	7.94169	4.63298	3.53245	2.82799	3.27034	2.78554
CTGATGGACAATCAAAAAAATGTCATGTTCTGCCACCTTGTATGGGGTGC	CTGATGGACAATCAAAAAAATGTCATGTTCTGCCACCTTGTATGatGaGC	3.1042	3.43734	8.07019	4.63285	3.85531	2.76382	3.69693	2.8358
CCGACTGCTGGTAAGAACCGACATTATGCCGAAAGAATGCAAAAAATTAA	CCcACTGCTaGTAAGAACCGACATTATGCCGAAAGAATGCAAAAAATaAA	3.34933	3.40178	8.0345	4.63272	4.42461	3.1365	4.75545	3.43089
CCAAGAATGGGGACAAACCAAGTTACTGGCCGTGACAGGAATAAGATAAA	CCAAGAATGGGGACAAACCAAGTTACTtGCCGTGACAGGAATAAGATAAA	3.24049	3.37227	8.00437	4.63211	3.42377	2.54696	3.38484	2.68273
TTCACTGCAAGATATGATGATCAAGTGTCGGCAGCTACTGGACTATCATT	TTCACTGCAAGATtTGATGATCAAGTGTCGGCAGCTACTaGACTATgATT	3.88208	3.47939	8.1109	4.63151	7.01814	5.78602	7.40646	5.35418
TTCATCAAGCTTTACAATGGTTACGTATCAACAGGATACGAAAGTAACTC	TTCATCAAGCTTTACAATGGTTACGTATCAACAGGATACGAAAGaAAaTg	3.50154	3.53157	8.16265	4.63107	3.47623	2.83456	3.40062	2.93902
AACCCAATGCATGGCGTAGGCACATATCAAGCGATGGAGAAGCGGCGCAT	AACCCAATGCATaGCGTAGGCACATATCAAGCGATaGAGAAGCGatGaAT	2.98339	3.42877	8.05914	4.63037	6.03908	4.67274	6.11677	5.00208
GTTAAGGACACACTTCGCACAAAACATGGACCAACGCATAGATGAGGTGC	GTTAAGGACACACTTCGCACAAAACATaGACCAACGCATAGATGAtGaGC	3.38003	3.4837	8.11366	4.62996	8.1229	6.77256	8.27555	6.5691
CCAGTCAGAATGGAATGGTACGACACATGTAGCCATGCAATTCTAATTCC	CCAGTtAGAATaGAATaGTAaGACACATtTAGCCATaCAATTCTAATaCC	2.96013	3.36241	7.99236	4.62995	8.18596	6.6829	8.29986	6.64755
CCGGATGCTCAGGAGATCGACCATGGACATCTCTGCTAGGGGGTGGCCAG	CCGGATaCTCAGGAGATCGACCATaGACATCTCTGCTAGGGGGTaGCatG	3.04017	3.04755	7.67733	4.62978	7.74131	6.57059	8.03812	6.61055
AGGGACTGCAAGGATGCCAAGCCTGGTAAGAGTAGACTTGCTTCCGGCAA	AGGGACTGCAAGGATGCCAAGCCTGGTAAGAGTAGACTTGCTTCatGaAA	2.87038	3.1988	7.82821	4.62941	3.34418	2.50573	3.3272	2.65153
ATAGGGGCATCTGTGCACACGGACCCCAAGAGCTTACCACCCAAGTATGG	ATAGGGGaATCTGTGCACACGGACCCCAAGAGCTTACCACCCAAGTAatG	3.41472	3.15479	7.78334	4.62855	7.76104	6.39386	7.92911	6.37487
AGCCAACCCAAGAATGGTGTTACGACGCCTGATGATCGAACTAACACGAA	AGCCAACCCAAGAATGGTGTTACGACGCCTGATGATCGAACTAAaACGAA	3.13711	3.31158	7.93888	4.6273	3.33771	2.53557	3.22251	2.31273
CGGTATGGCTATGTCACTTGCTCAGCAGACGGCGGTTAATGACTCTATAT	CGGTATaGCTATGTCACTTGCTCAGCAGACGGCGGTTAATGACTaTgaAT	2.64208	3.1613	7.78539	4.62409	3.42155	2.89956	3.38174	2.80396
CAGTCTATAGGTACCGACCAGGGCACGCCATTGCTTAACCAAGGTCATGG	CAGTCTATAGtTACCGACCAGaGaACGCCATTGCTTAACCAAGGaCAatG	2.58409	3.18052	7.80231	4.62178	8.18553	6.67708	8.33529	6.65642
ATGAGCTATGTTGCAACAACGGTCAACCACTCGAGTAGCGGGTACATCAC	tTGAGCTATGTTGCAACAACGGTCAACCACTCGAGTAGCGaGTAaATaAa	3.22537	3.37219	7.98877	4.61657	4.6037	3.47491	4.91658	3.63631
CGAATGTAGGGACGCGAAGGACAGCATGCAATCGGACAGCTTCGGTCGCG	CGAATGTAGaGAaGCGAAGGAtAGCATGCAATCGGACAGCTTCGGTaatG	3.08224	3.41455	8.02752	4.61298	4.42348	4.00689	4.409	3.67578
CCTGTCGAGAATGCATATCCGGCCATCAACGGCGCTTCAGCGCGCGAAAA	CCTGTCGAGAATGCATATCCGGCCATCAACGGaGCTTCAGCGCGCGAAAA	2.93542	3.28215	7.8942	4.61205	3.38943	3.03898	3.22567	2.84068
AATGGGGTCGGACATCAAACACCGGAATACGAGGGGCCGCAATCCGCTCC	AATGGGGTCGGACATCAAACACCGGAATACGAGGaGCCGCAATCatgaCC	3.22073	3.37512	7.98625	4.61112	3.58652	2.92413	3.7147	2.81955
ATGGCTAACCGCGCGAGAAGTACTCCCTCCATTAATGGACCTTATAATGA	tTGGCTAACCGaGaGAGAAGTAtTCCCTCCATTAATaGACCTTATAAaGA	3.46337	3.3059	7.91565	4.60975	8.08352	6.51293	8.16831	6.43387
TACACTATGCAGGAAAAGGTAATTGTTATCTTGCCTGGGTGCGAGCGGAT	TACACTATGCAGGAAAAGGTAATTGTTATCTTGCCTGGGTGaGAatGaAT	3.81787	3.57363	8.18198	4.60835	4.27633	3.07386	4.51492	3.12548
CCCGGCAGGGGTCAATCCAAGAATGGCGGACCCACGGAAGGTGATTGTAC	CCCGGaAGGaGTCAATCCAAGAATaGCGGACCCACGGAAGGTGAaTGaAC	3.18684	3.35506	7.96223	4.60717	8.05203	6.54825	8.06717	6.53923
AGCTATGGTCGAAAGGAGCCAATGCGTTGGAGATTACAAGCCAAACCCTG	AGCTATGGTCGAAAGGAGCCAATGCGTTGGAGATTACAAGCCAAACCaTG	4.02019	3.52145	8.12842	4.60697	3.53992	2.69857	3.69299	2.66408
CCGTAAACGGAATGTGAATGCTGAGCTCCCGATGGGCGAGGTGCAGGGTC	CCGTAAACGGAATtTGAATaCTGAGCTCCCGATaGGaGAGGTGCAtGGTC	3.36708	3.39637	8.00295	4.60658	8.06531	6.52304	8.22272	6.40057
AAATATGCTGGCTGCACTTCAATTACAGTTGGATGACAACAGTGGGAGCA	AAATATaCTGGCTGCACTTCAATTACAGTTGGATaACAACAaTGatAGCA	3.39735	3.58616	8.19198	4.60582	8.11579	6.60741	7.89877	6.59397
AATTGCGCGGACGATGATGCGCGGCACAGAGAGGTACGAGAAGTTGCCGT	AATTGCGCGGACGtTGATGCGCGGCACAGAGAGGTACGAGAAGTTGCaaT	2.62042	3.02959	7.63473	4.60514	6.42573	4.97496	6.81581	5.50192
CCGAGTGATGCCTGGGCCAAACCACGGATCTGCACTAATGAACCAATGTA	CCcAGTGATGCCTGaGCCAAACCACGGATCTGCACTAATGAACCAtTGTA	3.30557	3.36744	7.96932	4.60189	3.80661	2.56709	3.89933	2.6197
CCCAGCGCCTAATACCATGGAAGCCCCACAGGCCCGGCGGAGCGAACGAA	CCCAGaGCCTAATACCATaGAAGCCCCACAGGaCCaGaGGAGCGAtgaAA	3.17318	3.29578	7.89707	4.60129	8.00912	6.25979	8.07767	6.44763
CCGCGGACTAATGGAGATCGAAAAAAGCGGAACGTCAAAGGCGCTGTTAT	CCcCGGACTAATGGAGATCGAAAAAAGCGGAACGTCAAAGGaGCTGTaAT	3.24161	3.43856	8.03926	4.6007	4.98204	3.561	4.68357	3.70043
CCGCTGAAGCAGGATGTCGATCTATAGACTTGAGCTCAGGATAAACTCCA	CCGCTGAAGCAGGATGTCGATCTATAGACTTGAGCTCAGGATAAACTaaA	3.43409	3.31564	7.91509	4.59945	4.26277	3.24355	4.65275	3.15885
CGTGCGCGGAAATAAGATGGAAGCAAGCTTCACAGTATGGCTGCCTTAAT	CGTGaGCGGAAATAAGATaGAAGCAAGCTTCACAGTATaGCTGCCTTAAT	3.06732	3.34636	7.94439	4.59803	8.08593	6.52673	8.07508	6.41593
CCAGCGTCAGGCCTTTTCGATCATGCCAGGGTACACATTTGACCGTCACA	CCAGaGTtAGGCCTTTTCGATCATGCCAGaGTACACATTTGACCaTgACA	3.3293	3.46125	8.05903	4.59778	3.9693	3.2244	3.81204	3.48735
CGAAGGGGCGATGAACGAGGTTTGCGTGCGAACACGTTCAAGCGTATACA	CGAAGGaGaGATGAACGAGGTTTGCGTGCGAACACGTTCAAGCGTATAaA	3.23566	3.44231	8.03878	4.59647	4.45419	3.71692	4.37027	3.85386
CCTATGGCGAACCGCCGTAAAATGGGAGGATTAACTTGCCGTCATATTCA	CCTATaGCGAACCGCCGTAAAATGGGAGGATTAACTTGCCGTCATATaaA	2.73914	3.3332	7.92894	4.59574	4.04376	3.54718	3.9899	3.27012
CTAGGCCTCAGACATGCTCAAAGAGAGTCTTAAGTATTTTTCACGCGTCT	CTAGGCCTCAGACATGCTCAAAGAGAGTCTTAAGTATTTTTaACatGaCT	3.166	3.52048	8.11555	4.59508	5.14719	4.4183	5.39079	3.9704
CCGCGATGCCTAAAGATTAAGAACGATGAGTCCAGATCATCGACAGAGAA	CCGaGATaCCTAAAGATTAAGAACGATGAGTCCAGATCATCGACAGAGAA	3.37309	3.42053	8.01385	4.59332	3.52142	2.94172	3.78359	2.71794
TCGTCAAGAGATGACGCGGCCTCGGGTTGTCGCTATCGTGACGCGAATGG	TCGTCAAGAGATGACGCGGCCTCGGGTTGTCGCTATCGTGACGCGAAatG	2.71287	2.92741	7.51608	4.58867	3.06121	2.60859	3.40075	2.7789
CCACCCCATGATGGTAGGTAAGTCGAAGACACAGCGCAAAATATGCGGAA	CCACaCCATGATaGTAGGTAAGTCGAAGACACAGCGCAAAATATaCGGAA	3.08068	3.11599	7.70455	4.58856	3.47006	2.6603	3.12391	2.66653
CTAGAGCGGCAGAGTTATGGAGACTAGGGGCTCAAAGCTTGTTCCTGTAT	CTAGAGCGGCAGAGTTATGGAGACTAGGGGCTCAAAGCTTGTTCaTGaAT	3.3369	3.58139	8.1687	4.58732	3.50018	3.22061	3.41857	2.66847
GTATTAACGCAGTGGGCTTATGGCGCCGTATACCGGTAAAATATGGAGAC	GTATTAACGCAGTGaGaTTATaGCGCCGTATACCGGTAAAATATGGAGAC	2.88304	3.42767	8.0113	4.58362	5.03435	3.92263	5.11945	3.87836
GACTAATCAATGGAGCCGCGTAGCGACAAGGCAGCGGCTGCGAGGGTAGA	GACTAATCAATaGAGCCGCGTAGCGAaAAGGCAGCGGCTGCGAGaGTAGA	3.48361	3.34209	7.92462	4.58253	7.7679	6.54399	7.88343	6.57941
GCCGAGCTAGATATGGGGGCCATCCCTAATGACCATGAGGGCAACATGCC	GCCGAGCTAGATATGGGaGCCATCCCTAATGACCATGAGaGCAAatTGaC	2.97906	3.20144	7.78307	4.58163	3.68957	3.27273	3.56004	2.49781
CTAGCGGGGTTCGCGAGAGCCCCGGAATATGTTGTCGAGGTGGTGCCAAA	CTAGCGGaGTTCGCGAGAGCCCCGGAATATGTTtTCGAGGTGGTatgAAA	3.84733	3.49371	8.07507	4.58136	3.92259	3.34378	4.21157	3.23836
GGCCACATACATAGCACGACAGGCGCAAGGACCTGGACCCCTGACAATGG	GGCCACATACATAGCACGACAGGaGCAAGGACCTaGACCCCTGAaAAatG	2.84229	3.13913	7.72043	4.5813	7.90547	6.56234	7.99234	6.54033
GCCGACCGTTAGCGATCATCGCGCAAAGGTAGAGATGGGAGTCAAAGGTG	GCCGACCGTTAGCGATtATCGCGCAAAGGTAGAGATaGGAGTCAAAGaTG	3.28177	3.48856	8.06547	4.57691	8.14519	6.77161	8.26514	6.66388
CCAAATGGCACCACCGGTGCGTGTCGGCGCAACTCTTATATATCTAGATC	CCAAATaGCACCACCGtTGCGTtTCGGCGCAACTCTTATATATCatGATC	3.05772	3.33782	7.91465	4.57683	8.10403	6.52505	8.31202	6.56188
GACAGAATGCGAAGCGTCTGTACTCAAGGACCTAAGCGGGGGAGACCGAC	GACAGAATGCGAAGCGTCTGTACTCAAGGACCTAAGCGGGaGAGAtgaAC	3.69324	3.55986	8.12965	4.56979	4.39771	2.97473	4.42637	3.2002
GAAAAAGCTATGGCAACGATACCGGTAGAACCGTTGACTTAGGCGTCGTC	GAAAAAGCTATGGCAACGATACCGGTAGAACCGTTGACTTAGGCaTgGTC	3.40326	3.5226	8.09114	4.56854	3.56045	2.92377	3.83474	3.40652
CATAACACCTAATATGCAACACCGGCGAACCGGGATCTCGAGAAACAAGG	CATAACACCTAATATGCAACACCGGaGAACCGGGATCTCGAGAAACAAtG	3.57974	3.55566	8.12399	4.56833	3.67011	3.12857	3.84025	3.24953
CCGGCGAAATACCCCAGCTATGGCATCCTACTACAATCTCAGGAAAGTGG	CCGGCGAAATACCCCAGCTATGGCATCCTACTACAATCTCAGGAAAGatG	2.97546	3.34587	7.91398	4.56811	3.38001	2.61971	3.18695	2.74767
ATGTAATTGCAGGATGTTTGAGAAGCTCCAGATGCGTGCGGGTTATAACG	tTGTAATTGCAGGATGTTTGAGAAGCTCCAGATGCGTGCGaGTTATAAtG	3.54389	3.64711	8.21442	4.56731	3.6689	2.87148	3.34522	3.08093
AATGAGATGGACTGGAGACATTTTGGAAAACCGTATCATTGTGCCGGAGC	AATGAGATGGACTaGAGACATTTTGGAAAACCGTATCATTGTGCatGAGC	3.58737	3.58112	8.14757	4.56645	5.39565	4.2316	4.84466	4.22988
GTTACCTTAGAACCATGTAAAAGAGATGAGCGAGTTTAGGGAGAAATGCA	GTTACCTTAGAACCATtTAAAAGAGATGAGCGAGTTTAGaGAGAAtTGaA	3.63585	3.62276	8.18802	4.56526	5.17612	4.41924	5.62623	4.30078
CCTGGCGACAATGCGTAGTGGCCGCCGGAGGCTTACTCTAACACCAAACG	CCTaGCGACAATGCGTAGTGGCCGCCaGAGGCTTACTCTAACACaAAAtG	3.41421	3.47214	8.03379	4.56165	3.65551	2.55559	3.5322	2.6784
ATGAGGATGGCGCCTGCCGGTACTTCCGGGCGTATGCCATACGCTCAGGT	tTGAGGATaGaGCtTtCCGGTACTTCCGaGCGTATGCCATAaGCTCAGaT	3.19617	3.15556	7.71674	4.56119	7.33419	5.77777	7.16644	6.35717
GAATGGTCAATGATACCATTGGAAAGAATGGTACGCCCTAAGGGGTGGAG	GAATaGTCAATGATACCATTGGAAAGAATaGTACGCCCTAAGGGaTGatG	3.70722	3.56688	8.12805	4.56117	6.06033	4.88191	6.18316	4.51496
GGACATGGGGACAAGTGATCCACTGAGCGCTTCGTTATGATGCAAGAAAG	GGACATGGGGACAAGTGATCCACTGAGaGCTTCGTTATGATGCAAGAAtG	3.46166	3.52742	8.08759	4.56017	3.90469	2.61958	3.72132	2.59119
CCGCGGCAAGCACAGTGATGGCTCATGGTCAAAGCCCCCAGATGGCATGA	CCcaGGCAAGCACAGTGATaGtTCATaGTCAAAGCaCCCAGATGaCAaGA	3.50661	3.45601	8.01574	4.55973	8.21624	6.47008	8.46779	6.61153
GCTAACGAGATTCGGGGAGAACATGAAAGAGCACGTCAACCGGCGCAGCA	GCTAACGAGATTCGGaGAGAACATGAAAGAGCACGTCAACCGGCGtAGCA	2.38012	3.51749	8.07472	4.55723	3.84435	2.86707	3.69152	3.15129
AGGATGCAGGCTAAATGTTGGTGGGATCGATGGCATGCTGATGACCGACA	AGGATGCAGGCTAAtTGTTGGTGGGATCGATaGCATaCTGATGAatGACA	3.16016	3.38997	7.94689	4.55692	4.0345	3.28987	4.11372	3.28789
CCGGGCTCACGGTCCGTCTAGAACCGGCGTGAGCATGGCACGAGTGCACA	CCGaGaTCACGGTCCGTtTAGAACCGGaGTGAGCATaGCACGAGatgACA	3.3347	3.26078	7.81676	4.55598	8.04163	6.68134	8.13131	6.67203
TGGATAATTGGCATGGCCGACGGTAAGCGACTTAGCAATGCTTGGTAGGG	TaGATAATTGGCATaGCCGACGGTAAGCGACTTAGCAATGCTTGaTAatG	3.93556	3.4689	8.02423	4.55532	4.7873	4.18987	4.75002	4.06828
TACCTAACCACCGTGTGTTATCACCATGGTTCCTTCGGCACCGCAGCCGA	TACCTAACCACCGTGTGTTATCACCATaGTTCCTTCGGaACaGCAtgaGA	3.52205	3.35531	7.91007	4.55476	8.12054	6.57684	8.35698	6.45067
GAGAGGCGCTATGATCGCACTAAATGACAACACAAGTCTCGACACCTCAC	GAGAGGaGCTATGATCGCACTAAATGACAACACAAGTtTCGACAaCTaAC	2.87877	3.40237	7.95685	4.55447	4.74681	3.5294	4.96232	4.04076
TGGAAAGCACGGTAATCGAACTAAGAGCCGGACAATGAAGTGGCTTGTAG	TaGAAAGCACGGTAATCGAACTAAGAGCCGGACAATGAAGTaGCaTGatG	3.23961	3.44919	8.00259	4.55341	5.14995	3.59462	5.27362	4.24923
CAAGCCCCTTTAAAAATGCCGCGAGGCCAAAGGGGGAGCACGCAGAGAAT	CAAGCCCCTTTAAAAATGCCGaGAGaCCAAAGGGaGAGaACGCAatGAAT	3.48053	3.52817	8.0815	4.55332	4.52477	3.42151	4.34705	3.05107
GTGAGTATGCATCGTACAGAAATTTGGACCGAGGACCGCGACAGTATGAT	GTGAGTATGCATCGTAtAGAAATTTGGACCGAGGACCGCGACAGTtTGAT	2.64829	3.58034	8.13326	4.55292	3.88929	3.27798	3.75083	3.74421
AACCCCCCACTCGCCAGGGCAGCAAGACATGGGGTCAAGTCACCAGAGAC	AACCCCCCACTaGCaAGaGCAGCAAGACATaGatTCAAGTCACCAtAGAC	3.08127	3.04441	7.59697	4.55256	7.70834	6.50623	7.91371	6.43505
TTGAGAATGGCAACGAGCCTTCAAGGCCATGGGTGCTGACGGAAAGAAAC	TTGAGAATGGCAACGAGCCTTCAAGGCCATGGGTGCTGACGGAAAGAAAC	3.50812	3.18873	7.74077	4.55205	3.18873	2.23274	3.15915	2.1833
GCCCATGGCAGACACGAAGTACGTGCGGTGCATCGTTGGCCCGTCCTACA	GCCCATaGCAGACACGAAGTACGTGaGtTGCATCGTTaGCCaGTCCTAaA	3.06738	3.35134	7.90221	4.55088	7.98042	6.49428	8.08163	6.5496
CGCACGCAGAATGAAACCGCGCGTAGCAGGACCGACCGATATAAGGTAAG	CcCAaGCAGAATGAAACCGaGCGTAGCAGGACCGACCGATATAAGGTAtG	3.2405	3.5318	8.08263	4.55082	3.65458	2.74982	3.65055	2.39212
AAGCACCGAAGAAATGACAAAGGCCCTCGTCGAGGGACCACGGAACACGG	AAGCACCGAAGAAATGACAAAGGCCCTCGTCGAGaGACCACGGAACAatG	4.38898	3.45525	8.00562	4.55037	3.69959	3.14472	3.42965	2.75484
GATAGTCATGCGGGGAAGTGCGGATCTTCTCGGAAAGTCAGTAGTGATAC	GATAGTCATGCGGaGAAGTGaGGATCTTCTCGGAAAtTCAGTAGaGAaAC	3.37276	3.3781	7.92339	4.54528	3.88586	3.0856	3.44151	2.76432
GACTGGGCATTGCACCGCGCTCGCGATGTCACACAAGGATTCTGCGGGAT	GACTGGGCATTGCACCGCGCTCGCGATtTCACACAAGGATTaTGatGaAT	3.08006	3.54657	8.09065	4.54408	8.10458	6.648	8.23836	6.46997
CATGGACAAGTTGAAAACCGGGAAAGACATGAGAGCACACTCTGAGATCA	CATGGACAAGTTGAAAACCGaGAAAGACATGAGAGCACACTaTGAGAaCA	4.05708	3.63096	8.17434	4.54338	3.59433	3.18455	3.55608	3.22162
CGTAAATTGAATGATCCCCTTTGCGATGGACGTCATGAGGACAAGACGTC	CGTAAATTGAATGATCCCCTTTGCGATGGACGTCATGAGGAaAAGACGTC	3.18617	3.23295	7.77602	4.54307	3.23011	2.49334	2.99865	2.38028
CCAGCAAACGGCAAGATGTCAAGAAAGAGACACACTTACAGCGACTACAC	CCAGaAAACGGaAAGATtTCAAGAAAGAGACACACTTACAGaGAaTgaAC	3.57495	3.59174	8.13368	4.54194	8.23455	6.75146	8.45227	6.65267
CGGTATCGCCGATCACAAGTAAATTTAGACGATGGCTTTGGCTGAGGAAC	CGGTATCGCCGATCACAAGTAAATTTAGACGATaGCTTTGGaTGAtGAAC	3.61832	3.58028	8.12094	4.54066	8.17778	6.64959	8.31195	6.52295
ATCTTATCGAGTGTGAAAGGCAAAGATGGGTTTCTACTTCCAGTACTACG	ATCTTATCGAGTGTGAAAGGCAAAGATGcGTTTCTACTTCCAGTACTAtG	3.86747	3.60805	8.14825	4.5402	4.04508	3.20775	3.59882	3.17319
CGGATGATGGATAAAAACGTTCCAACGCGAAAAAAACCACAACAGTCACT	CGGATGATaGATAAAAACGTTCCAACGCGAAAAAAACCACAACAaTgACT	2.5959	3.64678	8.18609	4.5393	6.87366	5.90324	7.07436	5.59071
AATAACGGCCATGTCAAGCGCATTAGCGAACTGGACACACGAATACTCCC	AATAAaGGCCATGTCAAGCGCATTAGCGAACTaGACACACGAATACTaCC	3.34063	3.48063	8.01981	4.53918	5.60297	4.15043	5.502	4.21689
CGGCGGGGATACGAGCCATATGAAAACGATCATGGGACTCCACTCAAAAT	CGGaGGGGATAaGAGCtATATGAAAACGATCATaGGACTCCACTaAAAAT	3.16847	3.41383	7.95294	4.53911	7.24488	5.84665	7.25374	6.00919
CTTACAAGATGGCTCTACAAGTGTGTAGAGATTCCAATGCTGACCTGTAG	CTTACAAGATaGCTCTACAAGTGTGTAGAGATTCCAATGCTGACaTGaAG	3.7345	3.58514	8.12228	4.53714	6.43243	5.77262	7.07229	5.73354
CTCGAGGCAAGGCTGTATGCGAAGTATGTTCCGTCGTCGTTATGTAGCCT	CTCGAGGCAAGGCTGTATGCGAAGTATGTTCCGTCGTCGTTATGatGaCT	3.41599	3.46816	8.00488	4.53673	3.97073	3.78041	3.7458	3.49242
CCGGTTTAACCAAGTAGCGCCAGTACGATAGATGGCCGGCGCAGGGATGG	CCGGTTTAACCAAGTAGCGCCAGTACGATAGATaGCCGGCGCAGaaAatG	2.77664	3.14315	7.67823	4.53508	7.9474	6.50399	7.89041	6.55809
AGTTACTAGTGACCTATAAGTTATGGAGCTCAACGGCGTAGAGCTCGGGG	AGTTACTAGTGACCTATAAGTTATaGAGCTCAACGGCGTAGAGCatGatG	3.43814	3.64197	8.17442	4.53244	8.22859	6.58507	8.46182	6.67229
TCCAGGCGCAAAATGGAAAAACCGAGTAACCTCAGTGGCTCTACATACGG	TCCAGGaGCAAAATGGAAAAACCGAGTAACCTCAGTaGCTCTACATAatG	2.95889	3.59912	8.12999	4.53087	4.41977	2.69776	4.13314	2.94327
TGCAAAAATGAACGGGAGCACGAAGACGGCCAATATTACATTCTTGAACA	TcCAAAAATGAACGaGAGCACGAAGACGGCCAATATTACATTCTaGAACA	3.15656	3.23657	7.76711	4.53054	4.35355	2.95926	4.65465	3.4419
CGGACAACGATGTCTGGACGTTGTCTTCTGCGCGGCGTGCCATCCGACAC	CGGAaAACGATGTCTGGACGTTGTCTTCTGCGCGGaGTGCCATCCGACAC	3.28617	3.36952	7.89978	4.53026	3.67993	2.72678	3.45361	3.07486
CTTGTAAAAATGGGAGCGGTCCAGCGTACGGAGGCTGTAACATAAAGAGA	CTTGTAAAAATGGGAGCGGTaCAGCGTACGGAGGCTGTAACATAAtGAGA	2.71173	3.44872	7.97861	4.52989	3.5217	2.7253	3.58166	2.91381
ACCACGAACAGAGAAAATGAAACAAGATCCCGCGAAGGCAAACGCTAGAC	ACCAaGAACAGAGAAAtTGAAACAAGATCCCGCGAAGGCAAACGCTAGAC	3.12767	3.56653	8.09559	4.52905	8.08562	6.49368	8.10388	6.58174
CCCTCACCGGTTTAAAATGCTTCGCGCAAAGACAGATTTCGTATTCTCGA	CCCTaACCGGTTTAAAtTGCTTCGCGCAAAGACAGATTTCGTATTCTaGA	3.31583	3.66627	8.19512	4.52885	8.2165	6.695	8.37329	6.6046
AAAATGGAACGCAAAAAGGCAGACACGAATCATGGGTCCCGGTCTCAATG	AAAATaGAACGCAAAAAGGCAGACACGAATCATaGGTCCCGGTCaCAATG	2.44697	3.16326	7.69048	4.52722	8.01699	6.57504	7.78692	6.53866
ATAATGGGGCTAGAACCTCGAGCACACGCTATTTGCGGTGCGATTCAGCA	ATAATGGGGaTAGAACCTCGAGCACACGCTATTTGCGtTGCGATTtAGCA	3.1105	3.33819	7.86411	4.52592	4.11031	2.91428	3.86545	3.56768
GAAATAAATGGAGGACATGCCGAAGAGAGTGTTGCGCCACGTACTCAAAA	GAAATAAATGGAGGACATGCCGAAGAGAGTtTTGCGCCACGTACaCAAAA	3.48564	3.56219	8.08627	4.52408	3.63987	2.50355	3.10284	2.43389
GGCCTTCCAGAGTTAACCGCCGCTATGCCAGGAAAAAGGCGAAATAGTCG	GGCCTTCCAGAGTTAACCGCCGCTATGCCAGGAAAAAGGCGAAAatGatG	3.48563	3.60285	8.12587	4.52301	4.02047	3.78871	4.23031	3.6382
TAAGTGGACCGATCGTATGGCAAATCTTATGGGTAGCCCGACATGGACGG	TAAGTGGACCGATCGTATGGCAAATCTTATGGGTAGCCCGACATaGAatG	3.17473	3.46281	7.98516	4.52235	5.11399	4.46752	5.30077	5.07066
TTAGCCATGTGCCTTTTCATCGGGGGCTCCAAGGTTGCGGAGAAAGGAGA	TTAGCCATGTGCCTTTTCATCGGGGGCTCCAAGtTTGCGGAGAAAtGAGA	3.49568	3.64854	8.16932	4.52078	4.41723	3.18898	4.26214	2.99926
CCACCAAGACATGGCTGAACAACAGAGCAGGGCCATGTAACGCTTCCTCA	CCACaAAGACATaGCTGAAtAAtAGAGCAGaGCCATGTAACGCTatgaCA	3.67572	3.4806	7.99256	4.51195	4.64477	3.26894	4.57603	3.81767
CGAGCGTTTGGCGGCATGGCTATCAAGGATGTACACTGCCCAAAACCTAC	CGAGCGTTTGGCGGCATGGCTATCAAGGATGTACACTGCCCAAAAtgaAC	3.01083	3.32899	7.8402	4.51121	3.77176	2.92784	3.46816	2.6804
GGCTTTTCCGATGCCGGCGTAAAAAAGGATTCGTAGCAAATATGTAGGTG	GGCTTTTCCGATGCCGGaGTAAAAAAGGATTCGTAGCAAATATGaAGaTG	3.29068	3.70209	8.21324	4.51115	6.11594	4.74349	6.16999	4.92433
GACAGTGGCCAAGATAATAGACGTAAGGTACGGAATGGCGCGAATCCAGC	GACAGTGGCCAAGATAATAGACGTAAGtTACGGAATaGCGCGAAatgAGC	3.79625	3.47724	7.98811	4.51087	8.04651	6.62722	8.07696	6.5355
TATGTCAGATATGAAAGCATCAAAACGGGGAGACAGAACGGCGCTGACGA	TATGTCAGATATGAAAGCATCAAAACGGGGAGACAGAACaGaGCTGAaGA	3.83981	3.39549	7.90603	4.51054	3.54948	2.80169	3.62971	2.98383
GGGAATGGAGGCTTCACTCACGGGGATCGCACCGCAGCGAACCGTAATAG	GGGAATaGAGGCTTCACTCACGGGGATCGCACCGCAGCGAACCGaAAatG	2.77224	3.4977	8.00797	4.51026	8.06281	6.57186	8.21735	6.62308
ACTATGAGAGGGGGCAAATCGAGCCGGTACTCCGAACTACAGCGCTCAAC	ACTATGAGAGaGaGCAAATCGAGCCGGTACTCCGAACTACAGCGaTgAAC	3.35143	3.67648	8.18536	4.50888	4.65444	3.16863	4.1981	3.10412
GGCATGGCTGTGCAACTGAAACTAGAGCGTGGGAAAAACATAGAACGTCT	GGCATGGCTGTGCAACTGAAACTAGAGCGTGGGAAAAACATAGAAtGaCT	2.9956	3.4375	7.94544	4.50794	3.88425	2.735	3.67814	2.8227
ATCCAGTATGGGGGACAAGAATGAACTAGTCGGAGGGGCTGTTTAAGGAT	ATCCAGTATGGGaGACAAGAATGAACTAGTCGGAGGGGCTGTTTAtGaAT	3.28899	3.55957	8.06587	4.5063	3.17093	2.50295	3.14072	2.03143
GGCAATGACCCTGCTCTACACACAGGGATGCGGTCGAGTGAAACGAAAGC	GGaAATGACCCTGCTCTACACACAGaGATGCGaTCGAGTGAAACGAAAGC	2.72514	3.24981	7.7557	4.50589	3.41916	2.57348	3.27609	2.70755
TGACACTATAATGCCAACACACCGGCATGTTAGTGCCCGGCGAATCCCTA	TtACACTATAATGCCAACACACCGGaATtTTAGTGaCCaGaGAAatgCTA	3.55263	3.64255	8.14727	4.50473	3.74551	2.67869	3.31032	3.05724
GTCGTATCAGGTTATTAATATGGACGAGGATCAAGCTGCGCATGCAACTA	GTCGTATCAGtTTATTAATATaGAaGAGGATCAAGCTGCGCATGCAAaTA	3.374	3.69439	8.19828	4.50388	8.16745	6.58498	8.52981	6.69881
CCAGCATGTATCTGAGTAAGTTAAGTCTGCACTCAGACCGGTAGCGCCGG	CCAGCATGTATCTGAGTAAGTTAAGTCTGCACTCAGACCGaTAGaGaatG	3.63546	3.52692	8.03075	4.50383	4.52238	3.6856	4.15914	3.9209
GTCATGACGGTGAGTAAGGCGGCCCGAGAACTCAACGGAATGGTGGCCTA	GTCATGACGtTGAGTAAGGaGGCCCGAGAACTCAACGGAATaGTaGCCTA	3.3677	3.33555	7.83776	4.50221	4.15269	2.72736	3.97558	2.63636
GCACGATGGGACACGACCTCCATCGAATTTAACGATGTAGGAAAGCGGTG	GCACGATaGGACACGACCTCCATCGAATTTAACGATGTAGGAAAaCGaTG	2.78403	3.52128	8.02259	4.50131	3.84993	3.26779	3.54331	3.46338
CAGAAGCATGCGATGCGGGAGATTACAGGTGACACAACGGTACGAGGAGC	CAGAAGCATGCGATGCGGGAGATTACAGGTGACACAACGGTACGAtGAGC	3.56139	3.49139	7.99164	4.50025	3.52062	2.91669	3.55936	2.87291
CCATGGCAGAGGATACGCAGAGCTTTTCAGAGGCAGGGTAACTGATAACA	CCATaGCAGAGGATACGCAGAGCTTTTCAGAGGCAGaGTAAaTGATgACA	3.91467	3.68057	8.18	4.49944	8.21498	6.82052	8.42536	6.69237
CCTGTGCCGCGCATCGTCCCTAAAGATGCTACAACATTCCAGCCGGACAT	CCTGTGCCGaGaATaGTtCCTAAAGATGCTACAACATTCCAaCCGGAaAT	3.80144	3.57331	8.07264	4.49933	3.86124	3.20853	3.86575	3.2558
TATGAAAACAACAATAATGGTTCAGTACATTCATCAGGTTACACGTCAAA	TATGAAAACAACAATAATGGTTCAGTACATTCATCAGGTTAaACaTgAAA	3.96111	3.65822	8.15672	4.4985	3.75474	2.59591	3.71703	3.29481
TAAACGGGACAGATGAAGGATGAGTGGTACAAGTCACACAGTCCCGGTAT	TAAACGGGACAGATGAAGGATGAGTGGTACAAGTCACACAGTCCatGaAT	3.2735	3.47139	7.96964	4.49825	3.78891	3.25582	3.90131	2.76339
TGGTGCAGAGCACGGCATGGATTCAAAAAATTACAGGATGGTAACGCTTT	TaGTGCAGAGCACGGCATGGATTCAAAAAATTACAGGATaGTAAatgaTT	3.80082	3.41046	7.90727	4.4968	3.74783	2.62913	3.33226	2.95596
CCCATCAGTGTTTTGAGCACACGATATCATGGGGCGAAATTTGGAGGGCA	CCCATCAGTGTTTTGAGCACACGATATCATaGGGCGAAATTTGGAtGaCA	4.0342	3.47307	7.96983	4.49676	7.94579	6.57104	8.13389	6.63218
GGACGATGCCTGTCAGCCATAGACATGGACTACCATGGTAATTACCGGTA	GGACGATaCCTGTCAGCCATAGACATGGACTACCATaGTAATTAatGGTA	3.12579	3.42178	7.91817	4.4964	4.83445	3.99479	4.74426	3.76348
CCATTAATCGTTTATACCAGGCGACATGAAAGGATCTAAGGAGGACCATT	CCATTAATCGTTTATACCAGGaGACATGAAAGGATCTAAGGAGGAtgATT	3.46428	3.71375	8.21014	4.49638	3.99134	3.34118	4.38231	3.48495
GTCAATGGATACGTCGGTGGCTCCGGGGCGGTCGTCTCCAGCTAATACCA	GTCAATGGATACtTCGtTGGtTCCGaaGaGtTCGTCTCCAGCTAATgaCA	3.16084	3.4324	7.92692	4.49452	4.35335	3.22229	4.32226	3.66999
GAACACTATAAGAAGAATACGTGAAATGTCTTGAAGCCATAGGGGTATGG	GAACACTATAAGAAGAATACGTGAAATGTCTTGAAGCCATAGGGGTAatG	3.78817	3.55821	8.0519	4.49369	5.33899	4.4759	5.58671	3.96231
TGGATACCGCAGAGTGCCTGAAACATGACTGAGCAAGGAAATGATTTCTC	TcGATACCGCAGAGTGCCTGAAACtTGACTGAGCAAGGAAATGATTTaTg	3.92875	3.55591	8.04953	4.49362	5.18507	4.11543	5.46303	4.81277
AATCCGCCGGTACGCAACGTCCGTGAGTACCAGTATGGGCTCCTACGGTA	AATCCGCaGGTACGCAACtTCCGTGAGTACCAGTATaGGCTaCTAtGGTA	2.82471	3.35792	7.85085	4.49294	7.8903	6.56502	7.98412	6.56854
CCTACGATAATGTCAAAAGTAGTAATGTCGAGTCAGGCAAGTTTATCAGA	CCTAaGATAtTGTCAAAAGTAGTAtTGTCGAGTCAGGCAAGTTTATgAGA	3.48379	3.71782	8.21014	4.49231	8.23522	6.55858	8.38654	6.69046
ATGGCGGATCGGGCGTCCAACCTCGGCATGTCCACGAGACGTTGGGGCAC	ATGGCGGATCGaGaGTCCAACCTCGGCATGTCCACGAGACGTTGatGaAC	3.2754	3.41025	7.89929	4.48904	4.46859	3.6424	4.41864	3.56465
CCGGAGGACCAATATGGTGCCCGAGATAGGCGAGTTAGAAGTGATTACTG	CCGGAGGACCAATATGGTGCCCGAGATAGGCGAGTTAGAAGTGATTAaTG	3.11312	3.38971	7.87874	4.48903	3.40107	2.63207	3.37049	2.81148
AATCCGCAACCGCATATCGAGGATGTCGAAAATCCGAGGTTATCGGGAAT	AATCCGCAACCGCATATCGAGGATtTCGAAAATCCGAGGTTATCatGAAT	3.06638	3.726	8.21299	4.48698	8.23945	6.71895	8.44863	6.77346
CCGAAACGGAGCATAAGTGACGATGACTTGTGCGAGGACGACAACCGAGC	CCGAAACGGAGCATAAGTGACGATGACTTGTGCGAGGACGAaAAatGAGC	3.82605	3.62472	8.1116	4.48687	3.6833	3.07933	3.61914	3.19991
CCGCACAAAATGAAGGAATGTCCGTCAATCCACCGGCTCGACAGAGCAAC	CCcCACAAAATGAAGGAATtTCCGTtAATCCACCGGaTCGAaAGAtgAAC	3.44015	3.66517	8.15164	4.48647	4.2256	2.7071	4.38083	3.03084
TGCAGGCGTCAGCTGATAATGAGTCGCAACTCGGTACACCTGGGTAGCTA	TcCAGGCGTCAGCTGATAtTGAGTCGCAACTCGtTACACCTaGGatGCTA	3.64307	3.57275	8.05832	4.48557	8.13803	6.71845	8.37441	6.58731
ATCGAGAGAATGGGCAGAAGATAATATGCGCCGCCTGAGGCAACAAGCAA	ATCGAGAGAATGGGCAGAAGATAATATGCGCCGCCTGAGGCAAaAtGaAA	3.32846	3.65915	8.14372	4.48458	3.85937	2.78479	3.827	3.19618
CGGGCAGGATCTCAGTGGGACGAGATGTCTTGCCAGAATGTGCTGGCGGG	CGGGCAGGATCTCAGTGGGAaGAGATGTCTTGCCAGAATtTGCTaGCatG	3.56241	3.41984	7.90441	4.48457	4.23695	3.80894	4.45428	3.93932
GGTGACAAACGGTCATGGTAAATAAGGCGAAATGGATACCGAGTTAAACA	GtTGACAAACGGTCATaGTAAATAAGGCGAAATaGATACCGAGTTcAAaA	3.73048	3.50343	7.98397	4.48054	8.08953	6.59741	8.13151	6.55501
CCCAGTGGGGATGCAGATGGAAATGGGCACATGTAGCTCCTCCGATCGAC	CCCAGTGaGGATGCAGATaGAAATGGGCACATGTAGCTCCTaCGATgaAC	2.67897	3.4167	7.89281	4.47611	3.48754	2.48855	3.40842	2.36694
GACGGGATAGTCTGTAGAGATGGCGGTGCGAAATGACACCCAGTATTCAA	GACGGGATAGTCTGTAGAGATaGCGtTGCGAAATaACACCCAGTATTaAA	3.23728	3.51071	7.98625	4.47555	8.13743	6.62002	8.27234	6.63815
CCCAACTATAGACATGTATCCAGGCCAAAGCTCACTTCGCCGCGACAAAT	CCCAACTATAGACATGTATCCAGGCCAAAGCTCACTTCGCaGCGAtgAAT	3.59287	3.71663	8.19153	4.4749	3.72409	2.64855	3.67951	2.73535
TTCGGACCGACGGAGGGCAATGGTTTGTAAGGGACAGAGTCAAGAATGGA	TTCGGACCGAaGGAGaGCAATGGTTTGTAAGGGACAGAGTCAAGAtTGaA	3.72331	3.64587	8.11677	4.47091	5.1692	4.39647	5.58296	4.25282
CTCAGAGTACGCAAGGCACTCCAGAATGCCCGGAGTAACATGTGACTTAA	CTCAGAGTAaGCAAGGaACTCCAGAATGCCCGGAGTAACtTaTGACTaAA	3.15072	3.45041	7.92116	4.47075	4.60087	3.87601	5.00968	3.66337
GCTGCCTGATGCGGGAATGGCACCTGGGGTGAGGCGCCGTAGTACAAAGG	GCTGCCTGATGCGGGAATaGCACCTGGGGTGAGGCGCCGTAGTAaAAAtG	3.40322	3.50288	7.97267	4.46979	5.17688	5.21883	5.29356	4.45935
ACAAGTGCGGAGAGGAGGTGGCAGCACGATGTTTTCCCTATCTAGGATAT	ACAAGTGaGGAGAGGAaGTGGCAGCACGATGTTTTCCCTATCTAGGAaAT	2.92353	3.35205	7.82172	4.46967	3.58815	2.88824	3.77033	2.73291
CCGGGGGATTGGCACAATTCGCTTCAGGATGACGTGGATAGTTAATTGGT	CCcGGGGATTGGCACAATTCGCTTCAGGATGACGTaGATAGTTAATTGaT	3.1083	3.59909	8.06821	4.46912	4.72918	3.81906	4.85257	3.678
TCATAATCAATGATCGACATGTGCGATGCACACCAGGGCTCCCCACGAAC	TCATAATCAATGATCGACATGTGCGATGCACACCAGaGCTCaCCAtGAAC	3.34922	3.62076	8.08949	4.46873	4.3783	3.21775	4.19127	3.08034
ACACTAAAGATGCGTGTACCTTGTACCAATGTTAAGAAGTCGGCATACTC	ACACTAAAGATGCGTGTACCTTGTACCAtTGTTAAGAAGTCGGCATgaTg	3.78975	3.6193	8.0864	4.4671	4.34328	3.27788	4.08553	3.58671
TTCAGAATGTTGCCGAGCGTGAAACAACGAGGAATAGATCTGAGTAATGC	TTCAGAATGTTGCCGAGCGTGAAACAACGAGGAATAGATCTGAGaAAaGC	3.18437	3.40418	7.87073	4.46655	3.77114	2.85959	3.41238	2.74372
CACGTGTAAAATCAGCAGTAGTATCAACATGAGTGAACGATAAGACATGG	CACGTGTAAAATCAGCAGTAGTATCAACATGAGTGAACGATAAGACAatG	2.83722	3.19394	7.66042	4.46648	4.62209	3.88924	4.8567	3.83414
AACGGGTTCACTATGGGTATATGAATATGGCTAGCAAGGTACCGACATGG	AACGGGTTCACTATGGGTATATGAATATaGCTAGCAAGGTACCGACAatG	4.00975	3.43863	7.9042	4.46557	4.76142	4.346	4.62303	4.27618
CCATGCGTGTCATCACGCCCGGGGCCGAAATTGCTATTGGCTCTGGATAG	CCATGCGTtTCATCACGCCCGGaGCCGAAATTGCTATTGGCTCTaGAatG	3.93119	3.59903	8.06059	4.46156	7.65631	6.19128	7.6298	6.18005
AACAATGCAAACCTCACATGGTCACATCCACACCCACATACGATCGTTCA	AACAATGCAAACCTCACATaGTtACATCCACACCCACATACGATaGTaaA	3.33961	3.60639	8.06757	4.46118	4.52289	3.04165	4.64978	3.57348
CAACTAGCTGCCATGGTTCGCCGACGGGTTGAGATAAAACTGCTATTCAA	CAACTAGCTGCCATaGTTCGCaGAaGaGTTGAGATAAAACTGCTATTaAA	3.19208	3.56324	8.02407	4.46083	8.16851	6.57368	8.23791	6.61998
CAGCGCTATTGGGATGACGAAGGCATTATGGGGCTGAGAAATATGGCGCA	CAGaGCTATTGGGATGACGAAGGCATTATGGGGCTGAGAAATATaGCGCA	4.07146	3.33238	7.79272	4.46034	3.64138	2.86757	4.10628	2.88715
CATGGATCTACCGGATAAACGACTCAGTTATCCAACCGGGAGGCCTAGCG	CATGGATCTACCGGATAAACGAtTCAGTTATCCAACCGaGAGGCaTAatG	3.97094	3.74106	8.20114	4.46008	4.60302	3.35344	4.68061	4.07379
GTGCGACATGACCACGGGAAACCGGTCAACTAACGAGCGACGAAAGTTAT	GTGaGACATGACCAaGGGAAACCGtTCAACTAACGAGCGACGAAAGTaAT	3.71105	3.51301	7.97303	4.46002	5.00109	4.25137	4.64504	3.66141
GAAATGCATCGCGGGGGACGGGATACCCGCGTTGTAGCCCCGCACTACGG	GAAATGCATCGCGGGGGACGGGATACCCGCGTTGTAGCCCCGCAaTAatG	2.9811	3.42855	7.88755	4.459	3.85304	2.86313	3.89231	2.50271
CATCGGTCACACCGGAAGACCCTTCTTAACGATGTCCTGGACGATGGTCC	CATCGGTCACACCGGAAGACCCTTCTTAACGATtTCCTaGAaGAatGaCC	3.64606	3.49345	7.95049	4.45704	8.17938	6.65588	8.23144	6.6388
ACGCACGTAATGCATTCCTGCCGACGAAGGGGAAGGGGGGGAGTTGGACG	ACGCACGTAATGCATTCCTGCCGACGAAGGGGAAGGGGGGGAGTatGAtG	3.4234	3.67205	8.12901	4.45696	4.0584	2.76452	3.52351	2.89776
GTACCAAAGATTGAAAGTCCCCAGGATGAGTCATATAGCGCCAAAGGATC	GTACCAAAGATTGAAAGTCCCCAGGATGAGTCATATAGCGCaAAAtGATC	3.87645	3.63841	8.09512	4.45671	3.75523	3.05656	3.71313	2.85724
GAGAATAATGTTAACACATGACTGCTATACTTCCCGAGTGGAACAACGGG	GAGAATAtTGTTAACACATGACTGCTATACTTCCCGAGTaGAACAAaatG	3.82951	3.74759	8.20386	4.45627	6.84131	5.27468	6.94845	4.99383
GGAACGGTCATGTACGGGCCCAATGCATTTGCGGGACGTCCTGACACACC	GGAACGtTCATGTAaGaGCCCAATGCATTTGCGaGACGTCCTGAaACACC	2.982	3.23772	7.69346	4.45573	4.94217	3.87871	5.04269	3.75118
ACACGGTATGAAGCGTTATTCCATACATCATCACGCTGGTATCACTGGAC	ACACGGTATGAAGCGTTATTCCATACATCATCACGCTGGTATCAaTGaAC	3.76001	3.63526	8.08775	4.4525	3.68617	2.92084	3.52143	3.06004
CCGCAACTATGCTTGGGTCAGAGGAAGTCTCAGCAACGGACTAGTGATGT	CCGCAACTATaCTTGaGTCAGAGGAAGTCTCAGCAACGGACTAGaGAaGT	3.22126	3.51446	7.96609	4.45164	8.01065	6.64562	8.08897	6.56328
ACCAGGAACCGGACGAGCGATGACGGTCAAAATCTGGAGAAGGGAACAAT	ACCAGGAACCGGACGAGCGATGACGGTCAAAATCTaGAGAAGGGAtgAAT	3.81119	3.62714	8.07632	4.44918	5.00551	4.3648	5.1695	4.58277
TAAACACGGCGCGATGGCGGGCGGCGCTTGGCGACCGGATGAGCCAGATA	TAAACACGGaGCGATaGaGaGaGGaGCTTGGCGACCGGATGAGCatGATA	2.3865	2.92898	7.37793	4.44895	8.19306	6.59269	8.285	6.52171
AGTCATGTTCCAGTCTCTACTAACATCGCACGGAAAGAAGACAGCGGCAA	AGTCATGTTCCAGTCTCTACTAACATCGCACGGAAAGAAGAaAGatGaAA	3.01431	3.7001	8.14887	4.44877	3.76973	2.64215	3.42859	2.80846
AGCTATGCCTCAGACCGTGACGAGATACAGCCTCGTCCTTCAACAATCTC	AGCTATGCCTCAGACCGTGAaGAGATACAGCCTCGTCCTTCAACAATaTg	3.55889	3.65921	8.10571	4.4465	3.66211	2.45759	3.32202	2.79112
GTCAAGTAACTTCCATCAGGTTGAGATGTTGGGCAAATTATGGAGAGCTG	GTCAAGTAACTTCCATCAGGTTGAGATGTTGGGCAAATTATGGAGAGaTG	3.7088	3.72507	8.1712	4.44614	3.81699	3.01068	3.90369	3.50946
GGTATTATGGGTGTGGCGACTTTACAGATTCACCTAGAGGGCGCGAGAAG	GGTATTATGGGTGTGGCGACTTTACAGATTCACCTAGAGGGCGCaAGAtG	3.92802	3.65607	8.10174	4.44567	3.73183	3.13025	3.60202	2.981
CGTAGGGGGCCAACCATGGCAGCCCACTATGCACTGTCCAAGTATGATAA	CGTAGGGaGCCAACCATGGCAGCCCACTATGCACTGTCCAAGTAaGAaAA	3.40984	3.23267	7.67685	4.44417	3.67295	2.72705	3.47857	2.56575
ATGGGCTCAAATCGTAGTGATGGCCAATGGCCCCGAATGGACACGTTATT	ATGGGCTCAAATCGTAGTGATaGCCAATaGCCCCGAATaGAaACGTTATT	3.43265	3.51213	7.95474	4.44261	6.64257	5.42022	6.65363	5.27931
AGGAAAAAGTCCACTCATATCATGTGTAAACGGCCGAGCCATGGATTCAG	AGGAAAAAGTCCACTCATATCtTGTGTAAACGGCCGAGCCATaGATTatG	4.0906	3.62903	8.07125	4.44222	8.1539	6.46817	8.33772	6.64376
CCCGTAGGGATGGACCACGGAGCCTGCGGAATCACGTCTTGTAGGTGGCG	CCCGTAGGGATaGACCACGGAGCCTGCGGAATCACGTCTTGTAGaTGatG	3.24482	3.57959	8.01703	4.43744	8.01554	6.70021	8.00027	6.56859
AAGCTAGCGCCGAAACAGCGACGTTACGATGACGAAAAGCATCGCGCCGA	AAGCTAGCGCaGAAACAGaGACGTTACGATGACGAAAAGCATCGCGCaGA	3.48893	3.42068	7.858	4.43733	3.68005	3.19387	3.76274	3.06333
ACGCAACATGTATAAGGAGCTTCCTCCGGTAGACAGTATAGCTAATAAAG	ACGCAACATGTATAAGGAGCTTCCTCCGGTAGACAGTATAGCTAATAAtG	3.56248	3.73032	8.1672	4.43688	3.65915	2.67109	3.49757	2.80526
AAATTAGATGAGCACCAAGTCGGACCTTTCCATGGTGCCAGCCCGACGGG	AAATTAGATGAGCACCAAGTCGGACCTTTCCATaGTtCCAGCCCGAaatG	4.51631	3.57853	8.01367	4.43514	5.52906	4.55846	5.75366	4.12678
CAAGATGCGGCGGCACAGTAGAGCGGCGCATATGTAGGGGAGAAGACTTC	CAAGATGCGGaGGCACAGTAGAGCGGCGCATATGTAGGGGAGAAatgaTg	3.65022	3.48011	7.91476	4.43465	3.59253	2.92634	3.63202	3.07365
GTCGTCTAACCCTAGACTCCTCATTATGATATTATGGGACCTTACAATAT	GTCGTCTAACCCTAGAtTCCTCATTATGATATTATaGGACCTTACAAaAT	3.38942	3.6864	8.12087	4.43447	6.08087	4.74842	5.94232	4.19624
CCTAAAAGTACTCCCCGCTATTGAGGACATGACGATTCGGAACTGGGAAG	CCTAAAAGTAtTCCCCGCTATTGAGGACATGACGATTCGGAACTatGAtG	3.39114	3.72453	8.15516	4.43063	4.00905	3.81156	3.99566	3.90773
AGGCAATAGCTATAGAGGCATGGAACCCAGGCAAACAGATGAACATAGGA	AGGCAATAGCTATAGAGGCATaGAACCCAGGCAAACAGATGAACATgaGA	3.78121	3.76046	8.19055	4.43009	8.1886	6.62623	8.39769	6.61222
CACGTTCGGCGTCAGAAAAATTCTCGCGATGATCCATTTAAGTTTCTTCC	tACGTTCGGaGTtAGAAAAATTCTCGCGATGATCCATTTAAGTTTCTaCC	3.34824	3.62933	8.05642	4.42708	3.86834	3.13954	4.01823	3.2446
AGGCCCTAGGGGCACAATGATGGACCCTACTACGTAGCAAAGAAGTAAGC	AGGaCCTAGGaGCACAtTGATGGACCCTACTACtTAGCAAAGAAaTgAGC	3.61651	3.56385	7.98972	4.42587	5.82171	4.96373	5.92985	5.13487
CCTGCTACAATGCTCAGTAACCGTCAGCCGTGCCGAAGATTGGGACCTGC	CCTGCTACAATGCTCAGTAACCGTtAGCCGTGCCGAAGATTaGGAtgaGC	3.50948	3.53592	7.96034	4.42442	5.18533	4.13488	4.99738	4.41679
AGGCACGACGTGCACTTGGAAAGCATGACACCCGAGATAGCAAGACGCGG	AGGaACGAaGTGCACTTGGAAAGCATGACACCCGAGATAGCAAGAtGatG	3.41586	3.67183	8.09599	4.42416	4.5737	3.80545	4.53842	3.807
CCTGGTGGCACGCACGAGACACTGAAGGCGATGACGGCACGGAAAAATGA	CCTGGTGGCACGCAaGAGACACTGAAGGCGATGACGGCACGGAAAAAaGA	3.25041	3.45989	7.88315	4.42325	4.25439	3.65968	3.94567	3.10298
CCGGACGCTCCAAATAACATGGCAAAAGTACCGGGCAAAACCGACCAGAG	CCGGACGCTCCAAATAACATaGCAAAAGTACCGaGCAAAACCGAaCAatG	3.57382	3.6743	8.09729	4.42299	8.0708	6.53202	8.21363	6.5848
CACGTGTGAAGCACAACGATGTTGGGCACCCTCAAAATGACCAAGAATAG	CACGTGTGAAGCACAACGATGTTGaGCACCCTCAAAATGACCAAGAAatG	3.84846	3.47381	7.89671	4.4229	4.11608	3.39323	3.92341	2.98356
ACAACGTTATGAGGCAACGCTCCGGAGAATGGGTACTCCGTGTATAACAC	ACAAaGTTATtAGGCAACGtTCCGGAGAATGGGTACTCCGTGTAaAAaAC	3.34053	3.42585	7.84708	4.42123	3.6825	2.94836	3.67963	3.28728
TAGATGAATCAGAAGGACTACCCTCGCGATGGCAACTAACCGTGACCTCG	TAGATGAATCAGAAGGACTACCCTCGCGATaGCAACTAACCGTGACCatG	3.32666	3.1873	7.60838	4.42108	6.05044	5.68745	6.31156	5.22665
AAGAAAGCGCCATTTACGGATGATGAGGGCTGGAAAAATGCGAAGTAGGA	AAGAAAGCGCCATTTACGGATGATGAGaGCTaGAAAAATGCGAAGTAGGA	3.50818	3.58725	8.00584	4.41859	4.00602	3.01786	3.65535	3.13488
CCGGCCGTAGCTACCCTGGTCATGGCGCCGACCGATTCACTAAGCTACTA	CCcGaaGTAGCTACCCTGtTCATaGCGCaGACCGATTCACTAAGCTACTA	4.22597	3.65423	8.07215	4.41792	8.12574	6.58467	8.2423	6.58623
GAAATAACTGGCAGGTATGAATCGGGACAATTTCAATCGAAGGGCTTCAA	GAAATAACTaGCAGGTATGAATCGGGACAATTTCAATCGAAGGGCTTaAA	3.853	3.67564	8.08944	4.41379	4.78456	3.31412	4.9231	3.81918
CCCAATGCAGCAGTTAAATATTTGCCAGCAGGCAGAGACTGCATGGCAAC	CCCAATGCAGCAGTTAAATATTTGCCAGCAGGCAGAGACTGCATaGaAAC	3.76761	3.77133	8.18258	4.41125	5.57733	5.02447	6.04811	4.87719
ACGTTGTTAGCTCTATCACGGCAATAGAGAAATGGCATGGGGTAAAAAAT	ACGTTGTTAGCTCTATCACGGCAATAGAGAAATaGCATGGGGTAAAAAAT	3.72243	3.68226	8.09314	4.41088	4.26479	3.75586	4.57898	3.66257
CGACGAATCGGGGTCGAACCGACACCATGTGACGACGCAGCGTCATCCTA	CGAaGAATCGGaaTCGAACCGAaACCATtTGACGAaGCAGCGTCATgCTA	3.64123	3.76469	8.17232	4.40763	8.22951	6.61975	8.49133	6.62933
GTCCGACGTCTCACTGAAATGGAGGCAATCGTATTGAGGGCGACAAGCAT	GTCCGACGTtTCACTGAAATGGAGGCAATCGTATTGAGaGaGAaAtGaAT	3.83576	3.81055	8.21668	4.40613	4.84997	3.90602	4.74201	3.88442
CACTCTCATGTCTGGATCGACATGGGAAACTCAAGAAATCGGGGGATTTG	CACTCTCATGTCTGGATCGACATGGGAAACTCAAGAAATCGGGGaATaTG	3.50538	3.74136	8.14701	4.40565	3.61101	2.97564	3.41232	2.8165
ATCCGCAGGCATGATACTGAATGCACGACATGATAATCAGGGAGTGACAT	ATCCGCAGGCATGATACTGAATGCACGACATaATAATCAGaGAGaGAaAT	3.46449	3.36248	7.76731	4.40484	3.75798	2.86767	3.59958	3.52749
CCTACTACAACATGTCCTGCTATCGTAGGGAACACAATGCGAACTAGAAG	CCTACTACAACATtTCCTGCTATCGTAGGGAACACAATGCGAAaatGAAG	3.9978	3.76691	8.17169	4.40478	6.01725	4.65076	5.90785	4.20594
CCACCGAACCAGATGGCCGCATTAAGAGTCGTGCCTGTTAGAGAACGAGC	CCACaGAACCAGATaGCCGCATTAAGAGTCGTtCCTGTTAGAGAAtGAGC	3.82176	3.71655	8.11764	4.40109	8.22181	6.66409	8.43644	6.65594
AGATTCACCAGGTTAATGTGCAATGTTGGGGGTACGTCGAGACCCCGGAG	AGATTCACCAGGTTAtTGTGCAATGTTGGGGGTACGTCGAGACCatGatG	3.5236	3.48456	7.88558	4.40102	3.89383	3.33018	3.68308	3.42788
TTGCGACTAATGGGTTCCGATGAGAAGATGCCAACTACGTGCGCGCGAAT	TTGCGACTAATGGGTTCCGATGAGAAGATGCCAACTACGTGaGCatGAAT	3.17862	3.71022	8.11083	4.40062	4.015	3.51937	3.75667	3.20589
AGGATTTACAAATGGGAGCAACACAATAGCCCATTCGCAAAGCAATATGT	AGGATTTACAAATaGGAGCAACACAATAGCCCATTCGCAAAGCAATgaGT	3.59382	3.744	8.14432	4.40032	8.19541	6.52746	8.35421	6.46443
CATAGCGGGATGATGATACCTGGGGATTCACAGAGCTGTCCACGAAGGAG	CATAGCGaGATGtTGATACCTGGGGATTCACAGAGCTGTCCACGAtGatG	3.2914	3.72881	8.12764	4.39883	4.20587	3.43276	4.14918	3.62597
TCTCTCCGAGGGGCCATGGCATCCTTGAAAATTCAACACTTTAGATTCGT	TCTCTCCGAGaaGCCATaGCATCCTTGAAAATTCAACACTTTAGATTaGT	3.34085	3.67348	8.07214	4.39866	8.1099	6.61191	8.20698	6.61934
CCCTATAGCGCTTATGAGCAGTATCGCGATGTTGGCGTCCGGAACAGGTC	CCCTATAGCGCTTATGAGCAGTATCGCGATGTTaGCGTCCGGAAatGGTC	3.88815	3.60897	8.00687	4.3979	3.90428	3.38183	3.82576	2.59311
CCTGTCATCCGGTGCTCCTCCACTCCATTCCAAGGCTCAGGCGTCAATGG	CCTGTtATCCGtTGCTCCTCCACTCCATTCCAAGGCTCAGGaGTaAAatG	3.89478	3.72793	8.12526	4.39733	8.19065	6.60069	8.23099	6.55756
ATCCGTGGGATGGGCGGAAACGCGCCTCACAAAACAATGTAGTAGACAGG	ATCCGTGaGATGGGCGGAAACGCGCCTCACAAAACAATGTAGTAGACAtG	3.37038	3.61653	8.01297	4.39644	3.7084	2.60121	3.55471	2.91723
ACAATGTCGGGCAAGTTCAACGTCCCCATCAGCATGGTGCCCGTGATGTG	ACAATGTCGGGCAAGTTCAACGTCCCCATCAGCATaGTGCCCGTaATaTG	2.88226	3.14564	7.54051	4.39486	3.41531	2.37459	3.09007	1.94031
CCTTTTATTAAAATGAATCATGGAGACTATATTTGCGCGCAAAACTGCGC	CCTTTTATTAAAtTGAATCATaGAGACTATATTTGCGCGCAAAAaTGaGC	3.59258	3.69766	8.09198	4.39433	8.25332	6.86521	8.54637	6.74706
CCGGGCATCCCAAGTCCGCAAAATGCTTGACAGCTTCAGATCATCACATG	CCcGGaATCCCAAGTCCGCAAAATGCTTGACAGCTTCAGATCATaACATG	4.07709	3.81676	8.2097	4.39294	5.51607	4.36576	5.25782	3.89394
CTACGGCCCGACCGGTCAGTAAGTGAGAATGCGTTCCGGGATCGAGCAAA	CTACGGaCCGACCGGTCAGTAAGTGAGAATGCGTTCCGaGATCGAtgAAA	3.63973	3.57871	7.97012	4.39141	3.85576	3.22106	3.7277	3.59972
GGGAGGCGGAACGATGGCGGATTCAAGACTAAGGCGCGATGCTGTAGTGT	GGGAGGCGGAACGATGGCGGATTCAAGAaTAAGGCGCGATGaTGatGaGT	2.93615	2.99088	7.3816	4.39072	2.98882	2.18514	2.81524	2.09829
AGCTTTGCGAGCATTATGAAGGAACGGACACTTAAGCATCCTGGAGTGGT	AGCTTTGCGAGCATTATGAAGGAACGGACACTTAAGCATCCTaGAGTGaT	3.53392	3.53211	7.92269	4.39058	3.87246	3.10907	3.8625	3.15812
CCACACAAATATGCCGTAAATAATGAAACCATACGCGAATGCACGGAGAA	CCACACAAATATGCCGTAAATAATGAAACCATACGCGAATGaACGtAGAA	3.74018	3.60162	7.99159	4.38997	3.87258	2.81416	3.48098	2.78219
ATCTGATTTGGCCACGCTACAGGCTATGATGGGGATCAGCTGTGCAACAT	ATCTGATTTGGCCACGCTACAGGCTATGATaGGGATCAGCTaTGCAAaAT	3.52086	3.5385	7.92823	4.38973	5.68336	4.96917	5.35804	4.76381
ACGATGGTACTATCACTCGTACTATACACGGTCGTGATTTCACGATCGAG	ACGATaGTACTATCACTCGTACTATACACGtTCGTGATTTCACGATaatG	3.59472	3.69898	8.08849	4.38951	8.23766	6.75037	8.46936	6.76583
CCTAATACAGGAATAGGGTGACATGGAACGGGCTCGTGAACTCCGGCAGA	CCTAATACAGGAATAGaGTGACATaGAACGaGaTCGTGAACTCCatgAGA	3.78414	3.78019	8.16884	4.38865	8.24925	6.57752	8.38322	6.68157
TTACTCGGTAGCTTAGGCTATGATGACGGTGCCTTCTGCGGGCAGTCATC	TTACTCGGTAGCTTAGGCTATGATGACGtTGCCTTCTGCGaGCAaTgATC	3.96005	3.59734	7.98191	4.38457	3.99531	2.98566	3.64526	3.13655
CCTACGGGGTTTCAGCGAGCGAGGGAAATGTTAAAGATGGAACCGGATAG	CCTACGGGGTTTCAGCGAGCGAGGGAAtTGTTAAAGATaGAACCGaAatG	3.9031	3.69778	8.08047	4.38269	8.13693	6.60324	8.30233	6.60451
CATACGGATGGATAAGAAGGGAGTGGAGGAAAGTTGAGGCCCCGGCCCCC	CATACGGATGGATAAGAAGaGAGTGGAGGAAAGTTGAGaCCaCGatgaCC	4.27655	3.60701	7.98895	4.38194	5.36221	4.42981	5.17857	4.21563
CAGTTGTCCGTGAGGGAGTAGGATACAGATGGGGGAGATACTCACACCTG	CAGTTGTCCGTGAGaGAGTAGGATACAGATaGGGGAGATACTCAaAaaTG	4.45855	3.8054	8.18695	4.38155	8.24617	6.7775	8.4775	6.57022
GAACTGGAAGCGACCAACGGAAGAAACTATGTTAACTATGGCAGTCGCGC	GAACTGGAAGCGACCAACGGAAGAAACTATGTTAACTATaGaAGatGaGC	3.25257	3.52094	7.90147	4.38053	4.07499	2.96166	4.19904	3.40624
TGGGTGCTTCGACGCTCCCGTGAACTCACGAGGCCAAGAATGTGGCAACT	TaGGTGtTTCGAaGCTCCCGTGAAtTCACGAGaCCAAGAtTaTGaCAAaT	3.91179	3.78846	8.16787	4.37941	8.23526	6.82297	8.44636	6.67123
ACCATTGCTAAGGTCAGAGGGAGAGGGAATGGAGAGCCGAAGCGTCAGGG	ACCATTGCTAAGGTCAGAGGGAGAGGGAATaGAGAGCCGAAGCGaCAatG	3.94372	3.74709	8.12624	4.37915	8.16421	6.57618	8.23164	6.56654
TCGGCCACATGTAAGGACGCGCAAATTATCGGTATGACGGAGCACACGCT	TCGGCCACATtTAAGGAaGCGCAAATTATCGGTATGACGGAGCAatgaCT	3.24184	3.69117	8.06985	4.37869	5.28336	4.00323	5.13809	4.08688
CTATTGGAGCTTGGAGAGCAAGATGTATCCCAGACAAGCCCGATTTATAC	CTATTGGAGCTTGGAGAGCAAGATGTATCCCAGACAAGCCCGATaTgaAC	3.63682	3.77202	8.14946	4.37743	3.80501	2.67666	3.41178	2.50005
ATGCTGTGATGGTGCCAGTATGTGGCAACTATGGAACGGGGCTTGCGTGA	tTGCTGTGATaGTGCCAGTATGTGGCAACTATaGAACGGGGCTTatGaGA	2.80381	3.42895	7.80618	4.37723	5.4444	4.11395	5.45264	4.05091
CTCGGCGGCGTAAGTACAGCGCAGTCACTACGAGAGCATGGACAAACCCG	CTCGGaGGaGTAAGTACAGCGCAGTCACTACGAGAGCATaGACAAACatG	3.57287	3.74901	8.12598	4.37697	8.08707	6.63517	8.33619	6.69822
CTGAGTATCCAATAAAGGCTAATAACCGGAGGGAATGGCGCCACGCGCGG	CTGAGTATCCAATAAAGGCTAATAACCGGAGGGAATaGCGCaACatGatG	4.03181	3.62885	8.00441	4.37556	8.21895	6.76121	8.29279	6.60674
GGAGGCGGGAATCGCCGTTATAGCAAGCGATCATGGAAACAGAATAATGT	GGAGGaGaGAATCGCaGTTATAGCAAGCGATCATaGAAACAGAAaAAaGT	3.43401	3.61622	7.99155	4.37533	8.16444	6.64093	8.3568	6.6345
CTAGAGCCGGGATTAGTAAATCGCGATGGACAGGGTGGCGAAAGACACCT	CTAGAGCaGaGATTAGTAAATCGCGATaGACAGaGTaGCGAAAGACAaaT	3.44063	3.54089	7.91519	4.3743	8.16258	6.62914	8.24598	6.60053
CCGGGCGCTATGAATTCAGGCTAGTTCTATTTCACTCGTGCACAGGATGA	CCGGGaGCTATGAATTCAGGCTAGTTCTATTTCACTCGTGCACAGGAaGA	3.53036	3.58102	7.95507	4.37406	5.40782	4.81341	5.2212	4.28626
GATGATGGCAAGGGATGGCCCGGCAATCAACAGGAGCCCTCCAGGAAACG	GATGATaGCAAGGGATaGCCCGGCAATCAACAGGAGCCCTCCAGGAAAtG	3.5217	3.39475	7.76811	4.37336	6.08894	4.81103	5.44142	5.33441
CGACATCGCGGCCATTGTTGCAGCACGCTTAACTATGAGAGCTATCGAGA	CGAaATCGCGGCCATTGTTGCAGCACGCTTAACTATGAGAGCTAatGAGA	3.41472	3.73453	8.10751	4.37297	4.09825	3.54218	3.99594	3.58727
TAGGCCCGGACGGTCACGGCGCAGGAGTGCGAAAATAAAAACCAAGATGA	TAGGaCCGGAaGtTCACGGaGCAGGAGTGCGAAAATAAAAACCAAGAaGA	3.47462	3.37526	7.74757	4.37231	7.89905	6.49778	7.99515	6.44895
TCCATGATGGACGGACTAGTGGTTCAAGGATTCCCGGGCCGATTGGAGTA	TCCtTGATGGACGGACTAGTGtTTCAAGGATTCCCGaGCCGATTGGAGTA	3.35157	3.71966	8.09106	4.3714	5.12942	3.69005	4.72774	3.83777
GAGAGTCTCCATGGGCGGTAGGAGGCGCGCGTACGTGCTGGCCGTATTTC	GAGAGTtTCCATGGGCGGTAGGAGGaGCGCGTACGTGCTaGCCGaATaTg	2.79662	3.43702	7.80744	4.37042	4.00606	3.55716	4.12407	3.62988
CCTGTGCGGCTTATCTTTCAAAGCCATGAGGCCACGCAACATAAAGCTCA	CCTGTGaGGCTTATCTTTCAAAGCCATGAGGCCACGCAACATAAAGCaCA	2.89857	3.4251	7.79432	4.36922	3.4403	2.82489	3.22549	2.65857
CAAATGCACAGGCTTGACCTCCACATGGAGTGCACCAGGAGGTGCGCACC	CAAATGCACAGGCTTGACCTCCACATaGAGTGCACCAGGAGaTGatgACC	3.40558	3.61231	7.97932	4.36702	6.1998	5.35249	5.79453	4.83521
GCAACTCAGGTTAAAATGACTCTCTCGGTAACATCAACCCAGAGCATACA	GCAACTCAGtTTAAAATGACTCTCTCGtTAACATCAACCCAGAGaATAaA	3.78793	3.73768	8.10453	4.36685	4.17771	3.30192	3.85512	3.4518
CCAACCCGCAGCTATGGGTACTTATGTCATGCTACGATTGCAGAGAGTTA	CCAACCCGCAGCTATGGGTACTTATtTCATaCTACGATTGCAGAatGTTA	3.31153	3.07343	7.43881	4.36537	3.27512	2.29021	3.20178	2.52642
AGATAAGGTGGGATCATGTTCCGACAAAGTATAGGTAAAATTCATACCTG	AGATAAGtTGaGATCATGTTCCGACAAAGTATAGGTAAAATTCAaAaaTG	4.00501	3.83127	8.19637	4.3651	4.27241	3.24951	4.82444	3.31828
AGGTTAACATACGATAGGAACAATGACATCGGCGCATCAGATTGTGCGGA	AGGTTAACATACGATAGGAACAATGACATCGGCGCATCAGATTGaGaGGA	3.36885	3.47525	7.84033	4.36509	3.62693	2.73673	3.52069	2.77174
CCGAGCGTAGACATGGGGCAACTGGATGAGGAACAGTCACCCGGTATAAG	CCcAGCGTAGACATGGGGCAACTGGATGAGGAACAGTCACCCGGaATAtG	3.05713	3.31922	7.68245	4.36323	3.96611	2.60933	3.60417	2.72872
TAGAGGCTTAGGATCCGTAATGGAAGCCTCTAACTGGCAAGGTATTCGCG	TAGAGGCTTAGGATCCGTAATaGAAGCCTCTAACTaGCAAGGTAaTaatG	3.56327	3.71326	8.07597	4.36272	8.22722	6.6619	8.40737	6.61925
TCCAAATATGACTTTGAGGCAATATTTGTGCACCAAACTTCTATTCGTTG	TCCAAATATGACTTTGAGGCAATATTTGTGCACCAAACTTCTATaCaaTG	4.03098	3.85202	8.21239	4.36037	3.90058	2.60401	3.52063	2.65214
CCCAAGAAGCGCGATGCTGACGGTGGCAGCGAGGCACGAACGTACGCGCT	CCCAAGAAGCGCGATGCTGACGtTtGCAGCGAGGCACGAACGTAatgaCT	3.4703	3.72089	8.08076	4.35987	4.03749	2.76788	3.80406	2.85275
ACCGACATGAGCAAGTTCGGACCGCGGGATGAATAGAACGAATTATATCT	ACCGACATGAGaAAGTTCGGACCGCGaGATGAATAGAACGAATTATgaCT	3.76857	3.65562	8.01443	4.35881	3.52849	2.77683	3.43058	2.89454
GCTATGGCGCTAATAGAGGTGACACAAGCACGGCACATCAACAAGCACGA	GCTATaGCGCTAATAGAGtTGACACAAGCACGGCACATCAAaAAGCAaGA	2.75247	3.28499	7.64311	4.35812	8.0201	6.47052	8.03557	6.52668
AGATGGTGGCTAAAAATGAGTATAAAAAATGGCTCTAAGAAGGGAGTAAC	AGATaGTGGCTAAAAATGAGTATAAAAAATGGCTCTAAGAAGGGAGTAAC	3.20725	3.6568	8.01383	4.35703	4.18677	2.68859	3.7855	2.57511
CATGTTGTAGCGCATCTCGTAGATGCTAGAGGCTATGGAAATCGTCATGA	CtTGTTGTAGaGCATCTCGTAGATGCTAGAGGCTATaGAAATCGaCAaGA	3.50553	3.67624	8.03303	4.35679	6.81106	5.58281	6.66647	4.98932
CGTAGTAGGAATATGGGGCTATGCACGTCGCGACAGCGGGAATGTATAAT	CGTAGTAGGAATATGGGGaTATaCACGTCGCGACAGCGaGAATGTATAAT	3.98646	3.66659	8.02241	4.35582	3.71553	2.94938	3.82277	3.34913
GTATTGGGACGCATGATGAGTGTCCTGAAAACATGGAGAGCAGACTTTAG	GTATTGGGACGCATGATGAGTGTCCTGAAAACATaGAGAGCAGAaTTatG	3.65527	3.8176	8.17295	4.35535	5.54449	4.55391	4.89561	4.45329
AAACATGTTGTTAATCGCATGCAAATACAGTTTAGCAAACAAAGAGGTAA	AAACATGTTGTTAATCGCATGCAAATACAGTTTAGCAAACAAAGAtGaAA	3.50958	3.89795	8.25287	4.35491	3.83011	2.81796	3.73724	2.5704
CGAATGTATGACTAGATTCGAGGCCATGCCTAATGTCGAAAAAGGGGTGA	CGAtTGTATGACTAGATTCGAGGCCATGCCTAATtTCGAAAAAGatGaGA	3.64838	3.68112	8.03559	4.35448	3.99131	3.46366	4.00956	3.12963
GACAAACCCCCAAATGCTGTAAACATGACGGGAAATCACAGCCGGCGCCG	GACAAACCCCCAAATGCTGTAAACATGACGGGAAATCACAGaCGatGatG	3.21897	3.50706	7.85983	4.35277	4.21533	3.27455	3.78571	3.07269
CTTGAATACAGACCGCTGAAATATGAAGGCCTTACTCACGCGCTTCAAAA	CTTGAATACAGACCGCTGAAATATGAAGGCCTTACTCACGCGCTTCAAAA	4.01123	3.66241	8.01489	4.35248	3.66241	2.69559	3.69655	2.95611
CTTGAGGACATGCGTCGGCCAAGTGACGCGGTCGGCAACAAAGCATCGGA	CTTGAGGACATGCGTtGGCCAAGTGACGCGtTCGGaAACAAAGCATgaGA	3.46146	3.66838	8.02066	4.35228	4.54906	3.556	4.87903	4.10278
CGCGTCCAATAGAGCAGAATGAACTGCGTGGATGATGCTGTATTCCCGTG	CcCGTCCAATAGAGCAGAATGAACTGCGTaGATGATaCTGTATTaCCaTG	3.94905	3.82288	8.17506	4.35218	5.04175	3.40819	4.92584	3.95144
CCATCAAACTGCCATGCTACAGTCACGTGAGGGAAAACTGTTCCTCTGCT	CCATaAAACTGCCATGCTACAGTtACGTGAGaGAAAACTGTTCCTCTGaT	3.24915	3.77629	8.1242	4.3479	5.07064	4.21991	4.93396	3.90184
CCGGCCGGCGACAAGCCGACGTATCACAGAAGGGGCTCGAAATGTAGAAG	CCGGaaGGaGACAAGCCGAaGTATCACAGAAGGGGaTCGAAATGaAGAtG	3.30946	3.82425	8.17186	4.34761	8.2372	6.66628	8.34194	6.51508
ATAACAATCAACCATCATAAAGAGGATGCACGGTCATTTACATTCCGGGC	ATAACAATCAACCATtATAAAGAGGATGCACGGTCATTTACATTatGaGC	3.69577	3.7355	8.08226	4.34676	4.25555	3.20333	4.03451	3.70282
TGTTGCTGGAACTTATGGGGAGTTTCGAGTAGGGATGAACGGGTCGATTA	TtTTGCTaGAACTTATaGGGAGTTTCGAGTAGGGATGAACGGGTaGAaTA	3.97785	3.70443	8.05077	4.34634	5.45842	4.47028	5.26289	4.42562
CTCACGAACTCGTGTTAGGACAATGTACTCGGCCAATTATTTATCGCGGT	CTCACGAACTCGTGTTAGGACAATGTACTCGGCCAATTATTTATaGCGaT	3.74123	3.77681	8.12217	4.34536	5.36795	4.37804	5.04485	4.17443
TTAGTGATGAGAAGGTATTATGACCCTCCACATAACAACGGACACAGTAC	TTAGTGATGAGAAGGTATTATGACCCTCCACATAACAACGGACAatGaAC	4.1208	3.75044	8.09362	4.34318	4.06919	2.87586	4.31809	3.08382
ATAGGACTAGCACGATGTGAGCAACATCGGGATCGTGGCGCATGAAGAAA	ATAGGACTAGCACGATtTGAGCAACATCGGGATCGTaGCGCATGAtGAAA	3.77077	3.78255	8.12352	4.34097	8.10344	6.65678	8.23773	6.61116
ATAGGTTTCCATGTCAGTCGAGTACAAAAGGCTGGGATGTAATCCCCCAG	ATAGGTTTCCATGTCAGTCGAGTACAAAAGGCTGGGATGTAATCaCCatG	3.79897	3.66227	8.0003	4.33803	3.95717	3.17451	3.80479	3.29911
TAATACACCAGGTAAAATAAACGGAGGCATGTCGGCTTTTTTCTCTGGAA	TAATACACCAGGTAAAATAAACGGAGGCATGTCGGCTTTTTTCTaTGaAA	3.85822	3.7488	8.08427	4.33547	3.8796	3.42472	4.08719	3.15258
ACGCGCGAGATGCCCAGACGTCGGATTGGACTTAGGCCTGGACTCACCAG	ACGCGCGAGATGCCCAGACGTtGGATTGGACTTAGGCCTaGACTaACatG	3.88065	3.60987	7.94295	4.33308	4.07534	3.87736	4.25607	3.46691
CCTGTGTACCTAGACGGGAATGCTGACCCAGAGCGGGAAAGTCAGAATGA	CCTGTGTACCTAGAaGGGAATGCTGACCCAGAGCGaGAAAGTCAGAAaGA	3.70303	3.59975	7.93257	4.33281	5.47396	4.608	5.84455	4.34392
GAAGCTCCGCCATCGAGACCGAAAATGTGCCATGAGAACTATGCAGGACT	GAAGtTCCGCaATCGAGACCGAAAtTGTGCCATGAGAACTtTGCAtGACT	3.55661	3.55708	7.88961	4.33254	4.81172	3.99448	4.65779	3.75418
GGCGGACAGACTACAAGTCATTCAGGCCACAACGATGAACTACCTCATGA	GGaGGACAGACTACAAGTtATTCAGGCCACAACGATGAACTACCaCAaGA	3.2805	3.52494	7.85504	4.3301	3.61768	2.81864	3.74192	3.02023
CCACTTACAGAACATGTTCATACTCCCACATCACGGATACCGGGAAAAAA	CCAaTTACAGAACATGTTCATACTCCCACATCACGGATACCGGGAtgAAA	3.6415	3.86856	8.1982	4.32964	3.80536	2.93731	3.61557	2.99637
GGTTTTCTCATGCTTAGCAACAATTTGTGTGAAGATGAGATTATCACGAA	GGTTTTCTCATGCTTAGCAACAATTTGTGTGAAGATGAGATTATaACGAA	4.14906	3.72582	8.05484	4.32902	5.00224	3.84073	5.23728	3.7251
TGCGCTCACCAACGCTAGAGCCTAGCCGGTGGGCGGCCAGGAGGTGATGG	TcCGCTCACCAACGCTAGAGCCTAGCCGGTGaGCGGCCAGGAGGaGAatG	3.01943	3.14566	7.47433	4.32867	7.36596	6.13465	7.68459	6.33812
ATTCTTGGGTCGAGTATGGGTTGTCTCACGGATCAATCCAACTCCGGGGA	ATTCTTGGGTaGAGTATGGGTTGTCTCACGGATCAATCCAAaTCatGaGA	3.94163	3.76666	8.09471	4.32805	4.31678	3.89571	5.20899	4.08535
CCACCTATGGGGTGGGACTTAGCTCGTACCGGCAACACTATGGGACTATA	CCACaTATGGaGTGaGAaTTAGCTCGTACCGGaAACACTATaGGACTATA	3.72065	3.52616	7.85291	4.32675	6.03948	4.53621	6.14875	4.52204
CCTGCGTCCCAATGGACCGCAATGTCTGACCGGAGGAAAGCATCGGGGTG	CCTGCGTtCCAATaGACCGCAtTGTCTGACCGGAGGAAAGCATCaGGaTG	3.61842	3.76925	8.09481	4.32557	8.12904	6.64626	8.40596	6.74193
AGACGCCTAACAGTGGCGGAGCATGACAAAATGCAGGAGGTGCACGCGTT	AGACGCCTAACAGTaGCGGAGCATGACAAAATGCAGGAGGTGCAatgGTT	3.02543	3.47068	7.79551	4.32483	3.6295	3.39761	3.88589	3.50916
GAATCTGCATCGCGGCCCGTGCATACACACGATGACATCGTCAAAGATCA	GAATCTGCATCGCGGaCCGTGCATACACACGATGACATCGTaAAAGAaCA	3.32424	3.55339	7.87673	4.32335	4.63476	3.77007	4.70677	3.93801
CGGCATGTTTATTCGTCATCGTGGCGTGTGGCGGGTACATCCTACAGCCA	CGGCATGTTTATTCGTCATCGTGGCGTtTaGCGaGTACATCCTAatGaCA	3.53467	3.59578	7.91798	4.3222	5.72093	4.45111	5.78425	5.06668
CCCTTCGGCCCCGGATACTCTAGCGAGAAGGATGAACTGCTATCGGCCCA	CCCTTCGGaaCCGGATACTCTAGaGAGAAGGATGAACTGCTATCGGaaCA	3.5459	3.5765	7.89869	4.32219	4.1131	3.21958	4.29943	3.16049
CCAAGCTCAAAAATGGACTCCGCGCCAGCGAAACATAAGCAGACAACGGA	CCAAGCTCAAAAATGGAtTCCGCGCCAGCGAAACATAAGCAGACAtgaGA	3.20834	3.37671	7.69811	4.32141	3.82397	2.50099	3.70581	2.8092
CCGGGCATGTTGAAACTGCTAACGCCAATGCATAATACCATGCTACGGAG	CCGGGCATGTTGAAACTGCTAACGCCAATGCATAATACCATGCTAtGatG	4.1098	3.77163	8.0928	4.32117	4.42152	3.26165	4.08201	3.36863
CACAGATTTGCAGGAATGTCTAGAAAGGCTGGCATGGAGTGCAGTACACA	CACAGATTTGCAGGAATGTCTAGAAAGGCTaGCATaGAGTGaAGatgACA	4.25894	3.76799	8.08726	4.31927	5.38581	4.37605	5.46372	4.33678
TTCGTGATGAGTTTGGGTGCTGCAAGGAGAGGTGATGGGAAGAAACTAAG	TTCGTGATGAGTTTGGGTGCTGCAAGGAGAGGTGATaGGAAGAAACTAtG	3.78508	3.81958	8.13838	4.3188	4.88843	3.51668	4.77497	3.56431
CAATGACAAGCGAGGCACCGCCGAAATAAGGCCTGTCATGGGAGAAAGGA	CAATGACAAGaGAGGaACCGCCGAAATAAGGCCTGTCATaGGAGAtAGaA	3.27375	3.50324	7.822	4.31876	5.28339	3.95721	4.88416	4.09324
CTTGTTATAATAACCATGGGCGAGTGGCTGAAACATCTAGGCCGGAATTT	CTTGTTATAATAACCATGGGCGAGTGaCTGAAACATCTAGGaCGGAAaTT	3.21205	3.70401	8.02265	4.31863	4.78942	3.20971	4.61373	3.75593
CTAGTCATGTTAGCTTTAGATTTCGGTACAAAACGCAGATGCGAGCAACC	CTAGTCATGTTAGtTTTAGATTTCGGTACAAAACGCAGATGCGAGCAACC	3.92337	3.87431	8.19185	4.31754	4.0389	3.19435	3.93063	3.65612
CGAATAAAGTGAGTCACGTCGAGAGATGACGCGCGGCACACGGGATCCCG	CGAATAAAGTGAGTCACGTaGAGAGATGACGCGCGGaACACGGGATgatG	2.97404	3.76706	8.0837	4.31664	3.82781	3.06144	3.40565	3.34474
CCGGACGCTTGTAATCATCACGGTTATTATGCCGTCAAACGTCTCTTATA	CCcGACGCTTGTAATtATCACGGTTATTATGCCGTCAAACGTCTCTTATA	4.13078	3.86016	8.17604	4.31588	4.12293	3.72207	4.1835	3.71716
GACTACGCCTCCTTTGGCGGCAATGATGTGCGAGATGGGAGGGTCCTTTG	GACTACGCCTCCTTTGGCGGCAATGATtTGCGAGATaGGAGGGTaCTaTG	2.6594	2.97408	7.28706	4.31298	3.75483	2.94336	3.51705	3.08323
CCGGACACCAGACAGCCGTCTCGAGACCGACGGTATGGGACAAATATTTT	CCcGAaACCAGAtAGCCGTtTCGAGACCGACGGTATaGGACAAATATaTT	3.42825	3.64396	7.95646	4.3125	8.01852	6.49959	8.16725	6.49984
ACATGTTTCTAATCCCATGATGTATCAACGAATATTCACTTTATTTGGAA	ACtTGTTTCTAATCCCtTGATGTATCAACGAATATTCACTTTATaTGaAA	4.19081	3.91628	8.22743	4.31116	6.6871	4.66608	6.57615	4.75159
CGACTGTTGCGGAATTAGTATTGAAATGCGGCGTCTCCGCTGCCAACAGG	CGACTGTTGCGGAATTAGTATTGAAATGCGGCGTCTCCGCTGCCAACAtG	3.23454	3.5983	7.9072	4.3089	3.69762	3.86912	3.82209	3.90857
CGTGGGGGACCGCGTGATATGGGGGATCCAGGCCGCTTCCCGGACCGATC	CGTGaGaGACCGCGTGATATGGGaGATCCAGGCCGCTTCCCGGAatGATC	3.77424	3.6306	7.93908	4.30848	5.22658	4.11024	4.93576	4.1222
AAAGAAGTGCTCCCTTCACGGAGACATGGGTGAACCGGATACTATATTAG	AAAGAAGTGCTCCCTTCACGGAGACATaGGTGAACCGGATACTATATatG	3.07476	3.63412	7.94083	4.30672	7.93863	6.48786	8.07289	6.48905
CCGGCGGATGTCGTCACGGCCGCATCTCGGAAAATGCATAAGAGGCGAGA	CCGGaGGATGTCGTCACGGCCGCATCTCGGAAAATGCATAAGAGatGAGA	3.47639	3.53071	7.83639	4.30568	3.16007	2.39422	3.09698	2.13238
CCATCGAGGTGTACCGATCAGGGCGCCATGGAGCAAAAGCCAGGTGTCTT	CCATaGAGtTGTACCGATCAGaGaGCCATaGAGCAAAAGCCAGGTGTaTT	3.24634	3.41328	7.71784	4.30456	8.01675	6.59904	8.15376	6.45434
CTATCGGAGGCTATGGCGATTCACAGATAGATCACCAATGTCGGTAAGAG	CTATCGGAGGCTATaGCGATTCACAGATAGATCACCAATGTCGGaAAatG	4.13087	3.77553	8.07721	4.30169	5.38203	4.59065	5.15598	4.34976
ACGTCTACGTCTAAACACAGGAGGTCGTGGTAACATGGCGGTCAGGGAAT	ACGTCTACGTCTAAACACAGGAGGTCGTGGTAACATaGCGaTCAatGAAT	3.0783	3.47841	7.77825	4.29983	7.89501	6.5337	7.90594	6.56603
CACGTAATGGGACGAGTAGGGATTCAAGAGGGTACATACTCGGGCGAAAT	CACGTAATGGGAaGAGTAGGGATTCAAGAGaGTACATACTCGGGaGAAAT	4.00336	3.67648	7.97563	4.29914	4.37785	3.77843	4.31856	3.51549
GATGCAGGCCGGGTTACAGATGACACGGCATCTTCAAAACAGGGAGCATA	GATGCAGGCCGaGTTACAGATGACACaGCATCTTCAAAACAGGGAtgATA	4.36861	3.8367	8.13519	4.29849	4.42989	3.83355	4.19916	4.30479
GCACCAGCATAGAGGTTCGTGTCAATGGCCGCTGTAAAGGATGACTACAT	GCACCAGCATAGAGGTTCGTtTCAATGGCCGCTGTAAAGGATGACTAaAT	3.91997	3.6134	7.91156	4.29817	4.04967	3.31587	4.29139	3.52384
GGAGGATCTTCGAGCTTCAACCGGAGCGGCCATGCGCACTACAAAGAAAT	GGAGGATCTTCGAGCTTCAACCGGAGaGGCCATaCGCACTAaAAAGAAAT	3.3973	3.68104	7.97074	4.2897	8.01573	6.42286	8.1007	6.54114
CCCGCACCTCGTCCAGTGATCTTCCCAAGGTGAAGTCATGGATCAGTTGG	CCCGCACCTCGTCCAGTGATCTTCCCAAGGTGAAGTCATaGATCAGTatG	3.82425	3.7966	8.08558	4.28898	8.10477	6.46203	8.27597	6.58626
AGGGTGGCACAATACGAAGAATATGTGCGACCCAGGTGGGGGGATCGTGT	AGGGTaGCACAATACGAAGAATATGTGCGACCCAGGTGaGaGGAatGaGT	2.92854	3.61845	7.9059	4.28745	3.80581	3.03802	3.87196	3.64603
CCGTCTCGTAGAAACGGGACTCCCGGCGAGATGACTATTTCCGGTCACCG	CCcTaTCGTAGAAACGaGACTCCCGGaGAGATGACTATTTCCGGaCAatG	3.77405	3.82178	8.10894	4.28717	5.23943	4.16172	5.10196	3.8392
CCGGCCAACCTGAACAATGGTGTCTGATGCGATCAGTCAGAAGATTGTAA	CCGGCCAACCTGAACAATGGTGTCTGATaCGATCAGTCAGAAGAaTGaAA	3.34824	3.88848	8.17548	4.287	3.56652	2.76077	3.5852	2.59188
AACCGGGGTTAAAATGACCGGAACATGTCATGAGAATAAAAGGTAGGGAG	AACCGGGGTTAAAATGACCGGAACATGTCATGAGAATAAAAGGTAGGatG	3.8796	3.83226	8.11918	4.28691	3.84334	3.0937	4.32719	3.18884
GATGGAAAAACCGGACTCGGAACGCGTGCCGCAGAACCGGAGGCCGCTTA	GATGGAAAAACCGGACTCGGAACGCGTGCCGCAGAACCGGAGGCatgTTA	3.72649	3.71074	7.99617	4.28543	4.09379	3.48579	4.25483	4.86385
CCACCAGTCGGTTCCGCGGTCTTAGCACTGGCTAGCTAGGATGCCGCGGG	CCACCAGTCGtTTCCGCGGTCTTAGCACTaGCTAGCTAGGAaGCaGaatG	3.78428	3.59543	7.88058	4.28515	8.04456	6.522	8.1664	6.63132
ATGATGAAACCGTACCAACCTTTCTACCTAACCGACGGTGCATATCTGAA	tTGATGAAACCGTACCAACCTTTCTACCTAACCGACaGTGCATATCTGAA	3.86567	3.77157	8.05529	4.28372	6.16171	5.47392	6.14042	5.85714
GGATCCGTTATGGAGGAAGGACTAACATGATATCCGCAACAGCCGGGCCC	GGATCCGTTATaGAGGAAGGACTAACATaATATCCGCAACAGCCatGaCC	3.52401	3.86509	8.14854	4.28344	8.19269	6.71546	8.44807	6.6764
GAAATCTCGAACATGTAACTCAAAGTGTGGTTCACAAACCCCGGGTCCAC	GAAATCTCGAACATGTAACTCAAAGTGTGGTTCACAAACCCaGaaTgaAC	4.23989	3.74997	8.03265	4.28268	4.34229	3.45616	4.45333	3.74558
AGGCGGGACGAAGGTTTGCGGGCGGAATCACATGATGGAGCAGATCTTCT	AGGaGGGACGAAGGTTTGCGaGCGGAATCACATGATaGAGCAGATCTaaT	3.12378	3.66522	7.94739	4.28216	6.7586	5.75851	6.70189	5.90935
CCAACATGTAAAGATAGATTCCGTATATATGTCACCTCACAACGGGGATC	CCAACATGTAAAGATAGATTCCGTATATATGTCACCTCACAACGatGATC	3.56084	3.79153	8.07159	4.28006	3.96123	2.93168	3.99424	3.13891
CACATGGCTCACCATGCCATGACCATAACTGCGCCGGGTCAACAAGCAGA	CACATGGCTCACCATGCCATGAatATAACTGCGCCGaGTCAACAAGCAGA	3.25554	3.44096	7.72013	4.27916	3.61941	2.76634	3.35322	2.92364
CCATTCGCGTCTTAAGCCGGATAAGATGATCGAAAGTGACCCAGATCATG	CCATTCGCGTCTTAAGCCGGATAAGATGATCGAAAGTGACCaAGATaATG	3.8753	3.8696	8.14849	4.27889	3.80831	3.2921	4.05015	3.26435
CGTGGCGCCCAAACCGTTGACGCATACACCGGAGAAGATGGCTGACCGCA	CGTGGaGCCCAAACCGTTGACGCATACACCGGAGAAGATaGaTGACCGCA	3.67524	3.47849	7.75679	4.2783	7.97818	6.63071	8.10822	6.59788
GGCTAAAGCATGTATACCGAGCGCACTAAGCGACCACAGAGCCGCAACTT	GGaTAAAGCATGTATACCGAGaGCACTAAGCGACCACAGAGaCGCAAaTT	3.73194	3.74708	8.02524	4.27816	4.03039	3.13826	3.89786	3.39235
AGAACATAGGGAAAGCAGTCCCGGGTAGGTAACTACAATGAAGGGTGTCT	AGAACATAGGGAAAGCAGTtCCGGGTAGGTAACTACAATGAAGGaTGaCT	3.65934	3.86179	8.13884	4.27705	4.41467	3.59374	4.46817	3.47494
GGTAAAAAAATCCATCCGTCAGGGAGATCCCATGATGACGCAAATCAAAC	GGTAAAAAAATCCATCCGTCAGaGAGATCCCATGATGACGCAAAaCAAAC	3.43176	3.69602	7.97303	4.27701	3.73214	2.85425	3.78147	3.09873
GGAAGGGTCCTGCTACAATGAAGTCCGCAACAGGAAGAAGGAGGTGACAT	GGAAGGGTCCTGCTACAATGAAGTCCGCAACAGGAAGAAGGAGGaGAaAT	4.00135	3.67831	7.95443	4.27612	7.75459	6.41547	8.00873	6.32624
CACCGTGAAAATGCCTAGGAAACGGCCACGGACAACGGGATAGGATAAAA	CACCGTGAAAATGCCTAGGAAACGGCCACGGACAACGGGATAGGATgAAA	3.26093	3.78237	8.05801	4.27564	3.59113	3.1326	3.89796	3.21046
TGTACGGAACAGAATTTGGTACTCAAAGAATATGATCCGCTCAACCAAAT	TtTAaGGAACAGAATTTGGTACTCAAAGAATATGATCCGCTaAACCAAAT	3.87227	3.90587	8.18108	4.27521	5.74062	4.04833	5.84139	4.15482
ACAAGCGGCGGAAGTCAAGATGACAATCACCCCGAGGGTACCTATCACTA	ACAAGaGGaGGAAGTCAAGATGACAATtACaCCGAGaGTACCTAaCACTA	3.13164	3.54833	7.82336	4.27503	3.57642	2.64288	3.5749	3.00313
CGTCCAGATGAATCTGGAGTGTAAGGAGGCGGACGCAAGGTTGTTAAAGT	CGTCCAGATGAATCTaGAGTGTAAGGAGGCGGACGCAAGGTTGTTAAAGT	4.27995	3.5376	7.81062	4.27302	3.5653	3.07838	3.67021	3.53758
ACACAACAGAATCTAGAAAACGATGCTGACTATTACGCGAAAGACCGGAC	ACACAACAGAATCTAGAAAACGATGCTGACTATTACGCGAAAGAatGaAC	3.9934	3.90362	8.17626	4.27265	4.16256	3.42729	4.0301	3.65985
GCAGACGGGGCCTATCCTACGCAACGTTAAGAGTTGTGAAAAGGGGATGG	GCAGACGGaGCCTATCCTACGCAACGTTAAGAGTTGTGAAAAGGGGAatG	3.49255	3.73041	8.00279	4.27238	8.08339	6.59538	8.38258	6.70235
CTCATCAGGATGGTAAGAGTTCTCGGGACGTCTCTCCCATTCAAGTCACC	CTCATCAGGATaGTAAGAGTTtTCGaGACGTCTCTCCCATTaAAaTgACC	3.73383	3.82534	8.09689	4.27155	8.21139	6.65561	8.31244	6.58529
CTTGCTGCGATGCGTAGACGGGAGAAGCGACACGGCCAAAACACGTTTCG	CTTGCTGCGATGCGTAGACGaGAGAAGCGACACGGCCAAAACACGTTatG	3.91619	3.69735	7.96688	4.26953	3.84412	3.03125	4.16633	3.5544
AGACTCCGAGGCACCATGGCCAATAGGTCTGGCAGGATTCATCTTGGACA	AGACTCCGAGGaACCATaGCCAATAGtTCTaGCAGGATTCATCTatGACA	3.30254	3.61948	7.88566	4.26618	7.94044	6.62914	7.90861	6.66478
GCGGCTGAGGATGGTCACCTGAATGAAGGAATCCGCCACTTGTCGAGGAG	GCGGCTGAGGATaGTCACCTGAATGAAGGAATCCGCCACTTGTCGAGatG	3.13944	3.70012	7.96575	4.26563	5.98097	5.0496	5.95505	5.00008
CCTGGACTAAGAATGGTGGAATACGCCATACATTGGGCACAGACGGGTCT	CCTGGACTAAGAATGGTGGAATACGCCATACATTGGGCACAGACatGaCT	3.76656	3.82106	8.08637	4.26531	4.34182	3.20272	4.41336	3.57572
CGATCAAAGGGATGTTAGATTTAAGCAAAGCATAGGGATAATATGTAGTC	CGATaAAAGGGATGTTAGATTTAAGCAAAGCATAGGGATAATtTGTAGTC	3.99518	3.81136	8.07537	4.26401	5.65327	4.79472	5.82946	4.77899
GATTCACGGAGCTATACAACTGAACACGATGCCAGGCAGAGTATACGAAA	GATTCACGGAGCTATACAACTGAACACGATaCCAGGCAGAGTATAtGAAA	3.80415	3.83073	8.094	4.26327	8.10079	6.56449	8.09606	6.57829
CCCATCAAGCTCGGGTATCATGCTGTTCGGGGAAGCTATCTGGTCATGTA	CCCATCAAGCTCGaGTATCATGCTGTTCGGGGAAGCTATCTaGTCtTGTA	4.28972	3.79791	8.06006	4.26215	5.78691	4.68265	5.87992	4.96897
GATATGCCTCGCAGAGAGCACCCGTATACCGGCAGCAGTACGTCATCGAG	GATATGCCTCGCAGAGAGaACCCGTATACCGGCAGCAGTACGTCATgatG	3.47712	3.80948	8.07069	4.26122	3.95815	3.12823	3.70608	3.28176
TTTCTACCCATAATGCGGCGATTGAAAGTGGCCTCTCAGAGGCCGTGCTC	TTTCTACCCATAATGCGGaGATTGAAAGTGGCCTCTCAGAGGCCaTGCTC	3.31208	3.74212	8.00019	4.25807	4.19557	3.18927	3.97781	3.43607
TACACGATGGCACTGCAGGCTACCCCGGAGCACGTGCAGGATGCGCTACG	TACACGATaGCACTGCAGGCTACCCCGGAGCACGTGCAGGATGCGCTAtG	2.85783	3.08285	7.34045	4.2576	4.26538	3.78635	4.60528	3.89146
ACTTATGACACCGATAAAAAGCCTGTGCCAAACACAACTATGGAATGAGT	ACTTATGACACCGATAAAAAGCCTGTGCCAAACACAACTATGGAATGAGT	4.4053	3.93536	8.19188	4.25653	3.93536	2.78281	3.97552	3.00821
CTTCTGTAGCACTAGGCAGGTACCAATCATGGCAAGTGAGTCGCGGAAAA	CTTCTGTAGCACTAGGCAGGTACCAATCATaGCAAGTGAGTaGCGGAAAA	3.14778	3.70004	7.95441	4.25437	7.96377	6.55792	7.93663	6.59489
GCAAGCATGTGGCCGTGTGTTAAACTGACCTAACCGGCGAGATGGAGCAT	GCAAGCATGTGGCCGTGTGTTAAACTGACCTAACCGGCGAGATGatGaAT	4.56973	3.93158	8.18503	4.25345	4.09944	3.66403	3.96735	3.43377
GCAAGTGGTACAGAGAATGCATATCATCCCAGAGGGACACTTCCCGCGGG	GCAAGTGtTACAGAGAATGCATATtATCCCAGAGaGACACTTCCCGaatG	4.41249	3.78651	8.03918	4.25267	4.81184	3.87131	5.21738	3.86011
CGTTCCCGTCGGATAAGAGCACCCGAAATGGAGGGGCATGTCGTCCATGA	CGTTCCCGTtGGATAAGAGCACCCGAAATaGAGGaGCATtTCGTCCAaGA	4.08331	3.27515	7.52497	4.24982	7.82489	6.09944	8.0122	6.30389
ACACGCAAACATGCACAGCTGAGCGTCAGTATGTACGTAGGATATATCAT	ACACGCAAACATGCACAGCTGAGaGTCAGTATGTACtTAGGATATATaAT	3.63458	3.79295	8.04154	4.24858	3.86587	3.09346	3.72292	2.77187
CGGCTACAGGATCGGGCATAGTATAAGGATGCGTTTACGCGCTAGACACG	CGGaTACAGGATCGaGCcTAGTATAAGGATGCGTTTACGCGCTAGACAtG	3.36053	3.76688	8.01465	4.24776	4.04655	3.45754	3.96257	3.65471
CTTCTTTGTAAGTCGCCTTGCGTTCTTCCAAGGGGGGGAGATGGAGCTCA	CTTCTTTGTAAGTCGCCTTGCGTTCTTCCAAGGGGGaGAGATaGAtgaCA	3.73444	3.77274	8.0204	4.24766	8.0798	6.5144	7.97858	6.52028
ATCGCAATTCGCCCAGAGATGGAAGACAATTGCTGGCGCCGGGAGAAAAT	ATCGCAATTCGCatAGAGATaGAAGACAATTGCTaGCGCCGaGAGAAAAT	4.1806	3.82781	8.075	4.24719	8.15456	6.51414	8.26864	6.5134
ACACAACGAACAGAGGAGCAGAGTGATGGCCAGGCGAAAGCCGTTAATCG	ACACAACGAACAGAGGAGCAGAGTGATaGCCAGGCGAAAGCCGTaAAatG	3.33741	3.62135	7.86738	4.24603	8.04725	6.45788	8.2325	6.60589
CTAGCAGTTCATGGATCCGCAAGGTGCGACAATAGAAGTGATTAGAGGGA	CTAGCAGTTCATGGATCCGCAAGGTGaGACAATAGAAGTGATTAatGaGA	4.21086	3.82394	8.06956	4.24562	4.38714	3.03421	4.39685	4.26879
TAGTGCGGAATGGGGTTTGCAAGCCCGCATGCGAGACGAACCGCAACCGA	TAGTGaGGAATGGGGTTTGCAAGCCCGCATGCGAGACGAACaGCAtgaGA	3.42792	3.8567	8.10218	4.24547	4.69391	3.00215	4.10276	3.26354
GGGTCATGATACAATGGGATGCTGGTCCCGAAGAAAGAGCTTGATGACCG	GGGTCATGATACAATGGGATGCTaGTCCCGAAGAAAGAGCTTGAaGAatG	3.60499	3.58971	7.83493	4.24522	4.38121	3.16187	4.08416	2.94841
GACAATGCCCCAGAGTGCCGCTCAAAATACAACGCCCCCGGACTTTATTC	GACAATGCCCCAGAGTGCCGCTCAAAATACAACGCaaCCGGACTaTgaTg	3.47253	3.67515	7.91973	4.24458	3.8056	2.83552	3.73473	2.58364
GTGAAACGCACTGCTAGAGAGATGATTCACAACCGCGAACGGCCAGAGGG	GTGAAACGCACTGCTAGAGAGATGATTCACAACCGCGAACGGCCAGAatG	4.58664	3.94367	8.18752	4.24385	4.51488	3.77	4.84797	3.69229
AATGTGCAGGGCCTATGATAAACTGCGAGCTATGACCCCGACTTACACGT	AtTtTGCAGaGaCTATGATAAACTGCGAGCTATGACaCCGAaTTACAaaT	3.62082	3.68999	7.93203	4.24204	4.23212	3.53106	4.00734	2.98378
CCCAAGATGACACACAATCTATCGGAGCTGGATTTTAGAGTCTGCGAATT	CCCAAGATGACACACAATCTATCGGAGCTaGATTTTAGAGTaTGCGAATT	3.60441	3.93856	8.17886	4.24031	3.94392	2.91603	3.49947	2.67142
CTACCAATCAAAAAAGGAGGCGCACTAGGTCGCGATGCATTCACTAGATA	CTACCAATCAAAAAAGGAGGCGCACTAGtTCGCGATGCATTaACatGATA	3.72176	3.8495	8.08764	4.23814	5.65287	4.52569	5.35293	4.31281
CCGTCGGGTGTGTATCTCACAAAAGAAGACTGACATGGCGAGTGCCGCAT	CCGTCGGGTGTGTATCTCACAAAAGAAGACTGACATaGCGAaTGatGaAT	3.43488	3.70937	7.94553	4.23616	8.13625	6.69674	8.33104	6.64489
GAGCCACGGTATCGCTTGGAAGATGATATTCTATGTACGAACGACTCAGT	GAGCCACGGTATCGCTTGGAAGATGATATTCTATtTACGAAaGAaTgAGT	4.13032	3.94236	8.17844	4.23608	3.82008	3.33512	3.61838	3.40947
CAGCTCATTGAGTCCGGTAATGCGTGTGACCGACGGCACGATGGACTTTT	CAGCTtATTGAGTCCGGTAATGCGTGTGACCGACGGCACGATaGACTaTT	3.17663	3.38747	7.62114	4.23366	5.34025	4.21125	5.50152	4.28523
CCCAACAACGAGAATGAAAATGCTGAGGCAGATACTAGGACAAATAGAAA	CCCAACAACGAGAATGAAAATGCTGAGGCAGATACTAGGACAAAatGAAA	3.7983	4.01404	8.2472	4.23316	4.02787	2.72931	3.72672	2.7058
ATCGACAACAGGACCCCGATGAAAATGTCACACATATCGCAACAATTACT	ATCGAaAAtAGGAaCCCGATGAAAtTGTCACACATATCGCAACAATTAaT	3.69015	3.81752	8.05057	4.23304	6.29426	4.98198	6.45316	5.06812
CCGCCAACCACAATACCGGCAACCATGCAGGCAGTCAAAGGGGTGCATCA	CCcCaAACCACAATACCGGaAACCATGCAGGCAGTCAAAGaaGTGCAaCA	3.47638	3.61406	7.84645	4.23239	4.37805	3.05865	4.18682	3.18677
GCCTCACACCGACCCCGCGGGAAGATGTTCACTCAAGGCCACGAACTCCG	GCCTCACACCGAaCCCGaGaGAAGATGTTCACTCAAGGCCAaGAACTatG	3.99383	3.76144	7.99336	4.23191	4.34412	3.34792	4.37043	3.11166
CTACGAGATCAGGTACGCCGTCAGCTTTGCCAACAATGTAGCGGATCTTG	CTAaGAGATCAGGTACGCCGTCAGCTTTGCCAACAATtTAGaGGATaaTG	3.73063	3.81099	8.04281	4.23182	8.09223	6.55816	8.16858	6.44709
ATGAACACCCTTCAGCGACCGCACGGCTCGATGGAAAAAACACGTTGTAA	tTGAACACCCTTCAGCGACCGCACGGaTCGATaGAAAAAACACGaTGaAA	3.74844	3.85723	8.08846	4.23123	8.12728	6.56837	8.19753	6.60779
CAAGAACGTGGACACAGGTACAATGTCGGTTAACGGTCGAGAAAATATTG	CAAGAACGTGGACACAGGTACAATGTCGGTTAACGGTCGAGAAAATAaTG	3.65757	3.84994	8.07632	4.22638	3.73176	2.98364	3.51613	2.89639
AGCAAACTTCTCGTGATGGCACCGCTCGGGATTACGTCATTAGGAAAGAA	AGCAAACTTCTCGTGATaGCACCGCTCGGGATTACGTtATTAGGAAAGAA	3.60919	3.63198	7.85828	4.2263	8.03852	6.5308	8.17179	6.52438
TGTAACTGTACTAATGGGTGCGTTGCAAGCCTTCGTTGAAGAATTGCACT	TtTAACTGTACTAATGGGTGCGTTGCAAGCCTTCGTTGAAGAATaGCACT	4.07082	3.81877	8.04487	4.22609	4.89978	4.0103	5.14056	4.32773
CCACAATTCGACGGCTATCATGCAACTCTCCCAGGAGGCAGATTGTATTT	CCACAATTCGAaGGaTATCATGCAACTtTCCCAGGAGGCAGATTaTAaTT	3.95505	3.74925	7.97508	4.22583	4.4112	3.98047	4.27902	3.51677
CGTCGTAACCTGTGGTCGGTGATGGCGGGCGACTGGAAGTGCAACGGGTA	CGTCGTAACCTGTGGTCGtTGATaGCGaGCGACTaGAAGaGaAAatGGTA	3.54447	3.87545	8.09733	4.22188	8.17485	6.70391	8.32972	6.68851
CGGTAGTTGCCCGGTATGTATTAGTGTACTAATGGCCGACGATCGGTCAG	CGGTAGTTGCCCGGTATGTATTAGTGTACTAATaGCCGACGATCGGTatG	3.85298	3.76864	7.9867	4.21806	6.15243	4.6275	6.12382	5.02386
TATGTAAGGTAGATTAACGGGAAGATGCCCGATCGGGAGAAAGAAAGGCG	TATGTAAGGTAGATTAACGGGAAGATGCCCGATCGGGAGAAAGAAAGatG	3.84425	3.9326	8.15035	4.21775	4.11939	3.5343	4.71266	3.73842
CACGCGCGCATTTGGTCCGGCCGTCAACACTAGGACGAGAATGAACGAGA	CACGCGCGCATTTGGTCCGGCCGTCAACACTAGGAaGAGAATGAAtGAGA	4.21386	3.89055	8.10639	4.21584	4.18201	3.67637	4.644	3.97284
ATGTAATTGACGGCAGATACGTCAACTCAAGATGTATGCTTTCGTTTCCG	tTGTAATTGACGGCAGATACGTCAACTCAAGATGTATaCTTTCGTTTatG	4.23208	3.85628	8.07209	4.21581	4.06942	3.31756	3.7346	3.27422
CCGGTATGTGGCAGATGGGCCAAGTCGAGATATCGAAGGTCATGTAAAAG	CCGGTATtTGGCAGATaGGCCAAGTCGAGATATCGAAGGTCATGaAAAtG	3.90318	3.94398	8.15963	4.21564	8.20183	6.78204	8.45215	6.77197
GAGTAACGTATGTGCAGATATGTCCGCGGGTGTGGAAAAGGGTTGTGAAA	GAGTAACGTATGTGCAGATATGTCCGCGGGTGTGGAAAAGGGTTaTGAAA	3.64378	3.76652	7.97926	4.21274	3.77594	2.95201	3.82056	3.06469
TAAATTATGCAGTGACACCCTAACGTCAGCAAAATGTCGTTGCCGGGATA	TAAATTATGCAGTGACACCCTAACGTCAGCAAAtTGTCGTTGCCatGATA	3.42372	3.68007	7.89219	4.21212	5.96057	4.66158	5.4529	4.39606
CGCATTGAAGGACTGCCGTTTGGAGAGAAGCATGTCGGCAAGAAGACAAG	CGCATTGAAGGACTGCCGTTTGGAGAGAAGCATGTCGGCAAGAAGACAtG	4.04878	3.90806	8.11985	4.21179	3.92695	3.3051	3.84465	2.99659
ACAATGAATTGGTAGACGTATCAACAAAAAAAGACCATGCGTACCTCAGC	ACAATGAATTGGTAGACGTATCAACAAAAAAAGACCATGCGTACaTgAGC	3.38013	3.794	8.00535	4.21135	4.03198	3.01762	3.92845	2.63589
TGGTGCGCAAGAGAGCTGACCATGTCCATCGCGGGAAGGTTTTTGACTAA	TaGTGaGCAAGAGAGCTGACCATGTCtATCGCGaGAAGGTTTTTGACaAA	3.31877	3.80644	8.01568	4.20924	5.07754	3.45608	4.90492	3.57355
GGTATAGACAAGTGACACAAAAAAGAGCTTGGAAATGGGACATATAAAAT	GGTATAGACAAGTGACACAAAAAAGAGCTTGGAAATaGGACATAaAAAAT	3.94142	3.91189	8.12082	4.20893	8.15017	6.46012	8.20212	6.51754
CCCGAGTGCGCAGACGATGGTCGCGGGTAGTGTCACGGCACACGAGGAAT	CCCGAGTGaGCAGACGATaGTCGCGaGTAGTGTCACGGaACACGAtGAAT	4.25791	3.85246	8.0592	4.20674	8.11217	6.66442	8.23375	6.71053
CCAGGTCATGCACGTGAGACGACGGCAGCGAATGTGGGAACAAAAAAAAA	CCAGGTCATGCACGTGAGACGAaGGaAGCGAATtTGaGAACAAAAAAAAA	2.43819	3.6726	7.87792	4.20531	6.10158	4.4487	5.95585	4.56556
GCGAAGCTTCGGGCCGTAGCCACCATGTACCGCAGAATATCTGAATCCGT	GCGAAGCTTCGGGCaGTAGCCACCATGTACCGCAGAATATCTGAATgaGT	4.05695	3.774	7.97865	4.20465	4.3386	3.57362	4.11368	3.47511
CTTATATCGAGAGATGAATGCACAGTTTAATGCAAATAGAGCCTCAGTGG	CTTATATCGAGAGATGAATaCACAGTTTAATaCAAATAGAGCCTatGatG	4.31816	3.94736	8.15138	4.20401	3.8931	3.05646	3.5171	2.86232
CCGTTAGTTGAGCGGCTCCATGGGCCCAGTAGCACAAATGAGGAAAACTA	CCGTTAGTTGAGCGGaTCCATGGGCCCAGTAGCACAAATGAGGAAAACTA	3.73449	3.79522	7.99771	4.20249	3.99997	3.07719	3.96712	3.32693
GGCAGCATATCTTTGACATCACTACGCATATAAAATGGCAAGTACGACCG	GGCAGCATATCTTTGACATCACTACGCATATAAAATaGCAAGTAaGAatG	3.67502	3.73923	7.93971	4.20048	8.17706	6.77971	8.38558	6.77422
GGGCGATTTCAGGACAGGCCCACAAATCATGAGTGTGCAATCTCTCCACA	GaGCGATTTCAGGACAGGCCCACAAATCATGAGTGTGCAATCTCatgACA	3.79805	3.72884	7.9288	4.19996	3.94073	2.87796	3.72339	3.0682
GAGGGGGCATTGGCCCGGAGCGACACCAAAAAAATGAGGAACCTGCACCA	GAGaGaGaATTGGCCCGGAGaGAaACCAAAAAAATGAGGAACCTGCAaaA	3.78486	3.75066	7.94812	4.19746	4.73391	3.47974	4.83791	3.56072
ACATGATTCAATCGTGTAAATGATGCCAGGAACAACTGGGATTGTTACCC	ACATaATTCAATCGTGTAAATGATGCCAGGAACAACTGGGATTGaTgaCC	3.40984	3.88121	8.07755	4.19634	4.26758	3.16243	3.95734	3.34342
CCATTATAGCCATATGGTATTTAAGATGAAATGTAAATCCCTGGATAGCA	CCATTATAGCCATATGGTATTTAAGATGAAATGTAAATCCCTaGATAGCA	3.43317	3.98304	8.17811	4.19506	4.09541	3.14866	3.88497	3.35335
GCACACACGGCAAAGCACAGTGGCCTGTAAAGTCGTGTAGAAATGGGGTA	GCACACACGGaAAAGCACAGTtGCCTGTAAAGTCGTGTAGAAATatGGTA	3.34212	3.95227	8.14655	4.19428	8.21177	6.67306	8.3362	6.57657
GAAGTAATGCCACCGAACGTATACGCTTCGTGGGTTCACGTCTCCAAGAC	GAAGTAATGCCACCGAACGTATACGCTTCGTGatTTCACGTaTCCtAGAC	3.70097	3.82183	8.01603	4.19421	5.38612	4.38512	5.06844	4.57439
CTGAGGCCCGTCGGCACTGACACTATAGTCATGGACTCACCGGTCCGGAC	CTGAGGaCCGTCGGaACTGACACTATAGTCATaGACTCACCGGTatGaAC	4.0958	3.76247	7.95661	4.19414	8.08951	6.71544	8.11529	6.62338
CCCGAGGGGGATAAAGTCGTAAAACCGAGGGAAAGGAACCTTCTTCATGG	CCCGAGGGaGATAAAGTCGTAAAACCGAGGGAAAGGAACCTTCTaCAatG	3.6886	3.77016	7.96428	4.19413	8.17088	6.58237	8.47631	6.58111
GGACCAGTCCAAAGCGTTGCTCAAACTAACTACGATGCCGCAACCAAATT	GGACtAGTCCAAAGCGTTGCTCAAACTAACTACGATaCCGCAACCAAATT	3.8493	3.73835	7.93172	4.19337	8.0048	6.3928	8.09018	6.49088
ACTAATGTGCTGTAGCGATGATGTGCGTACGGCAACTCTCGGGCATGTGA	ACTAATGTGCTGTAGCGATGATtTGCGTACGGCAACTCTCGGGCATGaGA	4.11261	3.85458	8.04595	4.19136	5.90825	5.02711	5.78965	5.04774
CAAATAATGAGGTGTCTACGTTCTTCCCAGATCATAGTCGGGAAAAGTCC	CAAATAATGAGGTGTCTACGTTCTTCCCAGATCATAGTaGGGAAAtGaCC	3.39174	3.97497	8.16565	4.19068	4.54979	3.28794	4.54708	3.57854
AGCGGCCTCATGGACCAGGATAAGTGCCGGAGGAGAGGCTACGTTTGTCA	AGCGGCCTCATaGACCAGGATAAGTGCCGGAGGAGAGGCTAaGTaTGaCA	3.55986	3.69272	7.88291	4.19019	7.7611	6.57113	7.83446	6.52261
TTCGTGACTCCCGATATGGGATTCAGAATTATTAATGGATGAATGGTTCG	TTCGTGACTCCCGATATGGGATTCAGAATTATTAATaGATGAATaGTatG	4.01985	3.92612	8.11627	4.19015	5.07304	4.17575	5.07094	4.16004
ATGGCCACAGCGATACCGACTTACAAGATGTATCGATGCAAAGGTGCGAA	ATGGCCACAGaGATACCGACTTACAAGtTGTATCGATaCAAAGGaGaGAA	3.89936	3.6911	7.88115	4.19005	5.95367	4.98165	5.38851	5.04131
AAAGATTAGAATGGGATGTGTAACTCGGAAATCCGGCACTAAAGTCACCT	AAAGATTAGAATGGGATtTGTAACTCGGAAATCCGGCACTAAAGaCAaaT	3.60134	3.85174	8.04143	4.18969	3.69711	2.66539	3.42311	2.62534
GAAGTGTATAGATAGGCCCCGCATAATGACCTACCAAACATGCACCCGGA	GAAGTGTATAGATAGGaaCCGCATAtTGACCTACCAAACATGCACtCGaA	3.56992	3.75592	7.94554	4.18962	4.99327	4.19462	5.10017	4.04323
CCGGGGAGCCAGGCATTCATGCCGGTCCAGATAAAAAATGCTACGTGCTC	CCGGGGAGCCAGGCATTCATGCCGGTCCAGATAAAAAATGCTACaTGCTC	3.26294	3.74285	7.93188	4.18903	3.9359	3.32226	4.11231	3.28059
CTCGACATGTTCGAATGCGATGAGAAGATAGCTCGTGGGAAGTATAGCTC	CTCGACATGTTCGAATtCGATGAGAAGATAGCTCGTGGGAAGTAatGCTC	3.71981	3.87432	8.06223	4.18791	4.32796	3.82492	4.65238	4.13695
CCGAAAATCGCGAGCTATGTCTCGAAGTGAAGGTTCAGGTTTGGCTTTAA	CCcAAAATCGCGAGCTATGTCTCGAAGTGAAGGTTCAGGTTTGGCTTaAA	3.4189	3.84959	8.03694	4.18735	5.21817	3.94096	5.45824	4.01177
GGGTGACTGTGCACGAGGTACAATGCTAGGCACTGCCCCTGGTGACAAAG	GGGTGACTGTGaACGAGGTACAATGCTAGGCACTGCCCCTGaTGACAAtG	3.58754	3.89636	8.08125	4.18489	4.08246	3.43227	4.04018	3.30385
CCACTTAACCGGTAGGACAATGCTAGGTAACTTAAGACGTGGCGTTAGGG	CCACTTAACCGGTAGGACAATGCTAGtTAACTTAAGACGTGGCGaTAatG	3.4189	3.87456	8.05805	4.18349	4.29722	3.53462	4.59306	3.61302
AACATGCAGAATTTCAGTTGAACCAAACGGGAAATGAGCGGCAGCCTTGT	AACATGCAGAATTTCAGTTGAACCAAACGGGAAATGAGaGGaAGCCTaGT	3.75626	3.87417	8.05716	4.18299	3.9589	2.90764	3.98693	2.79551
ATGAAGGGGCGAAGCAGTGTCCCATTGAATGGATACGTGTGAAAAGGGTG	tTGAAGGaGCGAAGCAGTGTCCCATTGAATaGATACGTGTGAAAAGGaTG	4.8145	4.0343	8.21673	4.18243	8.23149	6.80735	8.41287	6.81662
CCGCTTTACGTCTACGGTCGTTCGGGGCATGGCACTGACCAACCGATCAC	CCcCTTTACtTCTAaGtTaGTTCGGaGCATaGCACTGACCAACCGATaAC	4.20889	3.79146	7.97151	4.18005	8.08219	6.54593	8.29292	6.57928
CCTACACATTGAAAAAGATAGCATAATGCAATACTATCACATGGCAAAAT	CCTACACATTGAAAAAGATAGCATAATGCAATACTATCACATaGCAAAAT	3.84907	4.01342	8.193	4.17958	4.27404	3.39522	4.20444	3.15913
AGGATGATTAGAAGCGTCCGCTGGGGAACGCCCACACGGTCGCGAAACTA	AGGATGATTAGAAGaGTtCGCTGaGGAACGCCCACACaGTCGCGAtgCTA	4.81814	3.87707	8.05658	4.17951	4.82962	3.73625	4.86141	4.18074
CGATCGATGAGAAGGGTAATCAGTATCAGGATGAAAGACAGAAAGTCCAG	CGATaGATGAGAAGaGTAATCAGTATCAGGATGAAAGACAGAAAGTCatG	3.66013	3.92168	8.10114	4.17946	4.43779	3.23645	4.36836	3.22883
CGTCTAGGCTGAGATGGAATGGAAATCGACGTAAGGAACGGGGGGTAAAA	CGTCTAGGCTGAGATaGAATGGAAATCGACGTAAGGAACGGGGaaTgAAA	4.60194	3.91871	8.09558	4.17687	4.69557	3.47238	4.57234	3.84211
GTAAATGAAATCGACCCGACTATGGCCAGTCTGCAAGACAACGGAATATG	GTAAATGAAATCGACCCGACTATGGCCAGTCTGCAAGACAACGGAATATG	4.37531	3.78902	7.9657	4.17668	3.78902	3.12295	4.23591	3.49471
GCGGCCGATCTCCGTGGGAACAAAGGGAAGATGACACACGTGATAGGATG	GCGGCCGATCTCCGTGGGAACAAAGGGAAGATGACACACGTGATAGGATG	4.10467	3.78713	7.96187	4.17475	3.78713	3.49612	3.81669	3.44867
CACATGATGCTTCAGGAGAAAAAGGGGTACCACCTCGAAACAACCTACCT	CACATGATGCTTCAGGAGAAAAAGGaGTACCACCTCGAAACAACCTAaCT	4.08503	3.82803	8.00242	4.17439	4.16579	3.32262	4.0726	3.42159
GACGCTGGATATGGGTCTGATTGTACAGAGTGTGAGTTTGCTGTTAACAA	GACGCTGGATATGGGTCTGATTGTACAGAGTGTGAGTTTGCTGTTAAaAA	3.78096	3.75641	7.92862	4.17221	3.83453	2.76696	3.60905	2.81394
CGCTAGTTCGTAGAACATGAGCAAGGTAATCGTTCAAATTCACATCTTCC	CcCTAGTTCGTAGAACATGAGCAAGGTAATCGTTCAAATTCACATCTTCC	3.57482	3.93967	8.10928	4.16962	4.20357	3.09654	4.15433	3.36436
CCGATGCGGCGAGTCAGAAAACGGGACAGGCGAGGCCAGCTCCCGATCGT	CCcATGCGGaGAGTCAGAAAACGaGACAGGaGAGaaCAGCTaCCGATaGT	3.94598	3.83201	8.00057	4.16856	5.67834	4.85916	5.70137	4.68714
CCCCCCACATCCTAAGGAGATGTTTCCCGAAAAGGGCGCGCGTAGGAAAT	CCCCCCACATCCTAAGGAGATGTTTCCCGAAAAGaGCGCGCGTAGGAAAT	3.99374	3.99613	8.16464	4.16851	4.05578	2.78718	3.98168	3.07502
CGTGTCCGAACACATGGACTTTAGAAAAAGTGGCAGCGCGACGAGCGGAT	CGTGTCCGAACACATGGACTTTAGAAAAAGTaGCAGCGCGAaGAatGaAT	3.73169	3.95757	8.12553	4.16796	3.92127	3.65377	3.7781	3.55422
GGAGCGCCAATGATGGCAAAGTTGGCGTCGCAAGCCATGCACGAGTTGAG	GGAGCGCCAATGATGGCAAAGTTGGCGTCGCAAGCCATaCACGAGTTatG	3.49107	3.24719	7.41318	4.16598	3.84237	3.02973	3.78329	2.90351
CCAGTTAGTGCGGCGCGCCAAAACTATTTAGGGATAGAATTATGACGTAG	CCAGTTAGTGaGGaGCGCCAAAACTATTTAGGGATAGAATTATGACGatG	3.69051	4.10804	8.27389	4.16585	8.27797	6.60236	8.51485	6.5317
CCTTGACGGGACGACCGTGGCCCGGGCTATGTGCCTTGATATGGTTTCCG	CCTTGACGGGAaGACCGTGGCCCGaGCTATtTGCCTTGATATaGTTTatG	3.51461	3.69624	7.86152	4.16528	8.01324	6.40993	7.70034	6.25841
CCAGAGCATACACTGAAGCTGATCTACGATGGCAGTTTTTTGTGTAGCGA	CCAGAGCATACACTGAAGCTGATCTACGATaGCAGTTTTTTaTGatGaGA	3.25595	3.84513	8.01024	4.16512	8.26167	6.72027	8.33898	6.3679
CCGAAAGGGTAGCTGGATCTAGATACGGAACATGGGATTGGAATACACAG	CCGAAAGaGTAGCTGGATCTAGATACGGAACATaGGATTaGAATACAatG	3.79908	3.951	8.11594	4.16494	8.20179	6.66552	8.45188	6.56495
TGCATAAGCGGCCGACAAAATGTGGGTAAATTTCATCTACACAGTGTCTC	TcCATAAGCGGCCGACAAAATtTGaGTAAATTTCATCTACACAGaGTaTg	3.21987	3.64917	7.81398	4.16481	8.08657	6.56701	8.22071	6.50911
CCGAATCGCTAAACATCAGTGGAGCCCAACGAGCACGATGGGAAGAAAGG	CCcAATCGCTAAACATCAGTaGAGCCCAACGAGCACGATaGGAAGAAAtG	3.92821	3.80274	7.96745	4.16471	8.14036	6.53423	8.30284	6.58372
GATGGCCGGACTCCAAGGCGGCGCCGAAGACCACACGGGAGGTATAAGAC	GATaGCaGGAtTCCAAGGaGGaGCaGAAGAaCACAaGaGAGGTATtAGAC	3.22368	3.81602	7.98064	4.16462	8.11126	6.63438	8.14692	6.66507
GCGCATCAGACCCGAGGCACCAAGGTGGTACTGCCAGATGGCGACATGGT	GCGCATCAGACCCGAGGaACCAAGtTGtTACTGCCAGATaGCGACtTGGT	3.59678	3.67113	7.83358	4.16246	7.74698	6.57806	7.76666	6.47286
AAGACCGTCCAGCTAAAGAGCAGTCATGTAGTTGAGCTACATGGTTGCGA	AAGACCGTCCAGCTAAAGAGCAGTCATGTAGTTGAGCTACATaGaTGaGA	4.17024	3.8189	7.98088	4.16198	3.97442	3.21314	4.13478	3.5345
CCCATTTTGTAGCAAGAAAAACTATAAAGACATGAAGGGAACAGCGTTAA	CCCATTTTGTAGCAAGAAAAACTATAAAGACATGAAGaGAAaAGCGTaAA	4.76079	4.02629	8.18751	4.16122	5.07164	3.91734	5.72431	4.03937
ACTTTCCCTGAGTTTCAACGGCAGGGACGTGATGACGAATCCACCTGCGA	ACTTTCCCTGAGTTTCAACGGCAGGGACGTGATGACGAATCaACaTGaGA	3.59507	3.91998	8.07985	4.15987	4.08963	3.29224	4.13686	3.48018
GAGCTCGCGTTGACCAGCACATAACATGATACTCGGATTTAGGTATGACG	GAGCTCGCGTTGACCAGCACATAACATGATACTCGGATTTAGGTATGAtG	4.21628	4.06294	8.21877	4.15583	4.08364	3.4116	3.93986	3.79336
ATGGGAAGAACCTGTGCCGAGGAACAATAAGACCCATTGCGCAGACATGA	ATGGGAAGAACCTGTtCCGAGGAACAATAAGACCCATTGCGaAGAtAaGA	4.11969	3.92928	8.08485	4.15558	7.2953	5.89654	7.11882	5.71739
TCGTGTCTGAGTCTAAGCATGATGGGTTAAAACAAAAAACGGGTGGGTTA	TCGTGTCTGAGTCTAAGCATGATGGGTTAAAACAAAAAACGGGTatGTTA	4.78901	3.96179	8.11644	4.15465	4.2763	3.25311	4.66423	3.75606
CTGTGGGACTAACCAGGTACCAGGTTGAATAAGGATGAAACCGAGGTTTA	CTGTGGGACTAACCAGGTACCAGtTTGAATAAGGATGAAACCGAGGTaTA	4.0715	3.77797	7.92984	4.15187	3.79351	3.38288	3.9327	3.45455
CAACACGTGGACGTAGGCGGTACAATGGGGACGCGCGTAACCGGTCTTGC	CAACACGTaGAaGTAGGCGGTACAATGGGGACGCGCGTAACCGGaCTaGC	3.48561	3.39739	7.54625	4.14885	3.50327	2.88951	3.40262	2.86953
CGACAGACCATACTGCGGCGAACATAATTTGACAATGCAACGATTTAAGT	CGACAGACtATACTGCGGaGAACATAATTTGACAATGCAACGATTTAAGT	4.25065	3.89496	8.04211	4.14715	4.11456	3.61545	3.95768	3.69571
AAGGATGCTTAGTTTAAGCGTTTCCTTGTTACCGAAAAATAGAAATGTAC	AAGGATGCTTAGTTTAAGCGTTTCCTTGTTACCGAAAAATAGAAATGaAC	3.79146	4.12515	8.27084	4.1457	4.0919	2.83681	4.18837	3.32057
GCAAAGAAAATGGTGGAGAGTGAGTCAGGAAGTATAGGACTTTACTCACG	GCAAAGAAAATaGTGGAGAGTGAGTCAGGAAGTATAGGACTTTAaTCAtG	3.88063	4.05156	8.19705	4.1455	8.23045	6.74632	8.38187	6.59017
CGACTTCGCGTCACCTGTGATGGCGGCAGGCTAATGGAGTGATTATACAC	CGAaTTCGCGTCACCTGTGATaGCGGCAGGCTAATaGAGTGATTATgaAC	3.65917	3.95617	8.10038	4.14421	8.17409	6.62944	8.27369	6.67887
CCTGGGATGACACCGCTTACTGGCCATGATATGGGAATCCCCACACTGAC	CCTGGGATGACACCGtTTACTaGCCATGATATaGGAATCCCCACACTGAC	3.76467	3.70703	7.85104	4.14401	4.05662	3.30173	4.25655	3.45822
ACTCTCGAAGCCAATGAGGGGCTTACAAAATCGTAGGGAAGGTACTAGAA	ACTCTCGAAGCCAATGAGGaGaTTACAAAATCGTAGaGAAGGTACTAGAA	3.88114	3.88338	8.02731	4.14393	4.50673	3.73537	4.71177	4.96594
CCTTTGCAACTGATCATCGGGCAAAGCCACGCCTTCATAAAAAATGGCGA	CCTTTGCAACTGATtATCGGGCAAAGCCACGCCTTCATAAAAAAatGaGA	4.18566	3.89934	8.0428	4.14347	8.17755	6.71192	8.32574	6.56556
GGATGAGGGCGGAAAAGGCAACACACGTAGCGAGGGTCTAAGTCTAAAAA	GGATGAGaGaGGAAAAGGaAAtACACGTAGCGAGaGTCTAAGTCaAAAAA	4.60985	3.99465	8.13672	4.14207	5.41455	4.43944	5.40072	4.47358
AGATAGCGGCACATAAAAATAATGGAGCCCTATACGTCAGTGCCGGGAAT	AGATAGCGGCACATAAAAATAATGGAGCCCTATACGTCAGTaCCatGAAT	3.78321	3.72576	7.86774	4.14198	4.41889	3.33537	4.2816	3.30681
CGGCGCGTGAAAGGCCTATGTACTATGGATAACGAAATCGGTGGCCCTGG	CGGaGCGTGAAAGGCCTATGTACTATGGATAACGAAATCGGTGGaCCatG	3.204	3.66382	7.80494	4.14111	4.53339	3.56472	4.52389	3.67734
CCGGCGACAAATAAGGATGAATAGGGTCATTCATAAGGGTTAAGGACGAT	CCcGaGACAAATAAGGATGAATAGaGTCATTCATAAGGGTTAAGGAaGAT	4.4049	3.98866	8.12928	4.14062	5.28159	3.74475	5.40152	4.40031
CGACAATGGGAAAGAGCAACGCAAATCAGGGAAAATAGACGATGTCGCTC	CGAaAATaGGAAAGAGCAACGCAAATCAGGGAAAATAGACGATGatGCTC	4.02626	4.0581	8.19862	4.14052	8.21642	6.66039	8.42039	6.61866
CCTAGCCCAGTAGGAATGGGACAGCATGTAGGTGAGGGAGTGGGCTTCCT	CCTAGCCCAGTAGGAATGGGAtAGCATGTAGtTGAGaGAGTGGGCTTaaT	3.90411	3.80335	7.94233	4.13898	4.68363	3.53536	4.68329	3.23857
CTAGTGATTATGACGGAGTTACGGCTATGCTCACACGTGGTACTGAACTG	CTAGTGATTATGACGGAGTTACGGCTATaCTCACACGTGGTACTaAAaTG	4.70257	4.03001	8.16758	4.13757	4.154	3.01506	4.34225	3.38981
GAGAAGACTGTTAGCACCGTAAGGGGCTATGGAAATGACAGGCACGACCG	GAGAAGACTGTTAGCACCGTAAGGGGCTATaGAAATGACAGGCAaGAatG	3.67328	3.83746	7.97402	4.13656	4.3099	3.72243	4.18578	3.4249
CCGGCTTGCCCTGTTAGAACAAGATTGAAAGTAAGAAATGGGCGCAACAT	CCcGaTTGCCCTGTTAGAACAAGATTGAAAGTAAGAAATaGGCGCAAaAT	4.38643	3.89742	8.03274	4.13531	8.08382	6.42308	8.21245	6.32567
GGTTCCCTCGCGACATTATGACCGTGGAAAACGACAGCAATTAGATATGA	GGTTCCCTCGCGAaATTATGACaGTGGAAAACGACAGCAATTAGATAaGA	3.5875	3.8171	7.95221	4.13511	5.34409	4.27772	5.11085	4.18302
CCTCAGTCCTAGAGCCTGACGAGTCATTCAAAAAATGTAGGCGTCAAGCT	CCTCAGTCCTAGAGCCTGACGAGTCATTCAAAAAATGTAGGaGTCAAGCT	4.13365	3.98322	8.11608	4.13285	4.12022	3.06346	4.12933	3.02462
AGCAAAGTTAATGGCTCGTGCGATTAGACGGGAAACAAGGAGGATTGTGA	AGCAAAGTTAATGGCTCGTGaGATTAGACGGGAAACAAGGAGGAaTGaGA	4.57801	4.08694	8.2195	4.13256	4.13349	3.20255	3.91139	3.32735
GACGCCATCGGTATACACCGAGTTACAATGGAGAGCACTGCAGACCGCCA	GACGCaATCGGTATACACCGAGTTACAATaGAGAGCACTGCAGAatGaCA	4.20321	3.65855	7.79099	4.13244	8.19075	6.77817	8.33171	6.55711
CGCATCCTTGTCCGACCACGCGACGATGGACTCGGAAAGAGGTAAGATCC	CGCATCCTTGTCCGACCACGCGACGATaGACTCGGAAAGAGGTAAGATCC	3.13352	3.19221	7.32238	4.13018	7.53717	6.34157	7.72076	6.396
CCAAAGGCAGGGGGCAAACACGACATGAATTATGAAGGATCACCATTCCC	CCAAAGGCAGaGaGCAAACACGACATGAATTATGAAGGATCACCATTaCC	3.54642	3.77534	7.90532	4.12999	3.98523	3.05709	3.93102	2.86328
GCATACTCGACTGTACTAGATGCGTAATCTCGAGGCATGGCAGATTGCAT	GCATACTCGACTGTACTAGATGCGTAATCTCGAGGCATaGCAGAaTGaAT	3.9795	4.0117	8.13968	4.12798	6.77543	5.67605	7.12928	5.76576
AATGATCACGCCAGGGCGAGCCTCCAAGAGTCACCAGGCGAGGTGGGGAA	AATGATCACGCaAGaGaGAGCCTCCAAGAGTCACCAGGaGAGGTatGaAA	3.92142	4.016	8.14183	4.12583	5.21402	4.94225	5.84356	4.42216
CCCAGAAGAATCAAACCCAAAATGGAGAGAGGGTATGAAAAAGATGCATG	CCCAGAAGAATCAAACCCAAAATGGAGAGAGaGTATGAAAAAGAaGCATG	4.58312	4.0803	8.20608	4.12578	4.36734	3.00016	4.51975	2.92398
AGTGCTCGCAGCAGGAACATGATCTACTCGATGTGGGCACAAGTAATCTC	AGTGaTCGCAGCAGGAACATGATCTACTCGATtTGaGCACAAGTAATaTg	3.97006	4.03577	8.1595	4.12373	5.88214	4.68895	5.88706	4.44888
TGCTCCGATACCAACGTGAGACCCCTTCCACCCCTGGAAAAAGAAAATGA	TcCTCCGATACCAACGTGAGACCCCTTCCACCCCTaGAAAAAGAAAAaGA	3.4849	3.71738	7.83987	4.12249	7.88897	6.15505	7.88272	6.2387
GAACCTTGATTAAGTAGCCTCCGATACCGGTATGGGAAACCGGAAATCAC	GAACCTTGATTAAGTAGCtTCCGATACCGGTATaGGAAACCGGAAATaAa	3.77791	3.95054	8.07273	4.1222	8.13348	6.681	8.28618	6.62547
CCATCTATGGCTCGGTTCTGCGCCACAGTGTGGAGTGACCACAGACGGGA	CCATCTATGGCTCGGTTCTGCGCCACAGTGTGGAGTGACCAaAGAtGaGA	3.63475	3.8426	7.96335	4.12075	4.55133	3.4363	4.69186	3.99143
TTATGCTTGGAAAGAACAAGCATGGCTGACGAAAGTTAAGACCTCATAAA	TTATaCTTGGAAAGAACAAGCATGGCTGACGAAAGTTAAGACCTaATAAA	4.53132	3.99832	8.11825	4.11992	4.98984	3.72452	4.76055	3.78756
TAGCGTAAGCAGAGACATGAGTTTATGCGAATCAGGGACTATAATGGGAT	TAGCGTAAGCAGAGACATGAGTTTATGCGAATCAGGGACTATAAatGaAT	3.99494	3.95723	8.07567	4.11843	4.61255	3.4353	4.68075	3.52837
CCCAGAGCAGGTTTCGTTCTCGATCATGAGGTTTCAAATCATTTCCAATT	CCCAGAGCAGtTTTCGTTCTCGATCtTGAGtTTTCAAATCATTTCCAATT	4.23884	4.04814	8.16578	4.11765	8.2084	6.58862	8.42661	6.54028
CCATGTCGAGAATGTAAAATGCAGTTTGGGAAGAGTCGAGGCCGAGTCGA	CCATGTCGAGAATGTAAAtTGCAGTTTGGGAAGAGTCGAGGaCGAGTaGA	4.07187	4.0012	8.11844	4.11724	4.91089	3.54091	4.96488	4.22315
CCGGACTTGAGAGACAATTAGGTACAGAATGCGATCGAGGGAGAGCAAGA	CCGGACTTGAGAGACAATTAGtTACAGAATGCGATCGAGaGAGAGCAAGA	4.22897	4.05938	8.1759	4.11652	4.14762	3.50033	4.31088	3.69506
CTGACTCAAGGTGTGCTGTGCTACTATGCAATACCGCAAACATCGGAGGG	CTGACTCAAGtTGTGCTGTGCTACTATGCAATACCGCAAACATCGGAatG	4.41483	3.92232	8.03879	4.11647	4.26172	3.71657	4.36625	3.67435
CCGGCTATCGATGCAGTGCGATTCACGCGAAAAATTAACGATGGTTTAGA	CCGGCTATCGATGCAGTGCGATTCACGCGAAAAATTAACGATaGTTTAGA	3.61872	3.94933	8.06519	4.11586	6.13889	5.11894	5.99139	4.94752
CCTGACCTCATCATAAATACGATGGAACGAGGCGTTGAACTGAAACCACT	CCTGACCTtATtATAAATACGATGGAACGAGGCGTTGAACTGAAAtgACT	3.91172	4.0561	8.17108	4.11498	4.99318	3.72757	4.81562	3.79164
CAGCATTACATGGATTAGAATAACCCGGCCAAAAATGACTGTCACGAACA	CAGCATTACATaGATTAGAATAACCCGGCCAAAAATGACTGTCACGAAaA	3.80227	3.59585	7.70994	4.11409	3.88946	3.07003	4.05678	3.13651
ATACGCCAGACAATGTATGGCACCAAAGCTAAAGCTAGCCTGGCATTGAA	ATACGCCAGACAtTGTATaGCACCAAAGCTAAAGCTAGCCTaGCATTGAA	4.25185	3.83393	7.94767	4.11374	8.07773	6.43597	8.11061	6.5723
CCGGCCCGCGCAAGCCTCGATGGAAGGTCCCGCCAGCACCTACGCCGGAA	CCcGaCCGaGaAAGCtTCGATaGAAGtTCCCGCCAGCACCTACGatGaAA	3.64696	3.90069	8.01412	4.11343	8.07014	6.45985	8.24322	6.5416
ACGACGGGCACCTGACAGGATGTAGTGACAAAATGTCGCACCTGGCGCGA	ACGAaGGGCACCTGACAGGATGTAGTGACAAAATtTCGCACaTGatGaGA	3.33293	3.96487	8.07826	4.11338	4.34156	3.60967	4.20281	3.98567
GGAGACTCGTGCACTTTTAGGCAAATCATGAACGATGACTGAGTCCGCAG	GGAGACTCGTGCACTTTTAGGCAAATCtTGAACGATGACTGAGTatGatG	3.16354	3.96141	8.07471	4.1133	4.2875	3.46976	4.13668	3.51276
CAACCTGTCGCCCAGTCAGACGTCGGCACCTGCTGAAATGCGAATCCTAC	CAACCTGTCGCCCAGTtAGAaGTCGGaACCTGCTGAAATaCGAAatgaAC	4.4079	3.91137	8.02349	4.11212	8.01808	6.4908	8.11304	6.28054
GCTCCGGTTATGATGACCGTCAACGAAGCTCCCCGGGAAATGTAAAAAAG	GCTCCGGTTATGATGACCGTCAACGAAGCTCCCCGGGAAtTGTAAAAAtG	4.02931	3.8967	8.00635	4.10965	4.45353	4.03595	4.88269	3.8358
CTGCACAATTTTTTAACGAACGTCCATGGATCACCAAGTTCGAAAGGGCA	CTGCACAATTTTTTAACGAACGTCCATaGATCACCAAGTTCGAAAtGaCA	4.51488	4.10315	8.21096	4.10782	8.25276	6.04787	8.45657	6.28866
AGATGTTTTATTTTCAACCCCGAAATGAAGGTTAGAAGGAGTAGTAGGTA	AGATGTTTTATTTTCAACCCCGAAATGAAGGTTAGAAGGAGTAGatGGTA	3.54831	4.02879	8.13394	4.10515	4.17683	3.0899	3.96352	3.34943
AAGCATGAACGCAATCCCAGCACCATGACAGAATGTCGAAAAGTGGTCCG	AAGCATGAACGCAATCCCAGCACCATGACAGAATtTCGAAAAGTaGTatG	3.74734	4.02549	8.13059	4.10509	3.82378	2.64543	3.7975	3.03429
CTGCGGACGATGGTCACCCGGGACTCTGCTCGATGTGCATTCAGAAATAA	CTGaGGAaGATaGTCACCCGGGACTCTGCTCGATtTGCATTCAGAAAaAA	3.16119	3.80181	7.9058	4.10399	8.01587	6.48319	7.95999	6.44332
CCGGGTGAGATGGTAATGAACATGAGGCGTGATAACCAAGTCCGGATGCA	CCGaGTGAGATaGTAATGAACtTGAGGCGTGATAACCAAGTCCGGtTGaA	3.50228	3.66906	7.7726	4.10354	5.27932	3.78765	4.98418	3.70945
CGGTAGGGATGAACAGTGATGCAAATGGCATTTGCTGCGGTTCATGGTAA	CGGTAGGGATaAACAGTGATGCAAATGGCATTTGCTGCGGTTCAatGaAA	4.25877	4.02031	8.12333	4.10303	5.29901	4.05346	5.27493	4.37023
CGACCAATATCTCACAGCCTTCGTCGCGGGTTCAATGTAACCAAACATGC	CGAaCAATATtTCACAGCCTTCGTCGCGaGTTCAATGTAACCAAACAaGC	3.49261	3.84445	7.9472	4.10275	5.35089	4.8577	5.31047	4.39567
CCGCTGATGGCCACAGACGTGCACCGGGCCGGCTTAGGACAAGAGTCTCC	CCGCTGATaGCCACAGAaGTGCACCGaGCCGGCTTAGGACAAGAaTgaCC	3.77882	3.89043	7.99307	4.10264	7.99368	6.51534	7.97114	6.44724
CGCATGGGCCGGAATTTTGGAGATGAAAATGCTCATGAAGTGAAACCTAG	CGCATGGGCCGGAATTTTGGAGATGAAAATGCTCATGAAGTGAAACCatG	4.6775	3.92341	8.02507	4.10166	4.10324	3.28255	4.47081	3.6677
CGGCACCCAAGAGGCCCGGTCATTATGTGCATAAAAAAGAGGAGGTTTCG	CGGaACCCAAGAGGCCCGGTCATTATGTGCATAAAAAAGAGGAGaTTatG	3.63014	3.97455	8.07587	4.10132	4.62286	3.87183	4.81042	4.06928
AAGCGGTGCCGCAAAATGCCGGTATCCTTCAAAGTAGGGAGGACTTGATC	AAGCGGTGCCGCAAAATGCCGGTATCCTTCAAAGTAGaGAGGAaaTGATC	4.1828	4.03837	8.13962	4.10125	4.34064	3.4704	4.04058	3.00109
CCGTACGTACGTAGCAGTAGACTTATAGCATGTAGAAGAAATGATCGCTT	CCcTACGTACGTAGCAGTAGACTTATAGCATtTAGAAGAAAaGAatGaTT	4.00213	4.04237	8.14256	4.10019	8.26184	6.6616	8.57945	6.69789
TAAAATGTAAGCATGTGTCCGATACGGTCGAAGCAAGGATACATAGCGAT	TAAAtTGTAAGCATGTGTCCGATACGGTCGAAGCAAGGATACATAGCGAT	4.2014	3.95622	8.05601	4.09979	4.06911	3.22921	3.66671	3.1897
CGCGAAACACCCTGGAACAGACGGACATGGGTAGTAAGAGCATGTCATAA	CcCGAAACACCCTGGAAtAGAaGGACATaGGTAGTAAGAGCATGaCAaAA	4.23441	4.11003	8.20923	4.0992	8.15149	6.56406	8.41706	6.54892
AGGAACGCGGGACATGACACCCGTTGCGAACGCGGGATAGACATGTAAGA	AGGAAaGaGaGACATGACACCCGTTGCGAACGCGaGATAGACATaTAAGA	3.82736	3.83375	7.93234	4.09859	5.09482	4.03797	5.34987	4.17443
GGGACAGCACTAAGCGCAATGCAGGAGAACGTGATCAACCCGGGCACAAT	GGGACAGCACTAAGCGCAATGCAGGAGAACGTGATCAACCCGGGatgAAT	4.15386	3.94584	8.04416	4.09832	4.26409	3.17166	4.59122	3.64135
CAGCTAGTTATGGTGCGCAATATTGATAGCCAGGTTAAAGCCCGGGATCG	CAGCTAGTTATaGTGCGCAATATTGATAGCCAGGTTAAAGCCCGGGAatG	3.74002	3.79224	7.89012	4.09788	7.92595	6.42359	8.04642	6.23784
CCTTTCGCTCGCGGAATTTGCAGTGATGAATGCGCATCATAAACGCGCGA	CCTTTCGCTCGCGGAATTTGCAGTGATGAATaCGCATCATAAACatGaGA	3.74414	4.02498	8.12265	4.09767	3.79351	3.69427	3.75109	3.6426
CCGGGAAATGTCAACGGTAGTTAAGGCGATTTGGTTCTTCCGAATAGACA	CCGGGAAATGTCAACGGTAGTTAAGGCGATTTGGTTCTTCCGAAatGACA	4.05417	4.10364	8.20126	4.09762	3.86714	3.01073	3.744	3.15978
TCAGCCGCTCGGATGTTAATCGCATATGGCACTGATGGAATGTCAGGAAA	TCAGCCGCTCGGATGTTAATCGCATATaGCACTGATaGAtTGTCAtGAAA	3.85787	3.90429	8.00123	4.09694	6.56523	5.46503	6.20095	5.61098
CTCGATGGATCTGCAGGCGCTAACCAATATCATTCAGAGGCTGAAAATTC	CTCGATaGATCTGCAGGCGCTAACCAATATCATTCAGAGGCTGAAAAaTg	3.69957	3.98705	8.08346	4.09642	8.10792	6.6593	8.27145	6.65247
CCTTCGTGGCAGAAAGTCGGCCATACGCCCATTACGTTTAGTCAGCATGA	CCTTCGTGGCAGAAAGTtGGCCATACGCCCATTACGTTTAGTCAGCAaGA	4.09444	3.8382	7.93364	4.09544	7.78104	6.23998	7.8343	6.15516
ATGGACCACCTGTAGGTAGATTATGTACGGGGATGCGCAATTACTTATGA	ATGGACCACCTGTAGtTAGATTATGTACGGGGATaCGCAATTACTTAaGA	4.19463	3.90274	7.99664	4.0939	4.09045	3.8361	4.32312	3.96492
TGGATTAGTAATGAATCGGTGGGAGTGTACTAAGACTGGAATGCGTACAC	TcGATTAGTAATGAATCGGTGGGAGTGTACTAAGACTaGAATGCGTAaAC	3.45629	4.00115	8.09397	4.09282	3.45231	2.56031	3.35513	2.5632
GGCAGCTCATACCCAGACAGCGAGATGTTATCACTTGCTAGAAGCTCGTC	GGaAGCTCATACCCAGACAGaGAGATGTTATCACTTGCTAGAAGaTgGTC	4.45216	4.10423	8.19702	4.09279	4.85851	3.71505	5.06922	3.99164
GCTGCCTCCAAGGGTTCTGCACCACCAGGAGAGCGGTATGGCAAGACAAA	GCTGCCTCCAAGaGTTCTGCACCACCAGGAGAGCGGTATaGaAAatgAAA	3.95915	3.74502	7.83722	4.0922	7.99196	6.47217	8.18958	6.59401
ACCACGTAAGCACTAAGGCAATCGATGATGACGCCCGGGCGGCAATTCAA	ACCAaGTAAGCACTAAGGCAATCGATGATGACGCCCGaGCGGCAATTaAA	3.77315	3.8066	7.89447	4.08787	3.88763	3.54974	4.25038	3.26589
ATGGGACAAGTTTCGCGGATGGACGCAGACAAGGGAGTTATGTGGGCAGG	tTGGGACAAGTTTCGCGGATaGACGCAGACAAGGGAGTTtTGTGaGCAtG	3.7963	4.07431	8.16008	4.08577	8.2102	6.86598	8.42827	6.71733
CCGGTCATGTGGTACCACGGTGGGAGACTATGTGTGATAACGCGCTCACG	CCGGTCATGTGGTACCACGtTGaGAGACTATtTGTGATAACGCGaTgAtG	3.74898	4.06228	8.14702	4.08474	4.62654	3.50996	4.26674	3.67601
CGAGCCAGTATGCCTGCTTCACGCCCCCAGACAACAAACGAACAAACTGA	CGAGCCAGTATGCCTGCTTCACGCCCCCAGACAACAAACGAACAAtgaGA	3.52005	3.79654	7.87994	4.0834	4.24348	3.2424	4.26831	3.16506
CGTCGGCAGTCGAGCAATGAGAGGACGAGCTACCTCGGGTCGTGCAGACG	CGTCGGCAGTCGAGCAATGAGAGGACGAGCTACCTCGGGTCaTGatGAtG	3.76359	3.83274	7.91516	4.08242	3.80951	3.66329	3.94283	3.2832
AAGAGTTCGACGAAATACCACTATGCCATATAAATCCGGATGAACAATGT	AAGAGTTCGAaGAAATACCACTATGCCATATAAATCCGGATGAAaAAaGT	3.05328	3.80038	7.88192	4.08154	5.15588	4.20378	5.02241	3.59841
CCAGCTGTGCCGAACCATGAGGAGTCTAGGCCTGCAGAAATGATAGTGTC	CCAGtTGTGCCGAACCATGAGGAGTCTAGGCCTGCAGAAATGATAGTGTC	4.35445	3.80595	7.88703	4.08108	4.01017	2.7884	4.42428	2.93579
GGAACTACACATGACGCGAGCAGGATCTAGTGTCGGAGGGGTGATACACG	GGAACTACACATGACGCGAGCAGGATCTAGTGTCGGAGGGGTGAaAaAtG	4.14991	4.02335	8.10383	4.08048	4.14111	3.26706	4.3385	4.29279
ATCAGCAATGTCGGACGAGTAAGCTCGGGTCCCTAAATGGTCCGAAAGCT	ATCAGaAATGTCGGAaGAGTAAGCTCGaaTCCCTAAATaGTCCGAAAGCT	4.32309	3.91905	7.99922	4.08017	5.1516	4.32684	5.42135	3.61605
AAAGCTATGACATTGCAAGAGAATAAACTAGAGTCTTGGGGCAAGTTCCA	AAAGCTATGACATTGCAAGAGAATAAACTAGAGTCTTGGGGCAAGTTaaA	4.08638	4.07951	8.15801	4.07851	4.11319	3.52447	4.09341	3.49949
TAATGAAGCTAGTCATGGGAGACTGGCAGACGTAACCAAGTGAAAAGCGA	TAATGAAGCTAGTCATaGGAGACTaGCAGACGTAACCAAGTGAAAtGaGA	4.38437	4.13929	8.21529	4.076	5.6211	4.34063	5.89174	4.2836
CTGTCAGGGCCTGGGAAGGATGACTACTCGGGATCATCATCACGGAACCC	CTGTtAGaGaCTGGGAAGGATGACTACTCGGGATCATCATCACGGAACCC	3.60627	3.64021	7.71576	4.07555	3.72086	3.11797	3.37623	2.72023
GATCCACATGGGCGCCGCACACCAAAGGGAAGTCGTAGGCAAGCTAGAGA	GATCCACATGGGCGCCGCACACCAAAGGGAAGTCGTAGGCAAGCatGAGA	3.89571	3.982	8.05692	4.07492	3.73204	3.19897	3.80903	2.9249
CCCTCGACGAATGGCGCGTGAACATGAAAACGGAATCAGCGGGCATATCA	CCCTaGACGAATGGCGaGTGAACATaAAAACGGAATCAGCGaGCATgaCA	3.47109	4.04372	8.11817	4.07445	3.76459	3.2188	4.02946	3.30991
GGCGCACGGCCCATAATGAGCAGTCCAGAAGCACTGTTCAAAAAACGAAG	GGaGCACGGCCCATAATGAGCAGTCCAGAAGCACTGTTCAAAAAAtGAtG	4.15082	4.1313	8.20386	4.07256	4.75927	4.15511	4.55969	4.07975
GGCCTTAGAGCCGTGCTAGTAGGAGCGCCCTGGCAGGTGCACTATGGCGA	GGCCTTAGAGCCGTGCTAGTAGGAGaGCCCTaGCAGGTGCAaTAatGaGA	3.51836	3.89627	7.96805	4.07178	8.05235	6.29246	8.05537	6.19666
GAAAACGATATGTAGGAACAAAGGGCAGTAAGGCGGACGCGCGAAATAAT	GAAAACGATATGTAGGAACAAAGaGCAGTAAGGCGGACGCGaGAAATAAT	3.85791	3.99879	8.07043	4.07163	4.25938	3.378	4.213	3.52437
TTCGTGGGACGCCAGGTGAGGCACAACTAGACCAAAGATGCGACAACCGC	TTCGTGaGAaGCCAGtTGAGGCACAACTAGACCAAAGATGCGACAACaGC	3.29694	3.54795	7.6188	4.07085	3.95929	3.43529	3.94814	3.2635
CGCAAGAAGCTAACCTTAATGGGGGATCTGTCGATATGGGTAAATAACAA	CcCAAGAAGCTAACCTTAATGGGGGATCTGTCGATATaGGTAAATAAaAA	4.19836	4.04988	8.11973	4.06985	6.72428	5.15492	6.73527	4.87908
CCCACCCTGAAGACGGCCAGTTCGTTAGACAATGGTGCGCTTGCTTCAGA	CCCACCCTGAAGACGGCCAGTTCGTTAGACAATaGTGCGCTTGCaTgAGA	4.40012	3.91289	7.98165	4.06876	7.77707	6.39642	7.90329	6.5479
CCGGTCCATAAGTCTCGAAGCAACATCATTATGAGGGACTGGCCCCGACA	CCGGTCCATAAGTtTCGAAGCAACATCATTATGAGGGAaTGGCCatGACA	4.36682	4.02313	8.09143	4.0683	5.15506	3.80584	5.13073	3.84275
CCGGGGATATCTCAGGGCATGGGGTATTTTATGCCGGAAATGACCCTCAG	CCGGGGATATCTCAGaGCATGGGGTATTTTATaCCGGAAATGACaCTatG	8.30788	3.97338	8.04164	4.06826	4.30478	3.39021	4.65643	3.84781
TAGTAACAAGGAGTTACTAGGAATGGATCCGATAGAAGAGTTCACACTTA	TAGTAACAAGGAGTTACTAGGAATGGATCCGATAGAAGAGTTCAatgaTA	4.03385	4.06421	8.12953	4.06532	4.11713	2.76826	3.99601	3.03522
CAAGTGGCACCAGTCATGCCAAAACGCAAGCGAGCGCACGTAAGTGGCAG	CAAGTGGCACCAGTCATGCCAAAACGCAAGCGAGCGCACGTtAGaGGatG	3.16476	3.78296	7.84767	4.06471	3.989	2.94296	3.74245	3.58419
CCGGCCTTTCAGAACAGCTAGCGAGCAAGGCAAAATGAGGATGTGTGCGT	CCGGCCTTTCAGAACAGCTAGCGAGCAAGGCAAAATGAGGATtTaTGaGT	3.64786	3.51803	7.58137	4.06334	3.64827	3.25095	3.67843	2.99882
GACCCTCCTCAGGACTGGCGAACGCAAAGTCATGCCGGTGGGGGACCACC	GACCCTCCTCAGGACTaGCGAACGCAAAGTCATaCCatTGaGaGAtgACC	4.22542	3.64783	7.71096	4.06313	8.03041	6.68113	8.09499	6.47576
AAGCCGGAATCGACCATAATGGCACAACCATGCTCTCGAGTACATCGCTA	AAGCCGGAATCGACtATAATaGCACAACCATaCTCTCGAGTACAatGCTA	4.2771	4.03265	8.09533	4.06268	8.16281	6.47275	8.33266	6.56605
GAACACGTCATGAGCGCGCGCTGGGTCGGAATAACCGGATCGTACAAGTT	GAACACGTCATGAGaGaGaGCTGatTCGGAATAACCGGATCGTAaAAGTT	3.94162	4.06714	8.12611	4.05897	5.88395	4.88937	5.50306	4.75315
AAAGGGAGCCAGTGTCCGACGTACGATGTGACACATGGACAGCGTCGTAG	AAAGGGAGCCAGTGTCCGACGTACGATtTGACACATaGACAGCGatGatG	4.12881	3.91043	7.96911	4.05867	8.14603	6.79463	8.15197	6.58788
GATAAGATCTAAGCGGTGTTCAAATCGACGAATCAGCATCACTTCAATGG	GATAAGATCTAAGCGGTGTTCAAATCGACGAATCAGCATCACTTaAAatG	4.00905	3.95314	8.01156	4.05842	8.11624	6.8235	8.4271	6.72678
TGATGGGCCAGCAGCTAATGAACCGAACCTGAAGACATGATCAGCACACA	TtATGGGCCAGCAGCTAATGAACCGAACCTGAAGACATGATaAGatgACA	4.07994	3.7839	7.83872	4.05482	4.45419	3.35349	4.07112	3.80097
GATCATTACGTGCAGTGGGCGCTATATCAAGAATGGGGTAATCACCAAGT	GATCATTACGTGCAGTGaGaGCTATATCAAGAATaGGGTAATCACCAAGT	4.22762	3.8578	7.91212	4.05432	7.85622	6.63224	8.14787	6.4329
TAATCATGTCTCTTATGCCGCCCCATACGCCCGCTTATACAAGGTAATAA	TAATCATtTtTCTTATaCCGCCCCATACGCCCGCTTATACAAGGTAtaAA	4.63258	3.95292	8.006	4.05308	8.02182	6.24339	8.20564	6.23528
CAACCCCAGTCGAGGTGAGATCTTAAACCCCAATGATGGGGACTTAAAAA	CAACCCCAGTCGAGtTGAGATtTTAAACCCCAATaATaGGGACTaAAAAA	3.55384	4.06479	8.1176	4.05281	8.10355	6.4642	8.18382	6.58219
TCGTGTGGCAGTCGCTCTTCTCAACTACGAGATGATGCGACTTGCTGACG	TCGTGTGGCAGTCGCTCTTCTCAACTACGAGATGATGCGACTTGaTGACG	3.86767	3.74621	7.79807	4.05186	3.59933	3.10488	3.65224	3.13194
GTCTAGTCTTATACTGAGGCCCGCTGATAATATGAAAAAGAAAAGGGATC	GTCTAGTCTTATACTGAGGCCCGCTGATAATATGAAAAAGAAAAatGATg	4.07506	4.19866	8.24887	4.05021	4.46767	3.79498	4.90544	3.6661
CCGGTAGTTCTCCATAAGACACCGCAGCATGCACGGACTACCTCTGGTAA	CCGaTAGTTCTCCATAAGACACCGCAGCATaCACGGACTACCTaatGaAA	4.20688	3.94979	7.99944	4.04965	8.04452	6.5365	8.09872	6.67887
CCGGGGGCTATGTATACGGAAGATTGGGAACCATGATATCGTCGGTTTAG	CCGGGGGCTATGTATACGGAAGATTGGGAACCATaATATCGTCGaTTatG	3.93317	4.04473	8.09392	4.04918	5.13875	4.46622	5.40616	4.20512
CCGTGCCCAAGCCCGAAGATAATGGCAACTCCAGCAACGCGATCCGCAAC	CCcTGCCCAAGCCCGAAGATAATGGCAACTCCAGCAACGCGATCatgAAC	3.34219	3.90307	7.95188	4.04882	4.50881	3.25391	4.68682	3.28137
CCGGAGGGACGCACGAAGGAGGTGGAGGACTCTGCCAAAAGAGAAAATGA	CCGGAGaGACGCACGAAGGAGtTaGAGGACTCTGCCAAAAGAGAAAAaGA	4.02156	3.90528	7.95362	4.04834	8.05441	6.47925	8.0237	6.51375
TGGCGTCCTGATGGAACCTGGCAAACGTCAGTTACGGTCCACCCCATCTG	TaGCGTCCTGATaGAACCTGGCAAACGTCAGTTACGtTCCACCCaATaTG	3.28063	3.88905	7.93699	4.04795	8.04788	6.7201	8.31821	6.37356
TACGATTCGCGAGACTAGCATGTGCGAGGGACGTCGTGGGACCCCTCATG	TACGATTCGCGAGACTAGCATtTGaGAGGGACGTCGTGaGAaCCaTgATG	4.32045	4.05916	8.10644	4.04728	8.2015	6.72752	8.25489	6.67794
AGGGACAAGGGAACGGAAGCGCAAACATCAGCGCAATGTGAATCCAACAA	AGGGAaAAGaGAACGGAAGCGCAAACATCAGCGCAATtTGAATCCAAaAA	3.81202	3.9626	8.00898	4.04638	8.00521	6.31797	8.15548	6.38015
GCAGAAGTTACAGGCCCAGATGGGCTGCATACCAAACGAGCAGGGAAAGG	GCAGAAGTTACAGGCCCAGATGGGCTGCATACCAAACGAGCAGGGAAAtG	4.45324	3.90812	7.95436	4.04624	4.16899	3.19673	4.24405	3.33628
CTATAAATGCTCCGAACAGTCATGGGGATGGAGAAGTGGCAACGATGTCA	CTATAAATGCTCCGAACAGTCATGGGGATGGAGAAGTGGCAACGATGaCA	3.72849	3.7636	7.80975	4.04615	4.10832	3.10849	3.69273	3.0632
CCAACTAAGGACATGCTGGAGCGGATGGCGCACGCATGGGTCAACGCATA	CCAAaTAAGGACATGCTaGAGCGGATaGCGCACGCATaGGTaAAatgATA	4.29202	3.97321	8.01899	4.04578	5.83775	5.25317	5.97659	4.88504
CCGGAACTCCTTGTTGACATGGGCCGGAAGTCGAAGTGCGGCTCTTCGTG	CCGGAACTCCTTGTTGACATaGGCCGGAAGTCGAAGTGCGGCTCaTaaTG	4.60896	3.92668	7.97073	4.04405	7.86688	6.41938	7.86205	6.55469
CGACATGGCTTCGACTGGGGGTTGACCTCCCGGGAGAAAGATAGTTGGCG	CGACATGGCTTCGACTGGGaaTTGACCTCCCGaGAGAAAGATAGaTGaCG	4.10639	3.68879	7.73038	4.04159	4.45609	3.94445	4.57379	3.64467
CTATTTGGATGCTATGAGGTCTGAGATAAATTGCTCGCGCCGCTGCTTTC	CTATTTGGATaCTtTGAGtTCTGAGATAAATTGCTCGCGCCGCTGCTaTg	3.60908	4.00576	8.04712	4.04136	8.17043	6.54123	8.45602	6.56107
CTATGTGAGCAAGGGACTTTTCGTCGGAATGTGAAGCGAACAAGGTATTG	CTATGTGAGCAAGGGACTTTTCGTCGGAATGTGAAGCGAACAAGaTAaTG	4.36888	4.1061	8.14734	4.04124	4.00509	2.96565	4.45377	3.39159
GAGACATGGCTACACAGTATCTAACATCGAGGAATAACGAACCTTAGAAA	GAGACATaGCTACACAGTATCTAACATCGAGGAATAACGAAaCTatGAAA	3.96743	4.17166	8.21281	4.04115	8.24795	6.79878	8.39269	6.77719
ACCAATGGCTACGTGGATGAGTAACGGACAATGACAATCTTAATACCCCG	ACCAATGGCTACGTGGATGAGTAACGGACAtTGACAATCTTAATACCatG	3.65351	3.93424	7.97527	4.04102	6.03347	4.30722	5.44077	4.59344
CAATGGAATAATGGGGGATCACAGGGCAAACTAGGACGGGGCCCTTCGTT	CAATaGAATAATGGGGGATCACAGaGCAAACTAGGACGGaGaCCaTgGTT	3.39032	4.01886	8.05987	4.04101	4.48167	3.69843	4.66014	3.41039
GGTTCCGCATGACCAAAGTTAACACGATCAACCAAAATCGCGATGGGTGA	GGTTCCGCATGACCAAAGTTAACACGATCAACCAAAATCGCGATatGaGA	4.12662	4.034	8.07494	4.04094	8.04248	6.47544	8.08917	6.48339
GGTATGGCGATAGTTAATTACGTAACCTGCTTATGCAGACTGCACTCAGT	GGTATGGCGATAGTTAATTACGTAACCTGCTTATaCAGACTGCAaTgAGT	3.55878	4.19101	8.22841	4.0374	4.87347	3.7292	4.20179	3.27873
AATGACGCAGATCTCATGGCAGGTCAATGAAGATGTTTGTCATTTTTTAG	AATGACGCAGATtTCATaGCAGtTCAATaAAGATtTTTGTCATTTTTatG	4.58323	4.06989	8.10447	4.03458	7.02417	5.9293	7.07273	5.51432
CCACACTTAGACACGGCGACAGCAATGGTTCGCAAGGCCTGCGCCGAGCT	CCACACTTAGAaACGGaGAtAGCAATaGTTCGCAAGGaaTGaGCatAGCT	4.10681	4.1319	8.16505	4.03315	8.23751	6.79659	8.41359	6.6134
CGCAGCAATATAAAATGGGATATACTGAGGGAGGTCCACCACACAACTAA	CcCAGCAATATAAAATaGGATATACTGAGaGAGGTCCACCAaACAtgaAA	4.47032	4.12303	8.15546	4.03243	8.24559	6.58843	8.58116	6.6136
CCAAGTAAAAGGATGGACAAATGTAACGCGCGTAAGTCGCACGGGTAATC	CCAAGTAAAAGGATGGACAAATGTAACGCGCGTAAGTCGCAaGGaTAATg	4.1302	4.06249	8.09486	4.03238	4.46932	3.08525	4.16244	3.49196
CGGTATGGCTCTATTCGTGGAGGCCTCAAGTGTGTACCTGCGAATGTGAT	CGGTATaGCTCTATTCGTGGAGGCCTCAAGTGTGTACCTGCGAATGTGAT	3.9895	3.88736	7.91901	4.03164	6.93327	6.0489	7.15362	5.89789
AACCCCAGCAACCGGCTGACATCCGACATGCGTCTAATCGGGCGATACAT	AACCCCAGaAACCGGtTGACATCCGACATGCGTCTAATCGaGCGATgaAT	3.90247	3.92143	7.9516	4.03017	5.02934	4.08243	4.9578	4.16449
CGGGAAAATGGAAAAAGCGCCATTATGCGCACGCTTGTCCAGCGCATGAA	CGGGAAAATaGAAAAAGCGCCATTATGCGCACGCTTGTCCAGCGCtTGAA	3.40337	3.82285	7.85286	4.03001	4.68931	3.71986	4.47733	3.92822
CAACAGGCTTAAGCAGAGCGCCCGGACGCAGATAAAATGGCTCAAAAATC	CAAtAGGCTTAAGCAGAGaGCCCGGACGCAGATAAAATaGCTCAAAAATg	4.12041	4.09441	8.12435	4.02994	8.2114	6.48158	8.2324	6.40637
GCTACTGGATAGTGTGGCCCCAAGCGGCTCAACGAAATGGCAACGAAAAT	GCTACTaGATAGTGTGGCCCCAAGCGGaTCAACGAAATaGCAACGAAAAT	3.84222	3.81365	7.84354	4.02989	7.79775	6.41703	7.70996	6.29698
CTCTATCGGTAAATGCACGTATAACATGAATCGGAACTCGCATGTTGGTC	CTCTATCGGTAAATGCACGTATAACATGAATCGGAACTCGCATGaTGGTC	4.52329	4.16304	8.19271	4.02967	4.11678	3.19994	4.07726	2.7126
GTGATCAACGTCCCCCATGTGAAGGAATACACCGGAAAATGGCATGAAAG	GTGATCAACGTCaCCCATGTGAAGGAATACACCGGAAAATGGCAaGAAtG	4.09661	4.13726	8.16677	4.02951	6.18507	4.97534	6.25497	4.45126
TGATTGAAGCAAATCAGGATACAGCATAAGCGAAGGAATAATGCGCGGCC	TcATTGAAGCAAATCAGGATACAGCATAAGCGAAGGAATAATGCGtGaCC	3.64836	3.8334	7.86226	4.02886	4.3445	3.709	4.48598	3.97057
AAACCAGAATAATGTAGGAATCCCAAGGGCGTTGGGAGCGGACTAAAAGT	AAACCAGAATAATtTAGGAATCCCAAGaGaGTTaGGAGCGGACTAAAAaT	4.086	4.1396	8.16672	4.02713	8.20578	6.57075	8.3586	6.51864
GTAAATAGAAGCAATCCGAGAAGCATCCGTACCCGCGATGGCAAAGGACC	GTAAATAGAAGCAATCCGAGAAGCATCCGTACCCGCGATaGaAAAtGACC	4.36661	4.12603	8.15278	4.02675	8.21541	6.689	8.44649	6.67071
CCCCTCTCCTACGGCACTTCTATGGCCATCATGATATCGGTCCGTACCCG	CCCCTCTCCTACGGaACTTCTATaGCCATCATGATATCGtTaCGaAaatG	3.77961	3.98301	8.00784	4.02483	4.36804	3.30765	4.63903	3.53863
ACAAACACGGCCAATGAGGGCAGCGTCAATCGGACGGGGTTACGAGGGCT	ACAAACACGGCCAATGAGaGCAGCGTCAATCGGACGGaGTTACGAtGaCT	3.71642	3.764	7.7884	4.0244	5.0702	5.00392	5.17184	4.30415
CCGGCGGAAGGGACCAGAACAACTTTAACCGATGGATGTGGTAGATACAA	CCcGaGGAAGaGACCAGAACAACTTTAACCGATaGATtTGGTAGATAaAA	3.93275	4.11298	8.13514	4.02215	8.19264	6.61492	8.26363	6.55613
CCGGGTCAATGGACATGGGGAATGTATGACTGTCGTGCCCGAATGTCTAC	CCGGGTCAATaGACATaGGGAATGTtTGACTGTCGTtCCCGAATaTgaAC	3.91634	3.89926	7.92102	4.02176	6.11259	4.69479	5.99424	5.18766
GGAACGAAATACCATGCCCATTATGCGCGGGATGTGAGGAACTATGTGAA	GGAACGAAATACCATGCCCATTATGCGCGaGATtTGAGGAACTAaGTGAA	3.93282	4.00394	8.02533	4.02139	5.24404	4.24	5.20578	3.98897
TCGGACATGGTGAGCCAAGCCGGCCTGGGCAAGAGTCGTAACATAAGGCT	TCGGACATaGTGAGCCAAGCCGGCCTaGGaAAGAGTCGTAAaATAtGaCT	3.88495	3.95101	7.97167	4.02066	8.05579	6.71662	8.13139	6.50489
CCGGCGCGTGGAAGATGTCATCGCTACTTACAAAAGGAAGGACAGACTGA	CCGGaGCGTGGAAGATtTtATCGCTACTTACAAAAGGAAGGACAatgaGA	4.49226	4.16446	8.1844	4.01995	8.26665	6.78609	8.54512	6.65842
AAATCAAATGCGGGCATGGCCTTCCGCCATCAGGTGAACCAAACGAATAA	AAATCAAATGCGaGCATaGCCTTCCGCtATCAGtTGAACCAAACGAAaAA	4.02016	3.7828	7.80262	4.01982	7.09544	5.6526	7.13367	5.5141
CAACATTTAGATGGGACCAAACCGAACTGCCATCGCGACAACCTGTTCAC	tAAtATTTAGATaGGACCAAACCGAACTGCCATCGCGACAACCTGTTaAC	4.24983	4.07372	8.09275	4.01903	8.08097	6.57443	8.1449	6.57885
AAACGGTAGCTTCTAATAACAAGGGGCAATGCTTTCATGGCATTGGCCAT	AAACGGTAGCTTCTAATAACAAGaGGCAATGCTTTCATaGCATTaGCaAT	3.83002	4.10553	8.1242	4.01867	5.72413	4.53701	5.67973	4.48491
CGAAATCCGACTTTTACTATGGGATGTCGGGATAATGAACATTGGCCAAA	CGAAATCCGACTTTTACTATaGGATtTCGGGATAATGAACATTGGCaAAA	4.03217	3.88143	7.89964	4.01822	4.91632	4.00394	4.82359	3.74895
ACCGGTCACACGCGCATTATGCATCAAGATGGAGAAATGTGGGTTCAGCG	ACCGGTCACACGCGCATTATGCATCAAGATaGAGAAATGTGaGTaCAatG	3.53932	3.31151	7.32936	4.01785	4.24055	3.33162	4.30458	3.12213
CCAAACAGCGGGGCATGAGCTAGGTGAGTTCACCTAGTGAAACATGGAAA	CCAAACAGCGGaGCATtAGCTAGGTGAGTTCACCTAGTGAAACAatGAAA	4.28724	4.1544	8.17197	4.01758	8.20559	6.4547	8.44961	6.63798
GTAAGGTGCCCGCCCAGCTAAATGATTGCCTCACAGGATGAAAACTGCTC	GTAAGGTGCCCGCCCAGCTAAtTGATTGCCTCACAGGATGAAAAaTGCTC	4.13688	3.89282	7.90897	4.01615	5.11032	4.05056	5.02726	3.61372
CTGCAGGGCATAAACTTCTGTGCAAGGAGAATGGACTGGAATTATCACCG	CTGCAGaGCATAAACTTCTGTGCAAGGAGAATaGACTaGAATTAaCAatG	3.30515	4.16435	8.17919	4.01484	8.25837	6.85733	8.56174	6.71746
ATAGTGGTACGTGCCCCGAGGCATAAAAAAAATGTACATGGCCAAAAGTA	ATAGTGtTACGTGCaCCGAGGCATAAAAAAAtTGTACATaGCCAAAAGTA	2.73093	3.95287	7.96697	4.0141	7.95403	6.63003	8.06934	6.4129
ACGCCCAGTGCGGAGCTTTAATCAGAAAATGCACATGAAATGTTATCTAA	ACGCCCAGTGaGGAGCTTTAATCAGAAAATGCACATGAAtTGTTATgaAA	4.29777	4.13817	8.15162	4.01345	4.7428	3.72006	4.49046	3.08223
CCTTAATGACGGCAGAATGAGATAAGGACAAACGCGTCTGGAATGGGAGA	CCTTAATGACGGCAGAATGAGATAAGGACAAACGCGTCTaGAATatGAGA	4.70445	4.14834	8.16106	4.01272	5.35575	4.37772	5.55143	4.03283
CAACACCTTTCACCATCCAACGGTCAAGGCTACAATGATAAGGTCTACAA	CAACACCTTTCACtATCCAACGGTCAAGGCTACAATGATAAGGTCTAaAA	4.16817	3.85341	7.86384	4.01043	3.97145	3.34104	4.02359	3.39554
TACAACGTTAGTAGCTTTGAGGACACAACGCATGCGGGCGATGGCGGAAG	TACAACGTTAGTAGCTTTGAGGACACAACGCATGCGaGCGATGGaGGAtG	4.01576	3.80666	7.81637	4.0097	4.08877	3.38178	4.2148	3.48804
GTCTATATCAAGAAACCGAATGGCTAAATCCAAGGAGAATGCCAATATAG	GTCTATATCAAGAAACCGAATGGCTAAATCCAAGGAGAATGCCAATAatG	4.3317	4.22862	8.23689	4.00828	5.28493	3.77709	5.15865	3.93418
CCATCCAACTAGCAATAAGGGGATTAGGGTCCTAGAGCCATGGACGGGAG	CCATCCAACTAGCAATAAGGGGATTAGaGTCCTAGAGCCATaGAatGatG	4.11122	3.95834	7.96657	4.00823	8.07485	6.54867	8.02113	6.43234
CCGCGGATCATCTATATAATGATCAGCCACCTGAAAATGGTGACCCGCCG	CCGCGGATCATCTATATAtTGATCAGCCACCTGAAAATaGTGACatGatG	3.73129	4.05516	8.06198	4.00682	8.25026	6.66971	8.50168	6.70519
AGCGGTTCAGATGTGTTTGAACGTCTTTATCAGTCAGAGCCTAGCGCACC	AGCGGTTCAGATGTGTTTGAACGTCTTTATCAGTCAGAGCCTAGatgACC	3.94427	4.11041	8.11687	4.00646	4.40524	3.57257	4.34537	3.91439
CTAGTAATGTCAATCGAAGTTAATAACCAAGTTTCCGTCTTGGGGAGGCC	CTAGTAATGTCAATCGAAGTTAATAACCAAGTTTCCGTCTTaGGatGaCC	4.58484	4.13814	8.14418	4.00604	5.32448	3.90822	5.10377	3.9165
TACAGGTCGAACATGCAGTACTCATACTGGAACAGACTATTCTTGAAGTG	TACAGGTaGAACATGCAGTACTCATACTaGAACAGACTATTCTTGAAaTG	4.3954	4.2061	8.21179	4.00569	5.90249	4.94862	5.72985	4.5167
AATCAGAATCTGTGGGATGTATTCCCGCTCTAAGACATTAGCCCTGCGGA	AATCAGAATCTGTGGGATGTATTCCCGCTCTAAGACATTAGCCCaGCGGA	4.20871	3.8833	7.88894	4.00564	3.83926	3.00354	3.8003	2.84016
GAAATGCTAGGGAGAGAGTGTCCTACGCGTTTGGCTGACGCATCGTCAGA	GAAATGCTAGaGAGAGAGTGTCCTACGCGTTTGGCTGACGCATaaTgAGA	3.76572	4.2222	8.22736	4.00516	5.31717	4.12426	5.4103	4.33833
GTCGGCGATCTACAAAGTATGTAAAGGAGTGGAAGTGACAAAATGATTGT	GTCGGaGATCTACAAAGTATGTAAAGGAGTGGAAGTGACAAAATGATaGT	4.14323	3.998	8.00287	4.00487	4.41637	3.54309	4.36692	3.31985
AGGATGCACACAGGTACTCCGTGGCCTCCTACGCGCAGCCGAATTATCGA	AGGATGCACACAGtTACTCCGTGaCCTCCTACGCGCAGCCGAATTATaGA	4.22639	3.761	7.76579	4.00479	5.467	3.99335	5.1646	4.31032
GAAGGATGGAGTCGGTGAAAGAATTGAAACCCGTTGCTTTTTAACTGGCT	GAAGGATGGAGTCGtTGAAAGAATTGAAACCCGTTGCTTTTTAAaTGaCT	4.04665	4.14114	8.14531	4.00417	4.42471	3.06485	4.2726	3.80105
CCAACAACTGGAGGCCGACTAATTAAGATAATTCATGGCCGCGAGCGGCA	CCAAaAACTGGAGGCCGACTAATTAAGATAATTCATaGCCGaGAatGaCA	4.7199	4.07827	8.08199	4.00372	7.80897	6.49346	7.50424	6.47647
CCGTACGAACAGATGTCGTGCGCAAAAGAAACTGCAAGGCGCAAGCGTCA	CCGTACGAACAGATGTCGTGCGCAAAAGAAACTGCAAGGCGaAAatGaCA	3.97203	4.03984	8.04269	4.00285	5.02727	4.29167	4.94207	3.99527
TTGCTTATAGATGGCACAGACGAGACTGAATACAAGAAACATATACAAAG	TTGCTTATAGATGGCACAGACGAGACTGAATACAAGAAACATATACAAtG	4.40535	4.22371	8.22381	4.0001	4.28578	3.64647	4.19484	3.15815
CTACGTTGCTAACCTGTTAATCGATCAGATGCATGTCATCATGAAGTGTC	CTACGTTGCTAACCTGTTAATCGATCAGATGCATtTCATCtTGAAGTGTC	4.08257	4	7.99832	3.99832	5.08357	4.17361	5.05941	4.37783
GGCCATCTTTCCATCGAGGATGCATAGCAAGGGTGTCATAGTAAATACCG	GGCCATCTTTCCATCGAGGATGCATAGCAAGaGTGTCATAGTAAATAatG	3.76581	4.05295	8.04986	3.99691	4.31078	3.39722	4.04632	3.9565
TCTTAGGCGCATGGGTTGAGGATGATGCGGTGTAGGCATAAACGAGGATT	TCTTAGGCGCATGGGTTGAGGATGATGCGGTGTAGGCATAAACGAtGATT	3.32667	3.92711	7.92278	3.99568	4.19969	3.39059	4.21806	3.74744
CCAGATGGCGTACTACTCCGTCGAGTGATCAAAAATGGAATAGACGGAAG	CCAGATaGCGTACTACTCCGTCGAGTGATCAAAAATaGAATAGAaGGAtG	4.29675	4.12063	8.11514	3.99451	8.21976	6.67096	8.42376	6.5847
CTACAGTCAGAAGATAAATCCACTATGCAGACCGTAAATCAGAACATAAG	CTACAGTCAGAAGATAAATCCACTATGCAGACCGTAAATCAGAAaATAtG	4.41558	4.22371	8.21655	3.99284	4.35763	3.62465	4.98023	3.71886
AGGGCTACCACCAACAGTCGTCGGGGAGAGAAATGGAACATGAATAAGGA	AGGGaTACCACCAACAGTCGTtGGaGAGAGAAATaGAACATGAATtAGGA	4.41198	4.11422	8.10342	3.9892	5.32355	4.33282	5.49901	3.99512
CACAGAGAAAGGAATGCTCCGTATACTCATAAGGGGCACTCCTGGAGTCC	CACAGAGAAAGGAATGCTCCGTATACTCATAAGGGGCACTCaTGatGaCC	4.08498	4.12666	8.11528	3.98862	3.95995	4.36513	4.05543	3.73616
AAATAAGGATGGCCGTAACGCCGTAACTCGGGCCCTAGATGCTACGCACA	AAATAAGGATaGCaGTAACGCaGTAACTCGaGaCCTAGATGCTAatgACA	4.49275	4.14428	8.13274	3.98847	8.23273	6.49582	8.29512	6.50885
CCAATTTTCACCAAGGATAACGAAAGTCATGTACGCAAAAGATGGTATCA	CCAATTTTCACCAAGGATAACGAAAGTCATGTACGCAAAAGATGGTAaCA	4.19033	4.19848	8.18689	3.98842	4.20705	3.5018	4.41877	3.32346
CCGTATATTATGCTAATCCCAGCGTCAGCACCGCCAAGGGTCTCCGTCAG	CCcTATATTATGCTAATCCCAGCGTtAGCACCGCCAAGaGTCTCaGTatG	4.21922	4.12498	8.11268	3.9877	5.83511	4.55307	5.74721	4.52855
AGAGCAACGTTAATCATGATTGTGAACCGCCGGCCTAGGTTCTGTGCGTG	AGAGCAACGTTAATCATGATTGTGAACCGCCGGCCTAGGTTaTGaGCaTG	4.45202	4.13524	8.1214	3.98616	4.70668	3.51769	4.60014	3.61338
ATCGCAATGGACATTATATGCTGACACATAGGCGATCAGTCCGCCTGACG	ATCGCAATGGACATTATATaCTGACACATAGGCGATCAGTCaGCaTGAtG	4.19026	4.15391	8.1399	3.98599	4.77214	4.19831	4.74071	3.80806
TCAAGTCAGGAGCCGCCAATCGAAATCATGGTATACTTCTACAGGACCAT	TCAAGTCAGGAGCCGCCAATCGAAATCATGGTATACTTCTAaAGatgaAT	4.28587	4.15548	8.1395	3.98403	5.16064	4.34312	5.26121	4.23013
ACTGATAATGCTAGACAGTAACTGCGCAGCGCGCAACGAGAAAAGTCTTC	ACTGATAATGCTAGACAGTAACTGCGCAGCGCGCAACGAGAAAAaTgaTC	4.24829	4.20646	8.19046	3.984	4.15721	2.84025	4.17251	3.07256
AGGCCGAGACAACATCGATAGGAAGGGTTTTTGAAAATGTAGTATCACAC	AGGCaGAGACAAtATCGATAGGAAGGGTTTTTGAAAATGTAGTAaCACAC	4.03319	4.10037	8.08373	3.98336	4.30215	3.27025	4.54786	3.59236
CGATATAGCCATGCTAGAAGTCGCTCGTGGTGTCGGCTAGCAGATGCGGT	CGATATAGCCATGCTAGAAGTCGCTCGTGGTGTCGGaTAGCAGAaGCGaT	2.63185	3.85384	7.83655	3.98271	4.24614	4.06073	4.57876	4.30044
CCTCTCGCCTATAATGAGTGTTGGTCTTAAGGATATTGTTTCGGCGGTCG	CCTCTCGCCTATAATGAGTGTTGGTCTTAAGGATATTGTTTaGGaGGatG	4.20019	4.20608	8.18694	3.98087	6.09491	4.48667	5.8577	4.33909
GATGCAGGCCAGATGACGAAAACTAGTGCCCGGACGCGGGAATTGAATAA	GATGCAGGCCAGATGACGAAAACTAGTGCCCGGACGCGGGAATTGAAaAA	3.96886	3.68305	7.66362	3.98057	3.79265	3.77581	4.17832	3.76389
CCTGGCGAAAACGACGTCGTGGTTTTCAACACTCCGGATGATGGTGTCGA	CCTGGCGAAAACGAaGTCGTGGTTTTCAACACTCCGGATGATaGTGTaGA	4.30455	3.99058	7.97023	3.97965	6.79271	5.30015	6.79951	5.56791
GAGGACAGACAGCGCAGGCGGGGTCGCGCCAAACGGTCAAAAATGTATCC	GAGGACAGAtAGaGCAGGaGGaaTtGCGCCAAACGGTCAAAAATaTAaCC	3.91661	4.02695	8.00623	3.97928	8.04066	6.57515	8.0675	6.41607
CCGGAGTCGGCTTTCTTGACGAGGCTACTCTGCGATGTTACGTAACCCCA	CCGGAGTCGGaTTTCTTGAaGAGGCTACTCTGCGATGTTACGTAACCaCA	4.29859	3.9715	7.94913	3.97763	4.19747	3.87086	4.24576	3.4839
GAAAGGATGAAAATCCCCACTTGATCCAAGGTCCGGCTCGTGAAAAGCCT	GAAAGGATGAAAATCaCCACTTGATCCAAGtTCCGGaTCGTGAAAtGaCT	4.21542	4.17467	8.15093	3.97626	5.11183	4.45103	5.18697	4.51172
CAACGAGTCTGCAGCATGTAGTAGGCGAAGACCGCATCCTCATCTAAAAG	CAAaGAGTCTGCAGCATGTAGTAGGCGAAGACCGCATCCTCATCaAAAtG	3.88355	4.15804	8.13302	3.97498	4.52237	3.26047	4.79394	3.57855
TATTAGACAATGCAATCAAAAATACTAGCAAATATCAAAGACCTAGATCG	TATTAGACAATGCAATCAAAAATACTAGCAAATATCAAAGACCTAGAatG	4.26777	4.24475	8.21919	3.97444	4.6189	3.3593	4.41097	3.12222
GCTATGTGGCAACCCTGTTTGCAGTATTCAAGGATAACTACGGGAACAAG	GCTATGTGGCAACCCTGTTTGCAGTATTCAAGGATAACTACGGGAAaAtG	4.07821	4.18732	8.16073	3.97341	4.47556	3.86757	4.23756	3.68822
GAGCATCTCGATGTCAGGAATATCTAAGCGTAATTGGAGCAAGAAACAGA	GAGCATCTCGATGTCAGGAATATCTAAGCGTAATTGGAGCAAGAAtgAGA	4.55175	4.2604	8.23338	3.97298	4.27682	3.69215	4.61168	3.97224
CAACTCCGGCCAAAACCTACTAGGGCCGACACAACAATGAGTGAGAGAAT	CAAtTCCGGCCAAAACCTACTAGaGCaGACACAACAATGAGTGAatGAAT	3.13687	3.99325	7.96554	3.97229	5.01496	3.52904	4.9387	3.853
GGAAGGCGAGGGAATGTAGGAGCAAGAATATACGGGGCAGTCCTGGCTAA	GGAAGGaGAGaGAATGTAGGAGCAAGAATATACGGaGCAGTaCTatgaAA	4.09487	4.16554	8.13762	3.97208	5.42218	3.62177	4.56514	3.57632
TGGTTTAGTGATAAGATGGTACGTCTTACGGCCGTTTACAGCGGTACAAT	TcGTTTAGTGATAAGATGGTACGTCTTACGGCCGTTTACAGaGGatgAAT	4.36729	4.17123	8.14242	3.97118	4.87684	3.59217	4.48812	3.67228
TTGGCACTAGCATCCCCATCTACGATGGTTCGGCTTCAATTAAATGTGCA	TTGGCACTAGCATCCCCATCTACGATaGTTCGGCTTCAATTAAATGTGaA	3.87673	4.10228	8.07252	3.97024	6.9011	5.63863	6.7	5.95526
TGGGGGCTGTTGATAAAGTGAGTTTGTTTAATGACGGGTAAGAAGAACCT	TcGGGGCTGTTGATAAAGTGAGTTTGTTTAATGAaGGGTAAGAAGAAaCT	4.2367	4.17972	8.14962	3.9699	5.96434	4.71378	5.95868	4.91405
CCGATGCTGACGTATTCGTATTGGGACGCCCAACGGCATGATCATAACTG	CCGATGCTGACGTATTCGTATTGGGACGCCCAACGGCATGATCAaAAaTG	4.37279	4.12704	8.09514	3.9681	4.03592	3.22675	4.26504	3.65557
CTGCTCCCCCATGACGGGGAAGACGCTTGCAACCGACTATAGGGCAGAAA	CTGCTtaCCCATGACGGGGAAGACGCTTGCAACCGACTATAGGGatGAAA	3.32161	3.97528	7.94245	3.96717	3.9254	3.21752	3.71151	3.48793
CTAGAGTGGCGGATGGCCGCAGCAACGAAGATGGGTAGCCGCTACAATAC	CTAGAGTGGCGGATGGCCGCAGCAACGAAGATaGGTAGCCGCTAaAAaAC	3.37913	3.27432	7.24068	3.96636	5.03251	4.46941	4.80955	4.01905
TCTGGCTGCGCCGAGAACCGAAATGCGTGAGATTACTGCTCGGCAAAAGA	TCTGGCTGaGCaGAGAACCGAAATGCGTGAGATTACTGCTCGGCAtgAGA	4.47383	4.20119	8.16751	3.96632	4.15242	3.1975	4.30643	3.33045
TAGAAGCATGGAAGTTAGGACGTACTGCACACCTCCGATGTCCTGATCTA	TAGAAGCATaGAAGTTAGGACGTACTGCACACCTCCGATtTCCTGATCTA	4.07842	4.1572	8.12308	3.96588	8.13204	6.52212	8.18339	6.50636
GGGCGCCTGAAGATGGTGACATAATATTTAACGCTGGTCCTAGTGCGATA	GGGCGCCTGAAGATaGTGACATAATATTTAACGCTaGTCCTAGTatGATA	3.08007	4.2143	8.18	3.96569	8.22845	6.54014	8.39348	6.58996
CCTACTAACTGCGCTTTTTCAGACATGCGACGGCACGCGTTAACAAAGCT	CCTACTAACTGCGCTTTTTCAGACATGCGACGGaACGCGTTAACAAAGCT	4.04268	4.12843	8.09326	3.96483	4.20255	3.58479	4.27487	3.79877
GAGTGGGCGAGGGTGAGTTTAATCGCGCTAGCTTCTGCAAATCAAAATGC	GAGTGaGaGAGaGTGAGTTTAATCGCGCTAGCTTCTGCAAATCAAAAaGC	4.79901	4.17741	8.14163	3.96422	8.18521	6.55515	8.38581	6.54333
AGACGGATGAGGCAAAACAGGAATGGTGGCGCGGTTCAAACACAGATTCC	AGACGGATGAGGCAAAACAGGAATaGTtGCGCGtTTCAAACACAGATTCC	3.61856	3.9084	7.87185	3.96345	5.38627	4.91959	5.75453	4.61096
GGCGAGGAACAGAAAACCCAACAATCCAAGATGGGATTGCACGTTAAAGG	GGaGAGGAACAGAAAACCCAACAATCCAAGATaGGATTGCACGTaAAAtG	3.64797	3.9921	7.95545	3.96336	8.19986	6.62248	8.45122	6.62238
ACCTGAGCTGCGCCGAGCATGGGAAACCCGGCACGATTTAAAAAGAATTC	ACCTGAGtTGaGCaGAGCATGGGAAACCCGGaACGATTTAAAAAGAAaTg	4.5885	4.155	8.11793	3.96293	5.03242	3.66417	5.01254	4.11984
AAGGTTCGCTCCCAAGCTTACGGTATGGATTAGACAATGCGGATCTGCCG	AAGGTTCGCTCCCAAGCTTACGGTATaGATTAGACAATGCGGATaTGaCG	3.8854	4.1508	8.11368	3.96288	5.78938	4.45299	5.50892	4.37637
CATGGGCGGAATTTAACAGGATCTGATGTACGTCATGAGACGACTCTTGA	CATGGGCGGAATTTAACAGGATCTGATGTACGTCATGAGACGACTCTaGA	3.57856	3.87576	7.8377	3.96194	4.6759	3.90449	4.37794	3.66583
GCGAATGCTCTCCAGCGACTGCAGGATCGCCGTGAGGGATATGGGTAGGG	GCGAATGCTCTCCAGCGACTGCAGGATCGCCGTGAGGGATATGGGTAatG	3.92501	3.62938	7.59111	3.96172	4.05224	3.43691	3.78204	3.47577
AAATGTGACCGAAAACTAGTAAAAGCGCTAGGAGAGTCCCACGAAATGTA	AAtTGTGACCGAAAACTAGTAAAAGCGCTAGGAGAGTCCCAaGAAtTGTA	4.21401	4.14639	8.10749	3.9611	8.13999	6.58034	8.22256	6.61731
ACTCTTGATGTTTCGTCCGAAATACCTGACTGGATGTTGGGTCAGGGGAG	ACTCTTGtTGTTTCGTCCGAAATACCTGACTGGtTGTTGGGTCAGGGatG	3.36447	4.0019	7.96292	3.96102	8.04293	6.68641	8.24394	6.63819
ACGGGACGCCCACGAAACTTCGGGGATGCGCAGAAGACAACGCACTCGGC	ACGGGACGCCCACGAAACTTCGGaGATGCGCAGAAGACAACGCAaTgaGC	3.30945	3.98511	7.94553	3.96042	3.82051	3.74087	3.67606	3.45426
CGCAAATGGGGTCGTAAGAAATGCGGCCGCTCCGGTAGATAGGACGGATA	CGCAAATaGGaTCGTAAGAAATGCGGCCGCTCCGGTAGATAGGAatGATA	3.9696	4.08797	8.0457	3.95773	5.38229	4.66241	5.44345	4.35096
ATGATGGAGACGACACTTCGTAATAGTGGGGCATAGGAGGTCTGGTTTCG	tTGATGGAGACGACACTTCGTAATAGTGGGGCATAGGAGGTaTGGTTatG	4.54665	4.13031	8.0872	3.9569	5.15621	5.18943	4.77389	4.35683
CGTTGCGTGCAACCAAAAGTACTAAACGGAACATGAATCAAGAAAAGTAG	CGTTGCGTGCAACCAAAAGTACTAAACGGAACATaAATCAAGAAAAGatG	4.59725	4.19665	8.15098	3.95433	8.18518	6.71651	8.32994	6.65568
GCAAAGGCATGACACTCCCAGTATGATTGTCCGTCAAGCCGCAGCGATTT	GCAAAGGCATGACACTCCCAGTATGATTGTCCGTCAAGCCGaAGCGAaTT	3.96933	3.92012	7.87364	3.95351	3.95155	2.89484	3.81958	3.29933
CTCGGCAGCTCAATTTGGCCAACACGATACGACACCATGAGAATTCCACG	tTCGGaAGtTCAATTTGGCCAACACGATACGAaACCATGAGAATaCCAtG	4.27062	4.10447	8.05549	3.95102	4.91678	3.89337	5.00432	3.83253
GTGTGCCCGGGGAATGGGCCCCTGGAAAAGGGCAGACAGTCTTAGAAACT	GTGTGaCCGGaGAATGGGaCCCTaGAAAAGaGaAGACAGTCTTAGAAAaT	4.40656	4.02409	7.97495	3.95086	5.31742	4.67538	5.34992	4.15298
TATAGCTAAAGCGTAAAGATGAGCACCCGGGACAGTATGTATACGAAAAA	TATAGCTAAAGaGTAAAGATGAGaACCCGaGACAGTATGTATACGAAAAA	3.79976	3.98322	7.93275	3.94953	4.16862	3.11203	4.10306	3.07733
GGCAATGCTGGACAGGGCCAGTGCTCGCACTCAAACGAAACTAACCGACA	GGaAATGCTaGACAGaGCCAGTGCTCGCACTCAAACGAAACTAAatGACA	3.97537	4.16347	8.11166	3.94819	5.24034	3.92625	4.56012	3.61138
TTCCAGATCGACGAGTGCAGTCCTATAATGGCGTACGTAAGGGGATATCA	TTCCAGATCGAaGAGTGCAGTCCTATAATaGCGTACGTAAGGGGATgaCA	4.69186	4.16639	8.11394	3.94755	8.17012	6.6547	8.20508	6.62464
AAATGGCATGGACCTGACGGCCTACTTTCTGACTTCAGGAGCCAGTTTCG	AAATaGCATaGACCTGACGGCCTACTTTCTGACTTCAGGAGCCAGTTatG	3.71414	4.07968	8.02666	3.94698	8.08583	6.42337	8.29414	6.5881
GTGCGTATCAAGTCAGCGATGGGTGGTTACCTCGAACCGAGCTGAGGGCT	GTGCGTATCAAGTCAGCGATaGGTGGTTACCTCGAACCGAGaTGAtGaCT	3.26474	4.06767	8.0138	3.94613	8.08116	6.61263	8.12826	6.6424
CAAGTCTATGTAATTTGGAAACCTCAACAGAATGCTCGATTCCACAACGG	CAAGTCTATGTAATTTGGAAACCTCAACAGAATaCTCGATTCCAaAAatG	4.00538	4.28726	8.23339	3.94613	8.15343	6.35201	7.95222	5.90724
ATCCACGGTCTCGAGAACTTGAGCGGCATGGGGATCAGTGTATCACGGGA	ATCCACGGTtTCGAGAACTTGAGCGGCATGGGGATCAGTGTATCAtGaGA	4.31961	4.20785	8.15363	3.94578	5.16963	4.03759	5.06859	4.06038
GCCTGGCAAATCCGATAAGGGGAGATGACCGAACGGCGGGTAGCCTCAGT	GCCTGGCAAATCCGATAAGGGGAGATGACCGAACGGaGaGTAGCaTgAGT	4.26177	4.22763	8.17322	3.9456	5.01911	3.92814	5.14771	4.08991
TGGGGCAAAAACCCGCCAACCGAAAGAAAAACAGCTTCTTATGATGTCTT	TaGGGaAAAAACCCGCaAACCGAAAGAAAAACAGCTTCTTATGATGTaTT	3.85404	3.99805	7.94338	3.94534	5.73067	4.36775	5.36574	3.82499
CCGCGAAGTTCAAGTAATGGTAGCGGAGCAAAAGGGGCACCGTCAGCATA	CCcCGAAGTTCAAGTAATaGTAGCGGAGCAAAAGGGGaACCGTCAtgATA	4.39304	4.26932	8.21255	3.94323	8.21387	6.6254	8.37292	6.55135
GGAACGCGTTTCGGCATGTTAGGATATTCGCCTAGCAGCATGTTGCCGTG	GGAACGCGTTTCGGCATGTTAGGATATTCGCCTAGCAGCtTGTTaCCaTG	4.56076	4.15295	8.09484	3.9419	5.41928	4.08594	5.14581	4.13956
ACATTCGCGCTCCTAGCTCAAACAATTTGGGCATGTGAGATGTAGCCGCC	ACATTCGCGCTCCTAGCTCAAACAATTTGaGCATtTGAGATaTAGtaGCC	3.97072	4.02444	7.96594	3.9415	8.06142	6.53693	8.27751	6.44395
ACAGGGACCGGCGTTCAGATGGATTTTCATGCAGGCCATCCTCACTGCAT	ACAGGGACCGGaGTTCAGATaGATTTTCATGCAGGCCATCCTCAaTGaAT	3.72585	4.14028	8.0809	3.94062	5.98849	4.99797	5.94692	5.10717
CCGCCCTAGAACCCTCCTACTTGCAATGATCCAGCGGAAATCCACAGAAC	CCGCCCTAGAACCCTCCTACTTGCAATGATCCAGCGGAAATaCAatGAAC	5.006	4.17763	8.11775	3.94012	4.38585	3.25556	3.97966	3.29685
ACGCACTGCCGACACATATTTCAGCGGATCAACCCTCACGATGAAACTGG	ACGCACTGCCGACACATATTTCAGCGGATCAACCCTCACGATGAAACatG	3.97151	3.90163	7.83806	3.93643	4.37549	3.88629	4.38671	3.80855
CCCATATATACTACATAATGTAATATGGATAACAGCAAAGCGGGTAAGAG	CCCATATATACTACATAtTGTAATATGGATAACAGCAAAGCGGGaAAatG	4.30128	4.2848	8.21974	3.93495	5.15406	3.9933	5.4921	3.8444
CCAACACGCGGTTCCGTGAAACACTGAGCATCAGGCTCAGAGATGTGAAG	CCAAaACGCGGTTCCGTGAAACACTGAGCATCAGGCTCAGAGATaTGAAG	4.61905	4.27251	8.20594	3.93343	8.14285	6.68564	8.16663	6.58699
TCCCGGACGACGAACACCAGCGCCCTGGAATGCCATAAATATGTTAAACT	TCCCGGAaGAaGAACACCAGaGCaCTaGAATaCCATAAATATGTTcAAaT	4.34306	4.12697	8.05925	3.93228	4.47805	3.80079	4.91943	3.63254
CCGAGAGCGCAACACGTGTAGCGTGAGAAACATGCGCAGAATCCTAGATA	CCcAGAGCGCAACACGTGTAGCGTGAGAAACATGCGCAGAATCCatGATA	4.06794	4.29173	8.22314	3.93141	4.44575	3.55868	4.30452	3.09209
ACATCGGAAATAACATGTGAGCTGCTCCACCACTAAGCGCCATGGGGACT	ACATCGGAAATAACATtTGAGCTGCTCCACCACTAAGCGCaATGatGACT	4.15	4.20619	8.13673	3.93053	8.13123	6.56219	8.18238	6.52243
CCCAGCACTGGCGGTATGATAGGAACAATGCGGTTAACAGCTGGTACCTA	CCCAGCACTaGCGGTATGATAGGAACAATGCGGTTAACAGCTaGaACCTA	3.49545	3.92385	7.85416	3.93031	4.08529	2.97271	4.03194	3.29154
ATTGTCAGTGAAAAGGATGGTAAGTTCCCAATCAACGGATGGGGGTCACA	ATTGTCAGTGAAAAGGATaGTAAGTTCCCAATCAACGGATGaGGaTgACA	4.43217	4.26544	8.19535	3.92991	8.24473	6.69586	8.4544	6.6872
CCACCAGTAAAATGGTTTTGAACGTATGAGGAGAGGTCCTAGGGCTCGAG	CCACCAGTAAAATaGTTTTGAACGTATGAGGAGAGGTCCTAGGGaTgatG	4.30817	4.22787	8.15636	3.92849	6.29926	5.8817	6.40061	5.57789
AGGTACGAAGTCGAAGACGTAGGCATGGGTTAACGGGATTGCAACGAGTA	AGGTAaGAAGTCGAAGACGTAGGCATGGGTTAACGGGATTGCAACGAGTA	3.83121	3.93862	7.86672	3.9281	4.1904	3.56189	4.47891	3.80841
CGGCCATGTGGCACTTCCGCCGGCAAAGACTTCCCTTTAGGCACTGATAG	CGGaCATtTGGCACTTCCGCaGGCAAAGACTTCCCTTTAGGaACaGAatG	3.63319	3.99298	7.91924	3.92627	8.11877	6.62036	8.35331	6.62257
CAGATCAAGGATGCCTTAGGGCAAGTACACGACCCCGGAGCGTGAACATT	CAGATCAAGGATGCCTTAGaGCAAGTACACGAaaCCGGAGCaTGAtgATT	4.47257	4.20282	8.12592	3.9231	4.84333	4.01826	4.65468	3.75405
AGCGCCATACGTAGGATGAAAGTACCGTCAGGCAGGCTAAGGAGGGGGAC	AGaGCaATACGTAGGATGAAAGTACCGTtAGGaAGGCTAAGaAGatGaAC	4.21598	4.1451	8.06789	3.92279	5.24972	4.08717	4.99254	4.27752
CCGGAAGGGTATAGGAAAAATGCCAGGTAAGTGACGATGCTCGGCTTATC	CCGGAAGaGTATAGGAAAAATGCCAGGTAAGTGACGATaCTaGGaTTATg	4.15956	4.20829	8.13082	3.92253	5.69486	4.16399	5.60114	4.02197
GGTAGCCCGAAATCCAGAATGGGAGCAAAATGTGCCGCTGGCCCAAATCC	GGTAGCCCGAAATCCAGAATGGGAGCAAAATtTtCCGCTaGaCCAAATCC	3.33909	3.93048	7.85272	3.92224	4.15448	3.17994	3.54921	3.24982
CCGATCATGTACTCACAATACAACATGGCTTAAGTGAGCGTTAAGGTCCA	CCcATCATGTACTCACAATACAACATGGCTTAAGTGAGCGTTAAGtTaaA	4.3767	4.06007	7.98112	3.92105	4.24692	2.67833	4.20995	2.80226
GAATTTGTATGGCGGTTAGCTGAATGAGACGTAGCAATGAAATGGACTAA	GAATTTGTATaGCGGTTAGCTGAATtAGACGTAGCAATGAAATGatgaAA	4.26691	4.29491	8.21582	3.92091	6.50698	4.7392	6.32889	4.60504
TGCGATGGCCGGGCCGACACAATGATATCGAGAGGCTGACATTCAGCTAA	TcCGATaGCCGaGCCGACACAATGATATCGAGAGGCTGACATTCAGCaAA	3.57108	3.93589	7.85669	3.9208	4.81412	4.06048	4.92177	3.80645
GGCAATGGAGAAGAAATGGGAGTAAGCACAACGTTAGGCGGTGCAGATCA	GGCAATGGAGAAGAAATGGGAGTAAGCACAACGTTAGGCGGTGCAGATCA	4.35044	3.92037	7.84083	3.92046	3.92037	2.90707	3.94571	3.07631
CCGCCAGATGAAGCTTTGCAGCAAGCGAGGCGTAGTCACAAAACGCGTGG	CCGCCAGATGAAGCTTTGCAGCAAGCGAGGCGTAGTCACAAAACGCGatG	4.73459	4.01267	7.9331	3.92043	4.24127	3.8257	4.47027	3.75267
CCTCGGTCACGCATAAGACCTAGCAGACAGGATGTAACAATACGATCAGA	CCTCGGTtACGCATAAGACCTAGCAGACAGGATGTAACAATACGATgAGA	3.90135	4.04923	7.96913	3.9199	4.26122	3.40444	4.13318	3.63728
GCTAAAGAGCAACCAACAGCAGAACACGTCAGAAATGTCTCAAGGGCAAA	GCTAAAGAGaAACCAACAGCAGAACACGTCAGAAATtTCTCAAGatgAAA	4.051	4.28282	8.19962	3.9168	8.22513	6.64759	8.41895	6.60078
AGCCCCGGTGATGTGGAACACACAAGGGGCTTTTACAGTTGCAATAGTGA	AGaCCCGGTGATGTGGAACACACAAGGGGCTTTTACAGTTGaAAatGaGA	4.64346	3.93629	7.85162	3.91533	3.61006	3.49477	4.03806	3.34332
CAAATGCAATTCCACAGGCGCATTCATGTGAGCAACAACTTGACGGCCAG	CAAATGCAATTCCACAGGCGCATTCATtTGAGCAACAACTTGACaGCatG	3.76772	4.10275	8.01751	3.91476	5.68364	4.43484	5.76499	4.77414
CCAACTCCATATGGCGAAGACTGGTCGGCGCCGGTCTCGACGGGATTAGA	CCAAtTCCATATaGCGAAGACTGtTCGGaGCCGtTCTCGAaGGGATTAGA	4.35584	4.10684	8.02138	3.91455	8.11655	6.60917	8.19518	6.70444
CCTAACAGCATATAAGGAAACGGAATCTAGTGTCATAAACATGGGAAACA	CCTAACAGCATATAAGGAAACGGAATCTAGTGTCATAAACATGGGAAAaA	4.04824	4.16353	8.07663	3.9131	4.19362	3.15631	4.20614	3.38947
CAGTCATTTGGGGATAGTCTGACAGTATGTAATGAGGCCCAGTAGGGCCG	CAGTCATTTGGGGATAGTCTGACAGTATtTAATGAGGCCCAGTAatGatG	3.64685	4.28019	8.19259	3.91239	6.71606	5.09597	5.982	5.17343
CATGGGGCAGACTCCGTTGGAGCAGAGGGGGCGGAATTAAACGATGTGTA	CATGGGGCAGAaTCCGTTGGAGCAGAGGGaGCGGAATTAAAaGAaGTGTA	4.09824	4.13277	8.04359	3.91082	6.35043	5.27081	6.53549	5.25489
CCCCAGATACGCCATGCGAAAAAACACCGGACTAGTTAGTTACACTAAGA	CCCCAGATACGCCATGCGAAAAAACACCGGACTAGTTAGTTACAaTgAGA	2.24633	4.22578	8.13622	3.91044	4.37881	3.26949	3.70441	3.03598
GACTGGGTGATACTAGCGCTTATACATGCAGGGTCGTAAGCAATGCGAGC	GACTGGGTGATACTAGCGCTTATACATGCAGaGTCGTAAGCAATatGAGC	4.74578	4.23304	8.1422	3.90916	5.92852	4.96257	6.06425	5.70843
CTACATCAACTGTCGGCAGCAGGCCATGGTGAGGGGTAATAATGACGCAA	CTAtATCAACTGTCGGCAGCAGGCCATaGTGAGGGGTAATAATGAtGaAA	4.33675	4.27319	8.18125	3.90806	8.05912	6.58128	8.03064	6.46
TTCGGATGTTAATGACGTATATCCAAGAATGACGAACACGTAACGATGAG	TTCGGATGTTAATGACGTATATCCAAGAATGACGAACACGTAACGATatG	3.87929	4.10804	8.01572	3.90768	4.31758	4.06015	4.24659	3.92533
GATCGAATGGATTACACTACGGAAACCGGTCGACCACCACCGAAGATTGG	GATCGAATGGATTACACTACGGAAACCGtTCGACCACCACCGAAGATatG	3.10851	4.10066	8.00824	3.90758	4.4045	3.3577	4.12575	3.90734
AACCGAGGACCAGAGTTCAATAAGTCCATGACACAGCAGGATGTTCGCAA	AACCGAGGACCAGAGTTCAATAAGTCCtTGACACAGCAGGATGTatGaAA	4.17359	4.17903	8.08527	3.90623	4.11275	3.5821	4.65313	3.3253
GGATTACTGAACCATGATACGCTGTCTCCGGTATCTAGGTGAATGTTGTG	GGATTACTGAACCATGATACGCTGTCTCCGGTATCTAGGTGAtTaTTaTG	3.77128	4.14779	8.05394	3.90614	4.17976	2.8293	3.59444	3.11955
TCACGATATGACATTAGGAGTACCAAGGACGAAGTTGAACTACGGTTTCG	TCACGATATGACATTAGGAGTACCAAGGACGAAGTTGAACTACGaTTatG	4.35524	4.10548	8.01096	3.90548	4.12729	3.08593	4.00307	3.11684
CCACGGCGAGAGTAATTTCATAGCAATGAACAGACCGTTATTGGATTCAG	CCACGGaGAGAGTAATTTCATAGCAATGAACAGACCGTTATTGGATTatG	4.43514	4.30323	8.20845	3.90521	4.70975	3.49722	4.54152	3.83788
CTAATGGGGCTGCGAAAGCTCAGTCAGATGCGGACAAGTATATGAATCCC	CTAATGGGGCTGCGAAAGtTCAGTCAGATGCGGACAAGTATATGAATaCC	4.68722	4.17493	8.0788	3.90386	4.23027	3.72035	4.6274	3.77252
CCGGAGTATGAGCGACTCGAGTTTTACCACTATAGAATCATTACAGGAGA	CCGGAGTATGAGCGACTCGAGTTTTACCACTATAGAATCATTACAtGAGA	4.73472	4.25263	8.1558	3.90317	4.48634	3.12127	4.51911	3.6868
CCTGTCTGTAGGGCGTCGGCCATGTCGAGGTTGGCGCGCAGAAAACGGAT	CCTGTCTGTAGaGCGTCGGCCATGTCGAGGTTGGCGCGCAGAAAAtGaAT	3.76143	4.18801	8.09033	3.90232	5.20258	4.16826	4.82508	4.28133
CCAATCAAAGCGGTAATTTGGGCAGATGAAGCGTCCTCGACGTCAGGGAA	CCAATCAAAGCGGTAATTTGGGCAGATGAAGCGTCCTCGAaGTCAtGaAA	3.71818	3.96314	7.86529	3.90216	4.29487	3.74434	4.507	4.6264
CCGTGAACGCGAGTAGGCGGAATGTGGGAACCACGCATACGTGATCAGAA	CCGTGAACGCGAGTAGGaGGAATGTGaGAACCACGCATACGTGATtAGAA	3.82348	4.13562	8.03705	3.90142	5.24927	4.17175	5.52615	4.47369
TTCGCATTGGTAGCGGCACACGATGCACCGGCGGCATAGGATGTAAGAGC	TTCGCATTGGTAGCGGCACACGATGCACCGGaGGCATAGGATGTAtGAGC	4.08064	4.02858	7.92879	3.90021	3.47096	2.83151	3.43444	2.90856
ATAAATGATCGCCACGGGATGCACGACGAACAAACGAACTTCTTTACTCT	ATAAATGATCGCaAaGGGATGCACGAaGAACAAACGAACTTCTTatgaCT	4.13439	4.07617	7.97621	3.90004	4.8821	4.31968	4.2672	3.87199
CCGTTTCGAAGCGGGGCGATGGCGGGCTTCGCGGGAGGATCCAACCAATA	CCcTTTCGAAGaGGaGaGATaGCGaGaTTCGCGaGAGGATCCAAaCAATA	4.29515	4.04167	7.94156	3.89989	8.20088	6.58975	8.36432	6.59346
CGCTCGATATGGGTTAAAAGGGCGGTAAGAAGGTTCATTTACGGTTGTAT	CGCTCGATATaGGTTAAAAGaGCGGTAAGAAGGTTCATTTAaGGaTGaAT	4.56334	4.28251	8.18184	3.89933	8.22703	6.63334	8.28423	6.61158
ATAGCGCAGGATGTGACAAGGCGTCGTTTAGTACCAGCTCGCCAGGGATC	ATAGCGCAGGATtTGACAAGGaGTCGTTTAGTACCAGCTCGCCAatGATC	3.73558	4.12178	8.02055	3.89877	8.15247	6.50971	8.1113	6.38942
TTTAGCGGATATGGAAAATCATAGATAGTTGCTGTTATGTCAGAAGGTCA	TTTAGCGGATATaGAAAATCATAGATAGTTGCTGTTATGTCAGAAtGaCA	3.80693	4.35164	8.25034	3.8987	6.35146	5.06222	6.46244	5.33881
GTTGTGACCGAGAACATCTTTGGGATACGGTGCCATGGGCTACACCCCGA	GTTGTGACCGAGAACATCTTTGGGATACaGTGCCATaGGCTACACCCaGA	3.61613	3.81938	7.71749	3.89811	7.65464	6.37656	7.89893	6.52474
GGATGAGTCGCCGCGCCACTTGGATGACTCTGCACTAATGTGGCAAATGA	GGATGAGTCGCaGaGCCACTTGGATGACTCTGCACTAATtTaGCAAAaGA	3.18951	3.66288	7.56082	3.89794	5.71885	4.18738	5.15399	4.3295
TTGGAGGCTTGTTACCCACATACATGCGTTCATGTCGATGGCGCTAAAAC	TTGGAGGCTTGTTACCCACATACATaCGTTCtTtTCGATaGCGCTAAAAa	4.09249	4.12115	8.01776	3.89661	8.09385	6.66124	8.07039	6.49011
CTGACTCGCATATAGAATCGCCGCGGACGCTTCAGTGATGGGAAGGCGTA	CTGACTCGCATATAGAATCGCCGCGGACGCTTCAGTGATaGGAAatgGTA	3.94801	4.07515	7.97102	3.89587	8.09157	6.45444	8.137	6.63095
CGCGATGAGATTCGCTGAGTTTGTTACGATGCAAACTCGTTAGTGGTGAT	CcCGATcAGATTCGCTGAGTTTGTTACGATGCAAACTCGTTAGTGGTGAT	3.97853	4.28252	8.17817	3.89565	5.80921	4.43709	5.88449	3.9938
CCACGTCATGCTGGCAGTGCTTCTGTAACCCATGGAAAAGTGTGGTCAGA	CCACGTCATaCTGGCAGTGCTTCTGTAACCCATaGAAAAGTaTGaTgAGA	4.1947	4.29432	8.18994	3.89562	8.11989	6.53113	7.89258	6.50391
ACCAAGGAAGGCAGTTTAGTGAGCCATGGGGTAACACAACCAAATCAATA	ACCAAGGAAGGCAGTTTAGTGAGCCATaGGGTAACACAACCAAAaCAATA	4.31467	4.15797	8.05334	3.89537	7.97072	6.34	8.09826	6.4118
CCCGTTTACGGAACTAGGGTACGTCTGACTCAAATTCGGAGGGAAAATGT	CCCGTTTACGGAACTAGaGTACGTCTGACTCAAATTCGGAGGGAAtgaGT	3.78641	4.24641	8.1396	3.89319	8.20151	6.77294	8.32077	6.65776
GCGGAAATTGTCTCACATGCAAGGAACAGCGGCCAGACAGATGGGTTGTT	GCGGAAATTGTCTCACATGCAAGGAACAGCGGCCAGACAGATGGGTTGTT	4.1417	4.04498	7.93808	3.8931	4.04498	3.15339	4.4355	3.12975
CCTGACTGAGGCAAGGAAAACAAGGAGATAATGGGGTTTAACCGAATAAT	CCTGACTGAGGaAAGGAAAACAAGGAGATAATaGGGTTTAACCGAATAAT	3.9155	4.27318	8.16621	3.89303	8.18627	6.47173	8.21245	6.46409
CCCGGTTTCGTCGTCTATCACGACTCAGGCAATGTATCTACGAGTGCCAA	CCCGGTTTCGTaGTCTATCACGACTCAGGCAATGTATCTACGAGatgaAA	4.2309	4.14854	8.04055	3.89201	4.46798	3.91889	4.40157	3.91861
CCTTACAGCCTGTACTATCAGGCTGGCGGCGATCATGTAATCAAGTTTAT	CCTTACAGCCTGTACTATCAGaCTaGCGGaGATCATGTAATCAAGTTaAT	4.1628	4.09841	7.98977	3.89136	4.33615	3.65466	4.5363	3.58115
GTCAACACCAATGTATAGCTATGCGTTCGATTTTTAAATGACAGGGCGCA	GTCAACACCAATGTATAGCTATGCGTTCGATTTTTAAATGAaAGGGaGCA	4.11203	4.17356	8.06469	3.89114	4.69855	3.49411	4.41567	3.65834
CCATTCCCGAGACTAGAGAGCAATGCGCGGATATGGCATACAAGATATAA	CCATTCCCGAGACTAGAGAGCAATGCGCGGATATaGCATACAAGATgaAA	4.08688	4.32943	8.22051	3.89108	4.68628	3.98227	4.41141	3.86704
CCTAAAGCTACGTGGGGGGAGGACGGGATGGGTTCGTCATGGTCTCAGGA	CCTAAAGCTACGTGaGGaGAGGAaGGGATaGGTTCGTCATGaTCatAGGA	3.87339	4.10937	7.99965	3.89028	8.12932	6.48518	8.28476	6.44667
CTAGGCCCCGACTACCGTCTGACGTGAATAGTAATGTAGGCGGGCGCCGC	CTAGGCCCCGACTACCGTCTGACGTGAATAGTAATGTAGGCGGGatgaGC	4.49407	4.1283	8.0159	3.8876	4.21676	3.65097	4.54389	3.48293
TCTGTGATGACGGGGAAATTTCTGCCGTTGATTCTCATTTGGCGCATAGC	TCTGTGATGACGGGGAAATTTCTGCCGTTGATTCTCATTTGGCGaATAGC	3.12363	4.21913	8.10612	3.88699	4.39156	3.61298	4.11404	3.55706
TGACAGTGAGCCTTAGTACACATTAAGGGTATGGACCACCAAAATACGTG	TtACAGTGAGCCTTAGTACACATTAAGGGTATaGACCACCAAAAaACaTG	3.81741	4.15069	8.03682	3.88614	8.10399	6.59196	8.42013	6.61769
CCATGGCGATCATGTGAGAAAAGCAAAACGGTCTAGGTTAGACTGGTCGA	CCATaGCGATCATtTGAGAAAAGCAAAACGtTCTAGtTTAGACTGGTaGA	3.82007	4.2657	8.15102	3.88532	8.22289	6.67545	8.31635	6.6996
CGACTCATGGCAGAGCTTTGGAACAACGCTCATTACCCTACTGCTAACCT	CGAaTCATaGCAGAGCTTTGGAACAACGCTCATTACCCTACTGCTAAaaT	4.25687	4.1969	8.08146	3.88456	8.0994	6.39226	8.1853	6.48738
GGGATTACAGTCCGTCGTGTATCCCAACTCTGCGGGAACAATGTCGCAAA	GGGATTACAGTCCtTCGTGTATCCCAACTCTGCGaGAACAATGTaGCAAA	3.89917	4.2141	8.09848	3.88437	4.10955	3.33957	3.94486	3.55459
ACGCAAGTTCGCGCTAAAGGAAAAGACATGAGGTGGTATGACATCCGATA	ACGCAAGTTCGCGCTAAAGGAAAAGACATGAGGTGGTATGACATatGATA	3.43626	3.95511	7.838	3.8829	4.10868	3.80164	4.56602	3.75591
CTTTGACCGAGACCCTGGCGAGGCTAAAAACCTTTCCACGATGGTAGAGT	CTTTGACCGAGACCCTGGaGAGGCTAAAAACCTTTCCACGATaGatGAGT	3.88983	4.05705	7.93915	3.88211	7.98387	6.58348	7.8563	6.60023
CACCCTGCACCACGTCACTCACTCGGAATGGAAGTCAAAGACCATTTGAC	CACCCTGCACCACGTtACTCACTCGGAATaGAAtTCAAAGACCATTTGAC	4.43479	4.08766	7.96862	3.88096	8.01693	6.62702	8.14061	6.32386
GCCATGCGCAGACGGACCATACACACACCCCGAACTGAAGGAACTCATAC	GCCATGCGCAGACGGACtATACACACACCCCGAACTGAAGGAACaCAaAC	4.50656	3.8581	7.73842	3.88032	3.86221	2.66823	3.42866	3.04189
GCGTCGTGGTTCTGTCGACTAAGACAGCGTAAGATGGAGCTGCCGTCCGA	GCGTaGTGGTTCTGTCGACTAAGAtAGCGTAAGATaGAGCTGCCaTgaGA	3.84624	4.01418	7.89325	3.87907	8.12261	6.71003	8.30564	6.58306
TGCTAAGAGTTACTCTGATCCAGGATGCAGGGTGCCGGAGTTGACTGGCA	TcCTAAGAGTTACTCTGATCCAGGATGCAGaGTtCCGGAGTTGAaTGaCA	3.71112	4.17534	8.05354	3.87821	5.13785	4.02208	5.18079	4.09243
TCGAGGTACGCGCCGCGGGTCCTAAGCCCCAGAGCCACGAGCAATGACAG	TCGAGGTAaGCGCaGaGaaTCCTAAGCCCCAGAGCaACGAGaAAaGAatG	4.53593	4.10566	7.98272	3.87706	8.10009	6.37657	8.1908	6.54283
GGAGCGTTAGAGGTCCTTTTCCGAATAATGTCTTCTCAAACACATGGAGA	GGAGCGTTAGAGtTCCTTTTCCGAATAtTGTCTTCTCAAACACAatGAGA	4.86113	4.35425	8.23045	3.8762	8.28007	6.86416	8.72867	6.7338
AAAGCGCTTCATGGAAGATTAGCATAGGGTCCCAGTCAAAGAAATGTGGA	AAAGCGaTTCtTGGAAGATTAGCATAGaGTCCCAGTCAAAGAAATGTGGA	4.40917	4.27456	8.14898	3.87442	5.4707	4.18971	5.44481	4.23682
GAGTAATATTTTAACGCCCTGCACATAGCAGTCACGATGTGAGAGAAAAC	GAGTAATATTTTAACGCCCTGCACATAGCAGTCACGATGTGAGAGAAAAa	3.88767	4.14565	8.01954	3.8739	4.16777	2.89351	4.53651	2.93719
GCCAGACTACAATGTTCATAGCTTTACACATGAAGGGTACTACCCGTTAG	GCCAGACTACAATtTTCATAGCTTTACACATaAAGaGTACTACCaGTatG	4.56522	4.2847	8.15836	3.87366	8.22846	6.71685	8.48335	6.6981
AGCAAAATATATACAATGTAGCCGGCAGACCTTGGCCACGAGGAAAATAG	AGCAAAATATATACAATGTAGCCGGCAGACCTTGGCCACGAGGAAAAatG	4.23345	4.20957	8.08287	3.87329	4.04337	2.99148	4.44896	3.45246
CTTGGAGTCATCTATTGCCAGGTAGGCAATGAGCTTACCGAAGATACACA	CTTGGAGTtATCTATTGCCAGGTAGGCAATGAGCTTACCGAAGAatgACA	3.92679	4.27556	8.14829	3.87273	4.50017	3.66534	4.47817	3.92593
CCCAGACACGCCGTTAATGGATTAGATGTGGGTACGTTTCGAAATGACAC	CCCAGACACGCCGTTAATGGATTAGATGTGaGTACGTTTCGAAAaGACAC	4.07395	4.19515	8.06782	3.87267	6.13899	4.99614	5.96803	4.98222
CGGACGGTGGAGGCCGAATTGCGCAATGTACGAAAACCTGTCCACATGAT	CGGAaGtTGGAGGCCGAATTGCGCAATGTACGAAAACCTGTCCACtTGAT	4.18989	4.20099	8.07212	3.87113	4.6851	4.00624	4.78206	4.22927
CGGAAGCGGCAATCGAACCAGTCCGTATGGCGGATTGCAGGCAAGGGTAG	CGGAAGCGGCAATCGAACCAGTCCGTATaGCGGATTGCAGGaAAatGatG	4.2765	4.12894	7.99959	3.87066	8.19053	6.75262	8.19748	6.68211
GTCATATAAATTTAAAACTCCTAGGACGAGGATGTTGAGCAAACGACTCA	GTCATATAAATTTAAAACTCCTAGGACGAGGATGTTGAGCAAACGAgaCA	3.97957	4.14185	8.01221	3.87036	4.01244	3.26022	4.20461	3.31155
TTAGGATACACCGTGGGGATGGCGAATGGCAGCCTACGCAAGTCTCAAAT	TTAGGATACACCtTGaGGATaGCGAATaGCAGCCTACGCAAGTCaCAAAT	3.94505	3.86604	7.73529	3.86926	8.01347	6.60394	8.17192	6.62179
CAAACCCAAATGGCAAGCAAGTTTGTCGTTCAGCGCTGAAGGTCCCCATG	CAAACCCAAATGGCAAGCAAGTTTGTCGTTCAGCGCTGAAGGTCaCCATG	4.40094	4.30773	8.17651	3.86878	5.31364	3.44349	4.81191	3.7989
AACCGAATACAGAAAGTCCGAAGGGGAGCAATGGATCGCAGAAGGGCAGG	AACCGAATACAGAAAGTCCGAAGGGGAGCAATaGATCGCAGAAGaGCAtG	3.9736	4.1897	8.05761	3.86791	8.20253	6.47748	8.40326	6.56262
GTCGCGACCGGCTAGGCGGCATCTGCCCCCATTACAGTGAGATATGATTG	GTCGCGACCGGaTAGGaGGaATCTGCCCCCATTACAGTGAGATAaGAaTG	4.52103	4.20481	8.07217	3.86736	8.03132	6.40043	7.97253	6.33136
CCAATACTTTTAGCGTGAGGTCTGCTGTACAAGTGCCGAAATGAGCTGGA	CCAATACTTTTAGCGTGAGGTCTGCTGTACAAGTGCCGAAATGAGCTGaA	3.8869	4.16578	8.03301	3.86723	4.70193	3.77527	5.12586	3.85311
TCATATATATTCCCGACTCTTAAATTCTGCAAAGCGTGTCGGCATGGCGC	TCATATATATTCCCGACTCTTAAATTCTGCAAAGCGTGTCGGCAatGaGC	4.08902	4.20535	8.07183	3.86648	8.1651	6.79665	8.18865	6.75796
CCTCCAAAATAGCTCAAGGCGCTCGTAGCGGCCCGCCATGCAGCCTGAGT	CCTCCAAAATAGCTCAAGGaGCTCGTAGCGGaCCGCCATGCAGCaTGAGT	4.12559	4.06442	7.93066	3.86624	4.29733	3.37344	4.53369	3.21069
CTAAGCAAGAGCAATGGCGGATGCTAAGCCTAATCTTCTCGACTAGGAAG	CTAAGCAAGAGCAATGGCGGATaCTAAGCCTAATCTTCTCGACTAtGAtG	4.63953	4.09974	7.96522	3.86549	3.08499	2.3252	3.05054	2.26644
GGCACAGGTTAGTGCCGGTTCTCAAGGTCTTCAGGTGACGATGGTAACTA	GGaACAGGTTAGTGCCGGTTCTCAAGtTCTTCAGtTGACGATaGaAAaTA	4.31063	4.13394	7.99821	3.86427	8.06629	6.68081	8.20876	6.51055
CACTCCCACGCACCAGACCGAAGGATGCTTTTGTACAAGAAGAAGTTCGT	CACTCCCACGCACCAGACCGAAGGATGCTTTTGTACAAGAAGAAGTTaGT	4.48442	4.10849	7.97273	3.86424	4.17555	3.89151	4.33936	3.843
CACTTACATAATCTAGGAGACCCCATTAGGCACTACCATGACAAATATAG	CACTTACATAATCTAGGAGACCCCATTAGGCACTACCATGACAAATAatG	4.13608	4.14736	8.01096	3.86361	4.24222	3.53749	4.46685	3.32838
GGGCGTAGGAGCACCCATAATCCTGCAACCCATGGAATTTTCTAAAGGCG	GGGaGTAGGAGCACCtATAATCCTGCAACCCATaGAATTTTCTAAtGatG	4.26451	4.3097	8.1719	3.8622	8.23625	6.52035	8.48019	6.35628
ACCCCTGGTGAGGGACAAAATCATGCATTGCGCCAAAATAGAGGTACGAA	ACCCCTGGTGAGaGACAAAATCATGCATTGCGCCAAAATAGAGGaACGAA	3.94993	3.88421	7.74485	3.86064	3.95503	2.61104	3.67988	2.6684
TCATGGCGATTTACCATGACCCTCAGTAAGTGCACAAGTAGTCCTTTTTC	TtATaGaGATTTACCATGACCCTCAGTAAGTGCACAAGTAGTCCTTTaTg	4.3509	4.22508	8.08509	3.86001	4.75165	3.50194	5.01664	3.63864
TGTATGTAAATAATTATGATTCCTAGTTACCGCAGCAGACCTGGGCGTCC	TtTATGTAAATAATTATGATTCCTAGTTACCGCAGCAGACCTGGatGaCC	4.08122	4.23184	8.09133	3.85949	4.25497	3.21375	4.86308	3.43529
CGTAAGATGTAGTGGAGCTCGAGGACACTCGGGGCTTCACTGTAAACAAA	CGTAAGATGTAGTGGAGCTCGAGGACACTCGGaGCTTCACTGTAAtgAAA	5.65747	4.24915	8.10794	3.85879	4.73057	3.73078	4.82495	3.76606
GCCTAAACGCCTACTACACAAAAAGACGAAGGTAGAAATGAAAGTACATC	GCCTAAACGCaTACTACACAAAAAGACGAAGtTAGAAATGAAAGaAaATg	4.48172	4.2894	8.14802	3.85862	4.79851	4.07776	4.57674	3.93831
CCCGCGCATGTTGATTCCGAAAATAAGATGGGCGTATCGTCCGGTATGAA	CCCGCGCATGTTGATTCCGAAAATAAGATGGGCGTATCGTCCGGTtTGAA	4.1733	4.11531	7.97262	3.85731	4.22334	3.29186	4.10669	3.45415
CGAAGTGTGCTAGGACGTCAAGCTCAAGAAAGTCATGATCCCCCGGCGAT	CGAAGTGTGCTAGGACGTtAAGCTCAAGAAAGTCATGATCCCCCGGaGAT	3.82941	3.70392	7.55882	3.8549	3.79094	3.17386	4.15643	3.11046
TATGGAGAGTGAAATTCACCGCGCCGGGTTAAGCCGGGTACAAAACCGGA	TATaGAGAGTGAAATTCACCGCGCCGaGTTAAGCCGaGTACAAAAtgaGA	3.83199	4.29308	8.1476	3.85452	8.18831	6.7159	8.5207	6.48876
CAGGTCAGACCCGGCCCCACCATTCGGGATGAGGCCAAAAAGGTAGTACT	CAGGTtAGAaCCGGaCCCACtATTCGGGATGAGGCCAAAAAGGTAGTAaT	2.86489	3.86077	7.71497	3.8542	4.36037	3.77714	4.89196	3.62817
AGTATTTAACGTGACAAGATGGGATGTGTGCTTAAGCAAAAGACATCAGA	AGTATTTAACGTGACAAGATaGGATtTGTGCTTAAGCAAAAGACATgAGA	4.56314	4.33646	8.18776	3.8513	8.24536	6.69786	8.47874	6.64475
AACGCAGGATCTGGTACTATGGCGACTGGGGAACACAGGGATAACAATAC	AACGCAGGATtTGGTACTATGGCGACTGGGGAACACAGaGATAACAAaAC	4.06157	3.82956	7.6808	3.85124	3.97562	2.94316	4.01065	3.21256
CCAGATGTAGCCAGGTCTAACCACAAGGGCCCGCGGTGCCCCATAGCGAG	CCAGATGTAGCCAGGTtTAACCACAAGGGaCCGCGGTGCCCaATAGaatG	4.10429	3.95856	7.80958	3.85102	4.55052	4.28098	4.83952	4.06748
CTATCGGTTCCGCAAAGCAGGCCGGAGGATGCATAACAGTCCCGTTACTA	CTATCGGTTCCGCAAAGCAGGCaGGAGGATGCATAACAGTCaCGaTgCTA	4.22635	4.08987	7.94069	3.85082	3.80689	3.62187	3.86999	3.44854
CCGCAGCTGTGGCGGAGGACACTAATAAAGGGCATACAACATGTATGGTA	CCcCAGCTGTGGCGGAGGACACTAATAAAGaGCATACAACATGTATGGTA	4.85831	4.15492	8.00504	3.85012	4.19066	3.32405	4.52266	3.0167
CACGGAAGCCTTAATACTTGAACGGTTAGTGATGGGTCGAACAACCTAAG	CACGGAAGCCTTAATACTTGAACGGTTAGTGATaGGTCGAACAAaCTAtG	4.55371	4.2514	8.09992	3.84852	8.15504	6.55287	8.34409	6.56386
CCGGTGAGGCATGATGAAAGGGACGGGTCCCCCTCGGAACCGGCCTGGGG	CCGGTGAGGCATGATGAAAGGGACGaGTCaCCCTCGGAACCGGCaTGatG	2.7165	2.94259	6.79066	3.84808	3.06897	2.45244	3.10962	2.5293
CAAAACCAGCGGTAGTGGACTAAAATGCAGCTTCCTGCCGTACGTTGCAT	CAAAACCAGCGGTAGTGGACTAAAATGCAGCTTCCTGCCGTACGaTGaAT	4.34824	4.19962	8.04575	3.84613	4.96538	4.18393	4.71539	4.02852
TCAGGCTCATCGACTTGCTGCGCAATGTTGAGCTGCGTTACATAGACACG	TCAGGaTCATCGAaTTGCTGCGCAtTGTTGAGCTGCGTTACATAGACAtG	4.374	4.2941	8.14016	3.84606	8.17034	6.73864	8.42494	6.7604
AATGTCCTACCGGTCCCGCGCGTCTCTCGCGATGTGAAAGACGAAAGGCT	AATGTCCTACCGGTCCCGCGCGTCTCTCGCGATtTGAAAGAaGAAtGaCT	4.73307	4.30828	8.15359	3.84531	7.62027	6.11093	7.3459	5.65204
GGGCAACACAAATTGGTTCACAAGATGAAACTGACGATGCGACTTAACGA	GGGaAACACAAATTGGTTCACAAGATGAAACTGACGATGCGACTTAAaGA	3.99921	4.00397	7.84925	3.84528	4.24861	3.53226	4.25034	3.12442
CCATGGCGAATGTATTACTGCGTGATTGACCAAAAACGCAATCGACACCG	CCATaGCGAATGTATTACTGCGTGATTGACCAAAAACGCAATCGACAatG	4.60974	4.34232	8.18677	3.84444	6.27604	5.52971	6.67246	5.18056
CCGCTCAATGTCTTACAAAAAGGGAACTACTCCACTCTCAAAACCAAACA	CCcCTtAATGTtTTACAAAAAGaGAACTACTCCACTCTCAAAACCAAAaA	4.60309	4.34646	8.19081	3.84435	5.64411	4.20734	6.07569	4.77674
GATCATGCGGCGATGAAGACGCCAGCTATGGACCGGTTTACATCCGCTAC	GATCATGCGGaGATGAAGACGCCAGCTATaGACCGGTTTACATCCGCTAC	3.10194	3.52752	7.37118	3.84366	4.12635	3.19869	4.00726	3.08989
GAAAAGATGCTGATAAGTCACTCAGCTGAAACTGCGCTCATAGAACTTAC	GAAAAGATGCTGATAAGTCACTCAGCTGAAACTGCGCTCATAGAACTaAC	4.2855	4.23156	8.07418	3.84262	4.1891	3.06751	4.08558	2.96155
CCCAATCCTTAGACACCGATCAAGATGGCATGTTTGTGCCCCGGCCGGCG	CCCAATCCTTAGACACCGATCAAGATaGCATtTTTGTGCCCaGaatGatG	4.98005	3.87076	7.71285	3.8421	8.20603	6.31991	8.36312	6.09497
AAATCTCACTAACGGGACAGAATCTCCTCGAGCGAAGATGATAAGCTCAG	AAATCTCACTAACGGGACAGAATCTCCTCGAGCGAAGATGATAAGCTatG	4.32586	4.24982	8.09191	3.84209	4.39292	3.38215	4.46875	3.90856
CCGGAACAGCAAATGTCAAGAATAGGTAAATTTCTGCCACATGACGGCTT	CCGGAACAGCAAATGTCAAGAATAGGTAAATTTCTGCCACATGAatGaTT	4.17671	4.24579	8.08746	3.84167	5.01632	3.85161	5.19249	3.91341
CTCCCGGCAGACATGCGAGTACAATCTCTCATAGTATCGATTGCATCCGT	CTCCCGGaAGACATGCGAGTACAATCTCTCATAGTATCGATTGCATgaGT	4.5445	4.1773	8.01854	3.84124	5.34607	4.32351	5.31116	4.23745
CAGGTTACCTACAGGCGGGTTTGGCATGTACCCCCCGCCGGTTGACAGAA	CAGGTTACCTACAGGaGaGTTTGGCATGTACCaCCCGCCGaTTGACAGAA	4.25564	4.05712	7.89772	3.8406	4.64926	3.99489	4.86784	4.1667
CTCGATATCCAAATCCATGTCGGTGAGTAAAACATGACAGTCTTAGCTAA	CTCGATATCCAAATCCATGTCGGTGAGTAAAACATGACAGTCTTAtgaAA	4.54879	4.36821	8.20741	3.8392	5.00492	3.9684	5.274	3.79275
CGGGACGATGAGAGCCACCGGATGGCATTGATCAAATTTGCAAACTGCTT	CGGGAaGATGAGAGCCACCGGATGGCATTGATCAAATTTGCAAAaTGCTT	4.21146	4.30597	8.1446	3.83863	4.38671	2.90732	4.92009	3.45308
TGGGGCGGCCGGAAATATAGGGTCATATTCGGACATCCGATGTTCTCGGA	TcGGGaGGCCGGAAATATAGaGTCATATTCGGACATCCGtTGTTaTgaGA	4.06847	4.30374	8.14127	3.83753	8.20224	6.67799	8.36926	6.66901
CACTGGAGATCAATGGCCGGCCGAAGTACAAAGTGGTGTGTAATAAGGGA	CACTGGAGATCAATaGCaGGCCGAAGTACAAAGTGGTGTGTAATAtGaGA	4.20824	4.34947	8.18639	3.83692	8.18111	6.76555	8.44862	6.63654
GAATGGATTAGGCCGCACAGGGCCGTCACAACGTCGCCAAGTGGAGCATG	GAATaGATTAGGCaGCACAGaGCCGTCACAACGTCGCaAAGTaGAaCATG	4.33911	4.15775	7.9937	3.83596	7.88563	6.42886	8.24884	6.66344
GCGACAATGGGGGACTGACAGCAAGCCTTTCAGGAGAGTTTCTACAACAG	GCGACAATGGGaGACTGACAGCAAGCCTTTCAGGAGAGTTTCTAaAAatG	3.75221	4.30346	8.13908	3.83562	4.89616	3.87433	4.96857	3.73982
GACCGCACAATCACAACAGTGCTAGGAGATGAGACGTACACCATCTGTTA	GACCGCACAATCACAACAGTGCTAGGAGATGAGACGTACACaATaTGTTA	3.96099	4.2112	8.04554	3.83434	4.28721	3.65418	4.56195	4.30732
GAAAGATAAGAGATACAGGATTATGTCGCCCCGAAAATTGCAAACGAGTA	GAAAGATAAGAGATACAGGATTATGTCGCCCCGAAAATTGCAAAaGAGTA	3.89573	4.19016	8.02373	3.83356	4.23416	3.03101	3.90368	3.25093
TCAAGTAGCGGCGGTATCGAGTAAAGTGATGAAGCATATCACAGCACCGT	TCAAGTAGCGGCGGTATCGAGTAAAGTGATGAAGCATATCACAGatgaGT	3.9853	4.19525	8.02869	3.83344	4.36928	3.60288	4.26196	3.85714
CCATGGGTGCGACCCATAAAGTAAGGTGTCGTCAGTGACTCAGGGGGAGA	CCATGGGTGaGACCCATAAAGTAAGtTtTCGTCAGTGACTCAGGatGAGA	4.2278	4.16733	7.99992	3.8326	4.51388	3.08668	4.36083	3.91523
CGGGACCCAGAGGCGCAGAACAGGCCAGCCGTTAAACATGTAAATTTGCG	CGGGAaCCAGAGGaGCAGAACAGGCCAGCCGTTAAACATGTAAATTTatG	4.45532	4.09419	7.92678	3.83259	4.53733	3.46761	4.4902	3.91117
GGCGCCCGGGGGCAATATGTAAAACAAGACAAGTAAAGACTGGCACGAGA	GGaGCCCGGGaGCAATATGTAAAACAAGACAAGTAAAGACTaGCAtGAGA	5.13406	4.36003	8.19204	3.832	4.71311	4.3415	5.13873	3.73424
ATAGGGTATGCCTCCGGCCGTGAGGGGCGCCCCCTCGCGCAATAACATAA	ATAGaGTATGCCTCCGGaaGTGAGGaGaGCCCCCTCGCGCAATAACAaAA	3.31336	3.95503	7.78566	3.83063	3.6507	2.41727	3.30701	2.59635
GAATCCATCATTCACTCCGGATTAGACCCGATGGGCAAGGAATATGTTTG	GAATCCATCATTCACTCCGGATTAGACCCGATaGGCAAGGAATAaGTaTG	4.91022	4.26343	8.09388	3.83045	8.12289	6.60404	8.29494	6.62587
CTCGGAATTGTGCCAATGTTCCTACAAGAGCCGACGACAAGAAATGGAAA	CTCGGAATTGTGCCAATGTTCCTACAAGAGCCGACGACAAGAAAatGAAA	4.75762	4.34347	8.17232	3.82885	6.10504	4.88528	6.39893	4.7608
CTTCTAAGCCTAGCGGTGGCCAAAAGCGCAGATGACATGTAGCGGTTGTA	CTTCTAAGCCTAGCGtTGGCCAAAAGCGCAGATGACATaTAGCGGTTGTA	4.23484	4.05604	7.88482	3.82877	5.18399	4.28728	5.03018	4.43081
CATGGAAGTTGCTCAAGAACATACAAAGGTATTGCGAACTCTAGAAATGA	CATGGAAGTTGCTtAAGAACATACAAAGGTATTGCGAACTCTAGAAAaGA	4.00305	4.23005	8.05836	3.82831	7.30515	5.57781	7.05748	5.8119
CCCGGGCTGACGACGGAATGGTTTAAAGCGCGGCATGACGCTCAGTTTTA	CCCGGGCTGACGAaGGAATaGTTTAAAGCGCGGCATGACGCTCAGTTTTA	4.14547	4.06592	7.89396	3.82805	4.53546	3.56926	4.52616	3.75638
TACTACCGCAGCGCCTTTGGGAATCCTAGGATGGCACGTTACAACCCGAT	TACTACCGCAGaGCaTTTGGGAATCCTAGGATaGCACGTTAaAAatgGAT	4.47256	4.1569	7.9838	3.8269	8.15064	6.68245	8.38935	6.73298
CAATTCCATGTGCTCGTACAAGTATTATATGGAGGAAGGATCCGACGCAA	CAATTCCATGTGCTCGTACAAGTATTATATaGAGGAAGGATaCGAtGaAA	3.14383	4.33813	8.16409	3.82596	5.26538	4.37095	5.2066	5.04912
GGGCTATAGGCGCTGTATAGCCGGATAATGTTGAGAAAGACAAAAGACAG	GGGCTATAGGaGCTGTATAGCCGGATAtTGTTGAGAAAGACAAAAGAatG	4.20417	4.35381	8.17893	3.82512	8.24116	6.6339	8.50148	6.73875
TGAAAAGTTGCCCGGATTACACGGGTGGTGACCGATAAAATGTGAGCTGG	TtAAAAGTTGCCCGGATTACACGGGTGGTGACCGATAAAtTaTGAGCatG	3.84657	4.05301	7.87613	3.82312	8.06811	6.56645	8.08622	6.33532
CGTTAAGGGGCATTGATGGCGCATGAGACTCGCAAAGGCAAGTACCAAGG	CGTTAAGGGGCATTGATGGCGCATGAGACTCGCAAAGGCAAGTAaCAAtG	4.71413	4.34063	8.16227	3.82164	4.7841	4.38561	5.11059	4.09861
CCAGCGCCCAGTAGTCGGAATACCTCCATGGAAATGAAAAACGAATATAC	CCAGaGCCCAGTAGTCGGAATACCTCCATaGAAATGAAAAAaGAATAaAC	4.67736	4.20418	8.02565	3.82147	5.4573	4.51771	5.53207	4.10495
AACAGTCCCGCGCCGCGCGTATACTGATATGAGGCACTCTACCCTGTGCT	AACAGTtCCGaGCaGaGaGTATACTGATATGAGGCACTCTAaCCTGTGaT	4.82094	4.28755	8.10748	3.81993	5.72424	4.61508	5.53831	4.48723
CTTCAGCCCACCATCTTTCGATGCGCCTAAGGGCGATATGACCACTCATG	CTTCAGCCCACCATCTTTCGATaCGCCTAAGaGCGATATGACCAaTaATG	4.59994	4.21132	8.02987	3.81856	4.70607	3.71307	4.90368	3.55357
CCGGTCTTAAACCCCGTGTTGAAGCAATGTAGGAGTGCTTGTGCCGTCGG	CCGGTCTTAAACCCCGTGTTGAAGCAATGTAGGAGTGCTTGTtCaGTatG	4.85617	4.18067	7.99794	3.81728	4.79336	3.98479	4.65414	3.72233
GGGTGGCCCCAATATTCATAAACATTAGATGGCTCATTACGTATCTAACG	GaGTGGCCCCAATATTCATAAACATTAGATaGCTCATTACGTATaTAAtG	4.33703	4.30975	8.12604	3.81629	8.18404	6.54202	8.38463	6.51261
CGCATTGCTGCTTATTGGGCCGCAAGGAGTATCGGCAGACATCAAAATGC	CGCATTGCTGCTTATTGaGCCGCAAGGAGTATCGGCAGACATCAAAAaGC	3.58145	3.97026	7.78584	3.81558	7.73276	6.56122	7.91371	6.55848
CCGAAGTGGTGGGGAGCCGAGCAACAGGAGGCTCAGATCTACCATGGAGT	CCGAAGTGtTGGGGAGCCGAGCAACAGGAGGCTCAGATCTAaCAatGAGT	4.16619	4.24044	8.0556	3.81516	8.01874	6.60501	8.00628	6.51998
ACCTTTCAAACTGTAGACATGAGGATGTCGCCTGCTCATAAAGTTCAAAC	ACCTTTCAAACTGTAGACATGAcGATGTCGCCTGCTCATAAAGTTCAAAC	4.37562	4.02229	7.8356	3.81332	3.97539	2.94819	4.13024	3.02532
GACAAGACCCATGCGTCCGGGTTTACAAACGGTACCGGCCAAGAACGACC	GACAAGACCCATGCGTtCGaGTTTACAAACGtTACCGGCCAAGAAtGACC	5.04676	4.24724	8.05935	3.81211	4.53251	3.63582	4.37182	3.45
CGACATCCCGGTCATGCTAGAAGGGGTGTTAAAACGTCACGAATTAGAAT	CGAaATCCCGGTCATGCTAGAAGGGGTGTTAAAACGTtACGAATatGAAT	4.48652	4.34873	8.15804	3.80931	4.48341	4.21716	4.15713	3.45552
CCATCGGCCGGCTTCAGCATAGCTTACGTAAATGGGACCAACGAGTGAAC	CCATaGGCCGGaTTCAGCATAGCTTACGTAAATaGGACCAAaGAaTGAAC	3.94253	4.32949	8.1385	3.80901	8.12309	6.67011	8.24094	6.60404
AGGATGCCCGCCACTCTGGCAAGTGAGGTTGTACGATCACGTAGATTGCG	AGGATGCCCGCCACTCTGGCAAGTGAGtTTGTACGATCACGTAGATTatG	3.77818	3.83769	7.64628	3.80858	4.41747	2.89893	4.1978	3.61967
ACAACTGAGACGGCCGCAACCACGGCGACGGGCCATGCGGACTTTAGACC	ACAAtTGAGACGGCCGCAACCACGGaGAaGaGCCATGCGGACTTatGACC	3.25387	4.0953	7.90318	3.80788	4.0579	3.25325	3.7506	3.38747
TACGGCGTGAACTCCATAGCGGGACAAATGAACCGACAGGCTAAGGCAGG	TACGGaGTGAACTCCATAGCGaGACAAATGAACCGACAGGCTAAGGCAtG	4.02961	4.17562	7.98279	3.80717	5.0794	4.8233	5.21221	4.61348
AAGAGGCATATGAAAGTCCGAGATGCATAAAGATGCCAGTCCCGTTGGAA	AAGAGGCATATGAAAGTCCGAGATGCATAAAGATaCCAGTCaCGaTGaAA	4.33965	4.36437	8.1713	3.80693	4.17105	3.44348	4.00996	3.10605
CCCAACACCTCGAGGTTTAGCTAATGCGATAAAGACCATGAAAGAACGGG	CCCAACACCTCGAGGTTTAGCTAATaCGATAAAGACCtTGAAAGAAaatG	4.18757	4.36507	8.17155	3.80649	8.23775	6.4911	8.44573	6.56332
GACAAATCATACCGCACCCGGTCGGTACTCCACATGGACACGCAGGGGGC	GACAAATCATACCGCACCCGGTCGtTACTCCACATaGAaACGCAatGaGC	5.52117	4.32675	8.13296	3.80621	8.15775	6.63125	8.33296	6.57688
ACCGGCTGCGCAAACACGATTGCACCCCCATATGGCTCTCTATACAGGTG	ACCGGtTGaGCAAACACGATTGCACCCCCATATaGCTCTCTATAaAGaTG	4.07791	4.0195	7.82371	3.80421	7.99443	6.53698	8.04764	6.44184
CCTGAGTGGATTCCTTGGGAGGAAGCAATGGGATTAACGACAGGTAAAAA	CCTGAGTGGATTCCTTGGGAGGAAGCAATGGGATTAACGACAGGTAAAAA	4.10545	4.29343	8.09754	3.80412	4.29343	3.19086	4.43002	3.44322
CCAGAGCAACGTGGAAAGAGGCGCCAAGTGAGTCATGAAATTGCTCGAGT	CCAGAGCAACGTGGAAAGAGGCGCCAAGTGAGTCATGAAATTGCatGAGT	4.36584	4.17161	7.97544	3.80383	4.40458	3.8104	4.36025	3.32541
CCAAGGACACCAGGACATGCGTAGCACACGAACAACCCAGAAACACAATC	CCAAGGAaACCAGGACATGCGTAGCACACGAACAACCCAGAAACACAATg	4.52978	4.35472	8.15838	3.80366	4.36325	3.9596	4.39892	3.88122
AGCTATATTATGCATCATACTGCCCAAAGGAGGGGCCAAGACAAGCTAGA	AGCTATATTATGCATtATACTGCCCAAAGGAGaGGCCAAGACAAGCTAGA	4.93703	4.22252	8.02618	3.80366	4.67056	3.93861	4.89877	3.70689
CCGATTGAGTAGACAAAAAATCCTTGAAGATATGCAGCAGCAGTATTGTC	CCcATTGAGTAGACAAAAAATCCTTGAAGATATaCAGCAGCAGTATTGTC	4.3866	4.42159	8.22456	3.80297	8.24412	6.58074	8.47878	6.59453
AGTGAGCAAAGCAATATGATCTTGGGTAACGCCGAATGCAAAGACCCACT	AGTGAGCAAAGCAATATGATCTTGaGTAACGCCGAATaCAAAGACCCACT	4.08495	4.24947	8.05222	3.80276	4.18453	3.03256	4.18188	3.43904
ATGTACATAAGCACGTAGTGAGTTTGATCCGGAAATGGGAAATAGGCATA	tTGTAtATAAGCACGTAGTGAGTTTGATCCGGAAATaGGAAATAGGCATA	4.31359	4.27677	8.07898	3.80221	8.1671	6.65428	8.26798	6.6744
CATCCGATTGGCCCTTTCGAGGAGGTGTAGGCAGTAGGATATGGCGAAGA	CtTCCGATTGGCCCTTTCGAGGAGtTGTAGGCAGTAGGATAaaGCGAAGA	3.96585	4.22863	8.03008	3.80145	8.04694	6.41125	8.10845	6.50604
CCTAAGGTTTGTAATAGCAATATGGACAGCGCAAGCCAAGGACACAGTCA	CCTAAGGTTTGTAATAGCAATATGGACAGCGCAAGCCAAGGACAatGaCA	4.56883	4.35817	8.15923	3.80106	5.06444	3.30011	4.96347	3.75397
CATAGAGATTTGGCACGGTCTCTACCACGCGGAAGCATGGGTAGAAGGCC	CATAGAGATTTGGCACGGTCTCTACCACGCGGAAGCATGGGTAGAtGaCC	4.13708	4.24168	8.04175	3.80007	4.36699	3.42962	4.41065	3.66524
AGAAGATGGGTCTTATTAGTAAGGAATATCCAAGACCATAGTGTTGTCCC	AGAAGATaGGTCTTATTAGTAAGGAATATCCAAGACCATAGTGTTGTaCC	4.61872	4.20664	8.0057	3.79906	8.01772	6.67538	8.08621	6.5037
AAGTCTACAATGTCGTGATACAGTCTAAAACTCACAATACGGTCACTGGG	AAGTCTACAATGTCGTGATACAGTCTAAAACTCACAATACaGTCACTatG	4.4522	4.41408	8.21184	3.79776	5.20084	3.79081	4.89044	3.64186
ATATCACACGACATGTTTCATACCATTAAGATGTAAAAACATATCGATAT	ATATCACACGACATGTTTCATACCATTAAGATGTAAAAACATATCGAaAT	3.76085	4.28669	8.08379	3.7971	4.33144	2.93492	4.19021	3.51089
ACTACCGAATCAATAGGCTGAGATGTTTAGAGAGAAACAGATCAGAAACA	ACTACCGAATCAATAGaCTGAGATGTTTAGAGAGAAACAGATCAGAtAaA	5.3181	4.38806	8.18414	3.79608	5.66928	4.54427	6.00126	4.79794
ACTTCACGTTTCGGAGGGTACTAGGGGTCCAAACCCAGGCCAAAGAATGT	ACTTCACGTTTCGGAGaGTACTAGGaGTCCAAACCCAGGCCAAAGAAaGT	4.24836	4.30859	8.1043	3.79571	8.11055	6.55705	8.17865	6.47652
CGTAGTGGAGTAACAACAGAGACGATGCGACTTAGGGTCTTAGGGAACCC	CGTAGTaGAGTAACAACAGAGACGATGCGACTTAGaGTCTTAGGGAAaCC	3.97129	4.0382	7.83375	3.79556	4.37296	3.89546	4.21063	3.78574
GTCTACACGGTAAACAAGAAGAAGGACTATGCACTGCCGGATTCCACAAC	GTCTACACGGTAAACAAGAAGAAGGACTATaCACTGCCGGATTCaAaAAC	4.48499	4.13388	7.92911	3.79523	7.89637	6.4576	7.96294	6.41118
CCATTTACTTCACCAGATGAATTCATCACGAAGGAAAGCGTTGAGCGAAT	CCATTTACTTCACCAGATGAATTCATCACGAAGGAAAGCGTTGAatGAAT	4.1223	4.34502	8.13785	3.79283	4.50262	3.90064	4.88163	4.36116
CAAGCATCGCGCCGTAAGAAGAGAATGCCGGCACACCCACAGAAAACTAT	CAAGCATCGCGCaGTAAGAAGAGAATGCCaGaACACCCACAGAAAtgaAT	4.26651	4.31286	8.10538	3.79252	5.33677	4.57503	5.2411	4.44667
AGTCGGCCTGCAGTACTAAAAATCATGCTGCTATCGGTTTGGAAGCCTAA	AGTCGGCCTGCAGTACTAAAAATCATGCTGCTATCGGTTTGGAAGCCaAA	3.91922	4.11847	7.91098	3.79251	4.06307	3.31329	3.98551	3.53236
ATACGTTCGGCCTCGTGTAATGGATCATACATCGGACGGACGCTAAGGGG	ATACGTTCGGCCTCGTGTAATaGATCATACATCGGACGGACGCTAtGatG	4.3147	4.3227	8.1148	3.7921	8.14307	6.66602	7.96897	6.57644
CCTTAGTAGAGTGTAGAGATACCTTACGCGCAAGATGGCGCACACCCACC	CCTTAGTAGAGTGTAGAGATACCTTACGCGCAAGATaGCGCACAatgACC	2.87169	3.60777	7.39971	3.79194	8.05205	6.70844	8.28964	6.6275
CCATACGATTGTTGGCACTAACATCCGTGGACGGTGGACAATGTCCCGGG	CCATACGATTGTTGGCACTAACATCCGTGGACGtTaGACAtTGTaCCatG	3.08134	4.05022	7.84206	3.79184	8.0591	6.53676	8.12003	6.61956
CATGCGAGACAGTAGTTTAATGCATAGACTAAGCATGACGTTTCCACTAA	CtTGCGAGACAGTAGTTTAATGCATAGACTAAGCATGACGTTTCCAaaAA	3.61276	4.02061	7.81216	3.79156	4.01355	3.08746	4.04855	3.38537
CCGTGGTAGGCAGAATCCAGAGACCGGATAACTAACAATGATCACGCAGA	CCGTGGTAGGCAGAATCCAGAGACCGGATAACTAACAATGATCACGCAGA	4.69086	4.20458	7.99496	3.79038	4.20458	3.33967	4.10131	3.57698
CTTGAGACTCAAAGTATTGGGACACCACAAAGATGTCACACCTGTGATGT	CTTGAGACTCAAAGTATTGGGACACCACAAAGATtTCACACaTGaGAaGT	4.05244	4.29661	8.0853	3.7887	8.10328	6.74123	8.15217	6.69211
AAACTACTTCGCTAGCAGATAGAATAGCCTTGCAAGGATGGCACGCTCAG	AAACTACTTCGCTAGCAGATAGAATAGCCTTGCAAGGATaGCACGCTatG	3.85781	4.25681	8.04531	3.7885	8.16422	6.45075	8.38004	6.56723
AGAATGTTGTCCAAGGGAGTGGTATCCCTAGGGAGTGCAGATATCAATTA	AGAtTGTTGTCCAAGaGAGTGGTATCCCTAGGGAGTGCAGATATaAAaTA	4.25509	4.34228	8.12929	3.78701	8.09366	6.66789	8.29525	6.58677
GATTAATAAAAGCCAATAATGCCAGCTACAGAATCAAGTCTAGGACGCAA	GATTAATAAAAGCCAATAATGCCAGCTACAGAATCAAGTCTAGGAtGaAA	4.9689	4.44497	8.23183	3.78686	5.25346	3.49457	5.17556	4.20196
ATGGCGTATCAAAGTAGCAACAGGGACGGAATGTGTAACGGATCTAATTG	tTGGCGTATCAAAGTAGCAACAGGGACGGAATGTGTAACGGATCaAAaTG	4.16915	4.37564	8.16101	3.78537	5.53619	4.31392	5.59451	4.58978
CCAAGGTGGAGTAGTCGCGCGAAGAGTACCATGGGTACACCATCGCGCCG	CCAAGGTGGAGTAGTCGCGCGAAGAGTACCATaGGTACACCATCGtGatG	3.72746	3.76985	7.55436	3.78451	7.60867	6.34268	7.87561	6.44909
CCGTAGGTACACTCTCATGCAAAGGGAAGATGAACGTGAGGGCAGTGTGA	CCGTAGGTACACTCTCATaCAAAGGGAAGATGAACGTGAGaGCAaTGaGA	3.91543	4.35661	8.13914	3.78253	8.1316	6.62313	8.09008	6.47761
ACTTAGAGGAATGGTAGGGGATGCGCAGAGCGCGCAAGCGCCAGCATCTC	ACTTAGAGGAATaGTAGGaGATtCGCAGAGCGCGCAAGCGCaAGaATaTg	3.84282	4.19573	7.97476	3.77903	8.19633	6.6536	8.41025	6.78164
TACGTATGTACAAATGCTAAACCGCGCGACTTCTCACCGATTCCGTCCGG	TACGTATGTACAAATGCTAAACCGCGCGACTTCTCACCGATTCCGTaatG	4.10846	4.32844	8.10679	3.77835	5.23514	4.4436	5.55859	4.25505
TACACACCATTCCCGCTACGCGTCGTGAGAAAAAATAATGGCAATAAGAT	TACACACtATTCCCGCTACGCGTaGTGAGAAAAAATAATaGCAATtAGAT	4.62231	4.16241	7.94065	3.77824	8.05334	6.50995	8.22579	6.55382
GTGGACATCGAAAAGTAAGTTTCAACCGACAAATATGAGCTTGTACCTTG	GTGGACATCGAAAAGTAAGTTTCAACCGACAAATATGAGCTTGTACCaTG	4.51856	4.41218	8.18898	3.7768	4.45321	3.47128	4.52742	3.55126
AGAGTTGCTATGAGGCTGACTGCTTGCACAAAAAGCGCCGAACCATATAT	AGAGTTGCTATGAGGCTGACTGCTTGCACAAAAAGCGCCGAACCATgaAT	4.2219	4.30845	8.0844	3.77595	4.83973	3.68938	4.71326	3.69633
ATGAAACCTAATATGTAGGAAATTATGAATGTTCACTAGATCGGAAGGTA	tTGAAACCTAATATGTAGGAAATTATGAtTGTTCACTAGATaGGAtGGTA	4.47767	4.42013	8.19527	3.77515	4.49722	4.44207	4.64466	3.97519
CCGGATGTGGCCACCCGAGGAAGACGATTCCACTGGGGGGTTAAATGTAT	CCGGATGTGGCCACCCGAGGAAGACGATTCCACTGGGGaGTTAAATGaAT	3.46364	4.16916	7.94407	3.77492	4.15387	4.52876	4.24662	3.89366
CCCAAGGAGACCATGATGCTGTTTTGTAAGTCCCTAACACGTTTCCGAAC	CCCAAGGAGACCATGATGCTGTTTTGTAAGTCCCTAACACGTTTatGAAC	4.07248	4.46157	8.23618	3.77461	5.30486	3.73958	4.71964	3.61205
CCTCAGTAAGGTGCGAATTACGCAGATATGCACCTAAATCCGGAGAGTGA	CCTCAGTAAGGTGCGAATTACGCAGATATaCACCTAAATCCGGAatGaGA	4.07066	4.36709	8.14082	3.77373	8.20802	6.70895	8.33174	6.61283
GTAAGTTTACGTGAAAGCGAATAGGTTGTATAACATTATGGCGATGAGAC	GTAAGTTTACGTGAAAGCGAATAGGTTGTATAACATTATaGaGAatAGAC	3.97784	4.32894	8.10259	3.77364	8.14971	6.59024	8.20887	6.64762
TGGCACGTACAAAAGGGCATTTTGTGGGTAGTGTTTCAGAGTTGAGGTAA	TcGCACGTACAAAAGGGCATTTTGTGGGTAGTGTTTCAGAGTTGAtGaAA	4.41982	4.37411	8.14713	3.77302	8.11692	6.44452	8.14313	6.72445
GGAGAAATGGTGTCATAAAAGCGACAAACCGTAACGCCCTCCACTCAACA	GGAGAAATaGTtTtATAAAAGCGAaAAACCGTAACGCCCTCaACaCAAaA	3.25369	4.37856	8.15143	3.77287	8.13336	6.34022	8.23376	6.15965
CCTTTGAGAGACGCAGAAAAGAAGGATCAGGAACACAAAATGTAAGAACA	CCTTTGAGAGACGCAGAAAAGAAGGATCAGGAACACAAAtTGTAAGAACA	4.37666	4.31012	8.07983	3.76971	8.03134	6.68574	8.182	6.57767
CCTTCCCAGCACGAATCACCGGTGACCGCATACTAACATGCGTCTATATG	CCTTCCCAGaACGAATCACCGtTGACCGCATACTAACATGCGTCaATATG	4.25391	4.39398	8.16198	3.768	4.55011	3.87796	4.90848	4.30592
TCCAGATGGAAGAACCGGGTTTATGAGTAGATTACACAGAAATATTAGGG	TCCAGATaGAAGAACCGGGTTTATGAGTAGATTACACAGAAATAaTAatG	4.4062	4.46882	8.2367	3.76788	7.23572	5.70225	7.13116	5.77446
ATCCCGTCAACTTATGAAACCGCAAGGATGTGGTAGCGCGGCGGCGCAAT	ATCCCGTCAACTTATGAAACCGCAAGGATGTGGTAGCGCGGaGGatgAAT	3.98605	4.18473	7.95245	3.76772	4.17357	3.36732	4.03291	3.83399
GAAAACACCGTATAGAAAAACCATGGAGGCAACAGTCAGTTAGCTGGAAG	GAAAACACCGTATAGAAAAACCATaGAGGCAACAGTCAGTTAGCatGAtG	3.79307	4.27376	8.03818	3.76441	8.18571	6.73446	8.33515	6.66201
TGGATTAGAGCAGAAATTGGGTACTACCAGGTGATGTACGAACAGACAAA	TcGATTAGAGCAGAAATTGGGTACTACCAGGTGATGTACGAACAatgAAA	4.85775	4.44768	8.21191	3.76423	6.16068	5.0749	5.95479	5.24206
GAGGCAATCAAGAGAAGTACCAGAGTAAAGATGGGCCAGAAGAGGACAAA	GAGGCAATCAAGAGAAGTACCAGAGTAAAGATaGGCCAGAAGAGatgAAA	3.56661	4.07758	7.84145	3.76387	8.18738	6.6355	8.37489	6.54325
CCACCGACTGCCGCGTGAATGGCTCCGGAGCAACTTTGGAGGCGCACACC	CCACaGACTGCCGaGTGAATaGCTCCGGAGCAACTTTGGAGGCGatgACC	4.57982	4.30227	8.06497	3.76269	8.07561	6.6176	8.02732	6.55491
CGGACGGGGTCCGGAATAGCGTATGTCAATGGGACGCCGCGCTAACGGTA	CGGAaGGaGTCCGGAATAGCGTATtTCAATaGGACGCCGCGaTAAtGGTA	4.10488	4.27352	8.036	3.76248	8.06968	6.64075	8.39238	6.68465
TTCATCGTCACCGGAAATATGGTCGATCTCCTGGTACGATCCTCTCTGAC	TTCATCGTtACCGGAAATATaGTaGATtTCCTaGTACGATCCTCTCTGAC	4.33136	4.22288	7.98502	3.76214	8.1204	6.71291	8.19324	6.66405
TGCTACGATTGAACGCGATGGGGTGATGAACCAAATCTACGGGATTTAAG	TcCTACGATTGAACGCGATaGGGTGATGAACCAAATCTACGGGATTTAtG	4.05661	4.26099	8.02296	3.76197	5.37717	4.54731	4.96026	4.52501
TCAGTGCGGCAAGGACCCGATAGTGGAATAACCAATGAGAATCATGTGGG	TCAGTGCGGCAAGGACCCGATAGTGGAATAACCAATGAGAATCATGTatG	4.35572	4.17506	7.93661	3.76155	4.39818	3.9003	4.33465	3.61429
CCTTCAGGACTGTCCATATTACTGAGAAGCTCAAGGATGGGGGGGTATTC	CCTTCAGGACTGTCCATATTACTGAGAAGCTCAAGGATaGGGGaaTgaTg	4.82294	4.40171	8.16164	3.75993	8.23831	6.61071	8.48949	6.64557
ACGTACACGGGTAGAGTAAGTGGTTGTGGCATGGGGTCATCGACAGCAAC	ACGTAtACGaGTAGAGTAAGTGGTTGTtGCATGGGGTCATCGACAtgAAC	4.16451	4.31985	8.07863	3.75879	6.12435	5.06522	5.76711	5.21422
GGCCGAGAAGTAAGACCACTCTCCTCCTGAGGGATTTCGGCCAACAATGT	GGaaGAGAAGTAAGACCACTtTCCTCCTGAGaGATTTCGGCaAACAAaGT	3.74263	4.19395	7.95165	3.7577	8.05107	6.51299	8.25041	6.50824
ATCCATGCGGCAGATCCTCTTTAGAGGCCACATGAGTCGTGAAAAGAAAT	ATCCATGCGGCAGATCCTCTTTAGAGGCCACATGAGTCGTGAAAAGAAAT	3.75521	4.21747	7.97492	3.75745	4.21747	4.02888	3.88479	3.84704
CGCTGCCGAGGTCAAAACATGCGCGACGGCGTGGCACAAGTCGTTATAAC	CcCTGCCGAGtTCAAAACATGCGaGAaaGaGTaGCACAAGTaGTTATAAC	3.84787	4.21497	7.9719	3.75693	5.26434	3.80868	5.07014	3.55913
CCGGCGGAATAATGGGATCCCTGTCGTGAAGGACGAGTCACAGACATGCA	CCcGaGGAATAATaGGATCCCTGTCGTGAAGGACGAGTCACAGAatTGaA	4.14634	4.23466	7.99015	3.75549	8.12438	6.63301	8.27324	6.51702
AGACCGCCCCATGACGTTGAACTTAGAACAGCTGGAGTTTGTATCAGGAA	AGACaGCCCCATGACGTTGAACTTAGAACAGCTaGAGTTTGTATatGaAA	4.39318	4.19862	7.95316	3.75454	4.30536	3.40138	4.1578	3.75839
TCCTATAACAATGGCTGTAGCCTTCAATGAGGGGGCGATCGTATGACATG	TCCTATAACAATGGCTGTAGCCTTCAATGAGGGaGCGATCGTATaACATG	4.12998	4.36493	8.11892	3.754	4.26793	3.21476	4.73303	3.43496
GATCACTCAGGGATATGTACGAACCACTCTAATGCTGCATCCTCCCTTTC	GATCACTCAGaGATATtTACGAACCACTCTAATaCTGCATCCTCaCTaTg	4.60884	4.26388	8.01755	3.75367	8.19611	6.57952	8.36863	6.62134
AACACGCTAATAGAGGACATGGGGTAGGGAACTCGATTAAGGGGTAATCA	AACACGCTAATAGAGGACATGGGGTAGaGAACTCGATTAAGGGGaAATCA	4.62905	4.21394	7.96702	3.75307	4.41346	3.47182	4.57378	4.06926
CTGCATGGAATCGAAGCGTAACTAAGTGGCGTCATGGGTGTCAACGCTTC	CTGCATGGAATCGAAGCGTAACTAAGTGGCGTCATGGGTGTCAAaGaaTg	4.07063	3.76696	7.51929	3.75233	4.09023	3.00227	3.8886	2.99691
AATGCGAAACGGCTGCGCGTAAACATGTAAAGTCTAGTAGTACATGTTGC	AATGCGAAACGGCTGCGCGTAAACtTGTAAAGTCTAGTAGTACATGTaGC	4.3466	4.30412	8.05551	3.75139	6.84966	5.89458	7.12995	5.14958
TAAAAAGGAGGCCTAGGTGTCAAGATGGACGATCCGTGTTCTCTGGGGTA	TAAAAAGGAGGCCTAGGTGTCAAGATGGACGATCCGTGTTCTCTaGGGTA	3.64749	3.94164	7.69292	3.75128	4.04088	3.08	3.71112	3.19783
CTGAACTGGGAGTAATGCCCAGGATAAGGAATAGCGAACCAGGGCGCTGA	CTGAACTGGGAGTAATGCCCAGGATAAGGAATAGCGAACCAGGGatgaGA	4.11098	4.35987	8.11031	3.75044	7.81482	6.44237	7.93112	6.28003
CCGGGGTGCTCAAAGCGAACGAGCCGTCGGAAGATGGAGGCTCATTCCTA	CCcGaGTGCTCAAAGCGAACGAGCaGTCGGAAGATaGAGGCTCAaTgCTA	4.30959	4.11367	7.86248	3.74881	7.9554	6.39815	7.90005	6.45578
CCCTGAAAAGGGTAGCATGCGCACACCCTTACCTCTCCGCTCACCCATGA	CCCTGAAAAGaGTAGCATGCGCACACCCTTACCTCTCCGCTaACCCAaGA	4.22009	4.36097	8.10898	3.74802	6.44766	5.0088	6.35931	4.83224
AAGTACTACATATGGCATAATTTCGTGCAGGCCAAAATGAAGGCCCGCAG	AAGTACTACATATaGCATAATTTCGTGCAGGCCAAAATGAAGGCatGatG	3.26811	3.7936	7.54126	3.74766	5.33472	3.70241	4.91564	3.88798
CCATATGGTTACCCGAGAAAGGTCCGATACGCACACACCTCTATGTCCGA	CCATATaGTTACCCGAGAAAGtTCCGATACGCACACACCTCTATaTgaGA	4.749	4.3905	8.13772	3.74723	8.22156	6.58502	8.27722	6.62914
TCCCCGACCCGAGTAGTGGGGGTTAGTGAAGTAATAATCATGTACGCTAT	TCCCCGACCCGAGTAGTGaGaGTTAGTGAAGTAATAATCtTGTACGCaAT	4.15573	4.28719	8.03388	3.74669	8.03547	6.45238	8.16222	6.45576
AACTAACTATCTGGGATGACATAAGAAGGAAAAATCACTAGGAAAATGTA	AACTAACTATtTGGGATGACATAAGAAGGAAAAATCACTAGGAAAtTGTA	5.13129	4.31248	8.05908	3.74661	6.07383	5.04487	6.18874	4.82499
ACAAGACAAATGAGGAAGACGACGGACAAGGCAAGCCAGCGCAACAATAA	ACAAGACAAATGAGGAAGACGAaGGACAAGGCAAGCCAGCGaAAaAAaAA	4.37429	4.22361	7.96968	3.74606	4.37253	3.78101	4.2688	3.91561
TAAACTAGGACAGTCTACGGGCATGTTCGCGTCAACACACGGGTTTATAC	TAAACTAGGACAGTCTACGaGCATGTTCGCGTCAACACACGGGTaTgaAC	4.54936	4.359	8.10277	3.74377	4.02115	3.44686	3.71014	3.46781
TTCCCGAAGCCAACGAGGTGTCATGACTAATCGCAAGAGAGGCATAAGCG	TTCCCGAAGCCAACGAGtTGTCATGACTAATCGCAAGAGAGGCAaAAatG	4.6016	4.4629	8.20574	3.74283	4.59372	3.68803	4.56076	3.92256
AATATAAGGTGAGAGATGTCTACCAAGCGTGAGAGATTATCAGTACAAAA	AATATAAGGTGAGAGATGTCTACCAAGCGTGAGAGATTATCAGTACAAAA	4.55852	4.35451	8.09692	3.74241	4.35451	3.3054	4.5434	3.60512
GGGACGAAGCTACGAAGTGGTAGGTTTCTTGGACACAATGGTCGCAAGAT	GGGACGAAGCTACGAAGTGGTAGGTTTCTTGGACACAATaGTCGCAAGAT	3.89816	4.21963	7.96146	3.74183	7.94346	6.5261	7.93751	6.52995
CTTCGGGCCGTAGAATGGAACAGTGAGCTGAGCGTTCAGATGTCGTCGCA	CTTCGGGCCGTAGAATaGAAtAGTGAGCTGAGCGTTCAGATaTCaTgaCA	4.18928	4.29941	8.03984	3.74043	8.13864	6.67135	8.31485	6.59593
ATCTATCTATCGCGCTAGGGGGACCCAATGGCGCGCCACATGCCCGACTA	ATCTATCTATCGCGCTAGGGaGAaCCAATaGCGCGCCACATGCCCGACTA	4.00468	4.01768	7.75797	3.74029	5.79784	4.91186	6.08484	5.38059
CCACCATACCGCTCATCTTGGGGTCGGAATGCGCATTACCACAACAATTC	CCACaATACCGCTtATCTTGGaGTtGGAATGCGCATTACCAaAAaAAaTg	4.34696	4.4285	8.16695	3.73845	5.55126	4.48681	5.6656	4.47664
ACCGGAAGTGTCGGTACAGTTATGGCATGTGTGCAAAGGGTCATTAGGCA	ACCGGAAGTtTCGGTACAGTTATGGCATtTGTGCAAAGGGTaATatGaCA	4.50596	4.34435	8.08169	3.73734	5.255	3.52153	4.87603	3.9011
GGCATGAGGTGAGAATCCCCAAATCCGCGACTTCGTTGGGGGGGCAGATT	GGCATGAGGTGAGAATCCCCAAATCCGCGACTTCGTTGGGaaGGatGATT	4.40831	4.3816	8.11823	3.73663	5.35799	4.37205	5.00811	4.36714
ATGCTTGGTTACGAGTTAGGTATGACACTACGAAGTTACACCTGTCTTGA	ATaCTTGGTTACGAGTTAGGTATGACACTACGAAGTTACACCTGTCTaGA	4.83202	4.37588	8.11172	3.73584	4.98779	4.28942	4.87852	4.23479
TTAAGGCCGCATGCCGCAGTAGTATTAATGGCCTGGGCAATGTAAAAACA	TTAAGGCaGCATGCCGCAGTAGTATTAATaGCCTGGGCAtTGTAAAAACA	4.32936	4.32026	8.055	3.73474	5.25339	4.27888	5.16255	3.63787
GCGGACGCTAAGTGACACAGACCCATGGCTATGGGCCATAGGATGCAAAA	GaGGAaGCTAAGTGACACAGACCCATaGCTATaGGCtATAGGATGCAAAA	3.60811	3.9943	7.72857	3.73427	5.80136	4.83288	6.14087	4.86473
CCTAATCCGACTAACACAATGATTGACCGTTCTTATGGTCTCCTGACTGG	CCTAATCCGACTAACACAATGATTGACCGTTCTTATaGTCTCCTaACatG	3.95544	4.23891	7.97317	3.73426	4.31325	3.53884	4.92792	3.87634
GGATATGTCGCTCAAACTATCATTACCCAACATGCATCCACATTATTAGT	GGATATGTCGCTCAAACTATCATTACCCAACATaCATCCACATTATTAGT	3.85701	4.07804	7.81169	3.73365	5.08084	4.10518	5.10027	4.14413
CCGGCCGTAACATCACAGACCCTATAGGCGAGACGGAGGTACCGAAATGT	CCcGCaGTAACATCACAGACCCTATAGGaGAGACGGAGaTACCGAAAaGT	4.24939	4.07838	7.81101	3.73263	7.94427	6.56437	8.10156	6.62379
CGAAGGTCCTCGTAACATGTGTCGAAACGATCGTCGTCGATGCTAGGACG	CGAAGGTCCTCGTAACATGTGTCGAAACGATCGTCGTCGATGCTAtGAtG	4.64321	4.39128	8.12381	3.73253	3.52712	2.83103	3.39903	3.19503
GTTGTAACGAACCGACACTGGGGCGGGCATGAACGGCACGACCCAACTCA	GTTGTAACGAACCGACACTGGaGaGaGCATGAACGGaAaGAaCCAtgaCA	4.15176	4.20403	7.93581	3.73177	4.43508	3.74473	4.33821	3.45696
CCAAAGGACTGATGGCCGGAACATAAGAGCGTATGCAGTACTTGAGGCCA	CCAAAGGACTGATaGCaGGAAtATAAGAGCGTATaCAGTACTTGAtGaCA	3.97403	4.40374	8.13238	3.72865	8.20633	6.58934	8.33175	6.71168
TGGGTAAGAAATGAGCGTACTTAATACTCATGCCAGAGAGTCAGTACAGA	TcGGTAAGAAtTGAGCGTACTTAATACTCATaCCAGAGAGTCAGatgAGA	4.4461	4.43181	8.16012	3.72831	8.22502	6.55574	8.3927	6.67888
ATAAATGGCAAACACGGAGCCACTTACTCTTGAAAGGAAAAGCAATAGAA	ATAAATGGCAAACACGGAGCCACTTACTCTTGAAAGGAAAAGCAATAGAA	4.20369	4.33808	8.06541	3.72733	4.33808	3.12452	4.30717	3.69654
CAGGACGTCACCCCCATGGAGATACATGTCAAGGGTTAAAGAAGGGCTAA	CAGGAaGTCACCCCCATaGAGATACATGTCAAGGGTTAAAGAAGatgaAA	4.55625	4.4142	8.14112	3.72692	6.08668	5.40972	6.16425	5.60275
GGGCATGAGCCTCAGTAGACAATCTGATCGAGGGATCGTCAAGGGCAACT	GGGCATGAGCaTCAGTAGACAATCTGATCGAGaGATCGTCAAGaGCAAaT	4.82403	4.25562	7.98143	3.72581	5.07204	4.12697	5.72329	4.51258
TGTGATGCCTTTGCGACAATGTTACAATCATGGGTTTTACCTGGCGATTT	TcTGATaCCTTTGCGACAtTGTTACAATCATaGGTTTTACCTaGCGAaTT	3.60997	3.78249	7.50787	3.72538	8.13487	6.70964	8.23709	6.61172
AATAAAACGGAAGGACGCCAGAAAAAAAAGATGAAACTTTTAAGATCAAA	AATAAAACGGAAGGACGCCAGAAAAAAAAGATGAAACTTTTAAGATgAAA	4.31047	4.48796	8.21228	3.72432	4.97445	3.45809	5.10791	4.021
CCCCAGAGATGGGATAGACTATGGAACAAGAGCTAACCCGGAGCCGGAAA	CCCCAGAGATaGGATAGACTATaGAACAAGAGCTAACCCGGAGCatGAAA	3.47843	4.50183	8.22455	3.72272	8.25728	6.54444	8.52724	6.65515
CCCGGACACATCCGCACCTGACAGGAAACGAGAAATGGTGCGAATGTTGT	CCCGGACACATCCGCACCTGACAGGAAACGAGAAATaGTtCGAATGTaGT	5.00081	4.21557	7.93806	3.72249	6.2243	5.36766	6.4628	5.03404
TGGCATCGGATATAATAGAATGAGCGCACTCCGTAATGAAACTCGGTCAC	TaGCATCGGATATAATAGAATGAGCGCACTCCGTAATaAAACTCGtTaAC	4.68226	4.42407	8.14605	3.72198	5.65234	4.31986	5.56802	4.78389
ATTTAACAGCCTATCCAAACAGGTCAAAAAATAATGGATAGAACAAACGC	ATTTAACAGCCTATCCAAACAGtTCAAAAAATAATaGATAGAACAAAaGC	4.9096	4.33801	8.05782	3.71981	8.12364	6.54935	8.18196	6.43944
ATGTGAAAGAAGAAATAAGCGACTACCGCAGAGGACGCGAATATGGCTCA	tTGTGAAAGAAGAAATAAGCGACTACCGCAGAGaACGCGAATATaGCaCA	5.04884	4.34077	8.05469	3.71393	8.09422	6.67134	8.20371	6.6153
AGATCAAAATGAGCCCCGTGTGTGCTAAGTGACAATCCCCAAGCATCGCT	AGATaAAAATtAGCCCCGTGTGTGCTAAGTGACAATCCCCAAGCATgaCT	4.56125	4.39553	8.10932	3.71379	7.95728	6.3902	7.89421	6.26982
CCGGGCACGGGAGAAAGTTCCCCCTCAATGACTGGCCCCCGGGCCTCCGG	CCGGGaACGaGAGAAAGTTCaCCCTCAATGACTaGCaaCCGaGCaTgatG	3.91948	4.33854	8.04994	3.7114	5.84864	5.00276	5.93806	4.977
CGTCTATTATATAGGTTGAGATAACAAATGGCGAGGAGTAACGCCACTTG	CGTCTATTATATAGGTTGAGATAACAAATaGCGAGGAGTAACGCaACaTG	4.97213	4.46315	8.17177	3.70862	8.19881	6.68438	8.36303	6.69094
CCTAACAAAGACCATGTCACTATGTTCATAGCGAAGAGGCATTCGGGACC	CCTAACAAAGACCATGTCACTATGTTCATAGCGAAGAGGCATTCatGACC	4.65236	4.36711	8.07549	3.70838	4.605	3.19321	4.73442	3.38098
CCAGTCTCTAGGGGTCATGCAGTTGCCGGAAATGGAGACACAAAGATAGT	CCAGTtTCTAGGaGTtATGCAGTTGCCGGAAATaGAGACACAAAGATAGT	4.21849	4.13752	7.84585	3.70833	5.34825	3.85776	5.35514	4.18396
CCACTTTCTTATGATGAGCGAACTCTACCAATCGGGATCATCTGGGTAAG	CCACTTTCTTATGATGAGCGAACTCTACCAATCGGGATCATaTGGaTAtG	3.79737	4.48108	8.18881	3.70774	3.8874	2.97958	3.5432	2.87345
CCGGCTGAATTATCCGTGCCAATGGATGTCCATACCGAAAGAAGCGAAAA	CCcGCTGAATTATCCGTGCCAATGGATGTCCATACCGAAAGAAGCGAAAA	3.91533	4.49857	8.2051	3.70653	5.02982	3.82524	4.78075	4.28408
AGTAGTCTCGTGCTCTTGACGCCGGGTTGTGAGACGACAATGGTCACTTA	AGTAGTtTCGTGCTCTTGACGCCGGGTTGTGAGACGACAATGGTatgTTA	2.83077	4.2322	7.93852	3.70632	5.28356	4.34422	5.19907	3.94978
CCACGATCATGAAATAGGATATACTCCAGGCAGATGTTGATAAGAGTAGC	CCACGATCATGAAATAGGATATACTCCAGGCAGATGTTGATAAGAGTAGC	4.86317	4.38574	8.09163	3.70589	4.38574	3.2417	4.73585	3.31282
TCAGATCCCGATGTGCTCGCAACGAGTGAATCTGTGGGACCTAATGCGCA	TCAGATCCCGATtTGCTCGCAACGAGTGAATCTGTGaGACCTAATGCGCA	3.78539	4.08212	7.7861	3.70398	6.93658	5.39634	6.9398	5.71257
CACCCCCCCACGCATGGATATAGGCCAGGCGAGAGCCTCTACCGATCACA	CACaCCCCCACGCATGGATATAGGaCAGGaGAGAGCtTCTAaCGATgACA	4.31592	4.3842	8.08668	3.70248	4.48196	4.51163	4.67549	3.96604
AGGCACGCCGTGGAGGATGTAAAACTCGGTATCGACCTGAGTAGGGCGTG	AGGCACGCCGTaGAGGATGTAAAACTCGGTATCGACCTGAGTAGaGCaTG	4.65013	4.22994	7.93208	3.70213	5.26201	4.28248	5.38671	4.44842
CTGTAGAGGTCTCCGTCAGACATGTGTGGAACAAGTACCATTTATCTCGA	CTGTAGAGtTtTCCGTtAGACATGTGTGGAACAAGTACCATTTATCTaGA	4.36183	4.4383	8.14034	3.70204	5.11799	4.34104	5.03509	4.21691
ATCACTCAGCGCCGTCACAGATTTAAGGGGACAACTATGAACCTCCACCG	ATCACTCAGaGCaGTtACAGATTTAAGGGGACAACTATGAACCTaCAatG	4.59654	4.43373	8.13554	3.70181	5.44548	4.21146	5.42702	4.12819
GGACGCGGGCTTTATACTGTCGGCGATGCGAATTAGGCTCGACGCAGACC	GGACGCGaGCTTTATACTGTCGGCGATGCGAATTAGGaTCGACGatGACC	4.69301	4.36259	8.0634	3.70081	4.37904	4.56234	4.78706	4.20285
AACTTGTGAAAGAGCAAAGCCATGAATTGGACAGAGCAACGTGATAGTCT	AACTTGTGAAAGAGCAAAGCCATGAATTGGACAGAGCAACGTGAatGaCT	4.18208	4.39086	8.09145	3.70059	4.96232	3.4878	5.04046	3.49577
CCCATATATACACGGCCAGAGTTTGGAAATCGGACGGGGTAAAAATGTGA	CCCATATATACACGGCCAGAGTTTGGAAATCGGACGGGGTAAAAATGaGA	4.7866	4.54715	8.2473	3.70015	8.18802	6.73343	8.35553	6.58619
ACCCTGTTCGGTAACATATGCCCAGGTAATGGACAGCAATACCTTCACTT	ACCCTGTTCGtTAAtATATaCCCAGtTAATaGACAGCAATACCTTCAaTT	4.77318	4.38245	8.08159	3.69913	8.20584	6.52222	8.36331	6.54137
CCTATGGCGAGTTATCATTTTATCTCTGCCTCTAAACCAGAGTTAGTCCG	CCTATGGCGAGTTATCATTTTATCTCTGCCTCTAAACCAGAGTTAGTatG	4.9279	4.55522	8.25284	3.69763	5.08996	4.67396	4.98031	3.78645
TTAGGACCGAAATTTTGAAACCATCAGACACGATGGGCTAATAGTAGGTA	TTAGGACCGAAATTTTGAAACtATtAGAaACGATaGGCTAATAGatGGTA	4.25297	4.44238	8.138	3.69562	8.22085	6.62007	8.31363	6.535
CCGATGGCGGCACATCCCCGCCTTCCTTAGGCAGGGAACTCCATATGGCT	CCGATaGCGGaACATCCCCGCCTTCCTTAGGaAGaGAACTCaATATGaCT	4.4005	4.36325	8.0582	3.69495	8.01267	6.49377	7.90796	6.37106
CAAATGAAATTAGGAATGACTGTGGAACAGTGGTCCAAATTCACTCGGCA	CAAATGAAATTAGGAATGACTGTGGAACAGTGGTCCAAATTaAaatGaCA	4.33896	4.44293	8.13651	3.69358	5.20477	4.53947	5.24072	3.82374
GCGCAGCACGCGGCCTTAGGCTATTAGACTGGAGATAAGTATGTGAGCGA	GCGCAGCACGCGGCCTTAGGCTATTAGACTGGAGATAAGTATGTatGaGA	3.75613	4.2618	7.95522	3.69342	4.09948	3.70431	4.45093	3.69509
ATTCCGCAGCCATGTGGGGTTGGCTACCCGAGGATCGCTGAAAGTGCCCC	ATTCCGCAGCCATtTGaGaTTGGCTAaCCGAGGATCGCTGAAAGaGCCCC	3.8962	4.07495	7.76818	3.69323	7.7552	6.13014	7.75501	6.03224
ATCAGGGTACATCTCACGAACATAGGTAATGGGAGAAAGATATAAGAAGA	ATCAGaGTAtATtTCACGAACATAGGTAATGGGAGAAAGATATAAGAAGA	4.72464	4.45058	8.14305	3.69247	4.97236	3.57748	4.70681	3.34963
CGATACTGACCCTAGTAAAATGAGTGCGCGTGATTGCACCCAAGGATGAA	CGATACTGACCCTAGTAAAATGAGTGaGCGTGATTGCACCCAAGGtTGAA	4.29582	4.36816	8.06048	3.69232	5.38177	3.68951	4.89	3.92455
TGAGGTACTAACTCACACACTCGAGGGCATAGAATGGTAGGTCAAGTGGT	TtAGGTACTAACTCACACACTCGAGaGCATAGAATaGTAGtTCAAGTGaT	4.6757	4.32941	8.02104	3.69163	8.08446	6.54259	8.23575	6.592
CACGCGGGAATGGCTGGCTAGGCACCCGTAATTGGGTCATCGCAATCACT	CACGCGaGAATaGCTtGCTAGGCACCCGTAATTGGGTCATCGCAATgACT	4.55883	4.26245	7.95405	3.69159	7.80963	6.59393	7.91552	6.58637
CACCGCGCGTGCTCGAAGACTCTGTGTATGTCGGATCATGTCTTCCTAAC	CACaGaGaGTGaTCGAAGACTCTGTGTATGTCGGATCATtTCTTCCTAAC	4.95089	4.41137	8.10139	3.69002	7.02391	5.68124	6.79453	5.95992
TCACCAGCGAGCGGAATCGTTGGGATGGTGAGGGTAGGCAGTCCAAAATC	TCACCAGaGAGCGGAATCGTTGGGATaGTGAGaGTAGGCAGTCCAAAATg	4.17244	4.47576	8.16539	3.68963	8.16358	6.67894	8.38418	6.59979
CCAGAGGCGCAACATACTTAGCCATGCCCCGGCGACCGACTCCACGGTGA	CCAGAGGaGCAAtATACTTAGCCATaCCCCGGaGACCGACTaCAatGaGA	3.71276	4.33916	8.02785	3.68869	8.22099	6.55501	8.3151	6.50316
CCGTATGTATGGTACGTCATGTACAACGCTGAGGCAGGCATTACGCTTGA	CCcTATGTATaGTAaGTCATGTACAACGCTGAGGCAGGCATTACGCTaGA	4.57161	4.08813	7.77618	3.68805	4.44931	3.62291	4.52246	4.03863
CCTAGCAAGCGCTGACAGATCAAATGCTGGGTCGATGGCTTTGATAGTAC	CCTAGCAAGCGCTGACAGATCAAATaCTGGGTCGATaGCTTTGAatGaAC	3.94134	4.2117	7.89756	3.68586	7.8784	6.55629	8.04679	6.34554
AGGGTAGAAGCTATGAATCGTTCCCATAAGGGGAGCACCACTTGAAACAG	AGGGTAGAAGCTATGAATCGTTCCCATAAGGGGAGCACCACTTGAAAatG	4.13448	4.3688	8.05406	3.68526	4.21922	3.89541	4.55472	3.93483
ATACCCATCAAACTCGCAATGTAGAAAACACGCGCCGGAGTCCTGCAACT	ATACCCATtAAACTCGCAATGTAGAAAACACGCGCaGGAGTCCTGCAAaT	4.32088	4.31529	7.99977	3.68447	4.49048	3.42992	4.99124	3.86481
CCGTATTTACAAGGAGAACACGTGCCAAATATGCCGCGGAAAATGGAACC	CCcTATTTACAAGGAGAACACGTGCCAAATATaCCGCGGAAAATaGAACC	3.76852	4.44954	8.13364	3.68409	8.14364	6.62733	8.21062	6.54485
CTCTGTCTCCCCTGAATACTCACAACCATGGGCCGATGAGCGAATTCCAA	CTCTGTCTCCCCTGAATACTCACAACCATaGGaCGATtAGCGAAaTgaAA	4.87559	4.33792	8.01996	3.68205	8.03487	6.53524	7.91737	6.60922
CTAGTCACCTCGCCGAGAGTCAAAGCTTCGGGTAGCAATGCTTGCCTGTT	CTAGTtACtTCGCaGAGAGTtAAAGCTTCGaGTAGCAATaCTTGaCTGTT	4.06729	4.44933	8.13137	3.68204	8.21764	6.66881	8.32782	6.62236
TAGGGATATTCTCCACGTGCAACTGACGCAAATGGACAAGACACCGACGC	TAGGGATATTCTCCACGTGCAACTGACGCAAATaGACAAGAaACCGAaGC	4.21091	4.24617	7.92739	3.68122	7.99173	6.57353	8.10145	6.50839
CCGACGGCTATGCGTTATAAGCCCCTGACACCGGCATTCTGGATGTCCAC	CCcAaGGaTATGCGTTATAAGCCCCTGACACCGGCATTCTGGATaTgaAC	3.66701	4.30314	7.98433	3.68118	6.12691	4.46236	5.78267	4.50517
TATGACGGCAGGACTGGGTCGCAGGTAGCCATGACACATGATGAGAGAAA	TATGACGGCAGGACTGGGTCGCAGtTAGCCATGACACATGATGAatGAAA	3.52136	3.90605	7.5857	3.67965	3.94661	3.13026	3.72544	2.93385
CGGCGAACTGCACACGTAAATGGCCCCACGCATTACGCCTCACCATAGCA	CGGaGAACTGCACACGTAAATaGCCCCACGCATTACGCaTCACCATgaCA	4.70654	4.34741	8.02705	3.67964	8.08244	6.49893	8.04665	6.45938
CCGGGTCAGAATGAGGCAACCGACTGTGAACGCTGAGGAGTGAAGTACGC	CCGaGTCAGAATGAGGCAACCGACTGTGAACGCTGAGGAGTGAAGTAaGC	4.35654	4.1777	7.85588	3.67817	4.15923	3.35201	4.53241	3.5028
AAGAAAGGATCGCTGATCTAACAGAAGGCAGATGGGCACGACTAAAAAAC	AAGAAAGGATCGCTGATCTAACAGAAGGCAGATaGGCACGACTAAAAAAC	4.11092	4.33514	8.01213	3.67699	7.90228	6.48068	7.96224	6.51406
CCAATCGGCACGATGAATCCCCCTGGCACAGAAGCAGCTCAAAGTAGATA	CCAATCGGaACGATGAATCCCCCTaGCACAGAAGCAGCTCAAAGatGATA	2.87618	3.98078	7.65725	3.67647	4.18252	2.85101	4.12632	3.1426
GAAAGTATATGGTTGTACATAATGACTGCTAAAGCGCCGTCTCAGGCAGG	GAAAGTATATaGTTGTACATAATGACTGCTAAAGCGCCGTCTCAGGaAtG	4.72337	4.38798	8.06408	3.6761	5.09882	3.74851	5.20433	3.62079
ACTGGAAAGTACCGCATGGAACCCCCAAATGTAGCAATAGAAAGACTAGA	ACTGGAAAGTACCGCATaGAACCCCCAAATGTAGCAATAGAAAGACTAGA	4.01429	4.36594	8.04154	3.67559	5.11493	4.19266	5.39029	3.89679
CTATACGTACCCAATAGCACCCCCATGATGATCAGCGACAGCGGATGCGC	CTATACGTACCCAATAGCACCCCCATGATGATCAGaGACAGaGGATGaGC	4.52669	4.37015	8.04522	3.67507	4.8497	3.8196	4.9936	3.93321
CGCGCTCACACGATGTCCGGAAGTTGCTCTGAAGGCGAAACCTAACAAGA	CcCGaTCACACGATGTCCGGAAGTTGCTCTGAAGGCGAAACCTAACAAGA	3.48518	4.31107	7.98375	3.67268	4.82171	3.54636	4.68589	3.73558
CCTTCCAGAAAGGTGCTAGGTGGCTCTGCATATCGAAAGGGAAATGTTGC	CCTTCCAGAAAGGTGaTAGGTGGCTCTGCATATCGAAAGGGAAATGTaGC	4.47923	4.40099	8.07274	3.67175	5.0573	3.72362	5.085	4.12879
TCAGAAAGCCGTCTGAATGGCCGTTTGCACCTAGCTTCAATGATGAGTAC	TCAGAAAGCCGTCTGAtTGGCCGTTTGCACCTAGCTTCAtTGATatGaAC	4.28184	4.34147	8.01277	3.6713	8.19246	6.68433	8.26729	6.50069
CATCAAAGTGACGAGAGACCTCCAAAAATCGCAAGGGTCATACAACATGC	tATCAAAGTGACGAGAGACCTCCAAAAATCGCAAGaGTCATACAACAaGC	4.24508	4.31348	7.98451	3.67103	7.87053	6.50278	7.96691	6.48553
GCCACGATGACAACCAGTTAGGTCAGTGAGAAGTGGCAACACCCTGGTCA	GCCACGATGACAACCAGTTAGtTCAGTGAGAAGTGGCAACAaCCatGaCA	3.82622	4.13562	7.80528	3.66966	4.40603	4.00284	4.37558	3.90988
GCTGTACCGCCGCAAATGGACAGCATAAACGCCCCGTTCTATAGAGCCTC	GCTGTACCGCaGCAAATaGACAGCATAAACGCaCCGTTCTATAGAGCaTg	4.17277	4.3128	7.98234	3.66954	8.06888	6.53461	8.29601	6.70771
CCGTGGTTTGGTCACTAGAGCGTGGAGGATGTAGGCAAGTGCGTTCTATC	CCGTGGTTTGGTCACTAGAGCGTaGAGGATGTAGGCAAGTGaGTTCTATC	4.22528	4.36965	8.03898	3.66934	4.56464	3.57597	4.32688	3.44235
CCAATGTCAATCGGTTTTCTCTGGGACAGTCATTGTAGCGAGATGGAGTC	CCAATGTCAATCGGTTTTCTCTGaGACAGTCATTGTAGaGAGATaGAGTC	5.02167	4.50535	8.17451	3.66916	7.34099	5.82935	7.20674	5.71546
AATGGGCGCGAAAATAAAACGAAATATCGAGGCGGTAGGGACTAACCATG	AATGGGCGCGAAAATAAAACGAAATATCGAGGCGGTAGaGACTAACCATG	3.94637	4.52173	8.18982	3.66809	4.72745	3.66702	4.38194	3.85451
CCGCGTAGCTTATCGGGGGGTTCGAAGGGGATGGCCTGCGTAAAAGAACC	CCcCGTAGCTTATCGGaGaGTTCGAAGGGGATaGCCTGCGTAAAAGAACC	4.01092	4.21565	7.88209	3.66644	8.0052	6.51711	8.09695	6.61282
CACGTTTTAATGTCAACCGCGAACCCCCCGAAGCATCAGATAATGATGAC	CACGTTTTAtTGTCAACCGCGAACaCCCCGAAGCATCAGATAtTGtTGAC	3.36057	4.29638	7.96261	3.66624	8.0277	6.571	8.24069	6.54686
GAAAGGGTAATGACAGCCTTGGCGACAGCGCACGTACCAGTTAGGATGCA	GAAAGGGTAATGACAGCCTTGGaGACAGCGCACGTACCAGTTAGGtTGaA	4.29225	4.29096	7.95543	3.66447	4.97074	3.92924	5.17571	4.16669
CCGCAAATGACGGGAGACAGGTCCGAGTGTTTGTTACTCCCAAATCTCAG	CCGCAAATGACGaGAGACAGGTCCGAGTGTTTGTTACTCCCAAAaCTatG	4.48542	4.54985	8.21369	3.66384	5.48856	4.07583	5.19228	4.04669
CATACTTTCTGGCGACGAGAGGTCGGCAACATATATGGCGCTCGTTTCAA	CATACTTTCTaGCGAaGAGAGtTCGGCAAtATATATaGCGCTCGTTTaAA	4.09695	4.3965	8.06014	3.66364	8.10473	6.66352	8.11185	6.66476
CCCATATACGAGGGTCTTACCGACGCCATGTACAAAATGTACAATTTCCC	CCCATATACGAGaGTCTTACCGACGCCtTGTACAAAATGTACAATTTCCC	4.07531	4.32556	7.9892	3.66364	5.00798	3.98984	4.84254	3.73691
TGAGGCGCTACCTCCCCCAAAATATGTAGGCTCAAGAATATATAATTAGT	TtAGGaGCTACCTtCCCCAAAATATtTAGaCTCAAGAATATATAATTAGT	4.01396	4.39133	8.05333	3.66201	8.02294	6.65886	8.09998	6.51848
AACGATATGGCCGGACCAAGCAAATATCGAAAATAGTGCAGACCAACCGC	AACGATATaGCCGGACCAAGCAAATATCGAAAATAGTGCAGACCAtgaGC	3.63037	4.35933	8.02016	3.66083	8.08111	6.73103	8.27324	6.66489
CCGAATGAACACCGCTGAGATAACTCGGCGATCGAGGTGGGGGAAAGGAG	CCGAATGAACACCGCTGAGATAACTCGGaGATCGAGtTGGGGGAAtGaAG	3.41951	4.40179	8.06247	3.66068	5.39322	4.77051	4.94077	4.21307
CTGCTTCGAAAAGGATGCAGTAATACGTAATGTGCGCGTACTAATGTCAA	CTGCTTCGAAAAGGATaCAGTAATACGTAATtTGCGCGTACTAATGTaAA	4.7163	4.37522	8.03314	3.65792	6.28997	5.48703	6.74394	5.87676
CCGACAGAAATGGTTCATCAGGAAAACCACTAGGAGGGCCGAACCCAGAT	CCcAaAGAAATaGTTtATCAGGAAAACCACTAGGAGaGCCGAACCCAGAT	4.29574	4.52059	8.17798	3.65739	8.18095	6.52999	8.46989	6.51231
GATTTAAGCAAGGAAATCAAACAGAATATGAGGGCACGAACCAACAGAGA	GATTTAAGCAAGGAAATCAAACAGAATATGAGaGCACGAACaAAatGAGA	5.051	4.54298	8.20036	3.65738	5.8434	4.30174	5.71905	4.35378
ACCGCCCTCTCCGTTGAGGACCATGCGCCTACAGTACCCTATGCTGAGTG	ACCGCCCTCTCCtTTGAGGACCATGCGCCTACAGTACCCTATGCaGAaTG	3.49672	4.10773	7.76396	3.65623	3.93903	2.87292	3.75882	3.4246
AGAGATATTCTACCATATCGCATTTCCGATGGGGGATGACGAGTGCCACA	AGAGATATTCTACCATATCGCATTTCCGATaGGGGATaACGAGTatgACA	4.48448	4.50315	8.15824	3.65509	8.23864	6.82563	8.49647	6.75802
AGGTCCAATGAACTCCAGTCTAGAAACACAAAGTTGTCCAGCATGCTAAA	AGGTCCAATGAAtTCCAGTCTAGAAACACAAAGTTGTCCAGCATGCTAAA	4.3875	4.25607	7.91113	3.65506	4.18789	2.80704	4.02696	3.19294
TAGGCGATATTATGCGAAGGAAAGAGAAAGGAATAGGCTAGGCAGGCTGC	TAGGCGATATTATGCGAAGGAAAGAGAAAGGAATAGGaTAGGCAatgaGC	3.51692	4.54185	8.19682	3.65497	4.95328	4.52783	5.03753	4.56728
TACGTAACGTCCTATTTACCTAACGTCTATGGCGCACCGTACACGAACTT	TACtTAACGTCCTATTTACCTAACGTCTATaGCGCACCGTAaACGAAaTT	4.6439	4.441	8.09567	3.65466	8.11839	6.60347	8.31123	6.60047
GACCTTCTAGAAACCAAAATGCTTGAAATTAGCGAAACTCGGTAGATCTG	GACCTTCTAGAAACCAAAtTGCTTGAAATTAGCGAAACTCGGTAGATaTG	4.07253	4.51089	8.1655	3.65461	8.23784	6.78356	8.4842	6.69939
GTGATTATATGAGTCGGCGTCATGAATAAGAAAAGCATAAACGGAGGATC	GTGATTATATtAGTCGGCGTCATGAATAAGAAAAGCATAAAaGGAtGATC	4.26841	4.53599	8.19048	3.65449	5.1206	3.87619	4.88691	4.06095
CATGGCGACGGGACCAGCGTCGCGCGCACGACACATATCAAATGACCTAT	CATGGCGAaGaGACCAGaGTaGCGCGCACGACACATATCAAATGAtgaAT	5.39686	4.47586	8.13005	3.65419	6.6284	5.31004	6.38473	4.75259
TTTCTTTCGTGGTGAAATATGGATACAAATGCACTCGCCAGTCGGGAGTG	TTTCTTTCGTGGTGAAATATGGATACAAATaCACTCGCCAGTCGaGAaTG	4.72309	4.49417	8.14802	3.65385	4.91434	3.30766	5.16224	3.33573
GGCGTCAGTACCTGAAGGTTCTATGATGTGAGCCTGACTATAGGACGACG	GGCGTCAGTACCTGAAGGTTCTATGATtTGAGCCTGACTATAGGACGAtG	4.374	4.47263	8.12603	3.6534	6.909	5.55087	6.96297	5.80401
CACATGCGTGAAACGTAGCATTGCCGCTAAAATGTGCCGGACATAGTCAC	CACATGCGTGAAACGTAGCATTGCCGCTAAAATtTGCCGGAaATAGTaAC	4.01011	3.95365	7.604	3.65035	6.40974	5.50358	6.57069	5.37269
CTGGCAGTCGGCTAAGTTGATGTAAGGCGAGAATCTCCAATGGGGACCTC	CTGGCAGTCGGCTAAGTTGATtTAAGGCGAGAATCTCCAATGGGaAaaTg	4.55733	4.45657	8.10637	3.6498	6.10659	5.36302	6.07345	4.77353
AAGCGTTAGGAACCGTTCAACACAATGGCTTGAAAACGTAACGGCTCAAG	AAGCGTTAGGAACCGTTCAACACAATGGCTTGAAAACGTAAaGGaTaAtG	4.19643	3.79643	7.44554	3.64911	3.87702	3.09166	4.46826	3.15578
CCATCCCGTCGCGAGGATGACCATTCCCAGACATCCAGATTAGGGGAGAT	CCATaCCGTCGCGAGGATGACtATTCCCAGACATCCAGATTAGGGGAGAT	2.87308	4.36618	8.01526	3.64908	4.60277	3.59144	4.78752	3.70916
CCGTTCGAGATGAATAACCAGGAAATATAGCTCCGCATGAGGGAGCGCCA	CCGTTCGAGATGAATAACCAGGAAATATAGCTCCGCATGAGaGAatGaCA	3.59467	4.37797	8.02514	3.64717	5.05749	3.95438	4.80187	3.66528
TGAAACCAGCATGTAGTCCTAAAATGTACAGTACCGCAAATACTCAGGTA	TcAAACCAGCATGTAGTCCTAAAATtTACAGTACCGCAAATACTatGGTA	4.72158	4.54042	8.18661	3.64619	4.47249	3.49435	4.62619	3.28851
CCGGGTCACGTGACCCCGATGGCCGCTTCGCGTGAAGTGGCGCATTCAGC	CCGGGTCACGTGACCCCGATaGCCGCTTCGCGTGAAGTaGCGCAaTgAGC	3.52612	4.23308	7.87817	3.64509	7.81338	6.45278	7.66735	6.51189
AATATTTTGGAAGTGATGGCTGAAATGCGTGTGCTGCAAGGAGCTGACTC	AATATTTTGGAAGTGATGGCTGAAATGCGTGTGCTGCAAGGAGCaGAaTC	4.2787	4.15327	7.79733	3.64406	4.17795	3.11712	4.27502	3.31969
GTACGGACTATACGAGCGATGCGGTTATGCAAGGGCCCGCCTCCGTTCCA	GTAaGGAaTATACGAGaGATGCGGTTATaCAAGaGaCCGCaTCCGTTaaA	3.59438	4.32628	7.9688	3.64253	4.79831	4.04973	4.63598	4.1901
TCATTTGCGACGCGTTAGACAATGAGGAAAGGGACACGAGCGCACTATAG	TCATTTGCGACGCGTTAGACAtTGAGGAAAGGGACACGAGCGCAaTAatG	4.45856	4.53437	8.17659	3.64222	8.18157	6.76686	8.264	6.7439
TTGTCAGGCCTCGTTATGAATCTACGGGTTGACAGCGCTCTCAAGTCACG	TTGTCAGGCCTCGTTATGAATCTACGGGTTGACAGCGCTCTCAAaTCAtG	4.50851	4.28701	7.9292	3.64219	4.47675	3.73372	4.64093	3.79287
AAAACTGATCCAGGATGTACGGTTCCTGGATCACGCGCGGTGAGTAACAA	AAAACTGATCCAGGATGTACGGTTCCTGGATCACGCGCGtTGAGaAAaAA	3.69025	4.33502	7.97707	3.64205	7.86528	6.35066	7.90491	6.35368
TACATCGAAGAAGATTGGTTAGGGCAGTCCAACATGCGGAGAGTACTTCC	TACATCGAAGAAGATTGGTTAGaGCAGTCCAACATGCGGAGAGTACTTCC	4.48572	4.39413	8.03598	3.64184	4.66736	3.72618	4.66408	3.65787
CGGCAGCCCTGCACCAGGGGTCATGCTGTCAGGGCCGCTACGTGTAGAGA	CGGaAGCCCTGCACCAGGaGTCATGCTtTCAGaGCCGCTACaTGatGAGA	3.97943	4.11624	7.75742	3.64117	3.94776	3.0402	3.91148	2.84872
CCCTACGGTGGAACCGTGGAGGCTGTCATGCATAGCGAGCTGCAAATAAA	CCCTAaGtTaGAACCGTaGAGGCTGTCATGCATAGCGAGCTGCAAATAAA	4.50018	4.3845	8.02454	3.64004	4.99474	4.21303	4.88167	4.13936
ACTTGTGGGATGAAGTTCCAGAGACAGCGAGGAAGAGTATTCTCAACTGA	ACTTGTGaGATGAAGTTCCAGAGACAGCGAGGAAGAGTATTCTCAtgaGA	4.48029	4.5697	8.20758	3.63788	5.00486	3.54637	4.7042	4.01589
CACAGGCGTATCCCACTGGAACGCAACGATATGTAGGTACACCGATCAAA	CACAGGaGTATCCCACTaGAACGCAACGATATGTAGtTACAaCGATgAAA	4.24124	4.47502	8.11165	3.63663	4.43706	3.57698	4.89011	3.79617
CATGTAGAGGTTTTGGGGACCTGATAGTCGGGTGATGGCTAATTGCCTGT	CtTGTAGAGGTTTTGGGGACCTGATAGTCGGGTGATaGCTAATTGCCaGT	3.99749	4.26961	7.90475	3.63514	7.88614	6.5604	7.95752	6.43421
TACAGAATATTCCCGTCTAGTAAAACCGGAACCCACAAAAGTCATCATGA	TACAGAATATTCCCGTCTAGTAAAACCGGAACCCACAAAAGTCATCAaGA	4.40021	4.31608	7.95053	3.63444	8.05949	6.50338	8.20031	6.5223
CCTTACTTAACTATCGCAAAAGAAATCACAATGCCTAAGGACGCGTGTCA	CCTTACTTAACTATCGCAAAAGAAATCACAATaCCTAAGGAaGCaTGaCA	4.93301	4.55828	8.19241	3.63413	8.25435	6.86145	8.51238	6.61884
AAGGAAGGCGGACATCGCATCAACGCAACGGACATGAGGTTTCAAAGCGA	AAGGAAGGCGGACATCGCATCAACGCAACGGACATGAGGTTTCAAtGaGA	3.98949	4.37329	8.00735	3.63406	5.24368	4.37109	4.98589	4.49341
TTCGTTAAGCTTTAGCGTGGTCATCTACGCGCTAGAATGTGACGTTCTAC	TTCGTTAAGCTTTAGCGTGGTCATCTACGCGCTAGAATGTGACGaTgaAC	4.80913	4.39583	8.0289	3.63307	4.94482	3.95994	4.69148	4.09485
GTGAAATAGGGCTGGACTGTTACCTGTCATCCACAAGAAAATGGTCGGAT	GTGAAATAGaGCTGGACTGTTACCTGTCATCCACAAGAAAATaGatGaAT	4.67817	4.53737	8.16823	3.63087	8.15276	6.578	8.26172	6.58023
AGCCTACCCACTGCCGGCAATTTACACGCTATGAACAATGTGATTATCTT	AGCCTACCCACTGCCGGCAATTTACACGCTATGAACAATtTGATTATaTT	4.06162	4.20069	7.83135	3.63066	4.73232	4.12428	4.72301	4.17211
CAAAGCAAAACGGAATGCGCTATCATCTCACTTGTAGCTAATGGCTTAAG	CAAAGCAAAACGGAATGCGCTATCATCTCACTTGTAGCTAATaGaTTAtG	4.93707	4.50228	8.13281	3.63053	6.21355	5.03064	5.89195	5.11527
CAGTGGTGGAGAGGGTCGGAGACTATGGGCGATAGAAAGACCAGATATTA	CAGTGGTaGAGAGaGTCGGAGACTATGGGCGATAGAAAGACaAGATgTTA	4.47485	4.58794	8.21768	3.62974	4.8344	3.89499	5.0679	4.0509
CCGGCAGGATGAGGCCTTCGTAGAACAACTGAGTGATGCTAGCAGATCTG	CCcGaAGGATGAGGCCTTCGTAGAACAACTGAGTGATaCTAGCAGATaTG	4.72213	4.53687	8.16609	3.62921	5.37605	4.14484	5.2093	4.32485
GAGTCGTAAAATCGAGAACTACTATCCAATGCAGTCAGGAATGCGTGCTA	GAGTCGTAAAATCGAGAACTACTATCCAATGCAGTCAGGAATGCaTGCTA	4.59015	4.48322	8.11205	3.62884	4.5789	4.02543	4.90478	4.00752
TTGCAAGACATATTAGCACGAGCGATCGTATAAATGATGTAATGTGAACT	TTGCAAGACATATTAGCACGAGCGATCGTATAAATGATGTAATGaGAACT	4.6943	4.59013	8.21786	3.62773	5.42143	4.30296	5.28924	4.26795
TTCCTGTCGGCAATGACGAAAATAGAAACTGCCACCTTATTATATCGATG	TTCCTGTCGGaAATGACGAAAATAGAAACTGCCACCTTATTATAaCGATG	4.69552	4.58005	8.20769	3.62764	5.43728	4.58223	5.24644	3.95657
AAGCACGGCCCGCGTCGCCATCGATTCAATGTTGCCAGGGCCACCGACTG	AAGCACGGaCCGCGTCGCaATCGATTCAtTGTTGCCAGaGCCACaGAaTG	4.57102	4.24336	7.87038	3.62702	7.80917	6.60199	7.87147	6.54773
CCTGCCACAATTCCGGATTCGGGTTCACGGCGAGTTGGCCATGCGCTTAC	CCTGCCACAATTCCGGATTCGaGTTCACGGaGAGTTaGCCATGCGCTaAC	4.31607	4.32066	7.94728	3.62662	5.17761	4.07154	5.16852	4.2109
CGCATGTGCGTGGGCCTTGGTACAAGCTTCAATGCCGCAGCGCAAGTTCA	CGCATGTGaGTGaGCCTTGGTACAAGCTTCAATaCCGCAGCGCAAGTaaA	3.70841	4.20162	7.82791	3.62629	7.13896	5.98614	6.99782	6.04313
CCCGACGATGTACGGGGGAGATCTGTATATTAGCGTTGTCGGACTATAAA	CCCGAaGATGTACGGGaGAGATCTGTATATTAGCGTTtTCGGACTATAAA	4.178	4.48822	8.11393	3.6257	4.85823	3.84449	4.49066	3.69736
TCAACTACCGATTAGCTGATACGCCGAATGAGACATGTTAGGGAAAAGCA	TCAACTACCGATTAGCTGATACGCCGAATGAGACATGTTAGGGAAtAGCA	4.24528	4.32564	7.95059	3.62496	4.41512	3.85792	4.35474	3.73558
ACAGGAACACACGAAGTTAGTCCTGTGAGAACTAGTAACCATGCTGTATG	ACAGGAACACACGAAGTTAGTCCTGTGAGAACTAGTAACCATGCaGTATG	4.36845	4.54371	8.16853	3.62482	4.44762	3.76493	4.85111	3.56088
TCCACGGGTGTGATCAGCACGTTACACCAGCCAGGCGATGCTGGCACATC	TCCACGaGTtTGATCAGCACGTTACACCAGCCAGGCGATaCTaGaAaATg	4.36859	4.1754	7.80005	3.62465	7.96896	6.62245	8.26997	6.64054
CCAGACCAGATCCCACCAAGATTTATAGCGATTGTGCATAATGGTAGGGG	CCAGACCAGATCCCACCAAGATTTATAGCGATTGTGCATAATaGaAGatG	4.79754	4.41137	8.03542	3.62406	8.18384	6.69715	8.38319	6.66551
GCGATGCATGAGATGCGAGTATGGGGGATCAAAGCTCCATTAGCGAGAAG	GCGATGCATGAGATGCGAGTATaGGGGATCAAAGCTCCATTAGCGAGAtG	3.61736	4.03471	7.6578	3.62308	5.13759	4.43144	5.00937	4.22341
ATGCTGACACAAGAGTGAGACACGCACACCATTGCAAATATGCACCTACG	ATGCTGACACAAGAGTGAGACACGCACACCATTGCAAATATGCAaCTAtG	3.97448	4.43949	8.06236	3.62287	4.81971	3.87045	4.93123	3.89217
CCGCCGGGAGAGTTGGCAGTATCAGGCTCCCAAAGGGAACACCATGTATC	CCcaaGaGAGAGTTGGCAGTATCAGGCTCCCAAAGaGAACACCAaGTATg	4.7693	4.44644	8.06696	3.62052	8.20487	6.54602	8.47746	6.54873
GGCAATGATAGGAGGTCGTACGAGAGGAAAGCTAAGGTTATATCATAGTC	GGCAATGATAGGAGGTCGTAaGAGAGGAAAGCTAAGGTTATATCATAGTC	3.99692	4.47516	8.09549	3.62033	4.34067	3.93798	3.92112	3.27939
CCGTGTGCGGAAATAATGCAAGAAGAGTGTACACAAGACTCAAAAATCGT	CCGTGTGaGGAAATAATGCAAGAAGAGTGTACACAAGACTCAAAAATaGT	5.02866	4.50107	8.12123	3.62017	4.72978	3.96757	4.96964	3.77245
CTGGACTGAATCATGTGAAGCGAAAGAGCGCACAGAACCGAAAGTCATAC	CTGGACTGAATCATGTGAAGCGAAAGAGCGCACAGAACCGAAAGaCAaAC	4.85208	4.48601	8.10611	3.62011	4.35936	3.1606	4.30301	3.92125
CTTGGGTTTAAATCACGGTAGTGCGAAGGGAATGGAACAGAGAAGGTGTG	CTTGGGTTTAAATCACGGTAGTGCGAAGGGAATaGAACAGAGAAaGTaTG	4.14817	4.56495	8.18468	3.61973	8.20473	6.68751	8.40089	6.71601
CGTTAAAAGAGCGGATAAAGTAGTGTCATTGATGGAGGAACCGTCCGCTG	CGTTAAAAGAGCGGATAAAGTAGTGTCATTGATaGAGGAACCGTatGaTG	4.71189	4.48906	8.10803	3.61897	8.20963	6.69779	8.32651	6.66904
CCGGTGGTACCGGCCGAAGTGCGTCGTACAGCAATGCAAGGGAGATTATT	CCcGTGtTAtCGGaaGAAGTGaGTCGTACAGCAATGCAAGaGAGATTATT	4.82352	4.38388	8.00174	3.61786	5.31524	4.07825	5.08912	3.87195
CCCGCGTTAAGCTTGAGTCACCGGTCCACCCCACATGGATCGTTATGCAA	CCCGaGTTAAGCTTGAGTCACCGGTCCACCCCACATaGATCGTTATGaAA	4.2534	4.57233	8.18853	3.6162	8.19375	6.49604	8.02056	6.4882
CGTTCAACTAACGTGTTGGGGAGTGATGACAGGTAAGCTGTCACCAAGCT	CGTTCAACTAACGTtTTGGaGAGTGATGACAGGTAAGCTtTCACCAAGaT	4.33043	4.33056	7.94665	3.61609	4.79919	4.19688	4.48054	3.96702
CCATGCCAGGTTCGGGGCTCACCGTGCAAGGTATACAAAAGTAAATAGGC	CCATaCCAGtTTCGGaGaTtACCGTGCAAGGTATACAAAAGTAAATAGaC	4.46106	4.51571	8.13171	3.616	8.19695	6.59334	8.13466	6.61467
CGTGATCTTCGTTATTCCGGGACCTCGTATCATGTAGGTCAGTCGCATTT	CGTGATCTTCGTTATTCCGaGACCTCGTATCATGTAGtTCAGTCGCAaTT	4.84745	4.50017	8.11503	3.61485	4.66457	3.45533	4.46351	3.53257
CCCACAAGCCCGGGACATAATGTGCTGGCGCTTTTTTACAGCGTTAAGAA	CCCAaAAGCCCGaGACATAATtTGCTaGCGCTTTTTTACAGaGTTtAGAA	4.70023	4.56269	8.17561	3.61293	8.22637	6.5874	8.44593	6.47896
AGGAATCGTCCCGGCAGGAACCGGCATATCACAGGACCAAATGTCTTCAA	AGGAATCGTtCCGGaAGGAACCGGaATATCACAGGACCAAATtTCTTaAA	4.3482	4.32423	7.93711	3.61289	8.04912	6.67993	8.22639	6.60517
CCCATGTACATTAGCATGGGGACTCCTGGAATGCGGGGACGACTCTGAGG	CCCATGTACATTAGCATGGGGACTCCTaGAATaCGGaGACGACTaTGAtG	3.79068	4.26349	7.87487	3.61137	4.32244	3.23256	4.03871	3.42253
AAAAGAAGGCTATGCCGTAACGCGGCCCGAACCGAGTGTAGTGGTAATGC	AAAAGAAGGCTATaCCGTAACGCGGCCCGAACCGAGTGTAGTaGaAAaGC	3.80995	4.25542	7.86588	3.61045	7.86982	6.45007	7.94406	6.43049
CAATGGGAACGCTCACCAAAAAGTCGTGAAGTAAGCAGTTTCGGTCGTAC	CAATaGGAACGCTCACCAAAAAGTCGTGAAGTAAGCAGTTTaGGatGaAC	4.49803	4.47828	8.08673	3.60845	8.16568	6.70559	8.27757	6.53385
CCGGATTGACTGCGGCCATCAAAAAGCAAGCCATAAATGGATCCGGGACA	CCGGATTGACTGCGGCCATCAAAAAGCAAGCCATAAATaGATCCatGAaA	5.0285	4.53785	8.1454	3.60755	8.1271	6.38328	8.10383	6.55761
ACACATGGTCCCTGATATTCCGTCTGGGGGGATCCGGCCCAGCGATAGGT	ACACATGGTCCCTGATATTCCGTCTGaGGaGATCCGGaCCAGCGATgaGT	4.91532	4.54936	8.15642	3.60707	5.58603	4.50715	5.56387	4.93698
CCCCTAAGGTTTTAACAAAAACATCTGAAGATGCGCCCCTGGGGAAGTTT	CCCCTAAGGTTTTAACAAAAACATCTGAAGATaCGCCCCTGaGGAtGTTT	4.19087	4.38747	7.99416	3.60669	8.06645	6.18735	8.31291	6.06928
AAATGGCGGTCGGAAAATCGACAAGTGCATAACGATACGAGACACCAAGC	AAATaGCGaTCGGAAAATCGACAAGTGCATAACGATACGAGACACCAAGa	4.42457	4.34588	7.95225	3.60637	7.93345	6.50522	7.98978	6.51976
CCACGTAGACCCCGGTCGTATGATTGGGGCGCCGAATGAAATGTGTTCCA	CCAaGTAGACCCCGGTaGTATGATTGGaGaGCCGAATaAAtTGTGTTaaA	4.18641	4.40706	8.0119	3.60484	6.01195	4.48819	6.05823	4.81457
TTGAAGACGTAAGGCCGGAAATCGCTTCGGAGGAATGCCACGGTCAACAC	TTGAAGAaGTAAGGCCGGAAATCGCTTCGGAGGAATaCCACGGTaAAaAC	4.37121	4.35533	7.96014	3.60481	7.8593	6.664	8.09167	6.54816
CGCAAGCTGCCATAAGTGTGTAGTCATACGTGAGATGATCAACCGGGGTA	CcCAAGCTGCCATAAGTGTGTAGTCATACGTGAGATGATCAACCatGGTA	5.07735	4.57306	8.17779	3.60473	5.07975	4.35983	5.28947	3.86955
CCGGAGGCCAAAGGGTTCCAGGAAATTTAACAACGTAAACATGTGGTGAT	CCcGAGGCCAAAGaGTTCCAGGAAATTTAACAACGTAAACATtTGGTGAT	4.63718	4.50405	8.10746	3.60341	8.08575	6.63825	8.23423	6.58406
GCGATGACGGACAAGCCAATTATATAGGGGATCGTCATACGTGCACCAGG	GCGATGACGGACAAGCCAATTATATAGGGGATCGTCATACGTGCACCAtG	3.83455	4.53686	8.13952	3.60267	4.89321	4.08069	4.30944	3.6288
TATAAGCAAACGGGCCTATATATCCTCTTGACCATGGTACCATCGCGCGG	TATAAGCAAACGGGCCTATATATCCTCTTGACCATaGTACCATCGCGatG	4.36476	4.44257	8.04345	3.60088	8.05525	6.59511	8.1241	6.62961
ATTAAACCAATAGTAGCGATGGCCACCCAACGCCGGTCAAACGAACGCTA	ATTAAACCAATAGTAGCGATaGCCACCCAACGCCGGTCAAAaGAAtGCTA	4.03162	4.34293	7.94207	3.59914	8.13499	6.44685	8.33047	6.34179
CCGCGTTTCAACTTTGAGGTGTGGCATGTCACCGACAACCCGGTTGTCAC	CCGCGTTTCAACTTTGAGtTtTGGCATGTCACCGACAACCCGGTTGTaAC	4.63266	4.28788	7.88682	3.59894	5.41908	4.82575	5.751	4.64132
TTAGCCAACGTCGGAATGGGTAGAATACCTGTTCCCATCTATCCTTAAGG	TTAGCCAACGTCGGAATaGGTAGAATACCTGTTCCCATCTATCCTTAAtG	4.60497	4.4998	8.09814	3.59834	8.13053	6.60178	8.16372	6.54118
CCTGTGGAGTGGTTGTTGACTAGGTTCGTCCACGTCAACTATGCAAGGAA	CCTGTGGAGTGGTTGTTGACTAGGTTCGTCCACGTCAACTATGCAtGaAA	4.46253	4.50393	8.1018	3.59787	4.19325	3.47724	4.61137	3.55544
AAAGGCGGAATTGTGGCGTCCCGCATGAACCCAATGGACTCGTCGATGCG	AAAGGaGGAATTGTaGCGTtCCGCATGAACCCAATaGACTCGTCGATatG	3.98451	4.47535	8.07294	3.59759	6.62069	5.50784	6.88195	5.36151
TAAAGGATGTGCGGGAGCGTTCGTTCACTAACTAAAAAAAGCTGAGGGAA	TAAAGGATGTGaGaGAGCGTTCGTTCACTAACTAAAAAAAGaTGAtGaAA	4.51765	4.66494	8.26061	3.59567	5.95902	4.15171	5.30551	4.03312
TTACGATACAGTCAACATGCCACTAGCGGCGTTTCAAGAAATCTAGTTAG	TTACGATACAGTCAACATGCCACTAGCGGCGTTTCAAGAAATCTAGTatG	4.23557	4.49703	8.0926	3.59557	4.56486	4.09399	4.53682	3.85675
CCAGGTTGGATTGGGCGGCGGATAGACGCGGCAATGTCTGTGTTGCTGCA	CCAGGTTGGATTGaGaGGaGGATAGAaGCGGCAATGTCTGTGTTGCTGaA	4.63788	4.39447	7.98906	3.59459	5.05286	3.89706	5.03375	4.13404
ACCATGCACCGTTTACATGGGAGCATATGACAGGACTATACCCCAACAAA	ACCATGCACCGTTTACATGGGAGCATATaACAGGACTATACCCCAtgAAA	4.14652	4.48523	8.07911	3.59388	4.34085	2.97202	4.24427	3.34614
GTTCGCCGAAGATCATGTTCCGAAGGATAAACCTTAAGGCCGCATAACGC	GTTCGCaGAAGATtATtTTCCGAAGGATAAACCTTAAGGCaGCAaAAaGa	5.07629	4.5034	8.09698	3.59358	8.18976	6.63954	8.28605	6.60212
CAAATTCACGGACAGAGAATAGCGTAATGGATGGTACCCTCCACGGGTAA	CAAATTCACGGACAGAGAATAGCGTAATaGATaGTACCCTCaACatGaAA	5.52897	4.59128	8.18482	3.59354	8.24729	6.70092	8.44193	6.65637
TATACGGATGACAGGACCCGTCACTGTCACCGGGGGGCACGAACGGCATA	TATACGGATGACAGGAaCCGTtACTGTtACCGGGGaGCACGAACGGaATA	4.7596	4.26379	7.85543	3.59163	4.92448	4.52762	5.41479	4.31344
GCTATGACTGGTGATCTCTTTCTAACCCAACGCCAAGAATTTGTCAGAAA	GCTATGACTGGTGATCTCTTTCTAACCCAACGCCAAGAATTTGTaAGAAA	4.79501	4.59461	8.18566	3.59105	4.50798	3.32749	4.13269	3.65222
GAATGTAAAGAACCCACAAGCTGCCGGTTTAGGGGAGCGGAGTCAGGCAT	GAATGTAAAGAACCCACAAGCTGCCGGTTTAGGaGAGCGGAGTaAtGaAT	4.71124	4.62828	8.21878	3.5905	5.79796	4.38665	5.75681	4.68521
TGTCACATAACCGTTCCTGTCCGTATGGGGGCGACTAGCGTTCGCGAATA	TtTCACATAACCGTTCCTGTCCGTATGGGaGaGACTAGCGTTCGCGAATA	4.39968	4.50004	8.09053	3.59049	5.93225	4.85945	6.16122	4.77443
CAGTCCATACCATGGCAAGGTTATCTTCACACAGGCGCTGATCATAGCCT	CAGTCCATACCATaGCAAGGTTATCTTCACACAGGCGCTGATCAatGaCT	4.02663	4.44523	8.0348	3.58957	8.10286	6.6158	8.10069	6.59186
CAGACCCAGATGCCCTCCACAGCCCGGAACAAGAGGTTAGGCCCAAACGT	CAGACCCAGATGCCtTCCACAGCCCGGAACAAGAGGTTAGGaCCAtgaGT	4.2731	4.46392	8.05245	3.58852	4.83407	3.85314	4.9577	3.91006
CGCAAACGGCATTGTAAAAATGGTGGGGTAACCTCGTCAGATCAAAGAAC	CGCAAACGGaATTGTAAAAATaGTGaGGTAACCTCGTtAGATCAAtGAAC	4.74706	4.56441	8.15265	3.58824	8.2192	6.59495	8.35629	6.61549
CCAACGCATGGACAGACGTCGGTCGCTTCCACGGGGAGCAACGGTGTGTT	CCAAaGCATaGACAGAaGTtGtTCGCTTCCACGGaGAGCAAaGGTGTGTT	4.44169	4.36525	7.95278	3.58753	8.07305	6.6392	8.07555	6.47516
CCGTGCGGCGATATGTAGCTGAATTTCTAAGTTGTAAAGGGAGCGATCTA	CCGTGCGGCGATATGTAGCTGAATTTCTAAGTTGTAAAGaGAGCGATCTA	5.2354	4.53839	8.12556	3.58717	4.64008	4.01303	5.08471	4.00945
TATTTTGGGCCCACACCGGACCCCGTCAAAAACAGAATGCCCGACGTTCA	TATTTTGaGaaCACACCGGACCCCGTtAAAAACAGAATaCCaGAaGTaaA	4.33371	4.39999	7.98712	3.58712	8.12186	6.57536	8.19828	6.54023
GCTTTAAGACCCAGTGCTATCTAGATCGAGATTCGAGATGCTTTCTCGAG	GCTTTAAGACCCAGTGCTATCTAGATCGAGATTCGAGATGCTTTaTCatG	4.53673	4.43135	8.01619	3.58484	4.64298	4.19836	4.53952	3.94547
GTACCAGAAGGAGAGTGACCACCACATGGTCGACTACGGGAAATCATGTT	GTACCAGAAGGAGAGTGACCACCACATaGTCGACTACGaGAAATatTGTT	4.27619	4.37081	7.955	3.58419	7.98078	6.48258	8.19251	6.44589
CGCAAACAGGTTGAAATATGCTGAGAGTCATGAATGAATAGCTGCGTTGT	CcCAAACAGGTTGAAATATaCTGAGAGTCATaAATGAATAGCTGCGTaGT	4.60705	4.59992	8.18181	3.58189	6.31265	4.93351	6.23485	5.39653
TAACAGGTGCGGGCTTGGAGTCTGAACCACCCATAGATAATGACGGTCAT	TAACAGtTGaGaGaTTGGAGTCTGAACCACCCATAGATAATGACGtTaAT	3.77526	4.56396	8.1458	3.58184	5.43489	4.07579	5.46779	4.38156
TAAAAACGTCATCCGGTTTCAATAACGGTCATGTCGTAGCGGGTAGAACA	TAAAAACGTtATCCGGTTTCAATAACGGTtATGTCGTAGCGaGTAGAACA	4.99471	4.5926	8.173	3.5804	5.31139	4.3366	5.54581	4.49226
GTCTAGGTGAGCTATCAACTTGTGTCTATGGCAGGGTCAAGGCCCAGAGA	GTCTAGGTGAGCTATCAACTTGTGTCTATaGCAGaGTCAAGGCCatGAGA	4.70468	4.58163	8.16184	3.58022	8.17539	6.67372	8.39784	6.68126
TGCTGATGCGAAAGCCGGCGCCTCGTTAAATCGAGCATACGTGATGGTTC	TcCTGATGCGAAAGCCGGaGCCTCGTTAAATCGAGCATACGTGAatGTTC	4.47665	4.39815	7.97755	3.5794	6.74501	5.27089	6.78483	5.36476
CTAATCGGACCGATCGGCAGGAATCCCCGAGTCCGAGGGATGTGACACAC	CTAATCGGACCGATCGGaAGGAATCaCCGAGTCCGAGaGATaTGACAaAC	4.71064	4.57271	8.15174	3.57904	8.18377	6.72983	8.41578	6.63204
CTATGGATCGTGATACAGGGCAAGTGGAAGATTAGTAAACATTTGCTTAA	CTATaGATaGTGATACAGGGaAAGTGGAAGATTAGTAAACATTTGCTaAA	4.31076	4.59215	8.17028	3.57813	8.19061	6.67241	8.27824	6.58822
CCGCAGAGACCGAACGCTGGCCCAGTTGGGATGTAGACCCACCAAGCATC	CCcCAGAGACCGAACGCTtGCCCAGTTGGGATGTAGACCCAaCAAtgATC	4.57223	4.35058	7.92804	3.57746	4.80715	3.34835	5.10502	3.566
ACAGGCCTCCGATAGGATACCCGGGGCTGAATGGCAAGTACAATGTTATA	ACAGGaaTCCGATAGGATACCCGaaGCTGAATaGCAAGTACAATGTTATA	4.75314	4.48768	8.06513	3.57745	5.66572	4.52957	5.90752	4.35774
ACAATGCGGTGTAGTTGCGCGGCGCGAGGCTAAATTCGCAAAGGGATATC	ACAATGCGGTGTAGTTGCGaGGaGaGAGGCTAAATTCGCAAAGGGATATg	4.77698	4.55644	8.13346	3.57702	4.88866	4.19514	4.71463	3.73811
CATAACGCTTATGTACTATGCGTCATTGAAGAGGGTATGTTCCTTTCGAC	CATAACGCTTATGTACTATGCGTCATTGAAGAGaGTATGTTaCTTTaGAC	4.81068	4.44649	8.0226	3.57612	4.77255	3.73666	4.6352	3.95488
GTGAAGTAGGAATGTGCACATAAGCACGCGTATGAAAGCGAGCATGTGCA	GTGAAGTAGGAATtTGCACATAAGCACGCGTATGAAAGCGAGCATtTGaA	4.51192	4.41782	7.98958	3.57176	6.84604	5.7984	7.03502	5.85212
CGTATGCAAGCTGGCGTCAGTAACATGGGAAATCAATGTGAATTTGCAAA	CGTATGCAAGaTGGCGTCAGTAACATGGGAAATCAATtTGAATTaGCAAA	3.7806	4.0747	7.64624	3.57153	3.66632	2.42298	3.55653	2.41249
CTACCTTGGGCAGTCACAAACTTGTCGACCAAGCGATATGGCGACATAGG	CTACCTTGGGCAGTCACAAACTTGTCGACCAAGCGATATaGCGAaATAtG	4.58654	4.48603	8.05546	3.56943	8.07762	6.55926	8.21795	6.61097
CCGAAGTGAGGATACGACGTAAGCCTCGTAATGATTATTACTTGGGGAAG	CCcAAGTGAGGATACGAaGTAAGCCTCGTAATGATTATTACTTGaGGAtG	4.57492	4.57418	8.14266	3.56848	5.00938	4.34832	5.89647	4.5598
CCGATGAAAGGCGGCAGTGACATTCAACGCATGGCTTTAAGCAGTGTACC	CCGATGAAAGGaGGaAGTGACATTCAACGCATaGCTTTAAGCAGaGTACC	4.10818	4.48154	8.04903	3.56749	5.91235	4.87351	5.44749	4.71144
CCGACGGGCGTCTTAGATATGACCATAGAGGAGGCTCCCAAGCGGAGGGG	CCGACGGGCGTCTTAGATATGACCATAGAGGAGGCTCCCAAGCGGAGatG	4.2303	4.37549	7.94051	3.56503	5.29998	3.6445	4.95288	3.95489
ACCAACCGGCAATGTGTCGGGCAGAGCTACGTGCGCCAAGCTAAAAGATA	ACCAACCGGaAATtTtTtGaGCAGAGCTACtTGCGCCAAGCTAAAtGATA	3.87527	4.58682	8.14885	3.56203	8.18377	4.35653	8.32843	4.60096
TCACAGCTACCCAGAAGCGGTCCAATACGCGAAATTAAGATGGAGAAGCT	TCACAGCTACCCAGAAGCGtTCCAATACGCGAAATTAAGATaGAGAAGCT	4.01574	4.38553	7.94714	3.56161	8.04635	6.57287	8.13608	6.60144
CCGATAGACATTGCGTGCTTCGGCGGTACCGTACCTGAAAATATGGATAA	CCcATAGACATTGCGTGCTTCGGCGGTACCGTACCTGAAAATATGGAaAA	4.66748	4.53518	8.0964	3.56122	5.02944	3.85971	5.12646	3.94383
ACCGCCCCTGAATCTAACACCGATTTAGTAATGGATCCAAATGTATAAAC	ACCGCCCCTGAATCTAACACCGATTTAGTAATaGATCCAAATGTATAAAC	4.27193	4.54509	8.10569	3.5606	5.36252	4.39621	5.44767	4.3196
CCATCGAATAATGTGATGATGAGGCGCCATCGTTGAAAGCGCGATAGAAT	CCATaGAATAtTGTGATGATGAGGCGCCATCGTTGAAAGCGaGAatGAAT	4.62153	4.61734	8.17765	3.56031	5.68777	4.21772	5.49854	4.01568
AGGAAACTATGTTACGAAAGCCGACCAAGATTAACGAATGACAGCATAAT	AGGAAACTATGTTACGAAAGCaGACCAAGATTAACGAATGACAGaATAAT	4.35196	4.54856	8.10649	3.55793	4.63014	3.41023	4.91553	3.50646
AGCTTTTAGAGTAGAATGACTCGCTTGATGGTGTACAGGGGGATTGGATG	AGCTTTTAGAGTAGAATGACTCGCTTGATGGTGTACAGGGGGATatGATG	4.34411	4.64875	8.20575	3.557	5.0333	3.77474	4.71412	4.03804
CGGGACTGTGGTGCACCAGACCAGGAATGTAGCTGGCGAACAGGCGCGTA	CGGGACTGTGtTGaACCAGACCAGGAATtTAGCTaGCGAACAGGatgGTA	4.71024	4.52726	8.08333	3.55607	8.14832	6.74436	8.43529	6.63161
GTTCCGCCTGTCAAGAACACTATGCTTAACTCCCATGGGGGAATAAGGCG	GTTCCGCCTGTCAAGAACACTATGCTTAACTCCCATaGGGGAATAAGatG	4.66043	4.42274	7.97783	3.55509	5.24888	3.98317	5.05455	3.88749
ACATCCACCGGAAGCCATCAGACAAACACCATAAATGGAAAGGCAGCAAA	ACATaCACCGGAAGCCATCAGACAAACACCATAAATaGAAAGGCAtgAAA	4.53527	4.4628	8.01705	3.55425	8.12811	6.36042	8.14401	6.45216
CGAAGCGTCAAACAAGTTAACTCGTGGTTAGCAGCTTAGGATGAGTACGG	CGAAGCGTCAAACAAGTTAACTCGTGGTTAGCAGCTTAGGATGAGTAatG	4.79566	4.52182	8.07606	3.55424	5.2138	4.25816	5.75808	4.73261
CAATAAGATGCCTGGGCTAGACCGCAAGGGACCGTTTTAACGTGGCACGT	CAATAAGATGCCTGaGaTAGACCGCAAGGGACCGTTTTAACaTGGCAaGT	4.24705	4.49119	8.04524	3.55405	4.39256	3.51447	4.8776	3.5188
ACTGAGTTCAAGCCTACCAGATTCCAGATGGAAAGAACTAACCCAGTCCA	ACTGAGTTCAAGCCTACCAGATTCCAGATaGAAAGAACTAACCCAGTaaA	4.77075	4.55577	8.10976	3.554	8.18081	6.52105	8.29719	6.57099
AAGCCAACTAAACTCTATGGCGGGACGGGATAAGGGTAACCTACTGCTTC	AAGCCAACTAAACTCTATaGCGaGACGGGATAAGaGTAACCTACatgaTg	4.14684	4.47626	8.02971	3.55345	8.14476	6.57566	8.30389	6.64747
ATCATACTATGGCTTCACAATGCGCAAAGCCTGAGTGAAAACATACGCTG	ATCATACTATaGCTTCACAATGCGCAAAGCCTGAGTGAAAACATAtGaTG	4.93989	4.50233	8.05549	3.55316	5.85452	4.49576	5.95305	4.18846
GCCGAGGCTGTTAGGCGAGTTAATAACAAGGATAATGTCGACCTCATAGC	GCCGAGGCTGTTAGGaGAGTTAATAACAAGGATAATtTCGACCTaATAGC	4.01915	4.40035	7.95313	3.55278	7.96879	6.3917	8.00628	6.34995
GGACAAGATCGTGTGTTAGCAGAGGACGTGAATGGCGAGCTTAAACAGAC	GGACAAGATCGTGTGTTAGCAGAGGACGTGAATaGCGAGCTTAAAtAGAC	4.27221	4.50533	8.05704	3.55171	7.99803	6.54033	8.13356	6.54594
ACATACGCATCGCGATGGATACGCGCAACTTAACCCGCGCAGACTAACGC	ACATACGCATCGCGATaGATACGCGCAACTTAACCCGaGCAGACaAAaGC	4.12619	4.27275	7.82385	3.5511	7.83203	6.50122	7.96925	6.6662
CCGCAAGCGCGATGGGCAGCTTATGACATACTCACGATATGAGCGGGCGT	CCGCAAGCGCGATaGGCAGCTTATGACATACTCACGATATGAGCatGaGT	4.50701	4.60101	8.15119	3.55018	6.44792	5.43591	6.7278	5.93528
CCAAACTCTAACTGGGAGGAAAACCTCGTGATGAATGACATGGCTTAAGC	CCAAACTCTAACTGaGAGGAAAACCTCGTGATGAATGACATaGCTTAAGC	4.27353	4.17541	7.72511	3.54971	5.08097	3.8605	5.329	4.32372
CCTAATTCTCACAAGCCTGATGGCTCCTTGGCCATGAGACGTTCCAAAGA	CCTAATTCTCACAAGCCTGATaGCTCCTTGGCCATGAGACGTTCCAAAGA	4.52776	4.4077	7.95707	3.54937	4.89412	4.07787	4.81848	3.84373
CCGGTGTCGAACACCAATGGCGAAAGACTAGATGAGACTCCACAAGACTT	CCcGTtTCGAACACCAATaGCGAAAGACTAGATGAGACTCCACAAGAaTT	3.98064	4.40696	7.95548	3.54852	5.56322	4.05404	5.44622	4.43943
CCGGTCGCGCAGTGACAAACATTCACAACATGGATTAAAGCACACGCGTC	CCcaTaGCGCAGTGACAAACATTCACAACATaGATTAAAGCACAaGaGTC	4.76995	4.43847	7.98697	3.5485	8.14946	6.54889	8.29558	6.53995
GGTCCCTCGAAAGAGGGCCTATTAGTAGCTCTGGGACATGCGTGAGCGCG	GGTCCCTCGAAAGAGaGCCTATTAGTAGCTCTGGGACATGCaTGAGCatG	3.62573	4.43501	7.98344	3.54842	4.98205	3.9891	5.44074	4.28245
GCGGTATCAATGGTACCCGCCGGGACCTCAGCCTATACAGAACCAAGGTT	GaGGTATCAATaGTAtCCGCaGaGACCTCAGCCTATACAGAACCAtGGTT	4.63472	4.61526	8.16265	3.54739	8.22405	6.62416	8.45082	6.57783
CAGGTAATCACCATGTGTCTCCAACCCGCGCTGAAAAGGTAACAGCAAGC	CAGGTAATCACCATGTGTtTCCAACCCGCGCTGAAAAGGTAACAGCAAGC	3.31601	4.2046	7.75146	3.54686	4.37565	3.2472	3.99039	3.7209
CCCAATGAAAGTGGAGCCATCGTCGTCCCCAGGCGTTATCGACAACGGCA	CCCAATGAAAGTGGAGCaATCGTCGTtaCCAGGCGTTATCGACAAtGaCA	4.94599	4.59929	8.1458	3.54651	5.01435	4.80131	5.08271	4.49353
CGCTACTTTAACCGCATATTAGTTCAGTCAAAAATGTGCACTCCACCAAA	CcCTACTTTAACCGCATATTAGTTCAGTCAAAAtTGTGCACTCCAtgAAA	4.62899	4.69375	8.23998	3.54623	8.25841	6.54928	8.56267	6.61235
TTAAGGCAAGTTTAGGAATTTCGATTCGCAAAGATGTACGGGGGCTCAGC	TTAAGGCAAGTTTAGGAATTTCGATTCGCAAAGtTGTAaGGGGGaTgAGC	5.02873	4.63171	8.17622	3.54452	8.22042	6.87848	8.39737	6.60563
CTCAAACTGACATATGCGACAAATATGTCCAACGTTGGAACTTCGGAGAC	CTCAAACTGACATATGCGACAAATATGTCCAACGTTaGAACTTCGtAGAC	3.51889	4.36124	7.90545	3.54421	4.56276	3.58717	4.3086	4.01132
GACGGCCGCAGTCGGAAACGGATCCTGTTATTATGGGGAGAGGTCCCTAA	GACGGCCGCAGTCGGAAACGGATCCTGTTATTATaGGGAGAGGTatgaAA	4.49463	4.64354	8.18413	3.54058	8.19271	6.61119	8.27308	6.61434
CGTGTTGAGAATGCATACTAAGAGTACTAATGAAGCGTAGTGATGATTTG	CGTGTTGAGAATGCATACTAAGAGTACTAATGAAGCGTAGTGATaATaTG	4.72144	4.6621	8.2025	3.5404	5.21977	3.8861	5.30489	4.56696
AACCACTCCTTACGGGGAACAATGCCCCACGGCCCACTGATTACAACTCT	AACCACTCCTTACGGaGAACAtTGCCCCACGGaCCACTGATTACAtgaCT	4.57877	4.35867	7.89889	3.54022	7.89682	6.31587	7.92586	6.34191
GTACCTGATCCAGCATGAGAGACGGTAAGACAACGGTCTAAGGGCAAGTG	GTACCTGATCCAGCATtAGAGACGtTAAGACAACGGTCTAAGGGaAAaTG	5.17325	4.65956	8.19623	3.53667	8.21517	6.7535	8.42647	6.67388
CCGGCGGAGTAGGGGGATAAAGCCCACTCCGAGATTGCCGGAATCATGGT	CCGGaGGAGTAGGGGGATAAAGCCCACTCCGAGATTGCCGGAATCtTGaT	4.01377	4.28481	7.81941	3.5346	7.44032	6.25734	7.78179	6.17999
CAACCAACTTGAATGCTTACGAAAACAATGTGAGGCGAGAAAGGGACAAC	CAACCAACTTGAtTGCTTACGAAAACAtTGTGAGGaGAGAAAGGatgAAC	4.7664	4.49512	8.02881	3.53368	8.24199	6.7266	8.47911	6.71873
CGAGTACTAGTCATGAGAGAATAGCACATGAAGCTAGGCCGACACGGCAA	CGAGTACTAGTCATGAGAGAATAGCACATGAAGCTAGGCCGACAatGaAA	3.85645	4.67052	8.20346	3.53294	5.25814	4.1585	4.55113	3.78738
TCTCATTAGAACTGAGTGTATCACGTTCGAACAATGAGGAGTAATGGAGA	TCTCATTAGAACTGAGTGTATCACGTTCGAACAtTGAGGAGTAAatGAGA	4.618	4.63883	8.17154	3.53271	8.20044	6.52165	8.4207	6.69707
CCGCGCAGCCTAATGCGGTTCCAGGGCTCACCTAATACGCCTTTGTTGCG	CCcaGCAGCCTAATGCGtTTCCAGGGaTCACCTAATACGCCTTTGTTatG	4.43292	4.40291	7.93479	3.53188	5.512	4.74084	5.86611	4.72906
ACTGGATTCAAAAGGCCAAAGAGTGAACTAGAGGACTATGACGTGCGAAA	ACTGGATTCAAAAGGCCAAAGAGTGAACTAGAGGACTATGAaGTatGAAA	4.99729	4.62347	8.15513	3.53166	5.14269	4.13481	5.38193	4.33538
CCGCGCGCTCAGTCTCCGGATATGCAGTGGGAAGCGAGCGCGCAAGGTGT	CCGCGCGCTCAGTCTCCGGATATGCAGTGGGAAGCGAGCGCGCAAtGaGT	4.29623	4.47704	8.0082	3.53116	4.80263	4.56915	4.77129	4.64366
AAGTAAGGACGGACTAATGGGATTCGTAGTCGGCACCTTTCGGACGTTCA	AAGTAAGGAaGGACTAATGGGATTCGTAGTCGGCACCTTTCGGAaGTaaA	4.31298	4.38575	7.91593	3.53018	5.99359	4.75967	5.75221	4.25026
CGGCGAATCAATGGCTACCGAATCTGGATGCACACGGTTTTGACTCTTCG	CGGaGAATCAATGGCTACCGAATCTGGATGCACACGGTTTTGACaCTatG	4.52676	4.48942	8.01949	3.53006	5.06358	3.6487	4.73085	3.75525
CATGGGATGGTCGAAGTCGGCGCCGAACGGCTGGATTCGGAGCGGGTTCT	CtTGGGATaGTCGAAGTCGGaGCCGAACGGCTaGATTCaGAGCGaGTaaT	4.32042	4.28501	7.81291	3.5279	8.0147	6.71169	8.07823	6.66744
TGAGAGCCACCTAGCTGATGTAATGAGCTAATCTCGATAATGATAACGGC	TtAGAGCCACCTAGCTGATGTAATGAGCTAATCTCGATAtTGATAtCaGC	4.70386	4.36305	7.89023	3.52718	6.21243	4.90763	6.39638	5.52436
AGAAAAGTAAAGATCAACAGGGACCGGGCCGTTAGCAATGACCCGAAGGA	AGAAAAGTAAAGATCAACAGaGACCGaGCCGTTAGCAATGAaCCGtAGaA	3.99226	4.37865	7.90571	3.52705	4.63355	3.76454	4.37751	3.60644
ACAGACTCACAGTATGCATGACATCGCCTGATGAAGTGCAGCAGAAAATC	ACAGACTCACAGTATGCATGAtATCGCCTGATGAAGTGCAGaAGAAAATg	4.67855	4.59757	8.12316	3.52559	4.82507	3.45478	5.00662	4.11616
ATGCTCTTTTCGTCGAGGTAACGGCTTTCCATGGAAATGACGGATGTCAG	tTGCTCTTTTCGTaGAGGTAACGGCTTTCCATaGAAATGACGGAaGTatG	4.15248	4.58448	8.10969	3.52521	5.33745	4.25248	4.97529	3.99336
CCGCCGTGCAAGATTAGATCACAACGAATGACGGGAGATGACCCTAAATG	CCcCaGTGCAAGATTAGATCACAACGAATGACGGGAGATGACCCaAAATG	4.72789	4.63611	8.16005	3.52395	4.85166	4.22528	5.13986	3.94902
CGCTTTCCCGCCGGATTTGTATTCAGCAGCGGACATGTGGGGGCGTTGAT	CcCTTTCCCGCCGGATTTGTATTCAGCAGCGGACATtTGGGaGCGTTGAT	5.10523	4.40639	7.92974	3.52335	7.96123	6.53996	8.16685	6.60621
CCTAAGAAATAAGTTCACCAAGAGGTAGGGTAACGGCGTAATGAGGACAC	CCTAAGAAATAAGTTCACCAAGAGtTAGaGTAACGGCGTAtTGAGGAaAC	4.59672	4.37928	7.90182	3.52254	7.93633	6.59918	8.12936	6.48115
GGTCAGCTTCTCGCCTGTAAAGCCTTCAGAAGAGAAATGCGACGGAATAA	GtTCAGCTTCTCGCCTGTAAAGCCTTCAGAAGAGAAATGCGACGGAAaAA	4.72695	4.50339	8.02577	3.52238	4.866	4.11491	4.81328	3.67859
AGGCGCCTGCCTACGAGGCAAACAAAACGCATGAGAATGTTACTCCACGA	AGGaGCCTGCCTACGAGGCAAACAAAACGCATGAGAATGTTACTaCAaGA	3.45362	4.29518	7.81639	3.52121	4.66936	3.82121	4.63095	4.26884
GACGCTAACGGATACGTTACGAGCAAGGAACGGAAAGTGAGATGACTTAA	GACGCTAACGGATACGTTACGAGaAAGGAACGGAAAGTGAGATGACTaAA	4.84219	4.67271	8.19392	3.5212	8.18438	6.80399	8.41418	6.63016
ACGGAGCTTATCACGTGTCACGTCATGCGCTTAGAAGGGAGATCTAGAAG	ACGGAGCTTATCACGTGTCACGTCATGCGCTTAGAAGGGAGATCaAGAtG	4.32057	4.68601	8.20668	3.52067	4.97559	4.75288	5.0281	4.22851
CGAACGGAAGCCTAGGGACGACCACACAGTACAGTTCGTTATGGTTAGGT	CGAAaGGAAGCCTAGaGAaGACCACACAGTACAGTTCGTTATaGTTAGaT	4.75321	4.43287	7.95219	3.51932	8.05766	6.51121	8.20695	6.68716
CCTCGGACGGCGGGACCAACTGCCATGACGCGCTAGGGGAGACCAATGGT	CCTCGGACaGaGaGACCAAtTGCCATGACGCGCTAGGaGAGACCAtTGaT	4.25851	4.32635	7.84545	3.5191	5.2517	4.26111	5.14184	4.1068
AGCTAAGCGAGTCGTCGCAAGAGAGAGTGTTATGGGCCATTCACGGTCTG	AGCTAAGCGAGTCGTCGCAAGAGAGAGTGTTATaGGCCATTCACGaTaTG	3.95444	4.60139	8.11888	3.51748	8.09153	6.59868	8.14469	6.64962
ATGCCCATGGAGGCGGATCCCCTCCTTCTTCACAAATTTACGTAACCATG	ATaCCCATGGAGGaGGATCCCCTCCTTCTTCACAAATTTACGTAACCATG	4.60006	4.65348	8.16937	3.51589	4.34473	3.8057	4.60432	3.28335
GGCGCCCGCAATATTGATCTGCGTGTTCATCACACGTGGAAAATGCTTGA	GGCGCCCGCAATATTGATCTGCGTGTTCATCACACGTGGAAAATGCTaGA	4.60639	4.54117	8.05414	3.51297	5.28948	4.52019	5.52037	4.19406
GCAACGATGAATCACCTTCTAGGAGTGCGCTTATGACGTTCGGTCGATTT	GCAACGATGAATCACCTTCTAGGAGTGCGCTTATaACGTTCGGTaGAaTT	4.29381	4.46465	7.97612	3.51148	4.54702	4.15478	4.38453	3.92101
CGCGCGTAACTTTGCAAAGTTAGGATGTAAGAGGAGACAAAAAATTGCGT	CGCGCGTAACTTTGCAAAGTTAGGATGTAAGAGGAGACAAAAAAaTGaGT	4.89227	4.69545	8.20653	3.51108	4.7677	3.96104	4.88479	3.91734
AAGAGCACGAGGTAAAAAATCAACACGCAGTAAGATGCTAATAGTGGATT	AAGAGaACGAGGTAAAAAATCAACACGCAGTAAGATGCTAATAGatGATT	4.46203	4.63994	8.14932	3.50938	4.82655	3.50565	4.58075	3.48655
TGGCACGAGGCAAATGCTACGAGGATTCTCCTCATGCGGATTAGTTTACG	TcGCACGAGGCAAATGCTACGAGGATTCTCCTCATGCGGATTAGTTTAtG	4.41055	4.47947	7.9881	3.50863	4.9597	4.72737	4.84426	4.32559
CCCCGGTTTTCTGGAGCTCGCCAGATGGGAAAGCACCGATAAGATGATAA	CCCCGGTTTTCTGGAGCTCGCCAGATGGGAAAGCACCGATAAGAaGAaAA	4.15086	4.34587	7.85442	3.50855	5.73991	4.51594	5.6327	4.64808
CCGATAGAACGCTGTGAGGCAGAGCGTAGTACAATGCCGTGAAAGTTCCA	CCGATAGAACGCTGTGAGGCAGAGCGTAGTACAtTGCCGTGAAAGTTaaA	4.45365	4.54593	8.05391	3.50799	7.92654	6.62316	8.102	6.72598
GCACGCTGGCCTTGCTGGACACAGTCGCGCTAGGACAAGGATGTACCGGA	GCACGCTGGCCTTGCTaGAaACAGTaGCGCTAGGACAAGGATGTAtgaGA	4.92448	4.49436	8.00215	3.50779	4.6653	3.50719	5.79221	3.2128
TCGAGATCCACAAGCGACGCAATTGAGCATATCTGGAAGACAATGTAGCA	TCGAGATCCACAAGaGAaGCAATTGAGCATATCTGGAAGACAATaTAGCA	4.34049	4.5317	8.03909	3.50739	8.07993	6.53125	8.25683	6.71054
TCTAACGATGAAAAAGGACCCGGGGATCAATGGCAAGGAGTGATTCACGA	TCTAACGATGAAAAAGGACCCGGGGATCAATaGCAAGGAGTGATTCtaGA	4.10261	4.56837	8.07507	3.5067	4.48706	4.18771	4.55908	4.12854
CGTGCAATGTGTTGAGCGATGAGTGTGTGGTGCCTCGGCTGCATTGCAAA	CGTGCAtTGTGTTGAGCGATGAGTGTGTGGTGCCTCGGCTGaATatgAAA	4.32625	4.63821	8.14324	3.50502	5.68086	4.41346	5.48336	4.69319
CCCAGAGCCTGGCAGAAAGCTATGTCTAGACGGTATGAAAACCGGATTAA	CCCAGAGCCTaGCAGAAAGCTATGTCTAGACGGTATGAAAACCGGATaAA	4.752	4.51274	8.01346	3.50072	4.95532	3.80027	4.56138	3.72613
ACAAATGTGTACTTGTTAGCGATGCAACTTAGCCCGCAGGCAGCACGTGG	ACAAATtTGTACTTGTTAGCGATGCAACTTAGCCCGCAGGCAGCAtGatG	4.6413	4.5521	8.0528	3.5007	5.907	4.60801	5.27916	3.89385
GCTTCGAATATAGTAGATGCTTATCTGGAAGTACGGTATGTCAAAGTACG	GCTTCGAATATAGTAGATGCTTATCTGGAAGTACGGTATGTCAAAGTAtG	4.92125	4.68281	8.18284	3.50003	4.75325	4.34048	4.7965	4.36265
GGATACATCCCGTTAAGGGGGGGTAAATATAGCAATGTATAGTCTGATCC	GGATACATCCCGTTAAGGGGGaGTAAATATAGCAATGTATAGTCaGATCC	4.05932	4.37617	7.87424	3.49807	4.27525	3.48576	4.11504	3.40996
AGCCAAGGGCTTGACAGGGCGGGGATGTACGACGGTGAGGCTCCCGGCGG	AGCCAAGGGCTTGACAGGGCGGGGATGTACGACGGTGAGGCTCCCGGatG	3.47829	3.44826	6.94594	3.49768	3.8361	4.10931	3.66623	4.26527
TGTGATGGTAAGCGCATCTCCGCGGGACTGTATGATCAGTCTTCGGGAAG	TGTGATaGTAAGCGCATCTCCGCGGGACTGTATGATCAGTCTTCGGGAtG	4.7663	4.60025	8.09775	3.4975	5.81555	5.15645	6.12626	5.18173
CTGCCAATCTTGCATGAGAACCGTATCAGATGATGTGAACCGGAACGTGA	CTGCCAATCTTGCATGAGAACCGTATCAGATGATtTGAACCGGAAtGaGA	4.60913	4.6458	8.14211	3.49631	5.91737	4.30863	6.3833	4.68843
CCAGCAGGGCAAGTAAACCAATAACGTCTGGCTAAATAGAATGTCCGGCC	CCAGaAGaGaAAGTAAACCAATAACGTCTaGCTAAATAGAtTGTatGaCC	4.9889	4.70011	8.19633	3.49622	8.26058	6.57703	8.40575	6.58636
AGCCTACGTTACTTCTAAGGGGGAGGCCGAATGGGATCGATGTCCGCAAT	AGCCTACGTTACTTCTAAGGGaGAGaCCGAATaGGATCGtTaTCatgAAT	4.6508	4.58369	8.07967	3.49598	8.24715	6.71661	8.41116	6.71035
CTGAGTCAGCGATTCAGGCGTAATGTTAAACGTAGGTTCTCAATATGGTG	CTGAGTCAGCGATTCAGGCGTAATGTTAAACGTAGGTTCTCAATATGaTG	4.57063	4.69251	8.18778	3.49527	4.87358	3.99715	4.57329	4.00418
AGCATTGACGCTTCAAGCCGTATGACTATGATTTGGTGGATCGGCAGCAA	AGCATTGACGCTTCAAGCCGTATGACTtTGATTTaGTGGATaGGatGaAA	4.77022	4.67473	8.16977	3.49505	6.8941	5.83376	7.18477	5.74065
CCAAGCCGCGATGTCGGAAATACCACCATAAAGAAACCCCAACAGACAAG	CCAAGCCGCGATGTCGGAAATACCACtATAAAGAAACCCCAACAGACAtG	3.72226	4.51785	8.01197	3.49412	4.89036	3.40468	4.87839	3.27868
GAGTATATGGGGTGTGTATCTGCGAAACGGCATGCCTGCTGGCGCTTGAG	GAGTATATGGGGTGTGTATCTGCGAAACGGCATaCCTGCTGGCGaTTatG	3.6367	4.52294	8.01654	3.4936	5.9608	4.91988	5.52625	4.69217
CCGTGTGCCAGCTGGGCAAACAATGTAAACGGTCGGCGAACATCAGAGTA	CCcTtTGCCAGCTGaGaAAACAATGTAAACGtTCGGCGAACATCAGAGTA	4.45266	4.43267	7.92234	3.48967	4.79708	3.73791	5.15155	3.86215
CAGGGGGATGTAGGAAGTATGTAGTTCATCAATCTCAAAGTCCGTTACAA	CAGGGGGATGTAGGAAGTATGTAGTTCATCAATCTCAAAGTCCGTTAaAA	4.15792	4.6066	8.09622	3.48962	4.58805	3.31954	4.3308	3.75073
CCTGATTGGTTTGGAATGGGGTAGATTCCGGGTCTTCTGTGCTTCTCGAG	CCTGATTGGTTTGGAATGGGGTAGATTCCGaGTCTTCTGTGCTTaTCatG	4.79506	4.57032	8.05902	3.4887	4.87798	3.84204	5.45641	4.49228
TCGACGTAATTAAACCGAAATGAATCAACCAAGCGCTTAGCTGGCGGACA	TCGAaGTAATTAAACCGAAATGAATCAACCAAGCGCTTAGCTaGatGACA	4.09871	4.63207	8.11967	3.4876	5.35475	4.03838	5.35815	4.14452
CTAATGGGACGGGTCGACAGACGGTTGAACGGAAAAGTCAGACGAGGACC	CTAATGGGACGaGTCGACAGACGGTTGAACGGAAAAGTCAGACGAtGACC	4.99428	4.60979	8.0954	3.48561	4.81333	4.55628	5.07593	3.65926
GTAAACGATACCCACTGGCATGTGGAGAAACGCAGTACCGAGGGTCGAAG	GTAAACGATACCCACTaGCATtTGGAGAAACGCAGTACCGAGGGatGAtG	4.62101	4.64618	8.13073	3.48454	8.21585	6.78422	8.4272	6.59805
AACTCCCTTCTTACATACAGTGAAGTGCCTATGACATCAAACATGGAGAG	AACTCCCTTCTTACATACAGTGAAGTGCCTATGACATCAAACATaGAatG	4.79251	4.48935	7.97329	3.48394	5.96295	4.99374	6.41604	5.20899
TCGTCTCCATAATGCCACCGGATGGGATCTAGCGATCGTTATTGATCCTT	TCGTtTCCATAATaCCACCGGATGGGATCTAGCGATCGTTATTGATgaTT	3.27425	4.52418	8.00635	3.48217	6.30495	5.4506	6.42294	5.21912
CACAGATGTAGGCGAACCAACTGCCACCAAATCGTCTATGATTGTCAATA	CACAGATGTAGGaGAACCAACTGCCACCAAATCGTCTATGATTGaCAATA	5.04441	4.52922	8.0111	3.48188	4.95405	4.46835	4.86978	3.90784
GCGACATCGTACTTAGCCTGTCGTCCGATGTGTTTGCGAGGTATGACTCT	GCGAaATCGTACTTAGCCTGTCGTtCGATGTGTTTGCGAGaTATatgaCT	4.81863	4.65282	8.13401	3.48119	6.22264	5.19793	6.61229	5.6027
GCTACCCGTCGTAATGATAATTGGAAAAAACACTGGAATAACAACGAAGT	GCTACCCGTCGTAATGATAATTGGAAAAAACACTaGAATAACAACGAAGT	4.42198	4.41181	7.89225	3.48044	4.58774	3.41044	4.08705	3.12396
CTAATATGAATCATATTATTTCTGGCAACCTTCCTCGGTGCTAGGGGTCT	CTAATATaAATCATATTATTTCTGGCAACCTTCCTCGGTGCTAGatGaCT	4.93068	4.664	8.14439	3.48039	8.18272	6.58026	8.23448	6.5765
ACTGGGCCTACTGATGCGATGCCCGAGGGGCTAAGAGAGGGCCATCAACC	ACTGGGCCTACTGATGCGATGCCCGAGGaGCTAAGAGAGaGaCAaCAACC	5.17943	4.20063	7.67859	3.47796	4.48271	3.56692	4.33868	4.04059
CGATAGATGAATGAAGAGTCCCGGTACCCTAGCAAGGGAGACTCAGGAGA	CGATAGATGAATGAAGAGTtCCGGTACCCTAGCAAGaGAGAaTaAtGAGA	5.05155	4.71789	8.19564	3.47775	5.65161	5.03839	6.14073	3.94571
AGTCCAGGGTAAATGAACCCAGCGCATGGACTCCTTAAAGGATCAAAGCT	AGTCCAGaGTAAATGAACCCAGCGCATaGACTCCTTAAAGGATCAAAGCT	4.20676	4.59782	8.07391	3.47609	5.99321	5.28887	5.86112	4.86417
CTCAGACGACATAGCACTCTAACAGCTAAATATATGATGAGGAACAAATC	CTCAGAaGAaATAGCACTCTAACAGCTAAATATATGATGAGGAAaAAATg	4.22658	4.73397	8.20872	3.47476	5.79078	4.48432	5.71378	4.37227
CACAATCCGCAGCGCAGCCGGTGCATGACACTGGGCACATAAGATGTATC	CACAATCCGCAGaGCAGCCGtTGCtTGACACTaaGCACATAAGAaGTATg	4.48199	4.47639	7.95084	3.47445	8.1276	6.65239	8.27921	6.55013
AACGGCTCACAGACCCTCTCGGCAGATCAAATGGTGCATACCACGATCGG	AACGGaTCACAGACCCTCTCGGCAGATCAAATaGTGCATACCACGATatG	4.74887	4.43359	7.9078	3.47421	7.97798	6.54052	8.18578	6.52059
GTTAGTGGCGAAGGATGTAAGTATCCATAGTGAGACACGCCTGATGTAAA	GTTAGTaGCGAAGGATtTAAGTATCCATAGTGAGACACGCCTGATGTAAA	4.29405	4.62927	8.10237	3.4731	6.83893	5.71479	7.24676	5.31396
ACGTGACGGCCTCCGCGGGGGGATCGCAACGGATCATCCCATGGATCAAA	ACGTGAaGGaCTCCGaGaGGaGATCGCAACGGATCATCCCATaGATgAAA	3.34868	4.57195	8.04396	3.47201	7.85458	6.60877	7.92825	6.55251
CGAAAAGTTAGTCCAATGGCGTAACCAGTAAAATAGCGGAACCACCCGAA	CGAAAAGTTAGTCCAATaGCGTAACCAGTAAAATAGCGGAAaCAatgGAA	4.31948	4.69324	8.16442	3.47118	8.21709	6.75706	8.45583	6.70296
AATCAAGCTTCAGTGGGCAGAATGTGCAAGTCGCCTCACCGGACTCGATC	AATCAAGCTTCAGTGaGCAGAATGTGCAAGTCGCaTCACCGGACatGATC	4.74085	4.57666	8.04725	3.47059	5.50748	4.03039	5.2663	4.16826
CAGAATCTGTAGGCGGATGCCACCTATGTTCGGCCTGGAGGATGCAATAA	CAGAATCTGTAGGCGGATGCCACCTATGTTCGGCCTaGAGGATGCAAaAA	3.99671	4.37513	7.84423	3.4691	5.49871	4.02532	5.11561	5.20109
AGGACAACCTCAGGCGGCTGCAAAGAGGTCGACTGTGCGAGTATGTCACA	AGGAaAACCTtAGGaGGCTGCAAAGAGtTCGACTGTGCGAGTATaTgACA	4.93602	4.56356	8.03079	3.46724	8.0646	6.6288	8.06601	6.60587
CCGGACCATGGCAATATAAACCATACACTCCGTCATATGGTCGTTTAAAC	CCGGACCATaGCAATATAAACCATACACTCCGTCATATaGTaGTTTAAAa	4.93642	4.56029	8.02703	3.46675	8.09673	6.54373	8.17441	6.54618
ATGGATGCGGAATACTGGTATTCTAGAGTTCCGGTGCGGGCTGGGTAACG	ATGGATGCGGAATACTGGTATTCTAGAGTTCCGtTGCGaGCTGGaTAAtG	4.37726	4.63209	8.09869	3.4666	5.63974	4.0729	5.22732	4.1393
ATTAGACCCCGAGGATGGAGTTCCTGCAACAAATGTAAAGGTCGATAAAC	ATTAGACCCCGAGGATaGAGTTCCTGCAACAAATtTAAAGGTCGATgAAa	4.5516	4.66083	8.12621	3.46538	8.12531	6.50395	8.29481	6.67011
GGTTACGGTGAGCGCCATGGCCCGCCCCTGAGTATGTAATACAATCATAA	GGTTACGtTGAGCGCCATaGCCCGCCCCTGAGTATGTAATACAAaCAaAA	4.39318	4.23426	7.6995	3.46524	4.69844	3.48544	4.77056	3.81473
GAATGCAACCCAGGTATGAAGAAAGTCTTTGGGAGACGAAAATTTGACTC	GAATaCAACCCAGGTATGAAGAAAGTCTTTGGGAGACGAAAATTaGAaTg	4.06997	4.68041	8.14488	3.46447	5.5113	4.24013	5.66974	3.69014
TTTACTTGGCGCGAGGGTCACAGTAAAGCGTATGGATTCGAGCCACCGGG	TTTACTTGGaGCGAGaGTCACAGTAAAGCGTATaGATTCGAGCCACaatG	4.61501	4.71952	8.18349	3.46397	8.25773	6.72649	8.42092	6.71717
GATGCACATCATAGCGCAGAATGTAAATATATGACGTATTGGCGAGTTTG	GATGCACATtATAGCGCAGAtTGTAAATATATGACGTATTGGCGAGTaTG	5.05904	4.72648	8.19027	3.46379	6.64442	5.33387	6.30018	5.26482
ATGAAAAGATCAAACAGTTTACAGCAGAAACTCACAAGTATGATACATCC	tTGAAAAGATCAAACAGTTTACAGCAGAAACTCACAAGTATGATACATCC	4.72315	4.62062	8.08434	3.46371	5.00723	4.26327	5.27199	4.22603
CTCTGACAATGCGAGCGCTGCTCCGGCGGGGCGCGATATAGTTCACAAAT	CTCTGACAATGCGAGaGCTGtTCCGGaGaaGaGCGATATAGTTCACAAAT	4.88521	4.61082	8.07432	3.4635	5.32273	4.45141	5.4979	3.95208
TTGGCCGAATTGACCCCGGTGGCCTGGCAACCAGTTATGATGCGGCGCGA	TTGGCCGAATTGACCCCGGTGGCCTaGCAACCAGTTATGATGCGatGaGA	4.01442	4.24654	7.70968	3.46314	5.03214	4.04841	4.98347	4.34784
GATCCCCAAGAGATGTGCATCCCTTGTGTGTACGTCCCGGATTTAGGTGT	GATCCCCAAGAGATtTGCATCCCTTGTGTGTACtTCCCGGATTTAtGaGT	4.70014	4.70777	8.17064	3.46287	8.19754	6.51547	8.27565	6.5768
CCAAATTTCATCGGTGAGATAATGGTCGGTCAGAGTAAACGGTGTCGACA	CCAAATTTCATCGGTGAGATAATGGTCGGTCAGAGTAAACGaTGatGACA	4.3077	4.72962	8.1923	3.46267	5.35318	4.20113	5.34164	4.53816
GACGAGTACCGAGAGAAGGAACTCTTCCATAAAGCCATGTCCCGACGGAG	GACGAGTACCGAGAGAAGGAACTCTTCCATAAAGCCATGTCaCGAtGatG	4.60551	4.63306	8.09567	3.46262	5.41739	4.27949	5.36863	3.92525
CCGTAGTGAAGGTTGCACAAACTAAGTAAATGCCATGGAGGAATGGGGAT	CCGTAGTGAAGGTTGCACAAACTAAGTAAATaCCATaGAGGAATatGaAT	4.37516	4.69277	8.15501	3.46225	8.24062	6.64466	8.41808	6.56525
ATAACAAGCCCGCATGACGCGTGATTGGGAACCCAAGTACGCGATCACCG	ATAACAAGCCCGCATGAaGCGTGATTGGGAACCCAAGTACGCGAaCAatG	4.96621	4.55901	8.02126	3.46224	4.6807	3.98729	4.76942	4.2087
AACAGAAGTGCCGCCTCATCCAATTCGGGAATCTCCGTGATGTGGCGGTT	AACAGAAGTGCCGCaTCATCCAATTCGGGAATCTCCGTGATaTGatGGTT	4.11312	4.63936	8.10148	3.46211	8.17747	6.59761	8.2336	6.57353
TCCCAGCAGAAACAAAGGATCATGATGCGAGTAATCAAGTTCTCCTCAAA	TCCCAGCAGAAACAAAGGATCATGATGCGAGTAATCAAGTTCTCaTgAAA	4.92314	4.75534	8.21594	3.4606	5.26403	3.75063	5.30771	3.98838
TATTGGGCGCTTCTTGTGCAAAATGTAAGCAACATATTTATAGTTTTATA	TATTGaGCGCTTCTTGTGCAAAATGTAAGCAACATATTTATAGTTTTATA	4.65763	4.72565	8.1861	3.46044	4.8534	4.29868	4.85579	3.65532
TAGCCCGGTGCACTCTAGGAAAAATCCAAACTTTAAAAATATGAAAATAA	TAGCCCGtTGCACTCTAGGAAAAATCCAAACTTTAAAAATtTGAAAAaAA	4.553	4.61176	8.07144	3.45968	8.14946	6.40328	8.20542	6.2756
AATGATTTGCTGTGAACCGCGGTCTCTTCAATAAAATAACGATATGTATC	AATGATTTGCTGTGAACCGCGGTCTCTTCAATAAAATAACGATAaGTATg	3.83418	4.72561	8.18503	3.45942	7.53312	6.0224	7.64058	5.70895
ACGCAGGTCGACACCGCGTAAGTCGGGATGCAATCAGCAAGTATCACAGC	ACGCAGtTCGAaACCGCGTAAGTCGGGATGCAATCAGCAAGTATaACAGC	4.17978	4.40662	7.8645	3.45788	4.51964	3.58382	4.38967	3.60555
CGCGGGAATGCGACCGGTAAGGTGGAAGCCGGATGACTATAGTTAACCAT	CcCGGGAATGaGACCGGTAAGGTaGAAGCCGGATaACTATAGTTAtgaAT	4.66615	4.59665	8.05419	3.45754	6.14126	4.94988	6.14056	4.79096
AGATGCTATGTGTTGGCCCAATCCGTAAATTATATCCTGGACGCTAGTCA	AGATaCTATtTGTTGGCCCAATCCGTAAATTATATCCTaGAaGCatGaCA	4.36723	4.73419	8.19162	3.45743	8.26531	6.69128	8.60515	6.61251
CTACACAGGCCGAGTTTATGAGACACTAGAATGGGAAGGACACTTCCTAG	CTACACAGGCCGAGTTTATtAGACACTAGAATaGGAAGGACACTaCCatG	4.68979	4.63694	8.09337	3.45642	8.09543	6.63643	8.32786	6.68091
GGTTAGTTCCCGACGGCCGGTATGGTACGATCGGGTCCCATCTGGTGATA	GGTTAGTTCCCGACGGCCGGTATGGTACGATCGaaTCCCATaTGaTGATA	5.0461	4.40207	7.85676	3.45469	4.69202	4.25249	4.80187	4.46544
TATCAGATGATTGACGGAATGATAATTACGGCAGATAAGGTTTACTTCGA	TATCAGATGATTGACGGAATGATAATTACGGCAGATAAGGTTTACTTaGA	4.69151	4.65473	8.10764	3.45291	4.67377	3.66992	4.6877	3.65595
CATCAGCATAGGCACGAAGATGCCACTTAATGGTTAGTAGCACGGACGCG	CATCAGCATAGGaACGAAGATGCCACTTAATaGTTAGTAGCACGGAaatG	5.23975	4.66407	8.11639	3.45232	4.98475	4.09222	4.99939	4.45396
CCACTTGGGTGAGCGCGTTAAGGGATGAAAGAGGCCTGTTCCGTGAACGG	CCACTTGGGTGAGCGCGTTAAGGGATGAAAGAGGCCTGTTCCGTGAAatG	5.32404	4.56425	8.0163	3.45205	5.16158	4.80325	5.4978	4.53168
CCAAATGGGTTATCTCTCAAGTGGCATCGGGGCGGGATCGTGATAATTCT	CCAAATGGGTTATCTtTCAAGTGGtATCGGaGaGaGATCGTGATAATaaT	4.86823	4.58036	8.03233	3.45197	5.52634	4.1951	5.33991	4.2495
AGTGTGTGCGGCTATGGGCGAAATAGAAAGTCAATCCTAATAGAATATTA	AGTGTGTGaGGaTATGGGCGAAATAGAAAGTCAATCCTAATAGAATAaTA	4.78681	4.65824	8.10941	3.45117	5.33015	4.04044	5.57501	4.53103
AAATTCACATGTAGGGGTGATCCGGGAGAACCACCCAAGACGGGGGCGAC	AAATTCACATGTAGGaGTGATCCGGGAGAACCACCCAAGACGGaatgaAC	4.2953	4.51306	7.96366	3.4506	6.10798	4.87907	5.94789	4.61144
CCTATCAGGCGGACGGTATCAGGTTTCGGAGCAACAAAGGAACATGGACT	CCTATCAGGCGGACGGTATCAGGTTTCGGAGCAACAAAGGAACAatGACT	4.77509	4.77455	8.22483	3.45029	8.17118	6.65107	8.22275	6.62283
AGAGTTCGAGCAATAGAACTACCGGCGGATCCGAGCTTTGACCATGTCGT	AGAGTTCGAGCAATAGAACTACCGGaGGATCCGAGCTTTGACCATtTaGT	4.41573	4.57587	8.02504	3.44918	7.99122	6.58362	8.19036	6.52211
GAGAAAAAACACGAAACCGCGATGATACGCCCTGAAAGGCATACCACCAC	GAGAAAAAACACGAAACCGCGATGATACGCCCTGAAAGGCATACaACCAC	4.24934	4.29071	7.73983	3.44912	4.38355	3.01431	4.45592	3.69953
GGATTCCGGACGATTTGGCGACAGAATAATGTGAAACTATTACGACATCC	GGATTCCGGAaGATTTGGCGAtAGAATAtTtTGAAACTATTACGACATCC	4.87726	4.63717	8.0863	3.44912	8.11615	6.76317	8.14512	6.53185
CCTAACCGGATTGGGCATATAGTCCCAGAGGCATCTATCATGCGGCTGCG	CCTAACCGGATTGGGCATATAGTCCCAGAGGCATCTATCATGCGaCTatG	4.53427	4.56646	8.01459	3.44813	5.42987	4.46236	5.41174	4.76679
CCGTAAGGGTAGATGGGGAGGATTCCATCAATAGGACGGGCCACGAACCA	CCcTAAGaGTAGATaGGGAGGATTCCATCAATAGGACGaGCaACGAAaaA	4.68072	4.48412	7.9321	3.44799	8.07418	6.45198	8.15542	6.53782
CAACTTAATATTTCTTTCATCGAGAAAAGCTGCTCTAGCTATGTCAGGTT	CAACTTAATATTTCTTTCATCGAGAAAAGCTGCTCTAGCTATGTatGGTT	5.01701	4.71551	8.1614	3.44589	4.71928	4.00633	5.16202	4.00362
CACTGGTTAGCACGTCGCAATAGCCATATGCGATCAACAGACTACTATGT	CACTGGTTAGCACGTCGCAATAGCCATATGCGATCAACAGACTAaTgaGT	4.95026	4.50564	7.9513	3.44565	6.32864	5.47242	6.66057	5.54609
GTAGGAATCCTCCCATTTACGTGCCCGTATGTAACAACGAGCGATGGTTA	GTAGGAATCCTCCCATTTACGTGCCCGTATGTAACAACGAGaGAatGTTA	4.87158	4.57361	8.01914	3.44553	6.1593	5.3075	6.4243	5.41295
CTATACATCTTTGTATGGTTATACGCAGGATCAGACATGTGATCTAACCC	CTATACATCTTTGTATaGTTATACGCAGGATCAGACATGTGATCaAACCC	4.42032	4.68088	8.12629	3.44541	4.84366	3.41609	4.60691	3.41777
AAATATCCCTACAGACAATAAACTATGACGCTGTATCAGGCTTGGGCGAA	AAATATCCCTACAGACAATAAACTATGACGCTGTATCAGGCTTGaGaGAA	4.36393	4.65466	8.09942	3.44476	5.55286	3.8287	5.29665	3.9465
CACATCGTACAACAACTTGCCCAAATACACTTTATGATGTGGCGCTGCAA	CACATCGTACAACAACTTGCCCAAATACACTTTATGATGTGGCGaTGaAA	4.42318	4.68341	8.12801	3.4446	5.28516	4.18715	5.33117	4.11906
CCAACCCCTGGCCAGCTTTAGCACTGGAAAGGCATTACATGATGATGTAA	CCAAaCCCTaGCCAGCTTTAGCACTaGAAAGGCATTACATGATGATGaAA	5.13194	4.7801	8.22406	3.44396	8.23043	6.55705	8.40865	6.45818
CAAATGCAGTCAACCGGAGCGCCAGCGCAAGAGGTATTTGGGAAGTGTCC	CAAATGCAGTCAACCGGAGCGCCAGaGCAAGAGGTATTTGGGAAaTGaCC	4.34053	4.57513	8.01893	3.44379	5.08581	4.65825	5.4589	3.93841
AGGATAAAGCTCTCGAAGGCGGTCAAGGGGGACATGTGGCCCGAGGAATG	AGGATAAAGCTCTCGAAGGaGGTCAAGGGGGACATGTGGCCaGAaGAATG	4.24334	4.62518	8.06879	3.44361	4.70379	4.00951	4.62079	3.49446
AGAGTGCAGCAGGGAAAATCGAGGATCGATCCGTGACAAATGGGTCACCG	AGAGTGCAGCAGGGAAAATCGAGGATCGATCCGTGACAAATaGGaCAatG	4.86503	4.72768	8.17071	3.44303	8.21093	6.71033	8.3611	6.72088
CTAAAAATGACTGCGTGACACGTGACAACTGCGGGTACCTAAGCGTCATA	CTAAAAtTGACTGCGTGACACGTGACAACTGCGaGTACCTAAGCaTgATA	4.64423	4.50867	7.94942	3.44074	8.20383	6.65453	8.35744	6.62467
CCCGCTATGTACTTTTACCGAGTTACATTGGGTTTGAGAGTACCATACGA	CCCGCTATGTACTTTTACCGAGTTtCATTGGGTTTGAGAGTACCATAaGA	4.79633	4.72462	8.16252	3.43791	5.26721	4.36661	5.00266	4.00025
GCAACCCGAACAAGTTCGCCAAGGGCCACGGATGTGGCTCAGTAGGAAAG	GCAACCCGAACAAGTTCGCaAAGaGCCACGGATtTaGCTCAGTAGaAAtG	4.90575	4.683	8.11937	3.43637	8.17966	6.62937	8.34167	6.69275
CGGGACTAGGTTTATGCATCGATCACGAGCACCGATGAAAAGATCATCAC	CGGGACTAGtTTTATGCATCGATCACGAGCACCGATGAAAAGATaATaAC	3.84941	4.50759	7.94364	3.43605	5.56474	4.61236	5.53679	5.23472
AGGTGTTAAGGCGTTAGCGGGATGAATAGACGTAGCGAGTTCCGACTGAC	AGGTGTTAAGGaGTTAGCGaGATGAATAGACGTAGCGAGTTCCGAtTGAC	4.53172	4.63638	8.07192	3.43554	4.82938	3.95179	4.52036	4.15948
CCGATGCGTGACCAGCTTGAGAACATGGTGAAGTAATGGCTATCACGGTA	CCGATGCGTGACCAGCTTGAGAACATaGTGAAGTAATaGCTATCAtGGTA	4.43637	4.71903	8.154	3.43497	6.84985	5.20928	6.59327	5.25789
GACGCCCCCGAGGCTCAGATCGGCATGACGTTTAGAAGGTAGTTGCTATC	GAaGCaCCCGAGGaTCAGATCGGCATGACGTTTAGAAGGTAGTTGCTATg	4.50157	4.71687	8.1518	3.43493	5.3236	4.44376	5.11471	4.19348
ATCATTGATGATGTGTTAAGGTGTCCGACATAAGACCCTGAAGTCATGAT	ATCATTGATGATGTGTTAAGGTGTCCGACATAAGACCCTGAAGTatTGAT	5.04355	4.65401	8.08676	3.43276	5.99041	4.61524	6.16026	4.01242
CACTGAGGCAGAGTAAATATGGAGATCATGAATGTCAGTTCTGCATGAGT	CACTGAGGCAGAGTAAATATGGAGATCtTGAtTGTCAGTTCTGCATGAGT	5.23025	4.74885	8.18047	3.43162	4.82205	3.52389	4.79393	3.67021
TACGGAATCATAACGATCGTACAAGATGCTATTCACATAACGGGTTACTT	TACGGAATCATAACGATCGTACAAGATGCTATTCACATAACGGGaTgaTT	4.54522	4.69207	8.1233	3.43123	4.6048	4.50709	4.85073	4.17221
CAGGATAAATTAGATTATAATGGTTAAATTGACGGAAAACATCCAATACG	CAGGATAAATTAGATTATAATGGTTAAATTGACGGAAAACATCCAATAtG	4.6679	4.82383	8.25492	3.43109	4.8924	3.57918	5.11148	3.63401
CCGGACCCGAGACATGATCGAGTGGCGCGGGACTTAACACAAAGTTAAAA	CCGGAaCCGAGACATGATCGAGTaGaGCGaGACTTAACACAAAGaTgAAA	5.21058	4.78763	8.21867	3.43104	5.62456	4.82319	6.05726	4.38633
AATGTGTTCCCGGAAGGAGCATCGGCCGGTAACCACGATTTGGTCTGTAC	AATGTGTTCCCGGAAGGAGCATCGGCCGGTAACCACGATTTGGTaTGaAC	4.30404	4.46488	7.89524	3.43036	4.52078	3.95685	4.71134	4.3079
CTTTGACTGACCGTAAGCATTCCGATAATGTCTGTCGGCAAATTGATTAG	CTTTGACTGACCGTAAGCATTCaGATAtTGTCTGTCGGCAAATTGATatG	4.92939	4.7289	8.15853	3.42963	8.20869	6.74504	8.38809	6.77901
GTGAACCTGGTTTAGGCCACGCATCTATCGAGCATGGCATGATCCATCGA	GTGAACCTGGTTTAGGCaACGCATCTATCGAGCATaGCATGATCCATaGA	4.40928	4.72521	8.15259	3.42738	8.17389	6.83675	8.35696	6.61111
CGGGTGCCCTGAAAAATTTCCTGCAGTATCCTGCTGGACTATGTGCGCGA	CGGGTGCCCTGAAAAATTTCCTGCAGTATCCTGCTaGACTATGTatGaGA	4.94264	4.696	8.12285	3.42685	4.58246	3.96844	5.2562	4.28936
TAGGAGTAGAGTAGGCGGTAAATAAGGCTCCGTGATGCTCAAAAAGTTAT	TAGGAGTAGAGTAGGaGGTAAATAAGGCTCCGTGATaCTCAAAAAGTaAT	4.75994	4.64976	8.07321	3.42345	8.09321	6.49944	8.1704	6.44396
CCTGTAATTAACTAATCTTGAAATGCCGTTAACATTGCGACTTCTATGGT	CCTGTAATTAACTAATCTTGAAATGCCGTTAACATTGCGACTTCTtTGGT	4.72234	4.4526	7.87595	3.42336	4.43785	3.72195	4.50955	3.71325
TATTTGACAAGGGTAGTTACCGTAAACGGTATGATACGAATGGCCGGATT	TATTTGACAAGGGTAGTTACCGTAAACGGTATGATACGAATaGCatGATT	5.25235	4.77267	8.19471	3.42204	5.56108	4.32582	5.68456	4.67649
CGAAAAAAAGAGCACGACTAAAGAATGTGAAATCCCTGGTGGTATTAGAC	CGAAAAAAAGAGaACGACTAAAGAATGTGAAATCCCTaGTGaTAaTgaAC	4.93391	4.78704	8.2086	3.42156	4.68709	3.90107	5.11647	3.96321
GTAAATACCAGATATAAGTTCAGATGATGTGAGCGCAAGAGCCGGTGTTC	GTAAATACCAGATATAAGTTCAGATaATtTGAGCGCAAGAGaCGaTGTTC	4.54579	4.74433	8.16234	3.41801	8.23903	6.71191	8.58463	6.57962
CAGCAATGACAGAACCGGAGAATCTGTGAGTCACAGCCTAAAGGGTCTAG	CAGCAATGACAGAACCGGAGAATCTGTGAGTCACAGCCTAAAGGaTaatG	4.11157	4.68165	8.09937	3.41772	5.07179	3.58774	4.91166	4.05872
CTGTGATGATATGACCACAGGAGTAAGGCAACGCCTCGAAGACACACACC	CTGTGATGATATGACCACAGGAGTAAGGCAACGCCTCGAAGACAatgACC	4.42207	4.62337	8.04003	3.41666	4.72677	3.85528	4.37143	3.81721
CCGGCTAGAAAGTTAAACGATGAGGTGATCAGGCATATGGTAATAAGAAT	CCGGCTAGAAAGTTAAACGATGAGGTGATCAGGCATATGGTAATAtGAAT	5.20135	4.78293	8.19871	3.41578	4.58449	4.23055	4.93874	4.26916
CCAAAGGTGGACTGCACAGGCGTAAGCGTGCTCGTGGGTATGGACGTGCA	CCAAAGtTGGACTGCACAGGaGTAAGCGTGCTCGTGGGTATaGAaGTGaA	4.26417	4.32872	7.74299	3.41427	7.85672	6.50055	7.87332	6.48414
CACGAGATTACTAGGCCCTAACTACAGCGTCTCAATGACACGGGGACGGG	CACGAGATTACTAGGCCCTAACTACAGCGTtTCAATGACACGGGGAaatG	4.58526	4.57969	7.9934	3.41371	5.32182	4.79225	5.32155	4.61993
AACTATGCAGTGGTGAGATCCCCATGGATTGAATTAGAACGATGAACCTT	AACTATGCAGTGtTGAGATCCCCATaGATTGAATTAGAACGATGAtgCTT	5.45902	4.77143	8.18179	3.41036	6.63832	5.15201	6.34486	4.91352
CGTCAACTGATGTGCAGATTAACCTAGGTGGGTGGTATATATAATGGTCA	CGTCAACTGATtTGCAGATTAACCTAGGTGGGTGGTATATATAAatGaCA	4.5315	4.63953	8.04915	3.40963	8.04853	6.60526	8.0329	6.58648
CCGGTGTGGATTAGTATGAAACTCCAGCGGATGCAACCATCGAAACGATT	CCGGTGTGGATTAGTATGAAACTCCAGCGGATaCAACCATCGAAAtGATT	5.17917	4.65403	8.06353	3.4095	5.30942	4.34063	5.33179	4.4132
GGAACTCGATACAGCATGAATTGGCTGACGGAGCATTTTCTCAAATAGTT	GGAACTCGATACAGCATGAATTGGCTGACGGAGCATTTTCTCAAATAGTT	3.90701	4.70473	8.11342	3.40868	4.70473	3.98753	4.44802	3.96269
GGACGTGAATATAAGCTTAATCTGATCGGGGATGCGTCGAATAGACACTT	GGAaGTGAATATAAGCTTAATCTGATCGGGGATaCGTCGAATAGACAaTT	4.84293	4.65343	8.06151	3.40808	8.12836	6.50022	8.20829	6.54867
CCAACACCTCCTAACACCTATGGTTATGACATAGATGTGGTCTATTCAAA	CCAAaACCTCCTAACACCTATGGTTATGACATAGATtTGGTCTAaTgAAA	4.52681	4.70069	8.10867	3.40798	6.02538	4.65973	6.53344	5.04125
CTGCCGGTGCCAAAGCTCACGCATCGTTCAAATACTGCAGAGATGCTTAA	CTGCCGtTGCCAAAGtTtACGCATCGTTCAAATACTGCAGAGATGCTaAA	4.71668	4.66844	8.07578	3.40734	5.50385	4.29472	5.47192	4.55674
AAAATTACCATATGTACGCTCATAAGAATTTTCGATGAGTGAAATCAAGC	AAAATTACCATATtTACGCTCATAAGAATTTTCGATGAGTGAAAaCAAGC	4.14801	4.63621	8.04279	3.40657	5.26372	4.7755	5.06571	4.54903
CCTTCAGCAGCTTCGCATGGCTGCCATTGGTTATTGGATAGCATCGAAAA	CCTTCAGCAGCTTCGCATGGCTGCCATTGGTTATTGGATAGCATaGAAAA	5.2157	4.66556	8.07141	3.40585	6.07181	4.95163	6.27165	4.95394
CATAACAGTAACTAGCAATGCCTATGCAAAAAAATGCCTAGTCATTATTG	CATAACAGTAACTAGCAATaCCTATaCAAAAAAATGCCTAGTCATTAaTG	4.96283	4.7733	8.17835	3.40505	5.4648	4.07486	5.54613	3.90165
TTCATTCAATGTAATGAGACTATAGTGGCTCAGACGGAACAAATGGAAGA	TTCATTCAATGTAATGAGACTATAGTGGCTCAGACGGAACAAATGGAAGA	4.58946	4.74501	8.14868	3.40367	4.74501	3.91376	4.48467	3.61119
CCTTAGCAAGGAGGGGAAACTTCAGTTTACCCAACAATGTACGTAGGGAT	CCTTAGCAAGGAGGGGAAACTTCAGTTTACCCAACAATGTAaGTAtGaAT	4.84127	4.83041	8.23389	3.40347	5.11697	3.66337	4.95339	3.84617
AGTACGTGACTAAGGGCATTCAAATTAGACTCAGATGGGTTTTCCGAACC	AGTACGTGACTAAGaGaATTCAAATTAGACTCAGATaGGTTTTCCGAACC	4.23932	4.52246	7.92399	3.40153	7.95399	6.6223	7.87796	6.5631
GACGAGGCAACATGAACGCAATGCAGTAGGTAAAAGTATAGGATCGTGAT	GACGAGGaAACATGAACGCAATaCAGTAGtTAAAAGTATAGGATCGTGAT	5.03214	4.69822	8.09935	3.40113	4.87638	3.75687	4.9359	4.23724
ACGGGGAAAAATGGCCACTGGCGGATCTTAGTGGACCCGAGTCTCGACGA	ACGGGGAAAAATGGCCACTaGCGGATCTTAGTaGAaCCGAGTCTaGAaGA	4.73673	4.34262	7.74335	3.40072	4.63405	3.6675	5.03028	4.03157
CCTGTCTAGCAATAATCTCTGGCCGTCCATAGGGCCAATATGCAAAACAT	CCTGTCTAGCAATAATCTCTaGCCGTCCATAGaGCCAATATGCAAAAaAT	4.85187	4.64166	8.04085	3.39919	5.00475	4.12079	4.96956	4.01529
AGAATGAATCGCCCGATAGCTCTTGTCTTCATTGGTGCGATCGTTGTATA	AGAATGAATCGCCCGATAGCTCTTGTCTTCATTaGTGCGATaGTTGTATA	4.41566	4.62454	8.02297	3.39844	4.62714	3.09263	4.72263	3.27827
CAGTAGGGGATGTATCTAATAGCCACTCCTGTACGACCGACGAGGATTAT	CAGTAGGGGATGTATCTAATAGCCACTCCTGTACGACCGACGAGGATaAT	4.64523	4.60642	8.00478	3.39836	4.66096	3.81735	4.69661	3.89919
TCGACATGGCACGCACATTTCTCCTGTAGTAGGTAGCGCGGACGCGTGGT	TCGACATaGCACGCACATTTCTCCTGTAGTAGGTAGCGaGGAaGCGTGaT	4.61521	4.62796	8.02629	3.39833	8.02569	6.53597	8.01997	6.65984
CCGGCAACAAAACGTGCGAAACTACAATGGTTTAGAAAGCAACGATCAAA	CCcGCAACAAAACGTGCGAAACTACAATaGTTTAGAAAGCAACGATgAAA	4.75823	4.8506	8.24768	3.39708	8.23723	6.70059	8.51891	6.75387
CCCCGAGCAGCCAGCGCCATGTAAACAAGGTAGGGGCAGCTAGGGCTAAT	CCCaGAGCAGCCAGaGCCATGTAAACAAGGTAGGaGCAGCTAGaGCTAAT	4.57757	4.50874	7.90559	3.39685	5.15599	3.45247	4.97972	4.0868
CAAGTTTTTACGGGACAGGAAGGGTATGACTCGTCTGGATGCGGAGCTAA	CAAGTTTTTACGGGACAGGAAGaGTATGACTCGTCTaGATGaGGAtgaAA	4.66079	4.76488	8.16073	3.39585	4.52868	3.12238	4.4707	3.73497
GATGTGCTTTGACAATTTCTCAAGTATATTTAAGACTTCCTTAGCTATGT	GATGTGCTTTGACAATTTCTCAAGTATATTTAAGACTTCCTTAGCTAaGT	4.72616	4.73005	8.1248	3.39475	7.08405	5.67109	6.69419	5.64082
TATGAAAAGACGAAAGAAGCACGGGGGATGGAATCCCCTACCCTAGTCTA	TATGAAAAGAaGAAAGAAGCAaGGGaGATaGAATCaCCTACCCTAGTCTA	3.60319	4.64058	8.03524	3.39466	7.69281	5.93028	7.7215	5.83996
CCTCAGGACCACTATTCAACGGGACACATCGTAAAGGACATGAAGGTTTT	CCTCAGGACCACTATTCAAaGaGACACATCGTAAAGGACATGAAGGTaTT	4.84757	4.66907	8.06353	3.39445	5.11843	4.38997	5.18976	4.33546
CCGAGCGGTTCGATGGCTGTTGCCTTGTGTTCAGTGCAAAGTAGCGTCAA	CCcAGCGGTTCGATGGCTGTTGCCTTGTGTTCAGTGCAAAGTAGaGTaAA	4.34623	4.66046	8.05433	3.39387	5.40009	3.55432	5.07812	3.70472
AGGTTATGTAGGGAACGAATTTCATGTCGGAGAACACCACCGCTGGCAGG	AGGTTATtTAGaGAACGAATTTCATtTCGGAGAACACCACCGCTaGaAtG	4.42481	4.7327	8.12559	3.39289	8.23451	6.91352	8.5663	6.80845
TCGCTCAATCCATTATGCAACCGAACCGATGATTGCCAGGACCATCACAA	TCGCTCAATCCATTATaCAACCGAACCGATGATTaCCAGGAaCATtAaAA	3.89557	4.42064	7.81146	3.39082	4.46342	4.03941	4.8636	4.37513
CCCAAATGGCACCGTGCCGGACACAGACGACGTAACGAACGGGTGCGAGA	CCCAAATaGCACCGTtCCGGACACAGACGACGTAACGAACGaGTatGAGA	3.98791	4.73997	8.13047	3.3905	8.16984	6.64662	8.37325	6.60789
TAGTGTACGTATGCAGCCCAATCTAAACCCTTACCATAGTGATTTCCTAG	TAGTGTACGTATGCAGCCCAATCTAAACCCTTACCATAGTGATTaCCatG	5.73276	4.84744	8.2377	3.39027	4.74155	4.60537	4.95065	4.69165
AGGACGTGCCTACTATAACATTAGACACATGTTTCACCATCACGCTCAAT	AGGAaGTGCCTACTATAACATTAGACACATGTTTCACCATCACGaTgAAT	5.1837	4.75763	8.14779	3.39016	5.11512	4.75484	5.41394	4.39884
GTGAGTGTGGCAACTCCTGAGAATAATATGTATCAGTGTAAGACCAGCCC	GTGAGTGTGGCAACTCCTGAGAATAATtTGTATCAGTGTAAGACatGaCC	4.35732	4.66637	8.05467	3.3883	8.19918	6.66153	8.36125	6.40046
AAAGCCCCTATTCGGCATGGATCAGTTGAGAGTCAAGTAGGGAGATCAAA	AAAGCCCCTATTCGGCATGGATCAGTTGAGAGTCAAGTAGaGAGATgAAA	5.29912	4.80704	8.19392	3.38688	5.1383	3.76552	5.32213	3.55096
GAGGACGCAAATATATTCTTTGTCACCCATCCGAGAGGGAGATGGAGTAG	GAGGACGCAAATATATTCTTTGTCACCCATCCGAGAGGGAGATGaAGatG	4.9809	4.84836	8.23447	3.38611	8.20869	6.57401	8.39987	6.46353
ACAAATTAATATCAAGGCAGCATGTGTGTCCCGTGCAGAACAGTGTTGAA	ACAAATTAATATCAAGGCAGCtTGTGTGTCCCGTGCAGAACAGTGTTGAA	4.07458	4.52814	7.91407	3.38593	7.89632	6.60782	7.86241	6.60153
ACGTGTAAAAGAAATTCAATTACATACAGTAAAATGTATAGCACACGAAG	ACGTGTAAAAGAAATTCAATTACATACAGTAAAtTGTATAGCACAtGAtG	4.88464	4.83352	8.21744	3.38392	8.24566	6.75322	8.40187	6.69442
TGCACCGACTCTAAAGCCCGAAGCGGCGAGCTCGCAACATCGATGGCCAA	TcCACaGAaTCTAAAGCCCGAAGCGGaGAGCTCGCAACATCGATaGaaAA	4.14225	4.45697	7.84049	3.38352	8.07984	6.36866	8.11928	6.48158
CGGCTTATTATGAAACAGTGTGTAGTTGGACCCGTCCCGACTTGTACCCA	CGGaTTATTATGAAACAGTGTGTAGTTGGACCCGTCCCGAaTTGatgaCA	4.99523	4.60871	7.99182	3.38312	5.63652	4.08589	5.65901	4.45907
GCGGGTAGCAGGCGCGATGTCTTAGGCGAACCCGCGGCCACAATTATAAT	GaGaGTAGCAGGaGaGATtTCTTAGGCGAACCCGCaGCCACAATTATAAT	5.02163	4.66399	8.04545	3.38146	8.1316	6.5874	8.17416	6.49836
TACACGAAAGCACAGCGCGTGAGGAGAGCAAAGGAAAATCAGAATGGTCC	TACACGAAAGCACAGCGCGTGAGGAGAGCAAAGGAAAATCAGAAatGaCC	4.5158	4.62442	8.0056	3.38118	8.16696	6.71505	8.34298	6.60365
CCGGAATTCTCGTCAGGTATGCAGAGGGTTAACGTTAGACACGGCGTGAC	CCGGAATTCTCGTtAGGTATGCAGAGaGTTAACGTTAGACAaGGaGTGAC	5.0473	4.75048	8.13137	3.38089	5.57052	4.31441	5.39904	4.28444
ACCGTTCGGCCGAGCGCTAACCTCCATTTTATGTAGATGTCTCGACCCGG	ACCGTTCGGCaGAGCGCTAACCTCCATTTTATGTAGATGTCTCGACCatG	4.08887	4.72722	8.10797	3.38075	5.77183	4.58032	5.79766	5.03938
CCGACGCGAGTAATGGGAATATGGAGGCATGTTCTAACAATTCGTGGCGG	CCGAaGCGAGTAATGGGAATATaGAGGCtTGTTCTAACAATTCGaGGatG	5.34382	4.75226	8.13258	3.38032	6.29209	5.15792	6.17045	4.54291
AAAGGCGCGTACTCGTGAGGCATGAGAGTCAATGTATAAACGGTGCTGCT	AAAGGaGCGTAtTCGTGAGGCATGAGAGTCAtTGTATAAACGGTGCTGaT	5.14144	4.79401	8.17329	3.37928	6.50901	5.16197	6.24925	5.14858
CAATGCCTAGTACCGGGGCGTCCAACACGGAATCTCAGTAGGCCTCAAAA	tAATaCCTAGTAtCGGaGaGTtCAACACGGAATCTCAGTAGGCCaCAAAA	4.83494	4.58378	7.96285	3.37908	7.93425	6.61889	8.16983	6.54
AAGCGATTCAAGGCGAAGAACCACCTTAACGTGATGAGGGACGCCTTATC	AAGCGATTCAAGGaGAAGAACCACCTTAACGTGATGAGaGAaGCaTTATg	4.99333	4.73702	8.11591	3.37889	5.64155	4.46424	5.77212	4.42216
CGAAAATGCGTATTCACAAATCATAACGCCAGGAGCTCAGGTGCTTTCGC	CGAAAATGCGTATTCACAAATtATAACGCaAGGAGCTCAGGTGCTTTaGC	3.96151	4.52146	7.89903	3.37757	5.05833	4.38742	4.82728	4.08951
CCTCAGTCTAATTTACAGGAAGCTACACATGGTGGCGTGCAATTGTCAAA	CCTCAGTCTAATTTACAGGAAGCTACACATaGTaGCGTGCAATTaTgAAA	5.64214	4.827	8.20442	3.37743	8.23925	6.73846	8.47159	6.67332
CCGTTTCGAAGACATAGCGGTATAACGGATCAGCGGGGACATGTCCCGAA	CCGTTTCGAAGACATAGCGGTATAACGGATCAGCGaGGACATGTCCaGAA	3.97249	4.47447	7.85182	3.37734	5.05553	4.21138	5.03562	4.46309
TAATCAACCCGAGACTCACGGGGTTACGTGATGGGCTACTCCAATATTTA	TAATCAACCCGAGAtTCACGGaGTTACGTGATaGGaTACTCCAATATaTA	4.72646	4.73454	8.11132	3.37678	8.13557	6.55606	8.21473	6.54789
CATAATTACAATGCCGGACAGCTGGTACCAAAACAACCAATAGAGTCAAA	CATAATTACAATGCCGGACAGCTGGTACCAAAACAACCAATAGAaTgAAA	4.86844	4.82101	8.19596	3.37496	4.86709	3.76002	4.9736	3.51593
ATATCGATGTAATATGCCCAGGGAAGGCTAGAGAGGCACGACCCTAGGTC	ATATCGATGTAATATGCCCAGaGAAGGCTAGAGAGGCACGAaCCatGGTC	4.99182	4.78001	8.15465	3.37464	5.1129	4.71026	5.18271	3.98573
TTGCAGCCATCGCGCTCTATCAACAAGAAACACTCATGTGTGCATAATGC	TTGCAGCCATCGCGCTCTATCAACAAGAAACACTCATtTGTGCATAAaGC	4.30876	4.40322	7.77778	3.37456	7.8079	6.4756	7.90005	6.54912
CACCATGCTAAATTGAAGCCCGCCTAAGGGCGAATGATCTCATAGAGTGC	CACCATGCTAAATTGAAGCCCGCCTAAGaGCGAATGATCTCATAatGaGC	5.15408	4.56975	7.94285	3.37311	4.86324	3.86308	5.06511	3.70138
CCTCTGCGAAATATGTAGCAGCCCTCTGATACCGAACATCGAAGATCCGG	CCTCTGCGAAATATGTAGCAGCCCTCTGATACCGAACATCGAAGATCatG	4.43797	4.58236	7.95543	3.37308	4.82623	3.66063	4.76836	3.93176
GAGGATCGGGCAAAGGATATGTTGGTTTTACGCAAGACGGTGCGCCGTCT	GAGGATCGGGCAAAGGATATGTTGGTTTTACGCAAGACGGTGCGatGaCT	3.53314	4.61824	7.9903	3.37206	5.17706	4.44589	5.4427	4.78652
CTGATACAGCGGATCGATCCAACGGAGTCGTTTGGACATGCTTGGGTTAA	CTGATACAGaGGATCGATCCAAaGGAGTCGTTTaGACATaCTTGaGTaAA	4.49279	4.696	8.06799	3.37199	8.19101	6.70621	8.28143	6.758
AAAACCCAGTAAAGACGGACAGTCGCAAACTGTGTGATAACACAACATGC	AAAACCCAGTAAAGACGGAtAGTCGCAAACTGTGTGATAACACAACAaGC	4.82035	4.66973	8.03873	3.369	7.99602	6.544	8.10906	6.54886
CCGGCAGAGCGTGATTTGTAGTAAGTCGACGTACATGGACGGGAAAGATC	CCGGCAGAGCGTGATTTGTAGTAAGTCGACGTACATaGACGGGAAtGATC	4.91901	4.74739	8.11628	3.36889	8.14369	6.5418	8.33612	6.52394
AGAGGGAGATCTGCCGGTCGGGACCTAGTAATGAAACATTGGCGGTATCT	AGAGGGAGATtTtCCGGTCGGGACCTAGTAATGAAACATTGGCGaTgaCT	5.16845	4.71265	8.08135	3.3687	5.74595	4.80304	5.94719	4.52854
CATAGGGGAAGAGCACAAGAATCGTCTGCGATGACGATCGGGCCTCGAGA	CATAGGGGAAGAGCACAAGAATCGTCTGCGATGACGATCGaGCaatGAGA	4.3527	4.74467	8.11094	3.36628	5.35633	4.0254	5.50133	4.24527
GCAGATGAATCTACCGTGGGGGAGATACGAAAGCGGCAAGAGGGTATGAC	GCAGATGAATCTACCGTGaGaGAGATACGAAAGCGGCAAGAGGGTtTGAC	4.4993	4.72493	8.09047	3.36553	6.47398	5.82989	6.2857	5.04974
ATTGAGGCCAGCGGCAGTAATGTCGCGACCCCGCCGTACCTCCTAAACAT	ATTGAGGCaAGaGGaAGTAATGTaGCGAaCCCGCCGTACCTaCTAAAaAT	4.29331	4.69463	8.05965	3.36501	5.45459	4.14192	5.34252	3.71623
CCCGAGGGGGCTCGGCAACCGTATGGTCTCGCTCCCGAGACAATGAAAAT	CCCGAGGGaGaTCGGaAACCGTATaGTtTCGCTCCCGAGACAATGAAAAT	4.72806	4.73431	8.09829	3.36398	5.55002	4.46497	5.47015	4.34293
CCAAGTGTCTATGCATCATCAGGTCAAAGTCTCGAAGGTAGAGGCCTGCG	CCAAGTGTCTATGCATCATCAGGTCAAAGTtTCGAAGGTAGAGGaCTatG	4.86175	4.74672	8.11004	3.36332	5.71386	5.04122	5.3518	5.00227
ACCATGGTCAGGACAGCACTGCTGGACAAATAGGTAATATAGCAAATACA	ACCATaGTCAGGACAGCACTGCTaGACAAATAGtTAATATAGCAAATAaA	5.57534	4.77379	8.1371	3.36331	8.1348	6.59459	8.28254	6.69503
GGAGCTCTAGAAGTGATCGGGGCCCCCATGTCTCCAAACCGATAGGGCAT	GGAGCTCTAGAAGTGATCGGaGCCCCCATGTCTCCAAACCGATAatGaAT	4.06447	4.66862	8.03045	3.36182	5.18124	4.66976	5.27054	4.51804
CCACTAGATTATCAGTGGATGAACAAGTCTTTGAGCGAGTATGCCGAGTG	CCACTAGATTATCAGTGGATGAACAAGTCTTTGAGCGAGTATGCaGAaTG	5.10691	4.83618	8.19695	3.36078	5.43616	4.06066	5.73749	4.91173
CATTTGTTCACGACCCAGTCAAAAGTATGGCGGGTTGAGTTGCTCTGTGC	CATTTGTTCACGACCCAGTCAAAAGTATaGCGaGTTGAGTTGCTaTGaGC	4.72951	4.64663	8.00668	3.36005	8.18613	6.82637	8.35006	6.66891
AAAAGACAAACGTTAAGTGATCCCGCGCCAACGCAGTGCCATGATATTCC	AAAAGACAAACGTTAAGTGATCCCGCGCCAACGCAGTGCCATGATATTCC	3.90798	4.55773	7.91767	3.35994	4.55773	3.47111	4.27592	3.71596
CGTTGTGCCTGCACAACCTATGACCGTTATGCGACATTTCCTCATTCGGG	CGTTGTGCCTGCACAACCTATGACCGTTATGCGACATTTCCTCAaTaatG	4.28048	4.65477	8.01259	3.35782	4.89449	3.90166	4.89893	3.94111
CAGTTTCCGCATAGAGCGGTCGGATAGGTCACGATGCTCAATGCGCACAT	CAGTTTCCGCATAGAGaGtTCGGATAGtTCACGATGCTCAATGCGCAaAT	4.17052	4.57057	7.92672	3.35615	5.19199	4.15977	4.93377	4.12082
CATGGACCGATTGGAAAGGAGTGGATTGGGTGTAAGAGGGACATACAGGT	CATaGACCGATTGGAAAGGAGTGGATTGaGTGTAAGAGaGAaATACAGaT	4.44494	4.74677	8.10283	3.35607	8.12568	6.64842	8.23227	6.51725
TTTTTAGACGCGCAAGCACGAAGCATGAAACCATCCTGCCTTAAAAACCA	TTTTTAGAaGaGCAAGCACGAAGCATGAAACCATCCTGCCTTAAAAAaaA	4.18426	4.63109	7.98585	3.35476	4.85132	3.64787	4.68132	3.50911
CGGACTGTATAGACGGACATGTCAGTCCTGCACTATCGTTCTCACATCGG	CGGACTGTATAGACGGACATGTCAGTCCTGCACTATCGTTCTCAaATatG	5.05168	4.7598	8.11453	3.35473	5.46502	4.15836	5.16822	4.66199
TTAGTTACGTATCATGTGACGGCATGTGGACGAAGCCAGAGGAATTGGAG	TTAGTTACGTATCATtTGACGGCATtTtGACGAAGCCAGAGGAAaTGaAG	4.78731	4.78776	8.14197	3.35421	8.2415	6.98643	8.45062	6.82673
CCGATGGGAGAAACGAAAGGGGCCAAATCACCCAATACTATAACGTACCA	CCcATaGGAGAAACGAAAGaGGCCAAATCACCCAATACTATAACGTAaaA	4.72862	4.82061	8.17424	3.35363	8.17979	6.4332	8.32352	6.47399
TGATGGTGTTAGGCATGCTAGGAACCAGCAAAGTTTGCTAGATACCGAGA	TtATaGTGTTAGGCATaCTAGGAACCAGCAAAGTTTGCTAGATAatGAGA	5.29047	4.87332	8.22663	3.35331	8.278	6.81953	8.59834	6.76047
CCGCATCGGCTATGTGACAACAGACGCGGGAACCGCTCTGCATTAAGAAG	CCcaATCGGaTATtTGACAACAGACGCGaGAACCGCTCTGCATTAtGAAG	5.03388	4.74318	8.09601	3.35283	8.21459	6.63082	8.50662	6.62217
CCATCGCGAGTCGGCACTCCTATACAGGTTGATGGAAGAGGAGCGGTCAA	CCATaGCGAGTCGGaACTCCTATACAGtTTGATaGAAGAGGAGCGtTaAA	4.85253	4.70937	8.05833	3.34895	8.09548	6.7125	8.22583	6.62057
CGCAGGAAAATGCCAGGTGTACCGCTGGCTGGTCATTAGTGTAAAGTTTC	CGCAGGAAAATGCCAGGTGTACCGCTaGCTaGTCATTAGTGTAAAGTaTg	4.9126	4.75871	8.10653	3.34782	4.61182	4.14099	4.6727	4.14328
CCCTGTATGGAGATCCCACTAGAGACCAGACGGACCCTCCCGGCATGTAC	CCCTGTATaGAGATCCCACTAGAGACCAGACGGACCCTtCCGGCATGaAC	4.91875	4.83577	8.18311	3.34735	8.17292	6.69459	8.2762	6.52521
CCAAAGGATTAGCGACGAAGGGCTAACGTCATGGCCTAGAACCTAGTGTA	CCAAAGGATTAGaGAaGAAGaGaTAACGTCATaGCCTAGAAaCTAGTGTA	4.8309	4.79422	8.14146	3.34724	8.20402	6.60535	8.21749	6.58891
AAATGAATGGTGGAAGATCGTATAAACGCCATAAAGCATAAGCGTTATAA	AAATGAATGGTaGAAGATCGTATAAACGCCATAAAGCATAAGCGaTgaAA	4.8053	4.79473	8.14142	3.34669	5.13342	3.0353	4.85099	4.13137
GGGAGGCGCCCGAGAAGTTGAGTGATGTGAGCGCCCCTACAGTCGTAGGA	GGGAGGaGCCCGAGAAGTTGAGTGATGTGAGCGCCCCTACAGTCGTAGaA	5.29438	4.83494	8.18038	3.34543	5.11125	4.11887	5.48432	4.00513
TCACCATGTCAATACATCTGGGACCCCTTCTGTAAACCACACAAAGACCC	TCACCATtTCAATACATCTGaGACCCCTTCTGTAAACCACACAAAGAaCC	4.30868	4.61171	7.95697	3.34527	7.99578	6.46718	8.12957	6.48941
GGCGAGGCAAAATTATGTCTTTCGGTCGAGGGTGGCGAAACTCTTGAAGA	GGaGAGGCAAAATTATtTCTTTCGtTCGAGaGTaGCGAAACTCTaGAAGA	4.41766	4.77046	8.11438	3.34392	8.20964	6.63191	8.35736	6.57244
TTCTACGCGCGGAGGTACAAAAACTCTGGAACACAAACAATGAAAGCTAA	TTCTAaGaGCGGAGGTACAAAAACTCTGGAACACAAACAtTGAAAtgaAA	4.36033	4.79373	8.13765	3.34391	8.06122	6.59178	8.17978	6.62133
GATGTAAATGAAGCAGACGATTGGCATTTGCCGTGGACGCGGAATACGCC	GATGTAAATGAAGCAGACGATTGGCATTTGCCGTaGACGCGGAAatgaCC	3.95612	4.74919	8.09251	3.34332	5.24497	4.5148	4.84451	4.6287
TTTATAACTCCAAAAGGATCGTCAGCTCAGCATCCCACCAGCGATGGAAC	TTTATAACTCCAAAAGGATCGTCAGCTCAGCATCCCACCAGaGAatGAAC	4.8742	4.8073	8.14969	3.34239	8.18183	6.61854	8.33913	6.61602
GGTCAACAACATAATTTACTTTCGCCGAACATGTATACTCGGACTTAACA	GGTCAACAAtATAATTTACTTTCGCCGAACATGTATACTCGGACaTgACA	5.02052	4.86775	8.20897	3.34122	5.30906	4.20543	5.14802	3.99915
CCGTATGACGAGGGCGAGTCTAGGGGGATTTCCGGCCAGTGACATCTGTC	CCcTATGACGAGaGaGAGTCTAGGGGGATTTCCGGaCAGTGACATCTGTC	5.12289	4.85725	8.19808	3.34083	5.44791	4.47293	5.20589	4.61273
CGGACGGCAACGACACTGGAATAAAAGATTATGAAATCCAAGATCTGGAC	CGGAaGGCAACGACACTGGAATAAAAGATTATGAAATCCAAGATaTGaAC	4.6882	4.81211	8.1519	3.33979	5.36798	4.23739	5.14041	4.2116
CACAGGCAAAAGGGACGCGCAGCCTGGTAGGAATTCAGGTATGAGTAGCA	CACAGGaAAAAGaGAaGaGCAGCCTaGTAGGAATTCAGGTATGAGTAGCA	4.69863	4.70757	8.04713	3.33957	5.18202	4.02827	5.09359	4.04794
TCCAGCGAAGCGATCTGGGCAAAAAATGTAAGGATAAACTAATCGAAGAA	TCCAGaGAAGaGATCTGaGCAAAAAtTGTAAGGATAAACTAATaGtAGAA	4.94423	4.87601	8.21531	3.3393	8.25725	6.57982	8.4583	6.54693
CATAAACACATAACGGGACCGTAGATGGGACCCGAAAGGCATCCGGCAAT	tATAAACACATAACGaGACCGTAGATGGGACCCGAAAGGCATCCatgAAT	4.67396	4.78984	8.12872	3.33888	5.48145	4.51223	5.52835	4.5376
ATGTGGACCCGGCCAGATAAATACCACTGGGACTTAACAAATAGGCCCGG	tTGTGGACCCGGaCAGATAAATACCACTGGGACTTAACAAATAGGCCatG	5.33566	4.78796	8.12633	3.33837	8.02369	6.43759	8.27492	6.59569
CGAATATGCCCTAGCAATCGGCCGGCTGCGACATAGTGCTTGTTAACGGT	CGAATATaCCCTAGCAATCGGCaGGCTGCGACATAGTGCTTGTTAtgaGT	5.88658	4.72804	8.06557	3.33753	8.10652	6.55979	8.05417	6.60731
GGTTGAAAGGTATGGCGATATATTCAAGCACAGGGTGAAGGCAGTTCGTA	GGTTGAAAGGTATaGCGATATATTCAAGCACAGaGTGAAGGaAGaTgGTA	4.82759	4.81728	8.15368	3.3364	8.25089	6.75372	8.51305	6.62081
CTTGTCGTGTCCCGTAAGTTCGCTCGGGACGATCCATAGTATGCCCACGG	CTTGTCGTtTCCCGTAAGTTCGCTCGaGACGATCCATAGTATGCaCAatG	4.93289	4.7255	8.06152	3.33601	6.19084	5.16952	6.22668	5.29849
CGGCAGGTAACTGAGTCCATGCGGTTAAATGAATCCACCTTGGTGCAAAA	CGGaAGGTAACTGAGTCCATGCGGTTAAtTGAATCCACCTTGGTGCAAAA	4.55991	4.54009	7.87546	3.33536	6.42659	5.33585	6.63136	5.1171
AGGAGAGCGCCGGTTCTTCAATTCTGGCAAGAGAAAATGCGGTTTTCAGA	AGGAGAGCGCCGGTTCTTCAATTCTaGCAAGAGAAAATGCGGTTaTgAGA	4.84739	4.9086	8.24365	3.33505	5.39352	4.19574	5.47762	4.14428
CCGGGGGATTCAAGGTGATAGGAATTACGTGATGTAGGGAACCTCAAACA	CCGGGGGATTCAAGGTGATAGGAATTACGTGATGTAGGGAACCTaAAACA	4.81562	4.79011	8.12406	3.33395	4.47859	3.73864	4.61279	3.47894
CATCGGCGGCCTAAGCAGCCGTACAGCTCACATGCGTCTCCAGGCTTGTT	tATCGGaGGaaTAAGtAGCCGTACAGtTCACATaCGTtTCCAGGCTTGTT	4.30074	4.42468	7.75757	3.33288	7.99976	6.60167	8.18697	6.46461
ACGGGGTAAACTTGCATTGGAAGAACCCTCGAACGATGCAATGCTCTTAA	ACGGGGTAAACTTGCATTGGAAGAACCCTCGAACGATaCAAaaCTCTaAA	5.0598	4.75392	8.08576	3.33184	8.03632	6.6709	8.14912	6.56197
AAAATAAGCGTGATGAATTATTCATCCGGCCCAACACCCAGCTGTGTCTA	AAAATAAGaGTGATGAATTATTCATCCGGaCCAACACCCAGaTGaGTCTA	5.28367	4.81624	8.14658	3.33034	5.42662	3.73803	5.41374	3.87194
CCACCGCGACAGGTACAATATAATGCCTGTTTCCTCCCGCACCCGCATAT	CCACaGaGACAGtTACAATATAATGCCTGTTTCCTCCCGCAaCCGCAaAT	4.43003	4.72746	8.05772	3.33026	5.30858	3.67925	5.17984	3.70755
CGGCCATGCTACTAGAGGAGCCTCAAGGCATATTAGATTAAGCCTTACTG	CGGaCATaCTACTAGAGGAGCCTCAAGGaATATTAGATTAAGCCaTAaTG	5.12321	4.82412	8.15399	3.32987	8.22867	6.72755	8.42554	6.59713
ACGTAGCGCACGAGTTTATGCGCTATGTTGAAAGCACATGAAACTGTGCG	ACGTAGCGCACGAGTTTATGCGCTATGTTGAAAGCACATGAAACaGTatG	3.7282	4.72313	8.05269	3.32956	4.8296	4.14015	4.92668	4.45986
ATATGACCCTAACATCTCTTTTGAACGCGAAGCGTATGCACTGGTAGCGA	ATATGACCCTAACATCTCTTTTGAACGCGAAGCGTATaCACTaGatGaGA	4.87697	4.86342	8.19286	3.32944	5.54596	3.85074	5.84462	4.30087
TGTCTATTGGAGCGTATCATCCTGAGTAAAAGAGACATGCATTTCACATA	TtTCTATTGGAGCGTATCATCCTGAGTAAAAGAGACATGCATTTaACATA	4.92401	4.84665	8.17602	3.32937	5.25648	4.07238	5.30584	4.04167
TATTCTTTGGACACCTCGCACAGACGGATATGACCTGACATGATCAATAA	TATTCTTTGGAaACCTCGCACAGACGGATATaACCTGACtTGATaAAaAA	4.89498	4.74909	8.07834	3.32925	8.16684	6.63358	8.26964	6.58597
CCGGACGGAGCGACAGCTGGTAATGATTCTGTGATGAATCCAAGTGAGAG	CCGGACGGAGaGACAGCTGGTAATGATTCTGTGATGAATCCAAGaGAatG	5.0881	4.84919	8.17794	3.32874	5.23998	4.33154	5.42833	4.21222
CCGTATGTAGCATTTGCAAATTGAGGGCGATTAGCCGCAACCCTGGGGTA	CCcTATGTAGCATTTGCAAATTGAGaGCGATTAGCCGCAACCCTatGGTA	4.95922	4.87306	8.20152	3.32847	6.18765	5.97342	6.59817	5.47333
AGGAGCTCAATGGCACCGGTAGGCTTCGGCGCCGGCTCTAATCTTTAAGG	AGGAGCTCAATaGCACCGGTAGGCTTCGGaGCCGGCTCTAATCTaTAAtG	4.51609	4.64353	7.97185	3.32833	8.01002	6.51668	7.93146	6.35904
CATGGGTGACCACCCGTGCACCTCCAGGTAATGGAACGTTAACATCGAAT	CATGGGTGACCACCCGTGaACCTCCAGtTAATaGAACGTTAACAatGAAT	4.02077	4.80139	8.12926	3.32786	7.12793	5.75466	7.07317	5.1768
CCGATGTGACGCCATAGCCTACCCCAGCGAACCGCGCCAAGCGGCGCTGT	CCGATGTGACGCCATAGCCTACCCCAGaGAACCGaGCaAAGaGGatgaGT	3.37618	4.51438	7.84162	3.32723	6.12786	4.53416	5.5879	4.72729
CCGGGTGCTAATGGAGCAATTATGGTTATAAGACACTGATCTCAGTTCCA	CCcaGTGCTAATGGAGCAATTATGGTTATAAGACACTGATCTCAGTTaaA	5.40628	4.84917	8.17609	3.32692	5.64127	3.78034	5.65442	4.45617
CTTATTAGGGAAGGGATTTTAAGTTGATCTGCCGGACTCGGAGATGGAGA	CTTATTAGGGAAGGGATTTTAAGTTGATCTGCCGGACTCGGAGAatGAGA	5.5963	4.8868	8.21087	3.32407	8.23373	6.56759	8.3417	6.67831
CTTCCGTATGGCGTAGATGTGGCTAATCAAGCGGCAGTCGGTAACCATAC	CTTCCGTATaGCGTAGATtTGGCTAATCAAGCGGCAGTCGGTAACCATAC	4.68784	4.3795	7.70355	3.32405	7.69195	6.29485	7.76675	6.3209
CACTAACATACAAGCATCAGATTGAAGCGCGATGGCGAACGGGTAAGTAT	CACTAACATACAAGCATCAGATTGAAGCGCGATaGCGAACGGGTAtGaAT	4.32802	4.48478	7.80871	3.32393	8.09541	6.69458	8.18967	6.68591
CAGATTTATACCGTAGCTAAAGCACGTGACACAATGGTAAAAACGCACGC	CAGATTTATACCGTAGCTAAAGCACGTGACACAATaGTAAAAACGCAaGC	5.00637	4.70022	8.02379	3.32357	8.00713	6.6148	8.13712	6.55202
TTTAGAAATCAGCGGACTTGATATGAGACAGAGGAGACGCAATTTGGAAG	TTTAGAAATCAGCGGACTTGATATGAGACAGAGGAGACGCAATTatGAtG	5.60816	4.90515	8.22585	3.3207	4.97473	4.99775	5.38422	4.71604
ACATATGTGAACGTGCTCAATGTTACATGTGCTTACCTTAGCCCCATCCG	ACATATGTGAACGTGCTCAATGTTACtTtTGCTTACCTTAGCCCaATatG	5.56843	4.75128	8.06991	3.31864	5.36358	4.00122	5.43814	4.18193
CAGGATGATTCAGCTCTTATCGATCCGGTGTTCGTAATATCGCTGGTACA	CAGGATGATTCAGCTCTTATCGATCCGGTGTTCGTAATATCGCTGGTAaA	4.86643	4.80705	8.12558	3.31853	4.85599	4.26254	4.64727	4.11053
CCGTAGGCGAAATAGCGAGTTCACCGCCAAAGGGTCCATGGACACGCTCG	CCGTAGGCGAAATAGCGAGTTCACCGCCAAAGGGTCCATaGACAaGCatG	4.50955	4.70162	8.01807	3.31645	7.89628	6.46186	8.07732	6.51655
GGAATGATAACAGTGCCGCGACTAGACCGGAGTGCCGAGGTTGAAAAGAC	GGAtTGATAACAGTGCCGCGACTAGACCGGAGTtCCGAGtTTGAAtAGAC	5.17375	4.70104	8.01538	3.31433	8.05599	6.61093	8.1207	6.636
GAACACCCTCATTGCGCCTAAACGGGAGCCAAAGCTATGGTATTCAGAAC	GAAtACCCTtATTGCGCCTAAACGaGAGCCAAAGCTATaGTATTatGAAC	5.43417	4.82331	8.13729	3.31398	8.2465	6.57633	8.40137	6.50889
CATGCAAATGCCATTCAATATGTACTGAATATGAATCCATGGACCGAATT	CATGCAAATGCCATTCAATATGTACTGAATATGAATCCATGGACCGAATT	4.87765	4.88062	8.19348	3.31286	4.88062	3.32387	5.03122	3.40076
AGAGTAGTTCGAGTCGTTAACGTACGTGCCACAAAGAATGCGTGACAGTC	AGAGTAGTTCGAGTCGTTAACGTACGTGCCACAAAGAATaCaTGACAGTC	5.22633	4.82753	8.1386	3.31107	8.09232	6.66565	8.28839	6.56093
CCCTAAGTTGCCCAATTCGAGGTAGGCGGAGGTCACGAAATGATGGTCTC	CCCTAAGTTGCCCAATTCGAGtTAGGaGGAGtTCACGAAATGATGGTaTg	4.90374	4.67436	7.98445	3.31009	5.41603	4.18601	5.36196	4.15715
GCCGATAGTACCCGAATGATGTGAGCGGTAGGTAATGAACGGATAGACTA	GCCGATAGTACCCGAtTGtTGTGAGCGGTAGGTAATGAACGGATAGACTA	4.56655	4.5786	7.88807	3.30947	5.90709	4.80518	6.11448	4.76101
GGCACGGAGTTATTATTGCTCTTTTGTTCTTATGCGTAATGTCCACGTGA	GGCACGGAGTTATTATTGCTCTTTTGTTCTTATaCGTAATtTCCAtGaGA	5.8387	4.91541	8.22472	3.30931	8.23017	6.59582	8.41325	6.67947
CCGGCGTACAGTCACCTAGGTGCATCAAATTTCTATGGAAACCCGGAAAT	CCcGaGTAtAGTtACCTAGGTGCATCAAATTTCTATaGAAAaCCGGAAAT	5.70162	4.80173	8.11039	3.30866	8.1929	6.64158	8.3429	6.60006
GACTTTGCGCACTATGATAGGCACATCCTGTAAAAGAGATATCTGAACGG	GACTTTGCGCACTATGATAGGCACATCCTGTAAAAGAGATATCTGAAatG	5.28342	4.83526	8.14245	3.30719	5.36555	4.35166	5.46391	4.07227
GAAGGTGAGCTGGACATCCAGCGAGGTCGCTGATAAGGGATGACCTAGAT	GAAGtTGAGCTaGAaATCCAGaGAGtTCGCTGATAAGGGATGACCTAGAT	4.53899	4.79639	8.10275	3.30635	5.40445	4.70995	5.65139	4.85105
TGATAGCGACTGACTAACACAGAGAAATGGACAGTGTGATCGGGATTTGA	TtATAGCGACTGACTAACACAGAGAAATaGACAGTGTGATCGGGATTaGA	4.46395	4.83454	8.14072	3.30618	8.16086	6.68888	8.13135	6.76968
CGATTATTAACGTAGTAGTATTCCTAACGCAAGATGGGCGCATGAAGAAA	CGATTATTAACGTAGTAGTATTCCTAACGCAAGATGGGCGCATGAtGAAA	5.32653	4.9348	8.24029	3.30549	5.30217	3.78195	5.23078	3.97148
CTATACCTGATCAGTCCCTTTCGGTCAGAACTTAATCACACAAAAATGTG	CTATACCTGATCAGTCCCTTTCGGTCAGAACTTAATCACACAAAAATaTG	4.63141	4.89359	8.19844	3.30485	8.22118	6.71632	8.41267	6.60637
GGTTCTTGAGTTCGTAATCAAACTAACCATGCGTCAGGCAATAAACTAAC	GGTTCTTGAGTTCGTAATCAAACTAACCATGCGTCAGGCAATAAACTAAC	4.80183	4.75675	8.06014	3.30339	4.75675	3.70926	4.98537	3.58911
ACTTTAGGACAGCTCAATGTTTAAAACCGAGGGCAGGCACGATCAACCAA	ACTTTAGGACAGCTCAtTGTTTAAAACCGAGaGCAGGCACGATCAtgaAA	4.99412	4.73652	8.03831	3.30179	8.0411	6.57807	8.17443	6.79985
GGGACGACGATTCTCAATTAGTGGACGCAATGTAAGAGCGAGCGTCTGGC	GGGACGACGATTCTCAATTAGTGGACGCAATtTAAGAGCGAGCGTCTGaC	4.03895	4.69608	7.9971	3.30102	7.88224	6.64869	7.96185	6.68837
GTGTTATTCAGAATGGTAGTCCAATGGTAAGAAGAAGCCGGCCGTAAACG	GTGTTATTCAGAATaGTAGTCCAATaGTAAGAAGAAGCCGGCCGaAAAtG	5.47999	4.9289	8.22901	3.30011	8.2383	6.59548	8.57377	6.71521
GAAAACCGTACGGCATCATGCAATGTCCAACGCGTGGACAGTGAGAACAC	GAAAACCGTAaGGaATCATaCAATtTCCAACGCGTaGACAGTGAGAAaAC	4.54412	4.61889	7.91744	3.29855	8.01179	6.6115	8.18731	6.51565
CGCGGAGACAGCTATAACCTTTCGTCGACGGAACTAATGGGGCGAGTCTC	CcCGGAGACAGCTATAACCTTTCGTaGAaGGAACTAATGGGGaGAGTaTg	5.25336	4.91034	8.20777	3.29743	5.97656	4.50053	5.89983	4.38656
TCTACTGGCAATGAGTACCCGTCTTCCGACCAATTGATGTTATCCCCGTC	aCTACTaGCAATGAGTACCCGTCTTCCGACCAATTGtTGTTATCCCaGTC	4.27913	4.64057	7.93712	3.29655	3.35692	2.40167	3.44435	2.48787
GGAAAACAAACACGATCCGGCCTGTGTTATGTCTACCTTTGCACCCATAA	GGAAAACAAACACGATCCGGaCTGTGTTATGTCTACCTTTGCACCCAaAA	4.76326	4.74522	8.04076	3.29554	4.94533	3.98408	5.17128	4.15158
CTCGCAGAGCAACCCGGGTTCACACTACCTAGTATGCACGAAGAGTTCAT	CTCGCAGAGaAACCCGaGTTCACACTACCTAGTATaCACGAAGAGTTaAT	4.83584	4.76061	8.05608	3.29547	8.14357	6.66679	8.29133	6.62398
ATATGATGCAGGCGGAGGATTAGCGTTTGCTTATTGCGCGGAGTTAAGAA	ATATGATaCAGGCGGAGGATTAGCGTTTGCTTATTGCGCGGAGTTtAGAA	4.64588	4.80712	8.10025	3.29313	5.81476	4.75022	5.87508	4.73262
TCACCGTCCTGGATCAGGGAAAATCAAATTATGATGAGTTTTTTGATACA	TCACCGTCCTaGATCAGGGAAAATCAAATTATaATGAGTTTTTTGATAaA	5.03227	4.78774	8.0776	3.28986	5.00673	3.7994	4.97694	4.23474
AGCAGAGGATGCGTAAAAAGTCCCACGACGGGGGAAGGATCTGAACTGTA	AGCAGAGGATtCGTAAAAAGTtCCACGAaGGGaGAAGaATCTGAACTGTA	5.44953	4.79484	8.08366	3.28883	8.10647	6.6075	8.18567	6.63315
AAAACATGCCAAAGACATAAGTCTCGGTACAGCGCGAAACCAAAGTTAGT	AAAACATaCCAAAGAtATAAGTtTCGtTACAGCGCGAAACCAAAGTTAGT	4.75312	4.86951	8.15807	3.28856	8.166	6.58878	8.2744	6.65529
CGGAGGCGAGAGGAGCTACTCTTACCCTATCTGACGCGTAATGTCCGGCT	CGGAGGaGAGAGGAGCTACTCTTACCCTATCTGACGCGTAATGTatGaCT	5.47849	4.8129	8.09977	3.28687	5.03091	4.18466	5.76171	4.16211
AAAATATGGATGTTAACGAGAGTGTAGAACTGTGAAACGGAACTTCAATC	AAAATATaGATGTTAACGAGAGTGTAGAACTGTGAAACGGAACTTCAATg	4.65284	4.9067	8.19332	3.28662	6.92419	5.4146	7.01777	5.59869
GCCGCTTGGATGTACAAAGAACCCCATGTGGTTTCTCGATTTTAGACAGG	GCCGCTTGGATGTACAAAGAACCCCATtTGGTTTCTCGATTTTAGACAtG	4.74657	4.86327	8.14894	3.28567	7.21391	5.75153	7.15223	5.85308
ATTGACTTGACGGTTGGTGAGCGCAATGGAGTGCAACCGAACCTAAAACA	ATTGACTTGACGtTTGGTGAGCGCAATaGAGTGCAACCGAACCTAAAACA	5.31648	4.62097	7.90521	3.28424	7.90449	6.63557	8.07024	6.56928
CCGGCGCCGCCACTTCAGACATCCATGCCACTACGCGAAGAAAATAGGAG	CCcGaGCaGCaACTTCAGACATCCATGCCACTACGCGAAGAtAAaAGatG	5.02775	4.84506	8.12889	3.28384	5.79881	5.2924	5.8991	4.80182
CAAACGTCAACTAATCTCAGTGGCTAAAGAATCAACATGACACGAACCTA	CAAACGTCAACTAATtTCAGTGGCTAAAGAATCAACATGACACGAtgCTA	5.04748	4.78504	8.06721	3.28217	5.18065	4.06954	4.89454	3.80427
CTGGGGACGAATGGCCTTAAGGATGCGACAGAAGAACTCCTAACTCGTTT	CTGGGGACGAATGGCCTTAAGGATGCGACAGAAGAACTCCTAACatGaTT	3.84692	4.6964	7.97825	3.28185	4.78806	4.0222	4.8022	3.82556
AAAAAAGTCGCCATGATAATGGGATGACGTCCCGGTACGACGGAAAAAAG	AAAAAAGTCGCCATGATAATGGGATaACGTCCCGGTACGACGGAAAAAtG	5.14009	4.52203	7.80387	3.28184	4.6597	3.41731	4.49637	3.3791
GTGGCTATGTCTCAGGTGGCTCAACTAATATCAATCGTTACCAAAGTATG	GTGGCTATGTCTCAGtTaGCTCAACTAATATCAATCGTTACCAAAGTATG	4.97406	4.90523	8.18691	3.28168	4.65153	3.58235	4.73174	3.33235
CCCGAATACTTAAGCCGCACGCGGCATGACAAATGCGAAGGGCGCGCCAC	CCCGAATACTTAAGCCGCACGCGGCATGACAAATaCGAAGaGCGatgaAC	6.17397	4.80083	8.08218	3.28134	4.60843	3.70311	4.43936	3.65377
AGTTCTTCGTACGGTAAAGAGCAAGTCCGCGAGACAACTGGCAGGAATGA	AGTTCTTCGTAaGGTAAAGAGCAAGTCCGCGAGACAACTaGaAGGAAaGA	4.56643	4.64084	7.92098	3.28014	8.01359	6.56153	8.07633	6.56201
TGACAAGGTCAAGCCGACCCGCTCAGATGTCATCTAGATAAACCGATCAA	TtACAAGtTCAAGCaGAaCCGaTCAGATtTCATCTAGATAAACCGATaAA	5.41282	4.80575	8.08587	3.28012	8.18346	6.6698	8.32428	6.6366
CAGGCTCTCGTGTTAGATTAAATAGACGAGCGTGCTTCAAAGATGGAGAA	CAGGCTCTCGTGTTAGATTAAATAGACGAGCGTGaTTCAAAGATGGAGAA	4.72416	4.62511	7.90465	3.27955	4.7012	3.87883	4.63152	3.88859
CAGTCCAAACGTACAGCCCCGGGTAACCATGTGGACGTCCAGCTGGTAAA	CAGTCCAAACGTAtAGCCCCGaGTAACCATtTaGACtTCCAGCTaGTAAA	4.63729	4.67412	7.95286	3.27874	8.04284	6.54104	8.14499	6.33314
AACCGGAGAAGTTCTTCAAATGGAATGGAGGTATTATGAGTCTTCCGCAG	AACCGGAGAAGTTCTTCAAATaGAATGGAGGTATTATtAGTCTTatGatG	5.00351	4.91219	8.18913	3.27695	5.32765	4.0351	5.46171	4.02574
CCTGTGAACGGTGACATCTCCAAAGCTATGACCCGGGGACTCCGCATACC	CCTGTGAACGGTGACATCTCCAAAGCTATGACCCGGaGACTCCGaATACC	4.50948	4.58274	7.85951	3.27677	4.75509	3.96659	4.26228	3.91018
TTATTTCGAACTATCTTATGAGAGATGATACGTAGAAGAGCGAGCAATTC	TTATTTCGAACTATCTTATtAGAGATGATACGTAGAAGAGCGAGaAAaTg	5.02355	4.96431	8.24032	3.276	5.07388	4.11328	5.5401	4.28402
TCGCAGCATGACTCAAATATAGGAGGTTCGACGCGCGCCTGTTGCGAACG	TCGCAGCATGACTCAAATATAGGAGtTTCGAaGCGCGCCTGTTGaGAAtG	4.78445	4.76776	8.04338	3.27562	5.29785	4.26356	5.26245	3.82178
TACAGCAACACTCTGGACGGCTGCGATAATGGAAGCGTGACACTACGAAC	TACAGaAACACTCTaGAaGGCTGCGATAATaGAAGCGTGACACTAtGAAC	4.72722	4.82917	8.10347	3.2743	8.14572	6.75735	8.16796	6.67617
CTGAGGCAACGCGGTAGCATGTTCAAGCCGCGGATGCAGCATCCAGCTCA	CTGAGGaAACGCGaTAGCATGTTCAAGCCGCGGATaCAGCATCCAtgaCA	4.44844	4.49093	7.75917	3.26824	5.22748	4.31016	5.52191	4.7533
TTCGAAAAATCCCGGGCAATCGGGGATGCTCGATAGAAGAGGAGCAAACT	TTCGAAAAATCCCGaGCAATCGGaGATGCTCGATAGAAGAGGAGatgACT	4.9733	4.89696	8.16511	3.26815	4.36602	4.01175	4.83059	3.82696
TTAAATGGTTCTGAAGTTACAAGAGTCGGGTATCCGTGTGGATCTCTGGC	TTAAATaGTTCTGAAGTTACAAGAGTCGGGTATCCGTGTGGATCTCTGaC	5.03013	4.85643	8.12199	3.26556	8.02671	6.76845	8.16213	6.67424
CGCGAACGAGATAAAGGAAATCTCTATCATGGTTGCAGCATAATGACAAC	CcCGAAaGAGATAAAGGAAATCTCTATCATaGTTGCAGCATAATaAaAAC	4.6159	4.81924	8.08452	3.26528	8.15688	6.62953	8.31695	6.57269
CCTTGCAAGATGATCTGGCGAAATACCCTATAGGAGCGGTGTTACTATCG	CCTTGCAAGATGATCTGGCGAAATACCCTATAGGAGCGGTGTTAaTAatG	4.819	4.87394	8.13815	3.26422	5.04125	4.32275	5.19782	3.89832
CCAATGTGGGGAAAGGCAGTCGTATTGACCCAACAAGTCAAAGTGCTTTC	CCAATGTGGGGAAAGGCAGTCGTATTGACCCAACAAGTCAAAGTGCTaTg	5.38536	4.8246	8.08623	3.26163	5.17072	4.31533	5.25682	4.00379
CCCGCAAGTGTATGGCGGGAAATAGGCAACGACAAGGTGCCCCATGAGTC	CCCGaAAGTGTATaGCGaGAAATAGGCAACGACAAGtTtCaCCAatAGTC	4.63867	4.76906	8.03015	3.2611	8.14748	6.54856	8.26988	6.61098
CTATGGCAGGGATCTGGCCTGCAAGCTCAGAGTGAGCTGCAACAAAACCT	CTATaGCAGaGATtTtGCCTGCAAGCTCAGAGTGAGCTGCAACAAAAaaT	4.04739	4.68358	7.944	3.26042	8.05284	6.44105	8.16718	6.44746
TTGTACCCCCGAGGGGTACTTCTTATATGAATCATAATGGGACGCGACAC	TTGTAtCCCCGAGaGGTACTTCTTATATaAATCATAATGGGACGCGAaAC	5.00518	4.72077	7.97983	3.25907	4.33426	3.45801	4.30773	3.42641
GAACGGGTATCACTACACGATGAAAACCGGAATAGATGGACACTAGGTAC	GAACGGGTATCACTACACGATGAAAACCGGAATAGATaGACACTAtGaAC	4.99131	4.8709	8.12805	3.25714	3.93905	3.25602	3.7557	3.6854
AAAGAGAGAATCAATTATAATCTTCAGACCCGCGCCGATGGAAGACACCA	AAAGAGAGAATCAATTATAATCTTCAGACCCGCGCCGATaGAAGACAaaA	5.13784	4.79446	8.05134	3.25688	8.11147	6.40579	8.27654	6.44317
GTTAGCAGCCGCCGTCTATAGCATATCATGGTCGGTTCATAGACTGGTGA	GTTAGCAGCCGCCGTCTATAGCATATCATaGTCGGTTCATAGAaatGaGA	4.52732	4.87993	8.1361	3.25616	8.22164	6.60826	8.42315	6.47178
CTGCCGCGGGTCATAAGAGTTACGCATATGTCGCTACCCGTAGAGCGACG	CTGCCGaGaGTtATAAGAGTTACGCATATGTCGCTACCCGTAGAGCGAtG	4.93447	4.85803	8.11413	3.2561	5.7457	4.83179	5.98577	5.14564
CATCCAATAACTAGCGTACCGGGCAGCCGTAGTCACAATGGATTGATATT	tATCCAATAACTAGCGTAtCGaGaAGCCGTAGTCACAATaGATTGATATT	4.58807	4.57412	7.83018	3.25606	8.05498	6.66097	8.21137	6.60608
ATAGTTAATGCCATTGTGTGGACCCGCGAAGCCGCAGATGTTTCAATATA	ATAGTTAATGCCATTGTGTGGACCCGCGAAGCCGCAGATGTTTCAATATA	5.38517	4.7544	8.00855	3.25416	4.7544	4.2473	4.8349	3.97631
ATGTTAGAAAAGCTCGGAGAATCGTGCATCATGGTGTTCAATTAGGAAAG	tTGTTAGAAAAGCTCGGAGAATCGTGCATCATaGTGTTCAATTAGGAAtG	4.92017	4.92286	8.17523	3.25237	8.19529	6.83864	8.50111	6.79084
TTTGGACTGGGCCGTGTACCGCGTGGCTCCTATGCAGCGAGAGGGAAATT	TTTGGACTGaGCCGTGTACCGaGTtGCTCCTATaCAGCGAGAGGGAAATT	5.21353	4.80404	8.05541	3.25137	7.96366	6.59225	8.0835	6.47506
AGACGCTCCTGAACATAAGATACTAACTCTAATGGGAAGACGAGCAAACG	AGACGCTCCTGAACATAAGATACTAACTCTAATaGGAAGACGAGaAAAtG	5.18605	4.9256	8.17676	3.25115	8.17872	6.65472	8.27598	6.51982
CACGTCGGCTGAATAAGGGTCACATACATGACGTCATTCGCGCGGTCCCG	CACGTCGGCTGAATAAGaGTCACATACATGACGTCATTCGCGCGaTaatG	4.65808	4.68813	7.93857	3.25043	5.89149	5.12439	5.81241	4.81122
GCCGGAGTCTTTTGGTGTTTTGACCCTGCGTCCCCTCCCGGGCGGTATGA	GCCGGAGTCTTTTGGTGTTTTGACCCTGCGTCCCCTCCCGaGaGaTgaGA	5.14024	4.82528	8.07544	3.25016	8.07851	6.38228	8.14446	6.1025
ACCCTGTGCATCCCATAAACCTAGGGATGGCCAGCAATACCGTCTAGGAC	ACCCTGTGaATCCtATAAACCTAGaGATaGCCAGCAATACCGTaatGaAC	5.18502	4.94643	8.19526	3.24883	8.27557	6.60023	8.5773	6.78264
ATTGCGCATCGTCGGAGAGTACGAGATTATGTTTTTTGGAGAACTTGTTG	ATTGCGCATCGTCGGAGAGTACGAGATTtTGTTTTTTGGAGAACaTGaTG	5.34884	5.02088	8.26956	3.24869	8.26583	6.50236	8.36639	6.53679
ATGTACATCAAGTAAGTATGCCAGGCCGACGCTGACGCCAGCGGAAACAT	tTGTAtATCAAGTAAGTATaCCAGGCCGAaGCTGACGCaAGaGGAAAaAT	4.68407	4.59268	7.84128	3.24859	7.92042	6.41028	8.14408	6.4144
CAATAGATGGAGATTGTGCAGGCGTCATTTAAAGAACAAAATCGGTCGTG	CAATAGATGGAGATTGTGCAGGCGTCATTTAAAGAACAAAATCGaTaaTG	5.74011	4.9154	8.16377	3.24837	5.74641	4.28232	5.70802	3.96634
GCCACGGATATACAATCCACAAAATTAATGAATCGGCTGACGATGCCAAA	GCCACGGATATACAATCCACAAAATTAATGAATCGGCTGACGATatgAAA	5.51866	4.87353	8.12103	3.2475	6.07154	5.09907	6.46934	5.13982
GCCAGAGCCTCCCGAGTACAGAGGTTCCCCCGACAATGATCAAACTCTGA	GCCAGAGCCTCCCGAGTACAGAGtTTCaCCCGACAATaATCAAAaTgaGA	5.0943	4.9357	8.18302	3.24733	8.21223	6.57707	8.32047	6.45293
AGAATGATACTGCCATTATCTGTTGAATACGTCCCATAATCATAAGTGCA	AGAATGATACTGCCATTATCTGTTGAATACtTCCCATAATCATAAGTGaA	5.15143	4.94922	8.19419	3.24497	5.68341	4.04486	5.54573	4.40265
CATCCGGGGGTCTGTAGCGCGGTCGCGAAGATACCAGTAATGGTTTTACG	CATCCGGGaGTCTGTAGCGCGtTCGCGAAGATACCAGTAATGGTTTTAtG	5.04914	4.80357	8.0482	3.24463	5.44652	4.38817	5.62383	4.65576
CCGGATCTCAATGAGAGAAACATCTGTAGCAGCACATGGAGTTGCGCATT	CCGGATtTCAATGAGAGAAACATCTGTAGCAGCACATaGAGTTGatgATT	5.44257	4.9115	8.15193	3.24043	5.28919	4.7656	5.51961	4.87589
CGAAGCAAAGCATGTGGCTATCGTCCAACTCTTGGCCGTGATAGTTCCAT	CGAAGCAAAGCATtTGGCTATCGTCCAACTCTTaGCCGTGATAGaTgaAT	4.70672	4.86452	8.10418	3.23965	8.14956	6.5779	8.16018	6.4404
CCTCGATGGCACGAAGTAAACGCATTTCTGTGTGGTGGTAGCCGAAAATT	CCTCGATaGCACGAAGTAAACGCATTTCTGTGTGtTGGTAGCCGAAAATT	4.09718	4.8003	8.03928	3.23898	8.033	6.55943	8.08928	6.5838
TGGCGTAGGCATGTCCACAAATTGCCAGAATGGCAACTACTATCATTGTC	TaGCGTAGGCATGTCCACAAATTGCCAGAATaGCAACTACTATCATTGTC	3.65307	4.88454	8.12334	3.2388	3.81601	2.86057	3.44111	2.85433
CATACACATACTAGGGCAATGTGACCGGTATTATTGGACCGCAGATCCAC	CATACACATACTAGaGCAATGTGACCGGTATTATTGGACCGaAGATgaAC	4.48073	4.92308	8.16181	3.23872	4.82762	3.69797	4.76098	4.05424
CTCAAATTGCAGCCTTCCGATGGTAGGCCACCTTCAAGGTAGAGTATGTA	CTCAAATTGCAGCCTTCCGATaGTAGaCCACCTTCAAGGTAGAGTtTGTA	4.55645	4.81236	8.05087	3.23851	8.07959	6.53758	8.17678	6.56818
TCATGCCGCCAATGTCGAAGGAAGTGCTTCATTAATACACGCAACGACTG	TCATaCCGCCAtTGTCGAAGGAAGTGCTTCATTAATACACGCAAaGAaTG	4.63543	4.85067	8.08859	3.23792	8.12961	6.6844	8.26125	6.6271
CACTCAGAGTGCACAGTACATGGGCGATTGTTTGGTAGGGATGATGTAAC	CACTCAGAGTGCACAGTACATGGGCGATTGTTTaGTAGGGATGATGTAAC	4.88771	4.74105	7.97879	3.23774	4.73284	3.46833	4.62394	3.82492
CCGTCAAGATGATTATACATATTTTTTAGGAACAAGTCCGGTCCAGCTTG	CCGTaAAGATGATTATACATATTTTTTAGGAACAAGTCCGGTCCAaCaTG	4.22477	4.96553	8.20294	3.23741	5.05002	3.65557	4.55914	4.02113
GGAATGGCTACATGGAATCAATGAAGACTCGTCAGGCGGACCGTAGCAGG	GGAATGGCTACATaGAATCAATaAAGACTCGTCAGGCGGACaGTAGaAtG	5.24713	4.8678	8.10478	3.23698	4.94	4.71527	5.04846	4.00781
TGTATTACCTGTGGGGGTAAATCTTCACGTGCCCGGGTTAAGGGACGGCT	TcTATTACCTGTGaGaGTAAATCTTCACGTtCCCGGGTTAAGGGAtGaCT	5.01545	4.83453	8.07132	3.23679	8.16582	6.73117	8.32222	6.63188
GGACAATGATAAGTAATAGTTCTATACGACGCTGACGGACGGTTTTCTGG	GGACAATGATAAGTAATAGTTCTATACGACGCTGACGGACGGTTaTgatG	4.8982	4.86143	8.09796	3.23653	4.93694	4.12237	5.29682	4.23059
CCGTGGGATCATCTTTGCCCGCTATCATTGGGAATGAAACAACTACTAGA	CCGTGGGATtATCTTTGCCCGCTATCATTGGGAATGAAACAACTACTAGA	4.77726	4.87456	8.11051	3.23595	5.25771	4.1978	5.34654	4.47238
CCTATGGAACGGTTCTCGCTATGATGGTGAGATATACATAGGTAATATAA	CCTATGGAACGGTTtTCGCTATtATaGTGAGATATACATAGGTAATgaAA	4.90587	4.90237	8.13595	3.23359	6.18813	5.52629	6.63569	4.93033
GTAACCCCCATGCTCGGGTGGACAGGCGCCGTCGGGGGAAAGAATCAGGC	GTAACCCCCATGCTCGaGTGGACAGGaGCatTCGGGaGAAAGAAatAGaC	4.98323	4.46611	7.69958	3.23347	5.86265	4.91701	6.3907	5.04103
CGGTTAATACATGGGCGTCCCACGACCATATAATCGCATTTTAGTGTGTT	CGGTTAATACATGGGaGTtCCACGACCATATAATCGCATTTTAGTGTGTT	4.68638	4.83148	8.06472	3.23324	5.21048	4.36576	5.2145	4.62835
CGGGAATGACTGCGAGCCAAGATATAGGTACTTAAAGAATCTTCGTTAAT	CGGGAATGACTGaGAGCCAAGATATAGtTACTTAAAGAATCTTCGTTAAT	5.54581	4.94633	8.17917	3.23284	5.67381	5.16378	5.74651	5.41244
CCATCATTGCAGCATTCGAAGCGGCCTCTTTGGTCCTATGGCCCACTACC	CCATtATTGCAGCATTCGAAGaGGCCTCTTTGGTCCTATaGaCCACTACC	5.01752	4.66731	7.90014	3.23283	7.81796	6.43228	8.03748	6.46459
GTCAGACAATGGACGGATGTAAATTATCTATATAACGATCAACACGCAGC	GTCAGACAATaGACGGATGTAAATTATCTATATAACGATCAACACGCAGC	4.87295	4.63469	7.86681	3.23213	6.99912	5.71299	6.83978	5.51821
GGCATGTGATTACTCGATAGAGGCGACTCTACGCCATGTGCCAATGCTCG	GGCATGTGATTACTCGATAGAGGCGACTCTACGCCATtTGCCAAaGCatG	5.00226	4.7298	7.96128	3.23149	5.38654	4.65796	5.34652	4.7134
CCGATAGACGCAAATCATGCGGGACTTGCTAACGAGCTGCGAATAATAAC	CCGATAGACGCAAATCATGCGaGACTTGCTAACGAGCTGCGAATAATAAC	4.50306	4.81333	8.0407	3.22737	5.14532	4.21156	4.94897	4.49715
CCAACTGCTTACTTGAATAAGTCGGGGATCACGGGAGTGAGCATGTAGAT	CCAACTGCTTACTTGAATAAGTCGGaGATCACGGGAGTGAGCATGTAGAT	5.86007	4.81567	8.04276	3.22709	5.00398	3.795	4.9846	3.85924
GTAGTGAAAGGCTGTGATCGCCGTGAAATGCAGGGGAACCGAGTGTTTAA	GTAGTGAAAGGCTGTGATCGCaGTGAAATGCAGGGGAACCGAGTGTTaAA	4.96494	4.8085	8.03456	3.22607	4.7383	4.1685	4.73672	3.98427
GAATCTCTAACGGTGTACGGCATGTAGACAAAGCGGTAAGAAATACAAAT	GAATCTCTAACGGTGTAaGGCATGTAGACAAAGCGGTAAGAAATACAAAT	5.05514	4.9108	8.13543	3.22463	4.83669	4.15215	5.25091	4.28774
GCTGGCTTCGTGAGTTTCCTAATACGTATCGGGATGTCGCGCAGTTTTGA	GCTGGCTTCGTGAGTTTCCTAATACGTATCGGGATGTCGCGCAGTTTaGA	4.23028	4.57974	7.8019	3.22216	4.65695	3.72166	4.40554	3.81973
CCGCTCTGCGCTACCAAGAAGTTTGATATAATGTGAATAACGTATTCTAA	CCGCTCTGCGCTACCAAGAAGTTTGATATAATGTGAATAACGTAaTgaAA	4.85886	4.93782	8.15901	3.22118	4.8287	3.65369	5.04556	4.05821
GGGAAGGACGTAAGTGAAATGACCTCTCGCAAGAAACAGACTCCACACAC	GGGAAGGAaGTAAGTGAAATGACCTCTCGCAAGAAACAGACTCCACAaAa	5.24914	4.7325	7.9517	3.2192	4.91046	3.92443	4.90107	4.10568
GCCCGCGGAGTCCGCAGAATGCAGATGCTACCTTTTAGGACTGGACAATA	GCCaGaGGAGTCCGCAGAATGCAGATGCTACCTTTTAGGACTaGACAATA	5.15274	4.75762	7.97584	3.21822	5.03071	3.75259	5.21731	4.19712
CGCGGAATAGCAACTAAAGATCTTAGGAGCGATATCTCCAAGATGCCCCA	CcCGGAATAGCAACTAAAGATCTTAGGAGCGATATCTCCAAGATatgaCA	4.81452	4.71964	7.93759	3.21795	8.21533	6.67067	8.18712	6.6263
GGTCTGGTGTATTAGAACGTACCGCGGTCAGCGCGATACCAGCATGTGAG	GtTCTaGTGTATTAGAACGTAtCGCGGTCAGCGCGATACCAGCAaGTatG	4.90616	4.91436	8.12992	3.21557	8.17442	6.86648	8.39523	6.73323
AGCATAATCATTCGATAAAACTATATAATGCTCACGCTGATGTGGCAGAG	AGCATAATCATTCGATAAAACTATATAtTGCTCACGCTGATaTGaCAatG	5.27952	4.95432	8.16934	3.21502	8.25361	6.74673	8.55072	6.6285
CCTAAGAATACTTCCCAAAGTTTGTAAGAGATGACGACGGTGAGCTAGTT	CCTAAGAATACTTCCCAAAGTTTGTAAGAGATGACGACGGTGAGCTAGTT	5.21217	4.97296	8.18791	3.21495	4.97296	4.0471	5.17826	3.91724
ACAATAGCCATGGGGATCGTTCGTGTCTGAGAGTATTGTCATATATGAGC	ACAATAGCCATGGGGATCGTTCGTGTCTGAGAGTATTGTCATATATGAGC	5.26653	4.92009	8.13399	3.2139	4.92009	3.84572	4.67282	3.77972
CTGAAATGTTCATGTGGGGTTAGCACCCAGGCTGAACCCTATAAGGCGAG	CTGAAATGTTCtTtTGaGGTTAGCACCCAGGCTGAACCCTATAAaGCatG	5.26064	4.88588	8.09952	3.21364	5.9974	4.46026	5.95276	4.27518
ACAAATGCCGCGGGCTAATACGACTTGGATGAGAAGTTGTCTCCCACTGA	ACAAATGCCGCGaGCTAATACGACTTGGATGAGAAGTTGTCTCCatgaGA	4.40746	4.11709	7.32912	3.21203	3.90945	3.28646	3.98483	3.59371
GAGTCGCCAGGAGTTACACACCATCATCTAAAATGACAAGCTGATACCGA	GAGTaGCCAGGAGTTACACACtATCATCTAAAATaACAAGCTGATACaGA	4.16658	4.68068	7.89164	3.21096	8.02364	6.5132	8.14015	6.41141
ATAGGCCGTATCCCTACATCACATGGAAGAGCCCGATCAAGCATTAGGAT	ATAGGCaGTATCCCTACATtACATaGAAGAGCCCGATCAAGaATatGaAT	5.54164	4.99353	8.20388	3.21035	8.22832	6.54131	8.38754	6.58885
GGTTATGGAGACGGGCGTATAGGGCGTATAAGCGTGCTCGAGGACCCCTG	GGTTATaGAGACGGGCGTATAGaGCGTATAAGCGTGCTCGAGGAaCCaTG	4.70781	4.87859	8.08866	3.21007	8.04429	6.63625	8.21217	6.63874
ACCCGACATCGCTCACCGCCCGTTGATAGTGGGGAAAAAAGTATGGCAGT	ACCCGAaATCGtTtACCGCCCGTTGATAGTGGGGAAAAAAGTATaGaAGT	5.06841	4.82744	8.0375	3.21006	8.02502	6.40641	8.01336	6.32826
TAAACTTGAAACCTGGACGCGCGACTACGAACCCTGGCAGATCATGAATG	TAAACTTGAAACCTaGAaGCGCGACTACGAACCCTaGCAGATCAaGAATG	5.04905	4.9044	8.11374	3.20934	8.15363	6.70181	8.34961	6.61487
TCTGTGTGGCCACTGCACAACAAACAGTGGCTCAATGACTCAATACTCAG	TCTGTGTGGCCACTGCACAACAAACAGTGGCTCAATGACTCAATACTatG	3.65898	4.4028	7.6116	3.20879	4.54336	4.19159	4.34066	4.46929
ACATATACGAGCAAAAACAGGGAATATATGGCACAAAACGAGCTGCGCAA	ACATATACGAGCAAAAACAGaGAATATATaGCACAAAACGAGCTatGaAA	5.42591	4.95993	8.16695	3.20702	8.24767	6.58174	8.42554	6.65731
GAAATGGTACCCGCTTGGATACCACGTTAACGCCGGGCTAAGGACATATT	GAAATaGTAtCCGaTTGGATACCACGTTAACGCCGaGCTAAGGACATATT	4.65235	4.74647	7.95336	3.20689	8.0371	6.55244	8.20627	6.52655
GACGTCTAGCGTGTCGGATGGTTGACCCTCGAAGATGTAGGCGATATCAA	GACGTCTAGCGTtTCGGATaGTTGACCCTCGAAGATGTAGGaGATATaAA	4.50888	4.78071	7.98735	3.20664	3.95537	3.28468	4.32052	3.43969
GGCTCGGGTAGCAATGTAAGGTCTGAAAAGAAGCCCGATTTAATTAATCA	GGaTaGGGTAGCAtTGTAAGGTCTGAAAAGAAGCCCGATTTAATTAAaCA	4.48635	4.91393	8.12012	3.20619	8.05895	6.44222	8.15352	6.37958
CTTTAACTCATGGACGATGCATTACGGCACGCACTAAGCGTCAAAAGCTA	CTTTAACTCATaGACGATGCATTAaGGaACGCACTAAGCGTaAAAtGCTA	4.41685	4.93642	8.14247	3.20605	6.02552	5.01177	5.68017	4.8829
GGGTATGGTCTTCAAAACCATTAAAACATGACCGTGCGACTTTGATGACT	GGGTATGGTCTTCAAAACCATTAAAACATGACCGTGCGACTTTGATGACT	4.62343	4.9049	8.11033	3.20543	4.9049	3.82828	4.72564	3.73027
ATCTACTTACTGATTTTCGGGTGGAGAATGTTTGGATGTAAGGTAATTTC	ATCTACTTACTGATTTTCGaGTGGAGAATGTTTGGATtTAAGGTAATaTg	4.95214	4.98165	8.18666	3.20502	5.22933	4.41777	5.6438	4.61637
CCGGCGTTCACTGTCTTAGCTTGGAAACCGTGGACAATCATCATGCAGAC	CCcGaGTTCACTGTtTTAGtTTGGAAACCGTaGACAATtATCATGCAGAC	4.60765	4.97289	8.17783	3.20494	5.53578	4.44973	5.87899	4.55481
GACAACAACGCTGCATAACATATTTTAGAGGAAATGGGAACAGTTACATT	GACAACAACGCTGCATAACATATTTTAGAGGAAATGGGAACAGTaACATT	4.92053	4.81956	8.02343	3.20387	4.61566	3.77455	4.67124	3.94955
CAAGTGCGCTTCCCACGCTGGTCGATGTTCTTAAATAATGGTAGTGCGAT	CAAGTGaGCTTCCCACGCTGGTCGATGTTCTTAAATAATaGTAGaGCGAT	4.87871	4.82451	8.02752	3.20302	6.20678	5.4007	6.579	5.5641
ACCCACGCACCTGGCATCATCAGCGAGGAAATCCGCCACATGGGTACTCA	ACCCACGCACCTaGCATtATCAGaGAGGAAATCCGCaACATaGGatgaCA	4.79767	4.81461	8.0176	3.20299	8.16358	6.63236	8.27149	6.63984
CAACCCAAGTGGCGACGCACCTTCTACGGAACTCGCAGGGATGAGAAAGA	CAACCCAAGTaGaGAaGCACCTTCTACGGAACTCGCAGaGATGAGAAAGA	3.99711	4.36883	7.57127	3.20244	4.43046	3.58229	4.60592	3.5139
GATGCAGTACATGTGAAAGGCAGATCACATGTGGCTCGCAATCAGTAGTT	GATGCAGTACATtTGAAAGGCAGATCACATtTaGCTCGCAATCAGTAGTT	4.72934	4.83477	8.03609	3.20132	7.46552	6.20892	7.44772	6.13574
CCAAGCAGGTAGATGACGCGGCTGATACGGGATACCGAGGTGGAAGTCTC	CCAAGCAGGTAGATGACGCGaCTGATACGGGATACCGAGtTaGAAGTaTg	4.98893	4.8882	8.08925	3.20105	5.98826	4.40307	5.72723	4.69034
ATGGGGAATACGATCGTGGACGCCTCAATACGCCGCCGGAATCGAAATCC	tTGGGGAATACGATaGTaGACGCCTCAATACGCCGCCGGAATaGAAATCC	4.42091	4.64222	7.84324	3.20101	7.65069	6.3569	7.77455	6.27893
CCTTTTAGATCGAAGTTAAATGGATGGCAGCGGTCGGAAGCTAGAACGTT	CCTTTTAGATCGAAGTTAAATGGATaGCAGCGaTCGGAAGCTAGAtgGTT	5.39062	4.8953	8.09493	3.19963	5.7742	3.76947	5.71125	4.16027
CGTCGACTCATGCTTTAGGAGTGTGGAATGGAAAAACCCCACAGGACATG	CGTCGACTCATGCTTTAGGAGTGTGGAATaGAAAAACCCCACAGaACATG	4.20285	4.90822	8.10752	3.1993	6.87772	5.49896	6.62752	5.26798
CCAGCTGTCAGGACCGACCGAACAGAATGCGCGAAGCGCGCTAGATCGTC	CCAGtTGTCAGGACCGACCGAACAGAATaCGCGAAGCGCGCTAGATgGTC	4.78486	4.80801	8.00711	3.1991	7.88844	6.19663	7.99706	6.60657
CCCTATAAAGGATCAACAACAAAGATTTGGTACGGGCATGTATCTAGTTC	CCCTATAAAGGATCAACAACAAAGATTTGGTAaGaGCATGTATaatGTTC	4.82803	4.93979	8.13867	3.19887	5.66982	4.47651	5.60517	4.43463
AGTCCCAGAAGCTAGTGTTGACAGTGTAGAGGACTTATTAGGAAGCATGT	AGTCCCAGAAGCTAGTGTTGACAGTGTAGAGGACTTATTAGGAAGCAaGT	4.85577	4.91282	8.11069	3.19787	8.14184	6.674	8.21386	6.65503
CTCGTATGGCTAGGTGGTGATGCCGGGTCGTCCCGACCGTCCCTAAACAA	tTCGTATaGCTAGtTGGTGATGCCGaGTCGTCCCGACCGTCaCTAAAaAA	4.84017	4.70804	7.90512	3.19709	6.6105	5.05035	6.60177	5.11059
CGCCTTAGATGGATAGGTGAAAGGGTACATCCGCGGACTTAAGGAATAGG	CGCaTTAGATaGATAGGTGAAAGGGTACATCCGCGGACTTAAGGAATAtG	5.37455	4.94427	8.1401	3.19583	8.12039	6.54919	8.26566	6.6525
ATCTAGACATGTTAAAGTTATAAGGACGAGGGCCTCCCGGCGTATCAGGG	ATCTAGACATtTTAAAGTTATAAGGACGAGaGCCTCCCGGaGTAaCAatG	3.882	4.9074	8.10303	3.19564	8.19267	6.5192	8.35372	6.56828
CAATGTAAGGCGACCTAAATACGGGGAAAGATACGATGTGTTATAAGGCT	CAATGTAAGGaGACCTAAATACGGGGAAAGATACGATtTGTTATAtGaCT	5.70465	4.88262	8.0779	3.19528	5.68554	4.3635	5.5266	3.97674
CCTCTCAGGGGGGCGTCTGTCGCGATGCAACGGTGTTAGATGCAAAGTTA	CCTCTCAGGGGaGaGTCTGTCGCGATGCAACGGTGTTAGATGCAAtGTTA	5.17568	4.84685	8.03878	3.19193	5.38336	4.63089	5.14868	4.59225
GGCTTAATGACCAAGCAGACCCCAAATGTAAGCAACAGATTAGCAGGAGA	GGCTTAATGACCAAGCAGACCCCAAATGTAAGCAACAGATTAGCAtGAGA	4.98993	4.94907	8.1398	3.19074	5.55711	4.42123	4.84024	4.19215
CCGAACCGTATAATCTTCAAATGGCGCGACGGTGCCACTCTGCGTAACGG	CCGAACCGTATAATtTTCAAATaGCGCGACGGTGCCACTCTGCGaAAatG	5.02031	4.97685	8.16712	3.19027	8.14669	6.72779	8.20746	6.56165
ACAGTCAATTGGTTACAAGGTAGCTGAACATGTGATTGACATATACTGTA	ACAGTtAATTGGTTACAAGtTAGCTGAACATtTGATTGACATATACTGTA	5.36974	4.94191	8.13191	3.19	8.14735	6.57918	8.31535	6.53925
CAAGCTATACGTATCATGTGAAGCATTCCCTCACAAGGTAACCACGGAGT	CAAGCTATACGTATCtTtTGAAGCATTCCCTCACAAGGTAAaCAatGAGT	5.40863	4.94599	8.13343	3.18743	8.22267	6.81906	8.42501	6.63044
GGATGCATGAGGAATATAAATACACGGCGTAGGGATAAACATTCTACGGT	GGATGCATGAGGAATATAAATACACGGCGTAGaGATAAACATTCaACGaT	4.82319	4.66728	7.85452	3.18723	4.91241	4.39807	5.10781	4.63921
TGTAGTGTATAATCGGCCCCCATGTGTCTTGGGGGTAAGGAAGCGGTACG	TtTAGTGTATAATCGGCCCCCtTGTGTCTTGGGGGTAAGGAAGCaGTAtG	3.90316	4.85388	8.04046	3.18658	8.0174	6.35412	8.0149	5.98903
CAGGAAAAAACGACAATGAGGCAAAGAGGCTAAAAAAAACTCGACGAGTA	CAGGAAAAAACGACAATGAGGCAAAGAGGCTAAAAAAAACTaGAaGAGTA	5.21523	4.97516	8.16124	3.18608	5.0314	4.11378	4.73065	3.52752
CGCACGCCTAGGGGTAAAATGCCTTATGCTAGCTAAATAAGATACCAACT	CcCAaGCaTAGGaGTAAAATGCCTTATGCTAGCTAAATAAGATACCAAaT	5.04002	4.95624	8.14207	3.18583	6.18175	4.04972	6.14982	4.78716
CGCGGTGAGAATGAATATTCCCGCCGTACGCTAATCGGGGAAAGCACAAA	CcCGGTGAGAtTGAATATTCCCGCCGTACGCTAATCGGGGAAAGatgAAA	4.24846	4.96479	8.15023	3.18544	8.17542	6.42615	8.26109	6.58481
AGCATACTAATATGCCTGGCAACCAAATGTAATAAACCAGTTCAGCGATG	AGCATACTAATATaCCTaGCAACCAAATtTAATAAACCAGTTCAGCGATG	5.16808	5.05565	8.24049	3.18484	8.23956	6.6918	8.48665	6.60695
ATGGCACTGTCCGAAGAAACTGGCTGTCCGGCCTTGCAACTAGTAAAGGA	ATGGCACTGTCCGAAGAAACTtGCTGTCCaGCCTTGCAACTAGTAAAGGA	3.87198	4.78149	7.96395	3.18246	5.00181	4.28982	5.22851	3.84935
CACGCATATGACGAACACGGTAGAGCGAAACAATACCGTGTTTCAGGACA	CACGCATATGACGAACACGGTAGAGCGAAACAATACCGTGTTTCAtGACA	5.68464	4.8031	7.98553	3.18243	4.97573	4.36096	5.03614	4.73758
CCAGAAAAGGTCCGCGCTACGTATGGCGGAGGAAGCCTTATTCCATGGAA	CCAGAAAAGtTCCGCGCTACGTATaGCGGAGGAAGCCTTATTCCATGaAA	4.6532	4.90952	8.09171	3.18219	8.08753	6.42132	8.20468	6.56707
CTGTTCCATTGCGGTCGCAAGAAGCTGACCTGGCAGAAAGTATCTTATGG	CTGTTCCATTGCGGTCGCAAGAAGCTGACCTaGCAGAAAGTATCaTAatG	4.5167	4.7851	7.96685	3.18176	8.22052	6.71518	8.33557	6.62493
CGTGCTTCTAAACCTCACTCGGAAGTAGACTTTGAGGGTATGTAGCTTTA	CGTGaTTCTAAACCTCACTCGGAAGTAGACTTTGAGaGTATGTAGCTaTA	5.00601	4.89158	8.0715	3.17992	4.63393	3.71996	5.26211	3.8931
CAAAGCGATCGCAGGTATGGACAGATCGACGTAAATCTCAACGTCAGAAA	CAAAGCGATCGCAGGTATGGACAGATCGACGTAAATCTCAAaGTatGAAA	5.21977	4.93088	8.11045	3.17957	5.10945	4.13416	5.02087	3.86925
CAACCAGTAATTTGACATGTTGTCGTGCGGCAGGTGAACCACGGGGAGGA	CAACCAGTAATTTGACATGTTGTCGTGCGGCAGGTGAACCAaGaGGAGaA	5.17564	4.73408	7.91334	3.17926	5.05977	4.22466	5.14179	3.77288
GTCCAGAGTCAGGACATGCGTCCATCTTATGAAACACGGCAATACATTCA	GTCCAGAGTCAGGACATGCGTCCATCTTATGAAACACGGCAATAaATaaA	4.83604	4.61929	7.79842	3.17913	5.47729	4.62434	5.7785	4.75902
CCAAATTCCGCTCGCGGATACAGGAATACGGTACAGACAATGTCGACAAA	CCAAATTCCGCTCGCGGATACAGGAATACGtTACAGACAtTGTCatgAAA	4.65061	4.97932	8.15808	3.17877	8.21951	6.67338	8.35532	6.72103
GTAAAACCTTAAAGTCATGAAAGGCTGGATGTAGCTGAGTGAGGTGGGGT	GTAAAACCTTAAAGTCATGAAAGGCTGGATGTAGCTGAGTGAGGatGaGT	4.75995	4.97505	8.15371	3.17865	5.22027	3.8488	5.12118	3.857
CCGGTGCATCGTTATGTATCCATTCGACGCATAACAAAGAACGCGGGAAA	CCcGTGCATCGTTATGTATCCATTCGACGCATAACAAAGAAaGCatGAAA	5.45759	5.06057	8.23913	3.17856	5.71553	4.8339	5.78252	4.56195
CCCAGAGCATGTGTGGGTGATGTGCGAATGTACCACGGAAGCATATCACG	CCCAGAGCATtTGTGaGTGATtTGCGAATGTACCACGGAAGCATATgAtG	4.99297	4.9608	8.13917	3.17838	7.01614	5.86111	6.78832	5.58243
TTCGGAAATTAAATGGAATGTAGCCCAGAGTCGCTCCTCGCAAATTTCAC	TTCGGAAATTAAATGGAATGTAGCCCAGAGTCGCTCCTCGCAAATTTaAC	5.39623	4.9643	8.14012	3.17581	5.01698	4.22313	5.15294	3.7568
TCTTATTGCGATAAGGCGATGTGCAGAAGAAGGAATCGGACGCGACACCG	TCTTATTGCGATAAGGaGATGTGCAGAAGAAGGAATCGGACGCGACAatG	4.16843	5.04501	8.21822	3.17321	5.59891	4.66669	5.44677	4.64338
TAGCGATGGTATTCGTTATGCGTGAGAAGCTGGTAATAGAATAAGTGTTG	TAGCGATaGTATTCGTTATGCGTGAGAAGCTGGTAATAGAATAAaTGaTG	4.64261	5.09261	8.26495	3.17234	6.37207	4.29151	5.93307	4.79961
AACAACTCTTATAATTATCCGTCCATGTTGTACGCGTCAATCATAATGAA	AACAACTCTTATAATTATCCGTCCtTGTTGTACGCGTCAATCATAtTGAA	5.34524	4.93694	8.10808	3.17114	8.13659	6.49219	8.11442	6.44586
CAGGAGAACATAATTAACGAATATGAATTTGCCTCATCCAACTTAACCTT	CAGGAGAACATAATTAACGAATATGAATTTGCCTCATCCAACTTAtgCTT	4.52941	4.98967	8.16036	3.17069	4.35381	3.10388	3.94984	3.0393
CGGAGATTCTCGAAAGATTTGGTAAGCCCGACTGCCATGTCCACATTAAA	CGGAGATTCTCGAAAGATTTGGTAAGCCCGACTtCCATGTCCACATTAAA	4.83812	4.91851	8.0892	3.17069	6.17287	4.83088	6.22009	5.36955
CGAGCGCACCTACAAAAAGAATGGCGAATAGGTGTAGAATTTGAGAGTGC	CGAGCGCACCTACAAAAAGAATaGCGAATAGGTtTAGAATTTGAaAGaGC	4.7423	4.80758	7.97711	3.16953	8.03899	6.55108	8.12421	6.56096
CTCGCGGAATGGGGTTATAAAACGAGGTTAAATTAGTTAGAGGGCTGATA	CTCGCGGAATaGGGTTATAAAACGAGGTTAAATTAGTTAGAGGGaTGATA	5.29728	5.05815	8.22464	3.16649	8.22314	6.5918	8.52348	6.57011
ACGGGACCAATTGCGCACAATCTCTTAATGTGTATGCACACGATGCTGGA	ACGGGACCAATTGCGCACAATCTCTTAtTGTGTATaCACACGATGCTGaA	5.12981	4.84836	8.01142	3.16306	5.70349	4.75265	5.61034	4.61282
TTTAATGAAGCCGAAAGGGCATGGAAAAGTGCTCGGAAGCGAACTCAGGT	TTTAATGAAGCCGAAAGaGaATaGAAAAGTGCTCGGAAGCGAACatAGaT	4.6657	4.96699	8.1297	3.1627	4.71915	4.23572	4.72495	4.50617
CCCGGGAGGAAAGGACGTCACGTAGAAAAACGGCCGATGGCATCCGTACA	CCCGGGAGGAAAGGAaGTtACGTAGAAAAACGGCCGATaGCATCCGTAaA	4.48776	4.94165	8.1039	3.16225	8.12027	6.45883	8.09671	6.43335
CCCTAACGGCGCAACGTGAGTCGATGAGGCTTCCACCCTCATGAGATCGC	CCCTAACGGaGaAACGTGAGTCGATGAGGCTTCCACCtTCATGAGATaGC	4.83904	4.82785	7.98908	3.16123	6.19014	4.33553	6.02084	4.97295
ACCACACAAATCGAGTATGTCAGAGAAGTAATGACTTTAGGGAATTCTTG	ACCACACAAATCGAGTATGTCAGAGAAGTAATGACTTTAGGGAAaTaaTG	5.16913	5.07542	8.23579	3.16037	5.20984	3.57328	5.39961	3.68592
CAAATCACTAAAATCGTTATGAACTGGCAGGTGAGAGTGGCTGGCGATCA	CAAATCACTAAAATCGTTATGAACTaGCAGGTGAGAGTaGCTaGCGATCA	5.51689	4.8507	8.00948	3.15878	5.84454	4.25352	6.56324	4.62586
CAGGAACGCACCTATGCGCCCGGAAACATCTGTAGACATAGGCCACGTTC	CAGGAACGCACCTATGCGCCCGGAAACATCTGTAGAaATAGGCCAtGTTC	4.81886	4.77999	7.93865	3.15866	5.17226	4.21392	4.87625	4.88493
CCATGATCTGTAATCGCTAATGAGTAAGCGAAATTCGCAGCCTCACACAG	CCtTGATCTGTAATCGCTAATGAGTAAGCGAAATTCGCAGCCTCACAatG	4.75408	5.06786	8.22608	3.15822	6.56915	5.07151	6.33841	5.08529
TTTAAACCACTGAGGAAAATGCAGACAAGCACCACGCATCTCAACTTTTC	TTTAAACCACTGAGGAAAATGCAGAaAAGCACCACGCATCTCAAaTTaTg	4.90507	5.00344	8.16157	3.15813	5.41436	3.93307	5.3656	3.40254
GTGGTCGACAGCGCATCAAGCTATTAGGGCGAAATGATCTGAAGCGCGGC	GTGGTaGACAGaGCATCAAGCTATTAGaGCGAAATGATCTGAAGatgaGC	4.79338	5.04105	8.19707	3.15602	6.05036	4.32397	5.57239	4.40273
CCACGCTCAGCTTCTGATGACGGAGACGCAAGCTGAACTCGGCAGAGAAA	CCACGCTCAGCTTCTGATGACGGAGACGCAAGCTGAACTCGGCAatGAAA	5.44927	4.98056	8.13644	3.15588	5.06208	3.74357	5.2834	4.29863
CCACATTTCAAGCATGCTTTATGCACCGGAAGCAGCGGAAACCCACTAGA	CCAaATTTCAAGCATGCTTTATaCACCGGAAGCAGCGGAAACCCACTAGA	4.60883	4.87453	8.02979	3.15527	4.50029	3.26757	4.55971	3.41865
CAAGACAGTGTGCTGGCCGCCTCCGTAATGACTCGAGCTTTGGGACTATG	CAAGACAGTGTGCTaGCCGCCTCCGTAATGACTCGAGCTTTGGGACTATG	5.10887	4.63749	7.7927	3.15521	4.60726	4.14011	4.55775	3.85913
GGATGTCAAGAACTGGGGCACTATTCCGACGAGACATCGTCTAGAGCAAT	GGATGTCAAGAAtTGGaGCACTATTCCGAaGAGACATCGTCTAGAtgAAT	4.97172	4.9885	8.14349	3.15499	5.39275	4.36869	5.5199	4.38613
GTATGTTTTAAGGACTTTGCGAAAATGACCATAGGTGGTTGACTCGGGCG	GTATGTTTTAAGGACTTTGCGAAAATGACCATAGGTGGTTGACTatGatG	4.18171	4.24649	7.39928	3.15279	4.31653	3.80326	4.59476	3.67326
CCACCGGCGGAATATCCCACTCGAGACGGAAGCTGAAACAATATGGTTTG	CCACaGGaGGAATATCCCACTCGAGACGGAAGCTGAAACAATATaGTaTG	4.95177	4.98277	8.13519	3.15242	8.09476	6.57402	8.22378	6.48116
CTCCAAGACTTGTGCAATGTCCATTAACTTCACAATTTCAGTTATGTGAT	CTCCAAGACTTGTGCAATGTCCATTAACTTCACAATTTCAGTTATGTGAT	4.90033	4.75657	7.90896	3.15239	4.75657	3.29162	4.71301	3.00843
GAACCTCGAAAGAAGTTAAATTGGTAAGCATGAATCCCGCATGATTCAAC	GAACCTCGAAAGAAGTTAAATTGGTAAGCATaAATCCCGCATGAaTgAAC	4.61563	4.83792	7.98905	3.15113	6.42488	5.51186	6.82689	5.18643
CCGATGGGACGGTAACCCGGAGGTAGAGTTTCGAATGAGCAAACGACTCT	CCGATGGGACGGTAACCCGGAGGTAGAGTTTCGAATGAGCAAACatgaCT	4.98539	4.86709	8.01557	3.14848	4.9775	4.49422	5.11741	4.07459
TCTGAAACGTCATGGGGATAGAGTTTCCGGAGCTATAAAGATTGGAGCTA	TCTGAAACGTCATaGGGATAGAGTTTCCGGAGCTATAAAGATTGatGCTA	5.40558	5.00352	8.15187	3.14835	8.12621	6.62925	8.31451	6.66058
CTGGGTACGCAGTAAATCCTAAATGGGAGATTTTCCGCACAGTTCCCGTT	CTGGGTACGCAGTAAATCCTAAATGGGAGATTTTCCGCACAGTTatgGTT	3.95598	5.02365	8.17146	3.14782	5.3918	4.05571	5.0661	4.36166
ACATGACGATGCTTGAATAAAGCCATCTGGGTCCCGCAATGTCGAATGTT	ACATaACGATaCTTGAATAAAGCCATCTGatTCCCGCAATtTCGAtTGTT	5.61348	4.87206	8.01955	3.14749	8.1612	6.57099	8.27766	6.5625
TTAACGAAGACGAACACCGAAGGCCAACGATGACTGTACTATAAATATTG	TTAACGAAGACGAACACCGAAGGCCAACGATaACTGTACTATAAATAaTG	5.45005	4.9553	8.09837	3.14307	8.12382	6.58025	8.35534	6.69094
CTACCCATTTAAGGACTTAGTGGTTTGACACCAGGAAGGTACGATGAAGT	CTACCCATTTAAGGACTTAGTGGTTTGACACCAGGAAGGTAaGAaGAAaT	4.83225	4.82651	7.96806	3.14155	8.12248	6.48894	8.19854	6.66971
CCTAGTGTCGAGACTATGAGCTATATCTGGAAAGACAGGTGTAGTGGTTC	CCTAGTGTCGAGACTATGAGCTATATCTGGAAAGACAGGTGTAGatGTTC	4.93584	4.94056	8.07895	3.13839	5.07601	3.79325	5.18237	4.14249
CTGGCGAACCAGCAGATAACATCTTCCATATGTGACCGGAAGCATGCGAA	CTGGCGAACCAGCAGATAACATCTTCCATATtTGACCGGAAGCAaGCGAA	4.54607	4.74572	7.88334	3.13762	7.84213	6.60224	8.0084	6.55243
TAATGCACACTGAATAAAACTATGTAACAGTAATCAACCGTGCGAGAAAA	TAATGCACACTGAATAAAACTATGTAACAGTAATCAACCGTGCGAGAAAA	4.70467	5.00678	8.14436	3.13758	5.00678	3.4964	4.4883	3.9358
GTGGTTATACTTGTATGCAAGTTAATGTCGCGACATGCTGATTGGGACGG	GTGGTTATACTTGTATaCAAGTTAATGTCGCGACATaCTGATTGGGAatG	4.65081	5.0188	8.15619	3.13738	6.16253	5.08957	6.41293	5.14047
ACATTCGTTTCATCGGAGAAAATGTTTATTGCCAAGTGTCGCATAGCCAC	ACATTCGTTTCATCGGAGAAAATGTTTATTGCCAAGTGTCGCATAGCCAC	5.10592	4.99241	8.12935	3.13694	4.99241	3.84381	4.75228	3.89533
TATGTTTAGAATGACATCGACGGCATCAACAGTATAACGTAAGTAAGACA	TATGTTTAGAATGACATCGACGGaATCAACAGTATAACGTAAGTAtGACA	5.49563	5.02955	8.16464	3.13509	4.8327	4.42239	5.55216	4.2395
CGGTACAGTGATGGGTCATGGGGACTAAGTTCATCCAAGCGACTGGGTCC	CGGTACAGTGATGGGTCATaGGGACTAAGTTCATCCAAGCGACTatGaCC	4.67576	4.80947	7.94198	3.13251	4.92963	4.15508	4.93413	4.02505
TAGTCGTAGTCACTAGCCTGGGCCCTATACATGGACCTACTCAATCTTTC	TAGTCGTAGTtACTAGCCTGaGCCCTATACATaGACCTACTCAATCTaTg	5.16375	4.98321	8.11572	3.13251	8.15677	6.41396	8.38587	6.49542
CTGTAAAGGCTAGACTGGGACATGACTCATTGGATGATGCAAAGGTAGCT	CTGTAAAGGCTAGACTGGGACATGACTCATTGGATGATaCAAAGGTAGCT	4.41362	4.85794	7.9897	3.13177	4.91868	4.5014	5.47586	4.5064
CGGGGCATCTACCTCAGAGTAAGTTTTCCCGGTTTTACAACAATGCCAGA	CGGaGaATCTACCTCAGAGTAAGTTTTCCCGGTTTTACAACAATaCCAGA	4.9732	4.86455	7.99538	3.13083	8.08992	6.48417	8.14291	6.4791
AATCTTAGGATCGGGTCCGTACGCCGCGTCATGCAAGACCTCCTCCTATA	AATtTTAGGATaGaGTtCtTAaGCaGaGTCATaCAAGACCTCCTaCTATA	5.25837	4.87417	8.00466	3.13048	8.10547	6.54619	8.3264	6.62219
CGGGACTAGGAACTGTAAACTAGCAGGAAAAGATATGCGAATAACGAGCT	CGGGAaTAGGAACTGTAAACTAGCAGGAAAAGATATaCGAATAACGAGCT	4.74807	4.91318	8.0432	3.13002	8.1019	6.67258	8.16804	6.56531
GGAAGCCTCGTTAGGGTCGAGCGGAACACGCATGAAATGAGTGTAATAAC	GGAAGCCTCGTTAGaGTaGAGCGGAACACGCATGAAATGAGTGTAATAAC	5.13926	4.8443	7.97242	3.12813	5.06509	4.43319	5.19888	4.44153
GGAATGTCAGTTTATATGCATTTAGTCCTATCAATTCATAATCGTGCAGT	GGAATGTCAGTTTATATGCATTTAGTCCTATCAATTCATAATCGTGCAGT	5.06026	5.04233	8.17041	3.12808	5.04233	4.36283	5.3483	4.35213
CCGACGGCGCTTCTTTTGACGCCGGATTTAAATATGCGAGTGACCGTTCA	CCGAaGGaGCTTCTTTTGACGCCGGATTTAAATATGCGAGTGACCGTaaA	4.60943	4.84542	7.97277	3.12736	5.06569	3.9265	4.93824	4.24181
AGTGGACATCTGCGACTGACTCATGGTCCTTAATATAGCAGCGTGGCACT	AGTGGACATCTGCGACTGACTCATaGTCCTTAATATAGCAGaGTatgACT	5.43139	4.97048	8.09774	3.12726	8.16119	6.70445	8.12029	6.6291
CAAAGGGAACGACATACCACAACGCCAATGAGAATCCCCATTCCGAGCGG	CAAAGaGAACGAaATACCACAACGCCAtTGAGAATCaCCATTCCGAGatG	4.78995	4.99055	8.11631	3.12576	8.16936	6.63003	8.35585	6.48419
AAGGTGATCCCACATGCCCGGGGACTATCGACGCAGAGCGCATTGCGAAA	AAGGTGATCCCACATGCCCGGaGACTATCGACGCAGAGaGCATTatGAAA	3.84776	4.98389	8.1086	3.1247	5.53035	4.76352	4.90637	4.78595
CCGCAAGGAAATTCCAGGGTGTATCACAAAATATGGGTATATGACGTGCG	CCGCAAGGAAATTCCAGGGTGTATCACAAAATATaGGTATtTGAaGTatG	5.10192	5.02867	8.1526	3.12393	8.17084	6.62028	8.40391	6.55329
TGAACGCTTGCTATCCTAGTGACATGATGCCAACTGCATGACTCTTTAGC	TcAACGCTTGCTATCCTAGTGACATaATaCCAACTGCATGACTCTTTAGC	4.81466	5.03876	8.16123	3.12247	7.20063	5.30984	7.09363	5.67439
CCGGAAAAAGGATCAGAGGCATCCTAGGCTATGGACAGCTGACAATCAGT	CCGGAAAAAGGATCAGAGGaATCCTAGGCTATaGACAGCTGACAATgAGT	4.67485	5.12182	8.24366	3.12184	8.27296	6.74767	8.47003	6.70728
AGGTTGCCAAGCGTATTCGGGTGCGTTACAGTACGGTCTATGATGGCGAT	AGGTTGCCAAGCGTATTCGaGTGaGTTACAGTACGGTCTATGATaGaGAT	5.02104	4.81427	7.93611	3.12183	7.25856	6.20425	7.31378	6.38293
CACTCGAACAAAGATACGATGTGGTCAGCGTACAGTCTGTCTTAGGGTAG	CACTCGAACAAAGATACGATGTGGTCAGCGTACAGTCTGTCTTAGGGatG	4.58759	4.82474	7.94623	3.12149	4.74436	4.24273	4.51875	3.91801
ATCTACGCATTCATCTGTCCAAATGCATGGGCGAAGACAAATTCTGTCTG	ATCTACGCATTCATCTGTCCAAATGCATaGGCGAAGACAAATTCaGTaTG	5.33178	5.03189	8.15255	3.12066	4.48852	3.91026	4.631	4.27023
TGAACATCACCAAATGATTGTCACATTGATACCCTGTCGCGCTATCGATC	TtAACATCACCAAATGATTGTCACATTGATACCCTGTCGCGCTAatGATC	5.27199	4.86585	7.9845	3.11865	4.32793	3.76834	4.91614	4.22506
GGTATGGTGCGGAAGGTTTAGCAATTTGGAGCCTGAAGACCGGGTCCAAC	GGTATGGTGaGGAAGGTTTAGCAATTTGGAGCCTGAAGACCGGGatgAAC	5.03323	4.95096	8.068	3.11704	5.39367	5.1243	5.22739	4.19007
AGGATTACTGGAAACTGCATATATGGGGGATACATTTACATAGTCCCACA	AGGATTACTGGAAACTGCATATATGGGaGATACATTTACATAGTatgACA	4.92314	5.03237	8.14842	3.11605	6.14302	5.22498	5.7774	5.45257
CGCTATTTAACATGACATTCAGTTGCAGAACTTGAACTAAGGTCTTCACG	CGCTATTTAACATGACATTCAGTTGCAGAACTTGAACTAAGGTCaTgAtG	5.95181	5.12803	8.24395	3.11592	5.27269	4.64394	5.4425	4.10526
GATCGAACGTAAACTCCCCGTTAAATGGACACACGGCAACGGACATTCGA	GATCGAACGTAAACTCaCCGTTAAATaGACACACGGaAACGGACATTaGA	5.13285	4.97897	8.09477	3.1158	8.10783	6.7036	8.14991	6.62346
TACGTCAGTGGGATTGGCATGCCTGGTCACCACATATGGCAGACCGGCAG	TACGTCAGTGGGATTGGCATaCCTGGTCACCACATATaGCAGACatGatG	5.23658	4.933	8.04869	3.11569	8.12402	6.65805	8.12699	6.58673
CAAAGTAACTGTAGTCCAAATGTATTTGAACACGAATCTCTACATATATG	CAAAGTAACTGTAGTCCAAATGTATTTGAACACGAATCTCTACAaATATG	5.49058	5.14044	8.25365	3.11321	5.38126	3.20417	4.81052	3.78347
AGATGCAGTTGGGGTTGTAGCACGGGTCCCCCACCCCTTCCTAGGCTGTA	AGATGCAGTTGGaaTTGTAGCAaGaGTtaCCCACCCCTTCCTAGGCTGTA	3.61722	4.65815	7.77129	3.11314	4.88138	3.62055	4.85674	4.35906
CCTTCCAGATTGGACGTGGGGAAAACGCAAGAGAAGAGTTTACGCAATGC	CCTTCCAGATTGGAaGTGaGGAAAACGCAAGAGAAGAGTTTACGCAAaGC	3.92396	4.79986	7.91114	3.11128	8.00325	6.56688	8.16436	6.50285
GTCCACGGAAGATGGAACAGGAACGTCTTTGGTAGAGCCACAACGCTAAT	GTCCAaGGAAGATaGAACAGGAACGTCTTTGtTAGAGCCACAACGCTAAT	4.9966	5.00211	8.11308	3.11097	8.06904	6.65854	8.20696	6.62809
AACAACTGAGGTTGTGGATTCCGTAAAGGTGACAGAGCAATAATGGTATC	AACAACTGAGGTTGTGGATTCCGTAAAGGTGACAGAGCAATAATGGTATg	4.8083	4.89255	8.0016	3.10905	5.1084	4.3225	5.20476	4.34204
CCTCGAAAGGCATGGCCGCCTGACAGAGGGTACAAAACTGTTCCCACACT	CCTaGAAAGGCATaGCaGCCTGACAGAGaGTACAAAACTGTTCCatgACT	5.13383	4.87687	7.98542	3.10856	8.14396	6.55243	7.99333	6.43605
GGCCGAACGGGCGTTCGAAGAATGCAACCATCGCGCTCGATGATATAATG	GGaaGAACGaGaGTTCGAAGAATGCAACCATCGCGCTCGATGATATAATG	5.23723	5.08769	8.19604	3.10835	5.44124	4.50621	5.27592	4.13436
CTCACACGTTCGGTGATTCAAAGCGAAATGTAAAATAAGCCTGGTGCCCA	CTCACACGTTCGGTGATTCAAAGCGAAATGTAAAATAAGCCTaGaGCaCA	4.76597	4.80797	7.91619	3.10822	5.03749	3.99431	5.17951	3.92155
AGTTCCCAGATGTGGGAGAACCGGACAGACCGAATTAGACCGTGATGCAC	AGTTCCCAGATGTGaGAGAACCGGACAGACCGAATTAGACCaTGATGaAC	4.5029	5.07183	8.1795	3.10767	5.72385	4.23616	5.91535	4.34489
CGGACGTAGCCTAGAACGGTCAGTAAGCCTGTGCGAGATGTCAATGAGAC	CGGAaGTAGCCTAGAACGtTCAGTAAGCCTGTGCGAGATtTCAAaGAGAC	4.15929	4.77576	7.881	3.10524	8.01342	6.63299	8.07718	6.55743
CCGCTCGGAACCGAATACCACATACTGAGATGTGAAACAGAGCGAGTTTT	CCcaTCGGAACCGAATACCACATACTGAGATtTGAAACAGAGCGAGTaTT	4.64	4.94634	8.0506	3.10426	8.13474	6.61708	8.4702	6.58103
GAACATCGGCCCTACGAAATGGTCCAAGCCTATAGGGATTGGAGCATCCA	GAAtATCGGaCCTACGAAATaGTCCAAGCCTATAGaGATTGaAGaATaaA	4.91682	4.88479	7.98689	3.1021	8.15605	6.5375	8.26644	6.60982
ACGAACAGCCAGCACGGGACCAAACAAGCCCAAGGGTAAAGAATGTCAAG	ACGAAtAGCCAGaAaGaGACCAAACAAGCCCAAGaGTAAAGAATaTaAtG	4.94764	4.86462	7.96558	3.10096	8.21926	6.5066	8.41438	6.50457
CGAGATGAGGTGAGAGCTTAAGCGGAAAGTCTGACGCAAAGCGTTTGAGG	CGAGATGAGGTGAGAGCTTAAGCGGAAAGTCTGACGCAAAGaGTaTGAGG	4.55638	5.02748	8.12796	3.10048	5.11819	3.84586	4.92229	3.89295
CATGACAAAGAATAGCTCTGAATTTAGCGAAAGGGACGTATGTAGGGAAT	CATGACAAAGAATAGCTCTGAATTTAGCGAAAGGGACGTATGTAatGAAT	5.75453	5.13315	8.23303	3.09989	5.98608	5.17746	6.94718	5.33976
CGCGTACATTAAAAGGGCGCAATTGGCATGCCAGCTCACAAAGGATGACG	CGCGTAtATTAAAAGaGCGCAATTGGCATGCCAGCTCACAAAGGATGAtG	4.12369	5.01331	8.11067	3.09736	5.42124	4.54052	5.38009	4.5743
AGCGTACGAGCTCGATTACACACGTCGAATGGCTGACATGATACTGTAGA	AGaGTAaGAGaTCGATTACACACGTCGAATaGCTGACATGATACTGTAGA	4.50603	4.82725	7.92451	3.09727	5.53269	4.38601	5.72089	4.79595
CCTAGAGAGAGGTCATGGAGCCGAACTAAGATAGTCTTACGGGAAGTCGG	CCTAGAGAGAGtTtATaGAGCCGAACTAAGATAGTCTTACGGGAAGTatG	5.41158	5.12213	8.21673	3.0946	8.24076	6.74862	8.53381	6.73801
ATAGCTCGTCCGTGGAACAGAGAGAATGTTTGCGACCTGACGCGACGAAT	ATAGCTCGTCCGTGGAACAGAGAGAATGTTTGCGAaCTGACGCGAtGAAT	5.08731	5.1102	8.20446	3.09426	5.63775	4.70542	5.3771	4.48755
CTAAGCTCAGAGGATGGCTTAGTAACATCTGGAGAAACCGAGTATCGGAT	CTAAGCTCAGAGGATaGCTTAGTAACATCTaGAGAAACCGAGTAatGaAT	5.16476	4.97574	8.06876	3.09302	8.2273	6.5721	8.37604	6.62584
CGCTCAGGGATGAGCGTAATTTTCGCGGGTGTAAAGAATACCTGTACCAA	CcCTCAGGGATGAGCGTAATTTTCGCGaGTGTAAAGAATACaTGatgaAA	5.30325	4.96918	8.06219	3.09301	5.93152	4.33654	5.68902	4.341
ATTCATCAGGCCGTTCCATACTGCAAATTCAGGAGATGTCGTAGAAAAAA	ATTtATtAGGCaGTTCCATACTGCAAATTCAGGAGATtTCGTAGAAAAAA	4.66794	5.06775	8.16072	3.09298	8.19706	6.7061	8.27456	6.6198
ACACTAGAGGGATGGAACTTGGCGATTCGACTGCATAGTCCGGAGATCTC	ACACTAGAGGGATaGAACTTGGCGATTCGACTGCATAGTCCGGAGATaTg	5.3322	5.04487	8.1373	3.09243	8.13956	6.68178	8.33435	6.5787
CCCAAATCTGCTCGTGGTCGCGGGTGCGGAATGAGACAACAAACACATCA	CCCAAATCTGaTCGTGtTCGCGaGTGaGGAtTGAGACAACAAACACAaCA	5.05154	4.92963	8.02124	3.09162	8.14344	6.56246	8.41059	6.56095
CTCAGTGATGGTAAAACTGAAGCAAAGGAGCTCATAGATGGGCTTATAAT	CTCAGTGATGGTAAAACTGAAGCAAAGGAGCTCATAGATaGGCTTATAAT	4.16098	4.99977	8.09072	3.09096	5.74826	4.72646	5.92077	4.85735
AGCACTGCATATATCTCTACCCACCGTGATATTGATGGATGATCTTCGAA	AGCACTGCATATATCTCTACCCACCGTGATATTGATaGATGATCaTgaAA	5.15765	5.11184	8.20027	3.08843	8.2288	6.73506	8.4284	6.53857
CAGTTCGATAGGATGTGGGGGTAAGGAAGCGATCGGATAAGTCATACTGA	CAGTTCGATAGGATtTGaGaGTAAGGAAGCGATCGGATAAGTCAatgaGA	4.21554	4.95496	8.04297	3.08801	8.21803	6.49601	8.37434	6.70508
TTAACGCAAGGGGATGCACAAGGATAGTTCACTTGCAAAGGCTAAGAGTG	TTAACGCAAGGGGATGCACAAGGATAGTTCACTTGCAAAGGCTAAGAaTG	5.43986	5.06683	8.15459	3.08776	5.08735	4.0801	5.47859	4.16428
CATGCGCGTTCATGATATGTACCGGGGGACTAAGGTGGCTCATCTGAGTA	CATGCGCGTTCATGATATGTAtCGGGaGACTAAGtTaGCTCATCaGAGTA	4.64127	4.74867	7.83588	3.08721	4.75641	3.51668	4.40845	3.58715
GAGTGTCTGAACCAGTCTTGCTCGGAAGAGAGGATGCTGTGGATTCTAAC	GAGTGTCTGAACCAGTCTTGCTCGGAAGAGAGGATGCTGTGaATTCTAAC	4.96983	5.05405	8.14089	3.08683	5.80612	4.59499	5.60175	4.69665
GGCGGGGGGCCTAGCGTAATGCGACGAATTACGCCAGTTCAGTGGTCGTA	GGaGGGGaGCaTAGCGTAATGCGAaGAATTACGCCAGTTCAaTGaTgGTA	4.80432	4.95305	8.03971	3.08666	6.27089	5.08528	6.37416	4.88912
GCACTAGAATGCGATTGTGGGTTCTCAGTGAATGAGGTCACCTGCGAAAG	GCACTAGAATtCGATTGTGaGTTCTCAGTGAATGAGtTCACCTGaGAAtG	5.52751	5.0634	8.14842	3.08502	6.84842	5.53879	7.09776	5.70709
AGCCAGAACTCTAACAGCCGTTCGTCAAATGATTATAACGCAGCATGCGA	AGCCAGAACTCTAACAGCCGTTCGTCAAATGATTATAACGCAGCATGaGA	5.70681	5.04882	8.13202	3.0832	5.185	4.88139	5.81313	4.7786
CGCAACGGTAAGGGTAGGAGAGCCCAATTGACGAGCGTGATGAACTACTC	CcCAACGGTAAGaGTAGGAGAGCCCAATTGACGAGCGTGATGAAaTAaTg	5.30749	5.05402	8.13619	3.08217	6.32835	4.77714	6.56318	4.70534
CCCCAAATGTCTCGAATGGTCTACAATTGACACGAGTCCACCGTGCCCGA	CCCCAAtTGTtTCGAATaGTCTACAATTGACACGAGTCCACaGTatgaGA	5.38976	5.09144	8.16963	3.07819	8.25057	6.85585	8.44982	6.75469
GACTGCGCTCCGTGAACCTGTCGTTAAGGGCGGGTCCTCCCAATGTCGAA	GACTGaGCTCCGTGAACCTGTCGTTAAGaGCGatTCtTCCCAATaTgaAA	5.20868	5.05454	8.13111	3.07657	8.22124	6.62038	8.39363	6.56288
TGGTTAGTTGAGAGGAAAACTCGATACATGGGAGGTACAGCACCATGCGA	TaGTTAGTTGAGAGGAAAACTCGATACATGGGAGGTACAGCACCATGaGA	4.68713	5.12162	8.19755	3.07593	6.16064	5.16629	6.37475	5.03636
CCCTGCTCTGCTACAGTACGGTGGTTTTTCTGAGAAAAGTAGTGCAATGC	CCCTGCTCTGCTACAGTACGGTGGTTTTTCTGAGAAAAGTAaTGCAAaGC	4.95421	5.08855	8.16444	3.07588	8.16979	6.6332	8.39255	6.64366
ATAATATGAAAGAAAGTACGGGATAACCTGGTTTACGAACACACGGGCAA	ATAATATGAAAGAAAGTACGGGATAACCTGGTTTACGAACAaACatGaAA	5.32958	5.06712	8.14264	3.07552	5.74222	4.58081	5.488	4.29394
AAGAGATGCGGCAACTACGCGGGTAGCGGATAACGTAACAAACAAGACAA	AAGAGATGCGGaAACTAaGaGaGTAGaGGATAACGTAACAAACAAGAaAA	4.18757	4.95597	8.03017	3.07421	5.45946	4.16611	5.44126	4.14756
ATGAGGATCGGTACCTAGTAACTTTTAAGTCAAATGGGCTACTATCCATT	tTGAGGATCGtTACCTAGTAACTTTTAAGTCAAATGGGCTACTAatgATT	5.07817	5.1572	8.23099	3.07379	6.0648	4.59754	6.25206	5.08986
CGCTCAACTAAAGAATGCCCGCTAGATCTGCATGAGATCGGAAGCACTAG	CcCTCAACTAAAGAATaCCCGCTAGATCTGCATGAGATCGGAAGaACatG	5.64516	5.02944	8.10007	3.07063	6.81725	5.24117	6.90026	5.47477
CCGCTTCGCAGTAGCGCAGAGCACAGTAACGGGATGAGTTTAACAGACTT	CCcaTTCGCAGTAGaGCAGAGCACAGTAACGaGATGAGTTTAACAGAaTT	4.61004	4.74287	7.81281	3.06993	4.85156	3.86367	4.87773	3.88467
AAATGTTGTCCTTGTCGGGGTTTAATTCGAAATAACTGGCTTAAAGATCA	AAATGTTGTCCTTGTtGGaGTTTAATTCGAAATAACTaGCTTAAAGAaaA	4.7587	5.091	8.16091	3.06991	5.57123	4.25536	5.68576	4.86477
CCAGCGACCGAGAAAAGAGAAAAAAATCGAGGCCGGAACACTATGGACAA	CCAGaGACCGAGAAAAGAGAAAAAAATCGAGGCCGGAACACTATGGAaAA	4.74383	5.03861	8.10701	3.06839	5.50932	4.1331	5.01941	3.82949
CCTTCAGCGTCGCGCCCTGGATCAACTAACTTTATGGATGAAATGACACC	CCTTCAGaGTCGCGCCCTGGATCAACTAACTTTATaGATGAAATaACACC	4.76112	4.54421	7.61223	3.06802	6.01083	4.57901	6.05856	4.77828
GTCGGATTGAACATCGTGGTGGCACACCGCGACCAGATGACATCCAGATC	GTCGGATTGAACATCGTGtTGGCACACCGCGAaCAGATGACATCatGATC	5.21955	4.85654	7.92422	3.06768	6.13032	5.86751	6.18072	5.24733
CGAATGGTGAATACTCACATGTACCTCATAGGACACCCCGCCTCCAAGAT	CGAATaGTGAATACTCACATGTACCTCATAGGACACaCCGCaTCCAAGAT	5.77372	4.96303	8.02962	3.06658	6.52015	5.36146	6.49857	5.2414
AGATGTAGTATAAACCTAAAATCGAGACTGAAAGAAAATACACGAAAAGG	AGATGTAGTATAAACCTAAAATCGAGACTGAAAGAAAATACACGAAAAtG	5.36273	5.19895	8.26374	3.0648	5.46888	3.72088	5.31667	3.67692
CCGCGAGTAGCTCGGATGGAATGAGATTTGGGGCCCAGTCCAGGGCCCAA	CCcaGAGTAGCTCGGATGGAATtAGATTTGGaGCCCAGTCCAGaatgaAA	5.00134	5.07551	8.14009	3.06457	6.20402	4.32144	6.23792	4.24481
CGGAACTACTACATCCACCATTTAATATGTTGGAACATACACAATTATAA	CGGAACTACTACATCCACCATTTAATATGTTaGAACATACACAATTAaAA	4.68907	5.0774	8.14183	3.06443	7.79332	6.55251	7.70427	6.49028
GAGGATGGGAACCGACGGTTTTTAGGTACCGGGACCTGTACAGCGACAGA	GAGGATaGGAACCGACGGTTTTTAGtTACCGGGACCTGTACAGCatgAGA	5.15156	5.09626	8.15993	3.06366	8.18995	6.68099	8.39246	6.52736
GGTCCGTGAAACACGATGTGAGCATGTCGGGCCTGCTTCTATTAGAAGTG	GtTCCGTGAAACACGATtTGAGCATtTCGaGCCTGCTTCTATTAGAAaTG	5.20318	5.11332	8.17521	3.06189	8.23706	6.75109	8.52724	6.67459
AATCTATAAATGACCGAAGTCGAGCGTCTCCGGCGCAGCAGTGAATGGCC	AATCTATAAATGACCGAAGTaGAGCGTtTCCGGaGCAGCAGTGAATGaCC	5.07412	5.03788	8.0993	3.06142	5.77425	5.43554	5.88888	4.92953
AGGGTCCACCCGTAACCTAACGTGTCCAATGCGACACCATTGCCCGCAAC	AGaGTCCACCCGTAACCTAACGTtTCCAATGCGAaACCATTGCCaGCAAa	5.25156	4.75172	7.81203	3.0603	5.34648	4.62779	5.42295	4.33232
CAGGTATAGAATCAGACATCCAGGATGACTTGCGTGCTAAGGAGTCCGCT	CAGGTATAGAATCAGAaATCCAGGATGACTTGCGTGCTAAGGAGatgaCT	4.1355	4.32874	7.38828	3.05954	5.13093	3.9369	4.85844	3.748
GAATTCAAAATTGCTTATGTTCAGAGACCTAGAACTGACATGCAGCAGCG	GAATTCAAAATTGCTTATGTTCAGAGACCTAGAACTGACATGCAGCAatG	5.18421	5.1312	8.19024	3.05904	5.67726	4.46607	6.40444	4.24224
CTCTGGAGTGAGGCGCTCAGGCCGACATAACACTTAATGGAAGGAATAGA	CTCTGGAGTGAGGaGaTCAGGCCGACATAACACTTAATaGAAGGAATAGA	4.75538	5.06287	8.12188	3.05901	8.09466	6.49391	8.17587	6.60802
AGAAGCGTCAGTAGCCAAGGGTCGACAAAGGCCAGTCCAACTAGTTATGT	AGAAGaGTtAGTAGCCAAGaGTaGACAAAGGCCAGTCCAACTAGaTgaGT	4.98094	4.93177	7.99056	3.05879	8.16304	6.51922	8.16411	6.45461
CAACAAAAACTCGACATGCCCGGCATTTAAAGGAATCAGACAAGATACGA	CAACAAAAACTCGACATGCCCGGaATTTAAAGGAATCAGACAAGATgaGA	5.65788	5.14991	8.20827	3.05836	5.5753	4.30977	5.25026	4.43614
TCCTTAATAGGGGAAAAGTGAAAAACTTACCTGATGGAAGTTAATCAACT	TCCTTAATAGGGGAAAAGTGAAAAACTTACCTGATaGAAGTTAATCAAaT	4.75269	5.17267	8.23038	3.05771	8.23295	6.54557	8.34712	6.5081
ACCGATGAGACGACTTCCGCGTAGAAGTGCGAGTTTTAAGTTTAAGAGTT	ACCGATGAGAaGACTTCCGaGTAGAAGTGCGAGTTTTAAGTTTAAGAGTT	5.62489	5.03755	8.0952	3.05765	5.55767	4.92114	5.5049	5.05724
CGTTCATTTCCCTCAGTATAGTTTCTTAGGGCGGCAATGAAGGTAGAACC	CGTTCATTTCCCTCAGTATAGTTTCTTAGaGCaGCAATGAAGtTAGAACC	5.06273	5.07211	8.12947	3.05736	5.19525	4.04444	4.89686	4.05863
CCCGCCGGGAGTAGGGAACCAAAGTAATTCATGGCGGCATGGGGCTCGCC	CCCGaaGaGAGTAGaGAACCAAAGTAATTCATaGCGGCATGaGGaTgaCC	5.18123	5.15737	8.21443	3.05707	8.25942	6.57495	8.53407	6.59826
ATAAGCTTCGCCCATATGACGGGGACGTTCACTATGCAGTTTTGACGACA	ATAAGCTTCGCCCATATGACGGaGACGTTCACTATaCAGTTTTGAtGACA	5.03509	4.81486	7.87185	3.05699	6.12439	4.91964	5.896	5.09339
CCTCAAATATAACATCATTGGATGACAGACTGTGCAAAAATGGAGAACCT	CCTCAAATATAAtATCATTGGATGACAGACTGTGCAAAAATGGAGAAaaT	4.33511	4.47829	7.53502	3.05673	4.65374	3.49215	4.63208	3.6745
CTGGTCCATATTCGTCCCGGGAGGGTTTTCCAGAGAAGGGTGATGTAGGT	CTGGTCCATATTCGTtCCGaGAGaGTTTTCCAGAGAAGaGTGATaTAGaT	4.7746	5.1497	8.2064	3.0567	8.24678	6.70841	8.39671	6.6546
GTCTCTGTCGCTTGACGAAACACAAATGTCCGACCCATAGGGCTGACACA	GTtTCTGTCGtTTGACGAAACACAAtTGTCCGACCCATAGaGCTatgACA	4.77272	5.09347	8.14882	3.05535	8.228	6.64588	8.38131	6.573
AAAGACATGGTTAACAAGGACATATGCTATTAGGGAACATCCTATTGGAA	AAAGACATGGTTAACAAGGACATATaCTATTAGGGAACATCCTAaTGaAA	5.67177	5.12563	8.18038	3.05475	5.2743	4.21116	5.32812	4.58275
CCACACCATGCGGATATCGTGACAAAATTAGCCGTCGTACACCAAAGTCG	CCACACCATGCGGATATCGTGACAAAATTAGCCGTCGTACACCAAAGatG	4.41094	5.05435	8.10896	3.05461	5.44835	4.43038	4.77335	4.01717
CCGATAGGAAGCGTCGGCCATGGCGCGTGTCTGATGAATGATACAACCGA	CCGATAGGAAGCGTCGGCCATGGCGCGTGTCTGATGAtTGATACAtgaGA	4.47748	4.79851	7.85235	3.05384	4.79497	3.72675	5.05885	3.74058
GCAAAAGCCTGCGTTTTGAAATTGGGCTCGCTGTGTGACGCATCATGTGA	GCAAAAGCCTGCGTTTTGAAATTGaGaTCGCTGTGTGACGCATaATGaGA	4.89613	5.15965	8.21222	3.05257	8.25485	6.76427	8.60273	6.60659
CCCATCACCAAATACTAGATCCTCTATGGGCAGACTTTACGCTGAGGCTA	CCCATCACCAAATACTAGATCCTCTATaGGCAGACTTTACGaTGAtGCTA	5.4867	5.17243	8.22455	3.05212	8.24273	6.59244	8.56472	6.63097
CCACGGTTCAGTAAGAGATGATTTAGTCAACCCGCCGTGTTGCGAAGGAG	CCACGGTTCAGTAAGAGATGATTTAGTCAACCCGCCGTGTTGCGAAGatG	5.75599	5.09112	8.14268	3.05156	5.46388	4.35779	5.25671	3.96544
CCGGTCCTGACATCGACGCTAGCGGATGGATAAATTTCTTTTGATGAATA	CCGGTCCTGACATCGAaGCTAGCGGATaGATAAATTTCTTTTGAaGAATA	5.74681	4.99057	8.04191	3.05135	8.05132	6.60258	8.18328	6.51233
GGTGTAATGATCAGTGGGTGGGATGCTTAGAGATGAATTCTTATACAGTA	GGTGTAATGATCAGTGaGTGGGATGCTTAGAGATaAATTCTTATACAGTA	5.55932	5.0672	8.11696	3.04976	5.19888	3.87991	5.02766	3.8871
CCTCGGAAGCGATGTTACCAGCAACATCGTAGCCATAAAAAACTCAGGAG	CCTCGGAAGCGATtTTACCAGCAACATCGTAGCCATAAAAAACTaAGatG	4.85275	4.97256	8.02215	3.0496	8.02858	6.70054	8.24333	6.5402
GCATCCCAATGGGCATCATTTCAAGAGGCGGCTAATAGAATATTGGGTCC	GCATCCCAATaGGCATCATTTCAAGAGGCGGCTAATAGAATATTatGaCC	5.31433	5.02774	8.07658	3.04884	8.18171	6.66183	8.29629	6.68375
AAGCAACCTAGTTCTCGCAACCTGGCTTGGTGCTCTACGGAAATGTCATC	AAGCAACCTAGTTCTCGCAACCTaGCTTGGTGCTCTACaGAAATaTgATg	5.48804	5.06281	8.11053	3.04773	8.20434	6.60385	8.25805	6.5144
TGTAATACTAGTCATTAATGCGGGGTACAGGAAAGGGGCTCGACTGAGCA	TtTAATACTAGTtATTAATGCGGaGTACAGGAAAGGaGaTCGACatAGCA	5.68443	5.09724	8.14461	3.04737	8.20792	6.55528	8.24051	6.5548
ACACGTGTTGATTCGGCTCGACCATTCCATGGGGCAAATCGTCTCTTCGC	ACACGTGTTGATTCGGaTCGACCATTCCATaGGGCAAATCGTCTaTTaGC	4.75969	4.90239	7.94888	3.04649	7.86084	6.5749	8.01283	6.59734
CATCCCCGCGTCTCAAGAAACAATCCCTCAAATTAGCATGTTAATACTAG	tATCCCCGCGTtTCAAGAAACAATCCCTCAAATTAGCATGTTAAaAaatG	5.43086	5.06352	8.1094	3.04588	5.67896	4.10116	5.82406	4.77795
CCTACGACTAAACTAGGATGGGTCGCTCATGAAAGTAGGCGAAAAAAGAT	CCTAaGACTAAACTAGGATaGGTCGCTCATGAAAGTAGGCGAAAAtAGAT	4.40034	4.92401	7.96914	3.04513	6.13835	5.01822	6.0236	4.87423
CAGCATTTGCCTCGGCGTCACACCTCTTAACGAGTAATGAATCCGGCAAC	CAGCATTTGCCTtGGaGTtACACCTCTTAACGAGTAATGAATCCGGaAAa	4.63248	4.96254	8.00758	3.04504	5.3323	4.33117	5.15088	4.17673
AAGTTCGATGTGTTCAGTAGGAACCAGCTGTTGCTCACCTTGCGAAGCAG	AAGTTCGATGTGTTCAGTAGGAACCAGCTGTTGCTCACCTTGCGAAGatG	4.73679	5.08376	8.12849	3.04473	5.36865	3.86076	4.81665	4.58275
CCCTAGTGTAAAGCAAGAGTGGACCCGAATTCCAAACGGTATGAAAAACC	CCCTAGTGTAAAGCAAGAGTGGACCCGAATTCCAAACGGTATGAAAAACC	5.50632	5.03328	8.07781	3.04453	5.03328	3.94644	5.4338	4.09352
CCGCCAGAGAGGCCAATATACGGGTTGAAGAATGCATGCCGGAGAGTGAT	CCcaaAGAGAGGCCAATATACGaGTTGAAGAATaCATaCCGGAGAGTGAT	4.26234	5.06057	8.10477	3.0442	8.13076	6.56584	8.32773	6.59979
TCCAGCTAAAAGTCCGTGAATATGTTCACGGGTCACCCCAGTACGGTGAA	TCCAGCTAAAAGTCCGTGAATATGTTCACGaGTCACCCCAGTACGtTGAA	4.01554	4.80271	7.84679	3.04409	4.9699	3.7566	4.70902	3.71559
AGGAGGTTCTCCCGGATACAATAAGTCCATGGCTAATGACAGCTCCTACA	AGGAGaTTCTCCCGGATACAATAAGTCCATaGCTAATaACAGCTaCTAaA	5.53484	5.09742	8.14125	3.04383	8.16716	6.61476	8.21823	6.58584
CGAGGATTACGTCCACAGGAGTTATCGCTCCCTCGGGATGCAACGAACGA	CGAGGATTACGTCtACAGGAGTTATCGCTCCCTCGaGATGCAACGAAaGA	4.72911	4.68886	7.73114	3.04228	4.32612	3.64991	3.99038	3.6269
TTACGTCACACGGCCCTAGCATAGCAACTCGAACTTAATCGCAATGCGAC	TTACtTtACACGGaCCTAGCATAGCAACTCGAACTTAATCGCAAaGCGAC	5.19455	4.97025	8.01185	3.04159	8.03905	6.73971	8.14395	6.59142
GTAGCGCGTTAGTAAAGCAATTACGTGAATGGATGCTATCCAAATACACT	GTAGaGCGTTAGTAAAGCAATTACGTGAATaGATaCTATCCAAAatgACT	5.9695	5.18681	8.22735	3.04053	8.25942	6.80148	8.49243	6.68132
CCCATCTGGTGCGACATGTACAGCCGCCGCGAGAGCGCTTTTACCTGCTA	CCCATCTGGTGaGACATGTAtAGCCGCaGaGAGAGCGCTTTTACaTGCTA	4.30565	5.03874	8.07815	3.03941	5.29038	3.5722	5.70095	4.06795
CCGGACGGAATGAAACATAAGCACATGTCGATGCCCTAAGGGGACCGCAA	CCGGACGGAATGAAACATAAGCACATGTCGATGCCCTAAGGGGAatGaAA	4.01316	4.97091	8.00892	3.03801	5.14206	3.78343	4.62993	3.67615
CCGGGGACGATTGAGCAACTGTAGCGGATACAATGCCAAAGTGGTAGACC	CCGGGGACGATTGAGCAACTGTAGCGGATACAATaCCAAAGTaGatGACC	5.12397	5.06	8.09734	3.03735	8.07721	6.6542	8.14248	6.49365
GCACAATCAATGGGATCCGGATTATCGGCAGCATCTGGTGTACAATCGTT	GCACAATCAATGGGATCCGGATTATCGGCAGCATCTaGTGTACAATgGTT	5.55493	4.98964	8.02388	3.03424	5.15607	3.88596	4.93372	3.88411
GGCTTGGCAACACAGCCATATGACTAGGCTATGAACCAGAGATTAACGTG	GGCTTGGCAACACAGCCATATGACTAGGCTATGAACCAGAGATTAACaTG	5.23631	5.0585	8.09191	3.03341	5.25178	4.56511	5.27997	4.67139
TCCATGTTAGGCACGGAACTACGCGGATAGTCATGGACGGCGAGGAAGAT	TCCtTGTTAGGaACGGAACTACGCGGATAGTCATaGACGGaGAGGAAGAT	5.44082	5.07084	8.10345	3.03261	8.10675	6.7529	8.1987	6.64023
ACGGATACACAAGAATCTAGGGACTCATAATGACATGCTGATATCATAGG	ACGGATACACAAGAATCTAGaGACTCATAATaACATaCTGATATaATAtG	5.32458	5.03255	8.06406	3.03152	8.23833	6.62562	8.48023	6.68292
GCACTGGCTTTAGGGACGCCTCGATGTACGTTGTCATGAGTCGGTGAATA	GCACTaGCTTTAGaGAaGCCTCGATtTACGTTGTCATtAGTaGGTGAATA	5.06809	5.08301	8.10943	3.02641	8.14736	6.5988	8.21683	6.54933
TGGCAAAGCCAATGGTGGGGACCGAAGTATAAAAGAGTAATTTACGCCCA	TcGCAAAGCCAATaGTGGGGACCGAAGTATAAAAGAGTAATTTACGaCaA	4.33086	4.91797	7.94437	3.02639	7.89677	6.54987	8.10931	6.39469
CCTGTCCTTGGAGATGAGGGGCCAACAGGTTTGCTTATGAGCAAGGAAAT	CCTGTCCTTGGAGATGAGaGGCCAACAGtTTTGCTTATGAGCAAGGAAAT	4.91367	4.96148	7.98784	3.02636	5.2196	4.28435	5.07642	4.21129
GCAGATTCCATGTGCTTCTCTCGCAGCGCACCTCGGGCAGACGCGAAGGT	GCAGATTCCATGTGCTTCTCTtGCAGaGCACCTCGaGaAGAaGCGtAGaT	5.23872	5.15515	8.18115	3.026	6.43271	5.22019	6.57068	5.41083
CCAATAGAAGGGTACGGATTGGGCGGGGTCAAGAAGAGAATGCACAAGCA	CCAATAGAAGaGTAaGGATTGaGaGaaGTCAAGAAGAGAATGCACtAGCA	5.41742	5.0773	8.102	3.0247	5.92767	4.62878	6.05991	4.96197
GGCGGACACATAGGTGGAACACCGTCCGAGTTGAATGGATGAAGGGAAGG	GGCGGACACATAGtTGGAACACCGTCCGAGTTGAATaGATGAAGGGAAtG	5.33187	5.12136	8.14472	3.02335	8.14077	6.57184	8.28429	6.52323
AGAGTAAAGTATGTAGAGCAAGTGCAGGCTAATTCTTAGCCAGTTAATAT	AGAGTAAAGTATGTAGAGCAAGTGCAGGCTAATTCTTAGCCAGTTAAaAT	5.28516	5.03947	8.06193	3.02247	5.03667	3.74952	4.86695	3.45834
AGGCGACGTGAGGGGATAATCTCGCTAGACAATGAAATCGTAGAGTTGAT	AGGaGAaGTGAGGGGATAATCTCGCTAGACAATGAAATCGTAGAGTTGAT	4.78883	5.14298	8.16537	3.02239	5.4487	4.11263	5.65481	4.16979
CCTTTGTCTCGGCCAAGTAGGAGGCGGTAATAGGACACCGGTATGAATCA	CCTTTGTtTCGGCCAAGTAGGAGGCGGTAATAGGAaACCGGTATGAAaCA	5.00675	4.95127	7.9708	3.01952	5.54655	4.55483	5.55459	4.39454
CGCTTTCCGTGCACGCCAGAGATGAAACATCCGAGAGATTAAGGAATCAA	CGCTTTCCGTGaACGCCAGAGATGAAACATCCGAGAGATTAAGGAATaAA	4.86339	5.08914	8.10794	3.0188	5.22153	4.84316	5.25258	4.51533
CCGGTATTCCGGTGGAAGGTTCTCGCGGGTATGCGCTACGGCGCGCTCAC	CCGGTATTCCGGTGGAAGtTTtTCGCGaGTATaCGCTACGGaGCGCTaAC	5.02111	4.86795	7.8841	3.01614	7.96598	6.6305	7.90259	6.45418
CGCCAACGCAACCAATGGCTCGTCCCTGAAGGTAAAAGTCGGGTGCTCGA	CcCaAACGCAACCAATaGCTCGTtCCTGAAGGTAAAAtTCGaGTGCTaGA	5.17789	5.0303	8.04575	3.01544	8.12921	6.52016	8.40089	6.53794
CAGATCGGGCTGCACCGGAATATGAAGACGTGAAGATGATAGATAGCAGT	CAGATCGGGCTGCACCGGAATATGAAGACGTGAAGATaATAGATAtgAGT	5.17083	5.17944	8.19439	3.01495	5.67005	4.69476	5.63117	4.58621
AGACACGCAGCCATCTAGGAAAGAAAGAGAGTGGTGGAACCCCGCAATGA	AGAaACGCAGCCATCTAGGAAAGAAAGAGAGTGtTaGAACCCCGCAAaGA	4.45143	4.82702	7.83933	3.01231	7.89889	6.49774	8.05559	6.43871
TGTTCCTGCTAATCGTATCTGCAACTATTCAGTACGGGTAGGGGGTAAGG	TtTTCCTGCTAATCGTATCTGCAACTATTCAGTACGaGTAGGGGaTAAtG	5.4034	5.15228	8.16427	3.01198	8.22549	6.79654	8.36034	6.81102
AACAGGTGTTGCTATAAGGCTCGATTCAGGCATCAAAGTAAAATGAATCC	AACAGGTGTTGCTATAAGGtTCGATTCAGGCATCAAAGTAAAtTGAATCC	5.00872	5.00252	8.01381	3.01128	7.97647	6.51019	8.04143	6.49855
GAATCGGCCTAAACATGCGAGTGCAACCATAGCGAGTCAGTTACAAGTGT	GAATCGGCCTAAACATtCGAGTGCAACtATAGCGAGTCAGTTACAtGaGT	5.07964	4.95475	7.96287	3.00812	7.94059	6.57074	8.11119	6.61995
TATGAACAGAACCAGTTACCAACCCTCGGAGGCCGGCGGGCGCTACACGT	TATGAACAGAACCAGTTACCAACCCTCGGAGaaCGGaGaGCGCTACAaaT	5.25494	4.99922	8.00707	3.00785	7.15116	5.76257	6.74864	5.74548
CCGCAGACATACGCTGGCGAAACCGTCACATGGTAAGTGATGTGACGTCA	CCGCAGACATACGCTaGCGAAACCGTCACATaGTAAGTGATaTGAtGaCA	4.80689	5.13976	8.14693	3.00717	8.21154	6.81486	8.3241	6.71278
CCTCTCAGGTTTGATATATCTTTTTAGGGATCGTGGTAGAAAATGCACCG	CCTCTCAGGTTTGATATATCTTTTTAGGGATCGTGGTAGAAAATGCAatG	5.20268	5.18693	8.19305	3.00612	5.93745	4.92437	6.30561	4.90241
TAGCGGTCGAACGCGGTTTGAAACCTGAGGGATAGGCTAGATGAAGGTAC	TAGCGaTCGAACGCGGTTTGAAACCTGAGGGATAGGCTAGATGAAtGaAC	4.80048	5.04823	8.05386	3.00563	5.73017	4.79016	6.00848	4.79817
CCGTGGTGGCGCACGGGCTAGCGCCTTATGCGCCCCTCTGGGGTACCGGT	CCGTGGTaGCGaACGaGaTAGCGCCTTATGCGCCCCTCTaGaaTAtgaaT	4.64897	4.8014	7.80641	3.00501	6.08428	5.24689	6.51467	5.43279
ATAGAGATAATTATATATCTCAAGTAAGAGCATGTAGACGATCCCCTTAA	ATAGAGATAATTATATATCTCAAGTAAGAGCATGTAGACGATCCCCTaAA	4.64133	5.05307	8.0572	3.00413	5.05877	3.70687	5.19894	3.59215
TACAGGGATTACAATGCACTGCAGTTGCCTAATCGTTAGCTGGTGAACCT	TACAGGGATTACAATGCACTGCAGTTGCCTAATCGTTAGCTaGTGAAaaT	5.45432	5.13177	8.13579	3.00401	5.48069	4.39854	5.53349	4.20413
ATCGACTCTATCTGACTAATACGCCTAACCTGTCAAGAGAAAAATGCGTG	ATCGACTCTATCTGACTAATACGCCTAACCTGTCAAGAGAAAAAaGCaTG	5.49725	5.17207	8.17404	3.00197	8.13152	6.61242	8.22886	6.65977
GGGCCAAATCCCAAAACAAGAGGGTTGAACGTGGACAAGCACAATGTACA	GGGCCAAATCCCAAAACAAGAGaGTTGAACGTaGACAAGCACAAaGTAaA	4.94094	5.15042	8.15188	3.00146	8.1412	6.43289	8.10686	6.45188
TAGTAAGACGCGTAGAGGAAGAAACAGGATATGCAACTTAGGAAGGGACA	TAGTAAGACGCGTAGAGGAAGAAACAGGATATaCAACTTAGGAAatGACA	5.08667	5.17979	8.18105	3.00126	8.21423	6.61635	8.39704	6.60898
CGCTTACACATAAACTATAAAAAGAACCGAACTATAATGCAAGTACAACT	CcCTTACACATAAACTATAAAAAGAACCGAACTATAATGCAAGTACAAaT	5.35306	5.15378	8.15405	3.00027	5.41851	4.21639	5.34526	4.38232
[truncated: 5,265 more rows]
