# Supplementary material for: Enhancing mRNA translation efficiency with discriminative and generative artificial intelligence by optimizing 5′ UTR sequences
Source: iScience. 2025 Sep 10;28(10):113544. doi: 10.1016/j.isci.2025.113544 (PMC12506572; doi:10.1016/j.isci.2025.113544)
Supplement: Table S5. Optimization results of the 5′ UTR generation model on the test set sequences (25–100 nt), related to Figure 2 [file mmc3.xlsx]

## Sheet: Sheet1
Table S5 Optimization results of the 5' UTR generation model on the test set sequences (25-100nt)
Original seq	Optimized seq	Measured RL	Predicted RL	Predicted opt_RL	Increased RL
ATTATGGAAATTGCGGGGAGTTTAGATGGACTTGCTATAACAAATATGTTGTTGTGTCATCTAAAAGAGGATGGATAAGATTAGGCTTCGGTT	ATTAcGGAAATTGCGGGGAGTTTAGATcGACTTGCTATAACAAATAgGTTGTTGTGTCATCTAAAAGAGGAaGGAatgGATTAcGCTatGGaT	3.84107	2.09365	7.15112	5.05747
ACTTAAGAAACCAAACGTCGTTTCAACATGGAAAAGATGAAGCTCAATACAATTTCAGGAGAAGACT	ACTTAAGAAACCAAACGTCGTTTCAACAcGGAAAAGATGAAGCTCAATAatgTTTCAGGAGAtGgCT	2.07882	1.85783	6.88033	5.0225
TCTTCGGTCGGGTCCTGTCATCCCCATGCGAATAAGGTCCAATGAACGCCTTAATGGCTTTCTATAGCGCATTACCTTCTCATGGCCAGTGGGAGA	TCTTCGGTCGGGTCCTGTCATtCCCAaGCGAATAAGGTCCAAaGAAaGCCTTAcTtGCTTTCTATAGCGCATTACaTTaTgATGGCCAGTatGgGA	2.75803	2.20641	6.98341	4.777
GAGCCGAAATGTATAAAAGTAGAGGTATGCCAAGATACCCAGAAACTATGAGGGTAAGAGATATCGAGGGAAGTCTGTACCAGGTTGCGCTGCACG	GAGCCGAAATGTATAAAAGTAGAGGTATGCCAAGATACCCAGAAACTATGAGGGTAAGAGATATCGAGGGAAGTCaGTAtgAGGTTGCGCTGCACG	2.61642	1.98475	6.75272	4.76797
GATGGCAGAGCTCATTATTTTAAGGACCATGGCGACGTCAAGGGAAGCATTGCGGCTAGATATGATGTTTATTGGATCGCTATGCATCTATAGTAGGTG	aAcGGCAGAGCTCATTATTTTAAGGACCATtGCGACGTCAAGGGAAGCATTGCGGCTAGATATGAaGTTTATTGGATCGCTATGCATCTAaAGTtGGTG	1.43399	2.01499	6.6911	4.67611
TACTATGGCCACTTTCCCTTGTGGCTGATTACACCAGATAAGGATGGAGTTTTTAACACTGTGTATAGTTGTACTTGTTAACGTTCTTG	TACTATGGCCACTTTCCCTTGTGGCTGATTACACCAGATAAGGATcGAGTTTTTAtCACTGTGTATAcaTGatgTTGTTAACGTTCgTG	1.90891	2.21074	6.88649	4.67575
CCATTGACGTTTAGTATATTGTCGATAATGGGCCCGTCCATAACATGTATAGGGAAGGACTGCGGTTAGTAATGTATCAGGATGTCTGATTAA	CCATTGACGTTTAGTATATTGTCGATAATcGGCCCGTCCATAACAaGTATcGGGAAGGACTGCGGTTAGTcAaGTATgAGGATGTCTGATacA	2.24068	2.10981	6.74906	4.63925
GTGATTAGAGACTGTAAATGGAAAATATAGTCCGTATATTCCCGCATGTTAAAGGAATGATATTCCCCAAACTATCCCTTACTCATGGATGAAAGTTGGA	taGATTAGAGACTGTAAAaGGAAAATATAGTCCGTATATTCCCGCAaGTTAAAGGAATcATATTCCCCAAACTATCCCTaAtatgTGGATGAAAGTTGGA	2.71294	2.58726	7.16145	4.57419
GCAAATATGTTTTTTAGCAATATGAAGGCTGTATGGTGGGATGAACGGAAAGATATGTTTACTGTGAACATTGCCT	GCAAATATcTTTTTTAGCAATATGAAGGCTGTATcGTGGGATGAACGGAAAGATAaGTaTgCTGTtAACAaTGgCT	1.58937	2.23019	6.78408	4.55389
GGGATGATCGGACCACACGCCAGGCAGTTAGAAGAAAGCACTGCGAGATGTTATGTAATATGGCACAGCCTCGTGGGCC	GGGATcATCGGACCACACGCCAGGCAGTTAGAAGAAAGCACTGCGAGAccTTATGTAAaATatgACAGCCaCGatGGCg	3.28465	2.39206	6.93448	4.54242
GTATGGGTATCGCCATGGTCATGCGGGTACCCGGTTTTACGGATTTTTTGGTAGAAGATCTCCAGATGAGTGGGTCAAGATGCGCGTGTT	GTATcGGTATCGCCATGGTCATcCGGGTACCCGGTTTTACGGATTTTTTGGTAGAAGATCTCCAGATGAGTGatgCAAGAaGCGCGTGTT	2.0776	1.9933	6.53568	4.54237
GTTATGACTTGCCGAGTACATTATCTAGCGGCGGATCCCGCGGACCATGCTTTCGGAAATGAACACCTCATTTCCGATTTACCATTGGTGGAAGTCCG	GTTATGACTTGCCGAGTACATTATCTAGCGGCGGATCCCGCGGACCATGCTTTCGGAAATcAACACCTCATTTCCGAaTTAtgATTGGTGGAAGTCCG	2.07185	2.29456	6.81836	4.5238
GACGGTGAGAATGTCTGGCTTTGCGTCATTGATGGACGGCATGATGGGTTTGAGCGAGTCCTGCGGTCCGGGTTACGGTATGTGGGGTAGGG	GACGGTGAGAAgGTCTGGCTTTGCGTCATTGATtGACGGCAgGAaGGGTTTGAGCGAGTCCTcCGGTtCGGaTTAtGGTcaGTGGGGTAGGG	2.22317	1.83938	6.3603	4.52093
TCGTTGCAATATGAACCTTCTTCGTCGACAAGCAGACTTATGCTTTACCCAGACATCATGTCCGTCCCTAGCCCGAAACTGCCTCT	TCGTTGCAATATcAACCTTCTTCGTCGACAAGCAGACTTAaGCTTTACCCAGACATacaGTCCGTaCCatGCCCGAAACTatggCT	1.98816	2.48839	6.9966	4.5082
GTGGGATGGGGAATTCAACTGGGGAAATGAGCGCGGCCGACAGACGGGGTA	GTGGGATcGGGAATTCAACTGGGGAAATtAGCGatGCCGACAGACatGGaA	1.74053	2.11293	6.57645	4.46352
TGTGGCCCCCACGGATCATGGCTACTTACCCTTACTGCACGCATCGTCTCTGTACGGGCGGTATCGCCC	TcTGGaCCCCACGGATCATcGCTACTTACCCTTACTGCACGCATCGTCaCTaTgCGGGCGGTAatGgCC	1.60117	2.25335	6.71496	4.46161
TCGTGCCGGCCTAAAAGTGATCGGAACTCATGGGCGTGACCATGGCTCACGCGTCATCCGATGGCAGCGCAATCGTGATCATTCAAGGAA	TCGTGCCGGCCTAAAAGTGATCGGAACTCATtGGCGTGACCAaGGCTCACGCGTCATCCGATGGCAGCGaAAatGTGATCAaTCAtGGAA	2.83312	2.23526	6.68488	4.44961
TAGGAAGATAAAACATTTATGGGGGTAATGGTGGAGATAATGATAGGGTTGGAAGGTGTTATTGGATGGGAGGTTA	TAGGAAGATAAAACATTTATcGGGGTAATGGTGGAGATAATGATcGGGTTGGAAGGTGaTgTTGGATGGGAtGgTA	2.62377	2.21188	6.6576	4.44572
TGTGGTAAAATGGAAGGGGAATATAGCAAGGTATTTTTTTTGATCGAAAGACAAAGAAGAAGCATGATGGAATTGTAAATGTATGGTCGGGGAGATGAT	aGTGGTAAAAgGGAAGGGGAATATAGCAAGGTATTTTTTTTGATCGAAAGACAAAGAAGAAGCATGATGGAATTGTcAATGatgGGTCGGGGAGATGAT	1.36728	2.35181	6.7653	4.41348
TGGTCACCCCGTCTGGGCAACCTAAGCCTCAGAATGACTAACTTTGGTTTCATCAACTCTCTATTGGCTATCCACGTATCAATTCATGCCG	TcGTCACCCCGTCTGGGCAACCTAAGCCTCAGAATcACTAACTTTGGTTTCATCAACTCTCTATTGGCTAaCCAtGTATCAAaTCATGgCG	2.70047	2.8262	7.2339	4.4077
AGGACAAGACACGAACCAGACAATATAACTACAACTATGCAATCTAAAAATGCAAGCAGATAACTGAAGAAAAATACAAATGG	AGGACAAGACACGAACCAGACAATATAACTACAACTAaGCAATCTAAAAAgGCAAGCAGATAACTatgGAAAAAaACAtgTGG	2.08212	2.3368	6.73021	4.39341
GACATGTCTATCTATACTGCCACTGGCGAGTGCGTTATTATGGAGC	GACATGTCTATCTATACTGCCACTGGCGAtgaCGTTAaTAatGgGC	2.26379	2.15939	6.54444	4.38505
ATATGAGGGCTCCAAGAGGCGTAGACTGGCGAATGGATACAACCTGCAAGGCTACGGGCAATTATCCGGAAGTACGACCGGGTA	ATATcAGGGCTCCAAGAGGCGTAGACTGGCGAATGGtTACAACCTGCAAGGCTACGGGCAATTATCatGAAGTACGACatGGaA	3.00876	2.5422	6.92542	4.38322
AAGATTAACGAACATCTAAAAATTAAACACGAGCTTAAAAGAATGCATATCTATATGGACGTAGTATTTTCGTTAAAAGAAAAACCTGCCT	AAGATTAACGAACATCTAAAAATTAAACACGAGCTTAAAAGAATtCATATCTATATGGACGTAcTATTTaaGTatgAAGAAAAACaTGgCT	1.7851	2.72806	7.10667	4.37861
ACAGCCGGGGAAAGCAGACCGCGCCAAAGAGCACCATGACGGCCGAACCGGGCCCGGCGGGAGAGAGGGAAGACAGAGCCCCTCGAAAGCACA	ACAGCCGGGGAAAGCAGACCGCGCCAAAGAGCACCAgcACGGCCGAACCGGGCCCGGCGGGAGAGAGGGAAGACAatGaCCCTCGAAAtggCA	1.75617	2.27857	6.65355	4.37499
AGCCATGTGGTAGAAAGGAAGGGTGGTAAGGTTTTAGAGAAAAATGAAGATTCTGGAATAAGTGTTGTAGAAAATAGTGAGAATGTTGACGTAA	AGCCAcGTGGTAGAAAGGAAGGGTGGTAAGGTTTTAGAGAAAAATGAAGATTCTGGAATcAGTGTTGTcGAAAATAaTGAGAATcaaGAtGgAA	2.36202	2.54563	6.91705	4.37142
GTCCGACGTTGGAGCCCGTGATATGATGGCATCCTGTTCCTCCTGGGCCGCGCGGTTGGGCAGGTATTCGAGTCCGAA	GTCCGAaGTTGGAGCCCGTGATATcATGGCATCCTGTTCCTCCTGGGCCGCGCGGTTGGGatGGTATTCGAGatgGAA	2.62446	2.51265	6.87965	4.367
CGCTACCAAAATGGCTCATTTCTACTCATCAGGTCAATACCGGCCCGTCCTAACAGGCTTGGCTCGCCAATCTAACGACAACCTAAACC	CGCTACCAAAAaGGCTCATTTCTACTCATCAGGTCAATACCGGaCCGTCCTAACAGGCTTGGCTCGCCAATaTgACGACAACCTtAgCC	2.05114	2.37681	6.72907	4.35225
TCTACTGTCGAGATGCCGTTAGATTCGAGGTCGGGGCCTCGAAATGATCGGGCTGACGACGTTTGTTGGTCCCACGGGGGTACGCTGCCGTGACA	TCTACTGTCGAGAaGCCGTTAGATTCGAGGTCGGGGCCTCGAAATGATCGGGCTtACGACGTTTGTTGGTCCCAaGGatGTACGCTGCCaTGgCA	3.57671	2.37633	6.70337	4.32704
ATTCCGAAAGCTTAACGGGGAACTTCGAGGGTGTTGTCCCCAAGTATGCAGGGGCCTAGTGCTTCCATTAGAAGTTTAACATCATTGTACGTCGATGG	ATTCCGAAAGCTTAACGGGGAACTTCGAGGGTGTTGTCCCCAAGTATGCAGGGGCCTAcTGCTTCCATTcGAAGTTTAACATgATTGTACGTCGATGG	4.30562	2.70926	7.03627	4.32702
CTCGGGACCACTATGGCTCCATGGGTTCCAAAGAAATTGGAATGGCACTCTACTTCGTACAGAGAGTACC	CTCGGGACCACTATcGCTCCATcGGTTCCAAAGAAATTGGAcaGGCACTaTAaTgCGTACAGAGAGTACC	2.18227	2.29351	6.6074	4.31389
GGGTATGCCCAGTGCCTCAATGGCCGACATTCCTTACGGCAGTGTCTGCAACAATCGAGAGCCCCCTATGC	GGGTATGCCCAGTGtCTCAATcGaCGACATTCCTTACGGCAGTGTCTGCAACAATgGAGAGCaCCaTgTGC	2.67187	2.37699	6.68443	4.30744
GGCACGACAGACTCTGGCTCCAAACAACGCAGCCGCGCATAAGCATGGGGGCCAAGGTCGGGCCGAAGGGCGGTGCGACCACGGCCGCGCCACGGGGAAA	atCACGACAGACTCTGGCTtCAAACAACGCAGCCGCGCATAAGCAgGGGGGCCAAGGTCtGGaCGAAGGGCGGTGCGACaACatgCGCGaCACGatGgAA	1.84562	2.54825	6.8522	4.30395
ACTATGGCACGATGTCAAATACCACTCGCGCAGGATATCGCCGTATTAAGAAATGAGCACCCGGGACGACAGTCGGAATTCCTGCACCAGGACGGAGGT	ACTAgGGCACGAcGTCAAATACCACTCGCGCAGGATATCGCCGTATTAAGAAAaGAGCACCCGGGACGACAGTCGGAAaTCaTGCACCAGGACGGAGGT	6.95601	2.48487	6.78838	4.30351
ATAAGGTCCCTCGTGGTATGTATCCCCCGCCTGCGATGACCTGGGCGAGCGCGTCTAGAGCCCCCGCAGGGGGGG	ATAAGGTCCCTCGTGGTATcTATCCCCCGCCTGCGAgGACCTGGGCGAGCGCGTaTAatGCCCCCGaAGatGGGG	1.55235	2.3502	6.65015	4.29996
ACATGGAATCGCCCAATGGACCGGCACTTCAGGAGAATATGACAGTCAATCTTTATTTTTTACGGGTCACAAGCGGTGAGAGGAATA	ACAaGGAATCGaCCAATcGACCGGCACTTCAGGAGAATATGACAGTCAATCTTTATTTTTTACGGGaCAatgGCGGTGAGAGGAATA	2.36742	2.31525	6.61314	4.29789
ACAATGCTCGGTTGCCGCGCCAGAATAAGTATAAAAGATGCACAGTCTAAGTACAGATAGTTGCATCTGTGGAA	ACAAaGCTCGGTTGCCGCGCCAGAATAAGTATAAAAGATGCACAGTCTcAGTAaAGATgGTTGCAaCTaTGGAA	2.21845	2.45808	6.75127	4.2932
TTTACTTACGACGTAGTGTTTAGTATTACTAGGAAGGAGCAATGGAGTCAATGGTTGCTGAGCGCTGGGAGTACTCGACTGTGA	TTTACTTACGACGTAGTGTTTAGTATTACTcGGAAGGAGCAATtGAGTCAATGGTTGCTGAGCGCTatGAGTACTaGAaTGgGA	1.98027	2.69563	6.98453	4.28889
GTTGTCTCGCGTGTGCTCTCCGCCGCTACTTTCGCTTCGACGATGAGTTGCGCTTTAAGCTGTTCCTCGTGCGCTCCCGGTGCCCCTG	GTTGTCTCGCGTGTGCTCTCCGCCGCTACTTTCGCTTCGACGATcAGTTGCGCTTTcAGCTGTTCCTaGTatGCTtCCGGTGCtCaTG	2.45718	2.5323	6.79411	4.26181
CCCCAAGATGACGTGATTATACACACTCTCACCGGGCCCAACGAGTGGCACGGAGGGAGCGCACAATAAAGAGACATGGTCAGGCAGCCCAAATGC	CCCCAAGATtACGTGATTATACACACTCTCACCGGGaCCAACGAGTGGCACGGAGGGAGCGCACAATAAAGAGACATGaTgAGGCAGaCCAtAgGC	3.29074	2.44789	6.70354	4.25564
CCATCATGATGAAGGGGATCGCTATAAGTTTTGTAGAGATGATGTATATAGGAGATTTAGTTACTTAAATTGTGTAGAAGATTCATTGGGTCGATATAT	aCATCAgGATGAAGGGGATCGCTATAAGTTTTGTAGAGATtAcGTATATAGGAGATTTAGTTACTTAAATTGTGTAGAAGAaTgATTGGGaCGATggAT	1.57754	2.55677	6.81065	4.25388
CATAGACGAAATGCATACCCGCAGAAGTCCGCTAGGGTCTATGGGAGTCTCGTTGGGATGGAAGAGAGAGAACGCGGGCAAATCGTGAAGGGCAGAGTGC	acTcGACGAAAgGCATACCCGCAGAAGTCCGCTAGGGTCTATcGGAGTCTCGTTcGGATtGAAGAGAGAGAACGCGGGCAAAatGTGcAGGGCAatGTcC	1	2.71326	6.93812	4.22486
TGCCCTCCCCTTATTCATCCGTTATGGCCGCAACAAAGTGTGTGTTAATAAAAAAGG	TcCCCTCCCCTTATTCATCCGTTATGGaCGCAACAAAGTaTGTGTTcAaAAAtggGG	2.23059	2.3107	6.52709	4.21638
CTGTTCGAAGATGTCAGTGTTGGGGACGACCGTGGACGCGTATCGGACCGATGTCGGTTCAGTGATGATATGGGACCGGTGGTCTTAG	CTGTTCGAAGAccTCAGTGTTGGGGACGACCGTGGACGCGTATCGGACCGATcTCGGTTCAGTGATGATAatGGACCGGaGGTCTgAG	6.19424	2.57514	6.79055	4.21541
CCATGGTCCGGGGATACAAGGGGCTTGAGTCTGCACGATCTATATAATGTCTTACCGCTCCCAGACGGCTTGTAGTCGATGCACACAAGTGTCTAGCC	CtAgGGTCCGGGGATACAAGGGGCTTGAGTCTGCACGATCTATATAATGTCTTACCGCTtCCAGACGGCTTGTcGTCGATatgCACAAGaGTaTgGCC	3.32923	2.61595	6.83089	4.21494
CAGAACTTCTCATTATCGCCCGAAGAAATGGCGAAAACTTCGTGTCTTGCCCAGAAGTCCGCGCTGCATTGGACTTTGGACTTTTGCTTACC	CAGAACTTCTCATTATCGaCCGAAGAAATGGCGAAAACTTCGTGTCTTGCCCAGAAGTCCGCGCTGCATTGGACaTgGGACTTaTGCTTACC	1.69457	2.55948	6.76517	4.20569
GTCATGCCCTCATTATCCCAATCGATGACATATTTCTTTATGCAAAGTCCTGATTGGAAAACCTATACAGGCCACTCTGAAT	GTCAaGCCCTCATTATCCCAATCGATGACATATTTCTTTcTGCAAAGTCCTGATTGGAAAAaCTATgCAGGCCACTaTGgAT	2.69167	2.83359	7.03435	4.20076
TTACTATGGTGTTGCTGGCATCAGGCTGAAATGTTGCCTTTAGCGGAATGTGACTGTGAATTGTATTGTGAACCTTAAGAATATCCAATTGACG	TTACTATtGTGTTGCTGGCATCAGGCTGAAATcTTGCCTTTAGCGGAAaGTGtCTGTGAATTGTtTTGTGAACaTTAtGAATATCaAAaTGgCG	3.88253	3.01258	7.21246	4.19988
CGTCACGGGACCCAATGCCAGAATGGCGTCGTCGTAATGGACGCCGGAGAACAGTCGCAGGAGGGCAAGCTCAGTTGAAAGTTGCATAGCGC	CGTCACGGGACCCAATGCCAGAAgGGCGTCGTCGTAATcGACGCCGGAGAACAGTCGCAGGAcGGCAAGCTaAGaTGAAAGTTaCAatGgGC	3.96657	2.65597	6.85554	4.19957
GTTCCAACCGATTACTTGTCACTGGCGCAGAATGTTTCTAGTGAACGTCGTTTCCCTTGCTTCAGCACACCTACTCG	GTTCCAACCGATTACTTGTCACTGGCGCAGAATGTTTCTAGTGtACGTCGTTTCCCTTGaTgCAGCACACCatgTCG	3.05872	2.64044	6.83881	4.19836
GACCATGAGGGGTTGGTTACCCGTAGGAGGGAATGGGCGAGCTACGAGTTAGAGGGATACGTAGGCGCGCTTGCATACTTAGTGTAGAAGGAGGAGA	GACCAaGAGGGGTTGGTTACCCGTAGGAGGGAATGGGCGAGCTACGAGTTAGAGGGATACGTAGGCGCGCTTGCATACTatGTGTAGAAcGAtGgGA	1.3568	2.64767	6.84477	4.1971
CGACTATTCTCTCGAATACTTTTATATCCCCACAAATGTCTTCACAAACATGGCTAGCAGAACCTACTTAAACGCTATCTTCGTCATTACTC	CGACTATTCTCTCGAATACTTTTATATCCCCACAAAaGTCTTCACAAACATtGCTAGCAGAACCTACTTcAACGaTgTCTTCGTCATTACTC	1.88628	2.66473	6.86151	4.19678
GGGATGCTTTAGCATGCAGCGGAGATGGGAGCGCTCCTAGCACTTAGCGGACAAAATCGCGGTGGTTAAAGGAGAGATGGTCTGGTCAGT	GGGAaGCTTTAGCATGCAGCGGAGATcGGAGCGtTCCTAGCACTTAGCGGACAAAATCGCGGTGGTTcAAGGAtgGATcGTaTGGTCAGT	5.03922	2.52523	6.7168	4.19158
CGATTATGTACAGGCGCAGTCAACCAGTCCTACCTGAACCCATACATGGGGGGCCCCACCTTCGCCC	CGATTATcTACAGGCGCAGTCAACCAGTCCTACCgGAACCCATACAaGGatGaCCCCAaCTatGgCg	2.05036	2.36228	6.55069	4.18841
TCTTTTAGCGGGTCTTGCGGTGGCCGGTCGACTGTTTCCCATGCCTTGCCCGATGGCTATGAGTGACCCGTCGCGTCCGTCTCTTGAGCGTG	TCTTTTAGCGGGTCTTGCGGTGGCCGGTCGACTGTTTCCCAcGCCTTGCCCGAgcGCTATcAGTGACCCGTaGCaTgCGTCTCaTGAGCGTG	1.66748	2.50679	6.69257	4.18579
TGGACATCTGTCTCTTCAAGACCAGTGAACGCGGCGTTAGTGGACCTCATGGCGCATAGGAACCATGTGCACCATGGATACCGGCCTCGAT	gGGACATCTGTCTCTTCAAGACCAGTGAACGCGGCGTTAGTGGACCTCATtGCGCATAGGAACCATGTGCACCATGGATACCGGCaTgGAT	2.68346	2.63991	6.82399	4.18408
CCCTACCTAGTAAGTCACAATGATACGTGTACACGACTACATACAAAGTCGCGACCAATCGTCAGTGATTGTACATACTACTATGGTATGCTGTAT	CCCTACCTAGTAAGTCACAATGATACGTGTACACGACTACATACAAAGTCGCGACCAATCGTCAGTGATTGTACAaACatgTATGGTATGaTGgAT	2.95827	3.06303	7.2446	4.18157
GGTCCTGGGGACAGGCATGCTCGTCTTATAGCTGCAGCTCTACTACAATTATACAATGCCAGCAACGTATATATCAAAACGCCAGG	GGTCCTGGGGACAGGCAgGCTCGTCTTATAGCTGCAGCTCTACTACAATTATACAAaGCCAGCAAaGTATgTATCAAAACatggGG	2.68704	2.74472	6.92284	4.17812
TTTTACTTGGCCTCTTTACGCGTCTGTCGAGGTTACCATGCGGTTGCCCTTGCCTCCCTGTCGGCATCAAGTTGACG	TTTTACTTGGCCTCTTTACGCGTCTGTCGAGGTTACCATGCGGTTGCaCTTGCCTCaCTaTgGGCATCAAGaTGgCG	2.85026	2.75396	6.93207	4.17811
AGATGGCTGAATTTCAGCCAGTGTGCGATATGAAACACTAATCACGCAATTTTGGAGTATTGAGTCCGGAGCACTGGTATGAAGGGTG	AGATcGCTGAATTTCAGCCAGTGTGCGATAaGAAACACTAATCACGCAATTTTGGAGTATTGAGTCCGGAatgCTGGTAaGAAtGGaG	2.32871	2.59595	6.76919	4.17323
TTTTTACATGTCCTGTTCCAGCGCTGCCTGCCATGCCTGCTATGGCTGGCGTGGTTGCTCACCCGTACACCAATCAGCCCTGCG	TTTTTACAaGTCCTGTTCCAGCGCTGCCTGCCAcGCCTGCTATtGCTGGCGTGGTTGCTCACCaGTAtgCCAATCAGCCtTGCG	2.54737	2.41133	6.58175	4.17041
TCGATCCCCGACCAGCATACTATGTAGCATGATTTTATAAACCTAAGAATGGAAGTAATAATAATGTCGACCG	TCGATCCCCGACCAGCATACTATcTAGCAaGATTTTATAtACCTcAGAATGGAAGatgTcATAAaGTCGACCG	1.79607	2.36001	6.52677	4.16676
AGATCCGAAGGGCGTCAGCGTGGGCCGGTCCAAATGGGTTCTGTGCGACTGGACACGGTTAGCTTGACTCACTATTTAAGGCGGC	AGATCCGAAGGGCGTCAGCGTGGGCCGGTCCAAATcGGTTCTGTGCGACTGGACAaGGTTAGCTaGAaTgACTATTaAAatgGGC	2.23505	2.66367	6.81927	4.15559
GGGGAGTATCTATCAACGCCGGGTATCGACGATAAATTTTCAGTTGGCATGAGGACGACCCAATTGCGAATAATCCACCTCTAGTGACAATGGCGGGGA	GGGGAGTATCTATCAACGCCGGGTATCGACGATAAATTTTCAGTTGGCATGAGGACGACCCAATTGCGAATAATCCACaTCatGTcACAAaGGatGGGA	2.75643	2.68819	6.84265	4.15446
GAGATATTATACACAAAAAATGGGCAGGACGTTGCATACGGGCGAAGAAAGAGCGACGGTTCAAACAGAGACGCGCCGAGAAAGAGAGCCTACAAGCC	GcGATATTATACACAAAAAATGGGCAGGACGTTGCATACGGGCGAAGAAAGAGCGACGGTTCAAACAGAGACGCGCCGAGAtgGAGAGCCTACAAGCC	3.72515	2.64937	6.80374	4.15437
ACTGTTCGTTGGAGTTGGGTTGAAGAGGCAGCGATGGCTAATAAGGTAATGAAAGGAATAGGGCAAAAGAATTCTCGTCGTCAGTGAGCTTGATTCTAA	ACgGTTCGTTGGAGTTGGGTTGAAGAGGCAGCGATcGCTAATcAGGTAAaGAAAGGAATAGGGCAAAAGAATTCTCGTaGTatGTcAGCTaGATTCgAA	3.15185	2.66184	6.80917	4.14733
CTTGGTTATAGATTTTCTCCGGGAGGCGGAGAGGATGACCACTGAAGGACATTTGTACTATCGCGATCGCC	CTTGGTTATAGATTTTaTCCGGGAGGCGGAGAGGATGACCACTGAAGGACATTatgACTATCGCGATgGCC	1.89385	2.71541	6.85941	4.144
CCCTGAGACCAGAGGCAGGGACAATCCAGCAAGGAGCACAGACCACGCCACGAGCGGTCATTATGCTCCAGGAATACCCAGATAATACCACAAACGTCA	aCCTGAGACCAGAGGCAGGGACAATCCAGCAAGGAGCACAGACCACGCCACGAGCGGTCATTATGCTCCAGGAATACCaAGATgATACCAaAAAtGgCA	4.04528	2.96281	7.10544	4.14263
TACCGAAGAAGAAAAGCAAGAAAATGTATAATAATAAAAACATAAGGAAGCCGTCAAGGTATGGAGAACTCAAAATCACATAAAGGCATGACACC	TACCGAAGAAGAAAAGCAAGAAAATGTATAATAATAAAAACATAAGGAAGCCGTCAAGGTATGGAGAACTCAAAATCAtgTcAAGGCAgGACACC	2.21181	2.73288	6.86865	4.13577
AGAATATGCATCGAGCTATAATAAAACAAACATATTTAGTAAACAAACTATGCGTGTCGAAAATGAAGA	AGAATAcGCATCGAGCTATAATAAAACAAACATATTTcGTAAACAAACaATatGTGTCGAAAATGAAGA	1.79466	2.49163	6.62298	4.13135
GAGGTGTGGCGGCTGGCCGGAGCGGCAATGGCGCACGCGGGGGACCTACTGATGGACATGTCGGGGGGGTGTGTCCACGCGAG	GAGGTGTGGCGGCTGGCCGGAGCGGCAATcGCGCACGCGGGGGACCTACTGATcGACATGTCGGGatGGTGTGTCCACGCGAG	1.33555	2.29322	6.42371	4.13049
GAGGGAGAAGAACAAGCTGACACTAGAACCGGGGTTATCATGATCCTTCAAAGGCCAATGAGTTCGAGTGACAAACCGGATAGGCG	GAGGGAGAAGAACAAGCTGACACTAGAACCGGGGTTATCAaGATCCTTCAAAGGCCAcaGAGTTCGAGatgCAAACCGGAatGGCG	3.30769	2.79292	6.9226	4.12968
TGGGCAGGGTCCGTATTAGTTGCCTAGCTTCTTTCTAAAAATGAGAAGGAATCCTGTTCGGAGGCATCATGCCTTGCGCTTGTTATTATA	TtGGCAGGGTCCGTATTAGTTGCCTAGCTTCTTTCTcAAAAgGAGAAGGAATCCTGTTCGGAGGCATCAaGCaTgaCGCTTGTTATTATA	3.09941	2.62556	6.74722	4.12167
CCAATAGACCAAATACTAGTATGGCATATAAACGAACATAAGCAGGAGGACGCCATAAAAAAGGCACGATGGGTAATCGCACGCAAAGACCACACGAGAC	aCAcTAGACCAAATACTAGTATGGCATATAAACGAACATAAGCAGGAGGACGCCATAAAAAAGGCACGATcGGTAATCGaACatgAAGACCACACGAGAC	1.07249	2.68835	6.80254	4.11419
GTAGATGAGATGCTCTTAGTACTACTAAAGCACGGTTACGATCATGGATTGAGTGGATGACATCCGGTTCCTTATAGATGGCGTCGTTATCGGAATCCGT	GgAtAgGAGATGCTCTTAGTACTACTAAAGCACGGTTACGATCAaGGATTGAGTGGATGACATCCGGTTCaTTATAGATGGCaTgGTTATCGGAATggGT	1.94893	2.9648	7.07717	4.11236
GTTCAAAAAATAGCGGAAGTGTATCTGGAATTACAGGCATTGTGAGATGACAACGACCCTTGTACAAAAAACAAGTAAGAGGGTATATGACC	GTTCAAAAAATAGCGGAAGTGTATCTGGAATTACAGGCATTGTGAGAcGACAACGACCCTTGTACAAAAAAaAAaTgAGAGGGaATATGgCC	3.69249	2.85115	6.95728	4.10613
GGACACGTGGGTCCATCAAGCGGATCCACCATGGCCAACTCTCACACGTTCCGTCGCTGGCGCCCCCTGGACCGCACTTTTAGGCGCGTGATGCCCA	GGACACGTGGGTCCATCAAGCGGATCCACCATGGCCAACTCTCACACGTTCCGTCGCTGGCGCCtCCTGGACCGCAaTTaTgGGCGCGaGATGCCCA	1.88593	2.2469	6.35223	4.10533
CGCGGATTATTAATTGCCATGCATAAGATCTTTATGCTATTCACCAGCGCGTTGTCTCCTTTTTCGTATGGTTACAATCGGAAAT	CGCGGATTATTAATTGCCATGCATAAGATCTTTAcGCTATTCACCAGCGCGTTGTCTCCTTTTaaGTATGGTTACAATCGGAAAT	3.39414	2.88509	6.98727	4.10218
GTGACATGGGGGGCGCGGCACAGAGATGGGTAGGGGGACGGCCGGCTCCATTAAATAACGGCCACAGTTAACCTAATGTACGCGTGGCTGAGTGAGC	GTGACATcGGGGGCGCGGCACAGAGATcGGTAGGGGGACGGCCGGCTCCtTTAAATAtCGGaCACAGTTAACCTAAaGTAtGCGTGGCaGAGTGAGC	0.876259	2.51146	6.61206	4.1006
CCGCCCTGCGCACCACCGCAAAGCGTCTCCGAGCGCGCCATCATGGCCCCCTCCGGCCTTCCCGGTCGTTACA	CCGCCCTGCGCACCACCGCAAAGCGTCTCCGAGCGCGaCATCATGGCCCCCTaCGatgTTCCCGGTCGTTACA	2.07302	2.17894	6.27734	4.0984
ATGTGATAAGGATGATCATCTTAATAATGGCTTTTAGTATTGTGAGGTACGCACCTTGGATATC	ATcTGATAAGGAaGATCATCTTAATAATcGCTTTTAGTATTGaGAGaTgCGCACCaTGGATATC	2.08584	2.33329	6.43086	4.09757
GCCTCGTCGCCCCGCAAGAACGAAAAATGTCCCCTCCGCAGCCGGGCGGCCCACCCGCCTGCGCCGACCTTAAGCC	GCaTaGTCGCCCCGCAAGAACGAAAAATcTCCCCTCCGCAGtCGGGaGGCCCACCaGCaTGCGCCGAaCTTtAGCC	1.47572	2.39438	6.49042	4.09604
CTGGCCTCTCAAATGAAAGCAATGCAGTCCCCAGCATGTGCCCCCGGAAGCTCATGGCACTCTTACCGGT	CTGGCCTCTCAAAgGAAAGCAAaGCAGTCCCCAGCAaGTGCCCCCGGAAGCTatgGGCACTaTTAtgGGT	1.82203	2.41812	6.51327	4.09515
TACGCAATAATCCTTATGCATCAGAATAGTCCTTACTCTCGATACACAAGAATGATGCTCCATATCGACG	TACGCAATAATCCTTATtCATCAGAATAGTCCTTACTCTCGATACACAAGAAatgTGCTCCATAatGgCG	2.66569	2.7002	6.79331	4.09311
CTGCCCATGGCAGCCCGGAACGGCGTGTTTACCGGATCTTCGTAGGTTCTCAAAATGCTAGCTGGCAATGAGAGCGTCCGGAAACGGGAGAGGC	CTGCgCATcGCAGCCCGGAACGGCGTGTTTACCGGATCTTCGTAGGTTCTCAAAAgGCTtGCTGGCAATGAGAGCGatgGGAAACGGGAGAGGC	2.12313	2.68502	6.77716	4.09215
TGGCCCGGCTGAGCGGCATGCTACATGACCCCTTAGTCCCAAACGCCC	aGGtCCGtCTGAGtGGCATGCTACATGACCatgacGTCCaAAAtGgCg	2.44988	2.303	6.39366	4.09067
TTTAGGTTTTATCAATCGATATTTGATCAGGTGTAAGGGCAGTATGAGTTCGAGGCGGAGGTGGGGTAAGTCGACATCCATGC	TTTAGGTTTTATCAATCGATATTTGATCAGGTGTAAGGGCAGTATcAGTTCGAGGCGGAGGTGGGaTgAGTCGACATCCATGC	3.02087	2.60361	6.68682	4.08321
TTCGTGGATTCTATATCGACCCGTAGACCGCGTAGGCCTCTCACAAAATGAGTCCTTACTCTCCTTTGAAAAATCGCT	TTCGTGGATTCTATATCGACCCGTcGACCGCGTAGGCCTCTCACAAAATGAGTCCTTACTaTgCTTTtAAAAATgGCT	2.56689	2.85814	6.93946	4.08131
GCAACTGAATCATGGCATTTCAGCTCGCTGTGGACGTATCGGGTAGAATGGAGCCTAGGGGCAGTAGGTAGTCCGGGGGG	GCAACTGAATCATtGCATTTCAGCTCGCTGTGGACGTATCGGGTAGAAaGGAGtCTAGGaGCAtgAGGTAcaCCatGGGG	2.58638	2.74097	6.82029	4.07931
GACTTACGGAAAGCTCTGTCTAGGATTAGTATAAAGGAACAGAAGAAAAGATGAAACCAAAGAAAATACCAAGAAATGGTCAAAACGCTACCCCCATAAT	acCTTAaGGAAAGCTCTGTCTAGGATTAGTATAAAGGAACAGAAGAAAAGATGAAACCAAAGAAAATACCAAGAAATGGaCAAtgCGCTACCCCCATAAT	1.92439	2.74958	6.82716	4.07758
GCGTTAACTCAAATCATTTCCAGTATGAGGCAACGCCAGACTTTTACGCCTAACACAGTTAACCTTGTCATGCTCATAA	GCGTTAACTCAAATCATTTCCAGTAaGAGGCAACGCCAGACTTTTACGCCTAACACAGaTAAtgTTGTCAaGCTCAgAA	2.06011	2.6074	6.68303	4.07564
TACGCGAGAGTGGCCCAGCGAGCGCGAAGGGAGATGGAACGTGGAGCTCCACAAGAGGGGGAAGAGACGAGGCAACGGCCCGAGGCCTGCGAAAT	TACGCGAGAGTGGCCCAGCGAGCGCGAAGGGAGATcGAACGTGGAGCTCCACAAGAGGGGGAAGAGACGAGGCAACGatgCGAGGCaTGCGAAAT	2.81765	2.71149	6.78491	4.07341
ACGAACAAGATATGAGTAACCAAAATAATCGGGGAAAAGCAACATAGGATGTTTAGTAAAAAGAGAGGCCATAGGTCCAGTAGCGATATAATAC	ACGAACAAGATATGAGTAACCAAAATAATCGGGGAAAAGCAACATAGGAgGTTTAGTAAAAAGAGAGGCCATAGGTatgGTAGCGATATttgAC	2.85692	2.67215	6.74032	4.06818
TAATTATGCTTCACAGTTATGAGGTAGAGAAATTGGAACAGGGCGTAGGTTGGAGATGGAGGTGTAAATTCTACGTCCTTGCCCGTGAGGTGTTAA	TAATTAaGCTTCACAGTTAgGAGGTAGAGAAATTGGAACAGGGCGTAGGTTGGAGAaGGAGGTGTAAATTCTACGaCCaTGCCCGTGAGGTGTgAA	2.28943	2.68095	6.74909	4.06815
CCCGACCTGCCTCGAGGTGATGGGGCGGTTCGCTTCTCCTCCCCGGCTGGTCCCCTGTGCTCTGTGTGCGCCCCCATCGTG	CCCGACCTGCCTCGAGGTGATcGGGCGGTTCGCTTCTCCTtCtCGGCTGGTCCCCTGTGCaCTaTGTGCGCCaCCATgGaG	2.75285	2.52846	6.59505	4.06659
AAAATCCGAGGATCTGACAGACTATCGAATTTCAAAAGGAGAACAGTCTAGAGATTGTCAATATGAAACCCCCGGTCACTAGCGAGTACGCGA	AAAATCCGAGGATCTGACAGACTATCGAATTTCAAAAGGAGAACAGTCTAGAGATTGTCAATATtAAACCCCaGGatgCTAGCGAGTAtGgGA	2.74051	2.80747	6.87216	4.06469
GTAACATCCTCATGAAAGCGAGATCTACAGCGATGTGCACCTGGACTTATGCGCTGCTACCGTGTCGTCTATCATG	GTAACATCCTCAaGAAAGCGAGATCTACAGCGATcTGCAtCTGGACTTATGCGCTGCTAtgGTGTCGTCTATgATG	2.80104	2.59513	6.6567	4.06158
CAGACGTCGTACTACTTACTGACCCCACGAAGGATGGACTATTTAGTCGTGGAGCCAGGGCGGCTGCAGCTCCAGT	CAGACGTCGTACTACTTACTGACCCCACGAAGGATtGACTATTTcGTCGTGGAGCaAGatgGGCTGCAGCTCCAGT	2.88743	2.39679	6.45764	4.06085
TCCCTGCTTAAATCCGGCCATATCGCTTACCTGGCTAACAAATATGGAAAAGGCTTCTTTCGTCCCTATCGGATTCGGTT	TCCCTGCTTAAATCCGGCCATATCGCTTACCTGGCTAACAAATATGGAAAAGGCTTCTTaCGatgCTATCGGATatGGaT	2.97022	2.78129	6.83948	4.0582
TGTTACGTTTCCTCGGTTCCGATGGGTGGGCGCTCTATTGTCTGTTGCTCTAGCTGGATCGGGGTGGGTCGGCCATTGGGCGATGG	aGTgACGTTTCCTCGGTTCCGATGGGTGGGCGCTCTATTGTCTGTTGCTCTAGCTGGATCGGGGTGGGatGGCCATTGGGCGATcG	1.86736	2.48498	6.53857	4.05359
GCAAGACCAACATGACAATAAAAGCGAGTTTCAACATGCAAACTCATTGGACGTCAAGGCCCAGCATTGGTGCATAGG	GCAAGACCAACAaGACAATAAAAGCGAGTTTCAACATGCAAACTCATTGGACGTCAAGGCatgGCATTGGTGCATAcG	1.76728	2.43846	6.49017	4.05171
CCCAAGCATAAACTATCCTGCAACCATGCAGCTTAGAAAAGACTCGAAAATCCAACAACCTG	CCCAAGCATAAACTATCCTGCAACCATGCAGCTTAGAAAAGACTatgAAATCCAACAtgCaG	2.53639	2.59208	6.64321	4.05113
ATAAAATGGGTGGTTAGACCTGATGAACGAGGGTTACCTAATCATGGTTAAAGGTCGCGCCCATCAAACGTAAGCAAA	ATAAAATtGGTGGTTAGACCTGATcAACGAGGGTTACCTAATCAaGGTTAtAGGTCGaGCatgTCAAACGTAAGCAAA	2.41094	2.45303	6.50296	4.04993
ACAATGGGTGTGGGAGGGTGGTTATGGTAGCGGTGCGGCGAGTGGGGTGGGCGCGAGATTGCTTGGAGGCGACGCGCGGTGTGACGAGGCCCGA	ACAAaGGGTGTGGGAGGGTGGTTATGGTAGCGGTGCGGCGAGTGGGGTGGGCGCGAGATTGCTTGGAGGCGACGCGatGTGTGACGAGGCCCGA	3	2.45301	6.50293	4.04992
TCATGGCGCGAACCAAGCCAGGTCGACGTCAAAAGGCAAAAGGAGTCCTCGGCCCGAGGTGGGGAAGCCT	TCATGGCGCGAACCAAGCCAGGTCGACGTCAAAAGGCAAAAGGAGTCCTaGGatgGAGGTGGGGAtGgCT	1.81766	2.4462	6.49134	4.04515
ACTGGGAATGATTCTCCGACGCATAGCAGATGTGATAGGCGAGCAGCAGTGATGGTTTGACATGCATATTGACATATGGTCAATCAG	ACTcGGAAgGATTCTCCGACGCATAGCAGATcTGATAGGCGAGCAGCAGTGATGGTTTtACATGCAaATatgCATATGGTCAATCAG	2.90481	2.72674	6.77163	4.04489
GCTGCCGCGATGAGGCATGTTCACGTCGCTTAGTCGCAGGTCACGCTCGCCATGTACAAAAAGGGGGGGAATCTGGTATTTTT	GCTGCCGCGATcAGGCAaGTTCACGTCGCTTAGTCGCAGGTCACGCTCGCCAcGTACAAAAAGGGatGGAATCTGGTATTgTT	2.21821	2.61608	6.65695	4.04087
AAAACTACAATATGAAAGAACATTCCCCAGGCACGAGCACGCCCTAAAACTGTGCGATGATCTACATAAAAGTTAAATGGAGAGATGAATA	AAAACTACAATAgGAAAGAACATTCCCCAGGCACGAGCACGaCCTAAAACTGTGCGAaGATCTACATAAAAGTatgATGGAGAGATGAATA	1.3651	2.54993	6.58791	4.03798
TGGGGGGTTCACAGCCATATTGCCAACGGTAAGGCAGGTCATGGATGGCCGCTTACTTAAATGGCATGTACGCTATTTTCTCTTTGG	TcGGGGGTTCACAGCCATATTGCCAACGGTAAGGCAGGTCAaGGATtGCCGCTTACTTAtATGGCAaGTAtGCTATTTTCTCTTTcG	2.73354	2.74098	6.77567	4.03469
GCAATAAAATTTCAGCAATAAAAATGGCAAAACTAAAACACAGTTACATATTTGCGAAGCAATCATCTAACGTAATAACGTACCAAATAAG	GCAATAAAATTTCAGCAATAAAAATGGCAAAACTAAAACACAGTTACATAcTTGCGAAGCAATCATCTAcaGTAtgAACGTACCAAATAAG	1.62801	2.77489	6.80701	4.03212
ACGCGCTCCCCGACCGCAGAGGTAAAGAGTATTCAGAGATATGAGTTGCGACCATCGCTTCGGCAAACGTGTTAGCATGTCGGAATGGC	ACGCGCTCCCCGACCGCAGAGGTAAAGAGTATTCAGAGATAaGAGTTGCGACCATCGCTTCGGCAAACGTGaTgGCAaGTCGGAATGGC	1.78006	2.6988	6.7304	4.0316
GTCGCATCCGGCTGGACCGCCTACCACCATGGTCTTTCCTGTCCCGCTCTCGGTGCGATATGGGACCGCAAC	GTCGCATCCGGCTGGACCGCCTACCACCATcGTCTTTCCTGTCCCGCTCTCGGTatGATATGGGACCGCAAC	2.21062	2.41681	6.44694	4.03013
TACGATTCCTAATGGGGATGATGATGTTCCTTTTATATAATACGCTTCCAG	TACGATTCCTAtTcGGGATGATGAgGTTCCaTTatgATAATACGCTTCCAG	2.28287	2.26612	6.29574	4.02963
GAATGGGGGTAGGCCTAATTAGTGCGCACGGACGAGTCATGGCACTCGCTAGGGGCCATGC	GAATGGGGGTAGGCCTAATTAGTGCGCACGGACGAGTCATaGCAtgCGCTAcGGGCCATGC	2.00266	2.0774	6.10621	4.02881
GGTCGAGATAGGGTGTTTAGATCGCTCTCCAGTAAAGGACGGACGGTCACGAGACGATGGCTGGCTATTGTGCGCGATTCAGCT	GGTCGAGATAcGGTGTTTAGATCGCTCTCCAGTAAAGGACGGACGGTCACGAGACGATcGCTGGCTATgGTGCGCGATTCAGCT	2.93743	2.69508	6.72162	4.02654
GCGGCCCACCGAGGGAAAGAATGCAGCAATCCGTTGCTGAAGAAGCCACCGTCGACC	GCGGtCCACCGAGGGAAAGAATGCAGCAATCCGTTGaTGAtGAAGCCAaCGatGgCC	3.01246	2.50543	6.53196	4.02653
ATTCACATTACCTACGGCTTTGCCATGATCATGCTAACCCACACACTCGGCCGCACCCGGGTGCCCCCCTC	ATTCACATTACCTACGGCTTTGCCATGATCATGCTAACCCACACACTCGGaCGatgCCGGGTGCtCtCCTC	2.41569	2.28969	6.3154	4.02572
GGACGGTAACCTGTTAGCTAAAATGCGGCGGCAGAACCCTAAACGAATGCAAAAGACGACAAATC	GGACGGTAACCTGTTAGCTAAAATGCGGCGGCAGAACCCTAAACGAAatgAAAAGACGACAAATC	2.4532	2.39875	6.42401	4.02526
CCTAAATCGCCATGTGTCTTGGGTCCACGGTACTATGCGTCAGCCACCTAGACTTTTGGTTGTCATGACCGTACGTAA	CCTAAATCGCCAaGTGTCTTGGGTCCACGGTACTAgGCGTCAGCCACCTAGACTTTaGGTatgCATGACaGTAtGgAt	2.39061	2.69934	6.72441	4.02507
CGCGATGGCCCGCGACCCTGGGAAAATCCCCAACGCAGCGAGGGGCCGCGCGAACG	CGCGAgcGatCGCGAtCCTGGGAAAATCCCCAACGaAGatgaGGGaCGCGCGAACG	1.65181	2.24966	6.27429	4.02463
GAACAGTACAGTGTACTTCCAAACCATAGCTACAATGCCCGTGCCGTGCATCCGTCCCCAAGTCAGCCACGCTGGGATCCGCG	GAACAGTACAGTGTACTTCCAAACCATcGCTACAATGCCCGTGCCGTGCATCCGTCCCCAAGaCAatgACGCTGGGAatgGCG	2.12401	2.71254	6.73492	4.02238
TCAGTATGTCGGGGGATGGTTGGGAGTCCACGGGGAGTGGTAGCGGATGCCTCGTAGTGGTGCGATGAGGCCGGA	TCAGTAgcTCGGGGGATcGTTGGGAGTCCACGGGGAGTGGTAGCGGATtCCTCGaAGatGTGCGATGAGGCCGGA	1.89021	2.44908	6.46849	4.01941
ACCAATAAAGGAGGAGACCGGCGGCGAGCAGTAAGACCAACGATGCGAGCCGAAAGACAGCGGACGCCGGGCCGCACAAACGGGGGAGGCCACAAAAC	AtCAATAAAGGAGGAGACCGGCGGCGAGCAGTAAGACCAACGATGCGAGCCGAAAGACAGCGGACGCCGGGCCGCACAAAatGaGGAGGCCACAAAAC	3.23266	2.77434	6.791	4.01665
TCATGGAGTCCATTGTCTTATTCTCTCCACCCTCCCAATCGAAATCCGCTATCACACTGAACATATGCC	TCATGGAGTCCATTGTCTTATTCTCTCCACtCTCCCAATCGAAATCCGaTAatgCACTtAACAatgGCC	1.99881	2.60804	6.62396	4.01592
CGCCCCGAGCATGATTAGGCCTAGTGTTTTTGGCGTAACACAAACAGAAGAACAAACAATTTATATATCCGGACGCTATGCAGGCGGAAAAGTTAGCTG	CGtCCCGAGCAaGATTAGGCCTAGTGTTTTTGGCGTAACACAAACAGAAGAACAAACAATTTATATATCCGGACGCTAaGCAtGCGGAAAAGTTtGCTG	7.78097	2.93296	6.94806	4.0151
GAGGTAGGATAGGGAAGGAGGCATGGAGTTTTGTATAAACTTCAATGCCACGCGCGGAAAGACGTCACACTGGAGGTCATA	GAGGTAGGATAGGGAAGGAGGCAaGGAGTTTTGTATAAACTTCAATGCCACGCGCGGAAAGACaTgACACTGGAGGTCATA	2.90904	2.73875	6.75385	4.0151
GTCCAAAGATATTTGTTTGAGATGTTGATCCTAACTAAGCATCACCCCTTTTCAGCCGGCA	GTCCAAAGATATTTGTTTGAGATGTTGATCCTAtCTAAGCATCAtgCCTTTTaAGatGGCA	2.19073	2.69261	6.70326	4.01065
AGTAATTCTAGATGTCAATTTCATTATGAGGAGTCCAACGCCTACTCGTTTGTCGAATGTCGTTCCTTAAAGAAGAAGTCTCTTATCCTT	AGTAATTCTAGATGTCAATTTCATTATGAGGAGTCCAACGCCTACTCGTTTGTCGAAgGTCGTTCCTTAAAGAtGAAGTCTCTTATCgTT	3.22171	3.00601	7.01498	4.00897
CCGTAATGCCTGACACCGCCGTCCCTTCCTACATCCCACCCC	CCGTAATGCCTGACACCGaCGaCCaTgaCTACAaCCatggCC	2.14571	2.30009	6.30797	4.00789
GAGAAGTAGCGTAGTGTTCAATAAAAGGTACGCGTGTTCGTAAGATGGGAGGAATCAGAAATAAGACAGTATCTATGTACGAAACTG	GAGAAGTAGCGTAGTcTTCAATAAAAGGTACGCGTGTTCGTAAGATGGGAGGAATCAGAAATAAGAaAGatgCTAaGTACGAAACTG	3.72214	2.60197	6.60919	4.00722
CCGATGGAGCGATGATGTTAGCTACTGCGGGGAACCCCACGTCGGCGCCGATGGGCGGGGTCTACCCGGC	CCGATtGAGCGAaGAgGTTAGCTACTGCGGGGAACCCCACGTCGGCGCCGATatGCGGGGTCTACCCGGC	1.71038	2.31931	6.32547	4.00616
GATGAGTGCAAAAGAAACAACCAATGGTACCTAGCCTGAACGGAATCATTAAAACCGCAATGACGTACACAATGCGACTTATAAAACGAAAGGTGTAA	GAaGAGTGCAAAAGAAACAACCAcTGGTACCTAGCCTGAACGGAATCATTAAAACCGCAATGACGTACACAATGCGAaTTATgAAACGAAAGaTGgAA	2.46122	3.02632	7.03122	4.0049
AAACTAGTGATTGCTAATGCACTTGCTCCAAATGGATCCACGTACTGTCCATCAGTCCAAATGAGTCCCCTTCAACTATACCTGTTAGAATAATTT	AAACTAGTGATTGCTAAgGCACTTGCTCCAAAaGGATCCACGTACTGTCCATCAGTCCAAATGAGTCCCCTTCAAaTAatgCTGTTAGAAatggaT	3.78374	2.96754	6.97081	4.00327
AAAAGAATGAGCCTTACTTCTAAACATTCGCCGTGACATGAGTGGAATACATTCACCTGACATAAATGGCAACCATAGCAAGTAACCGAAATACAATGAA	AcAAGAAgGAGCCTTACTTCTAAACATTCGCCGTGACATtAGTGGAATACATTCACCTGACATAAAaGGCAACCATAGCAAGatgCCGAAAaACAtgGAA	2.29517	2.7655	6.7678	4.0023
TAGATTCCCGTTGTTTAAACAAAATGCTTGTACAACCTGATTCGAGCCAAGCCAACATTGCCCTTGTCTTTGCAGCTG	TAGATTCCCGTTGTTTAAACAAAAaGCTTGTACAACCTGATTCGAGCCAAGCCAACAaTGatgTTGTCTaTGatGCTG	2.55688	2.77632	6.77818	4.00186
TGGCGGTTTGTATATTGCTTTCGCTCTTTCTCCTCCCCCCCTGGGGGCAGTGCCATGCTCGCGCGGC	TcGCGGTTTGTATATTGCTTTCGCTCTTTCTCCTCCCCCCCTGGGGGCAaTGCCATGCaCGatgGGC	1.98976	2.57701	6.57791	4.00089
ATTCGGGTGTCGTTGGAAATAGGTGTCGTATTAATAATAATGGTTAATTTTTGTGAGATACAAGTAGAGTGTCTACTATGTTTATCGT	ATTCGGGTGTCGTTGGAAATAGGTGTCGTATTAATAATAAaGGTTAATTTTTGTGAGATACAAGTAcAGTaTgTACTATGTTTATaGT	3.4515	2.7301	6.73015	4.00006
AACATTCTGCCCCTTCTCTGTGGGAGAAACCTCGGAATGTTCATCCGTCAAATATGCCGCGCCGAAGAGCCCGTCG	AACATTCTGCCCCTTCTCTGTGGGAGAAACCTCGGAATcTTCATCCGTCAAATATGCCatGCCGAAGAGCatGTCG	2.49729	2.70548	6.70516	3.99968
AGATTAGTAATGGCGCACTCCCCGTCTGGGACGCGCCAAACCCACGGTGTTGCGGCTTACCAAGCTTGCTC	AGATTAGTAATcGCGCACTCCCCGTCTGGGACGCGaCAAACCCACGGTGTaGCatgTTACCAAGCaTGgTC	1.86678	2.68166	6.6811	3.99944
CGCCTGCTGGTATGCTCAGATCGACAGTGGCGCTGCAGCGCGGACGCTGTTAATGGTGATGGCAGTTTTAGGAGGCA	CGCCTGCTGGTATcCTCAGATCGACAGTGGCGCTGCAGCGCGGACGCTGTTcAaGGaGAatGCAGTTTaAGatGGCA	2.73051	2.7714	6.76212	3.99073
CCAACAATGGAAAACAGGAATTCGTACAAGTATATTCCTAAGGCAAAAAAGAAAAAAGGGATAAAAACATCTGGTGAAATAGTGAAAACCA	CCAACAATGGAAAACAGGAATTCGTACAAGTATATTCCTAAGGCAAAAAAGAAAAAAGGGATAAAAACATaTGaTGAAATccaGAAAACCA	2.46055	2.60001	6.58905	3.98905
GTGCCTTTCGACATGCAGCGACAGGTCACAACGAGGGGGGACGGGCCCTACTCGCTATTATTACAGCCCGCCCATAG	GTGCCTTTCGACAaGCAGCGACAGGTCACAACGAGGtGGGACGGGCCCTACTCGCTATTATgACAGCCCGtCCAgcG	2.01037	2.51354	6.50241	3.98887
GGCTTATGGCTCGGTTTGGACGTATCATGTCGTATGTGTCTCCTAGAGCAGCAAGGGGGCCTGCCAAAGTTCCGCGACGATAAGTTGAGACTCAGG	GGCTTAaGGCTCGGTTTGGACGTATCATcTCGTATtTGTCTCCTAGAGaAGCAAGtGGGtCTGCCAAAGTTCCGCGACatgAAGTTcAGAaTggGG	2.73253	3.05383	7.04253	3.9887
TTCGGCAAATTATGAGTTTTTTCCCTTGCCCACGGTGTCTGAGCGAGATGGCAGCTAAGGCGAGCGA	TTCGGCAAATTATcAGTTTTTTCCCTTGCCCACGGTGTCTGAGCGAGATatgAGCTcAGGCatGgGA	3.13729	2.52532	6.51319	3.98787
AAGATCCGACTGACGCCCGCCCACACGACGCCCAAAGATGCCTTTGAGGGCATCGAGTAAGATATCTGTAGCTAAAGTAGGCGATTATGAATAACTTTT	AAGATCCGACTGACGCCCGaCCACACGACGCCCAAAGATGCCTTTcAGGGCATCGAGTcAGATATCTGTtGCTAAAGTAGGatgTTATGAATAACTgTT	2.48545	2.60212	6.5885	3.98638
AAAAGGATCCAATCAGGTGGAAATGTCTGGCCCACACCGGTGGATGCGACGATCACGGACGCGTATCGGGGTGGATGGCCATTTCTCCGAGC	AAAAGGATCCAATCAGGTGGAAATGTCTcGaCCACACCGGTGGATGCGACGATCACGGACGCGTATCGGGGaGGATGGCtATTTCTCCGAGC	2.78751	2.79504	6.77762	3.98258
CGATGCCTTACAGTAGCGCGCCGGCGGTAATGGGGGGGGCGCGCAGGTCGTGTTGGGTGTAACGAGGCTTAAGCTGGCACGGCTAGGGGAC	CGAaGCCTTACAGTAGCGCGCCGGCGGTAATcGGGGGGGCGCGCAGGTCGTGTTGGGTGTAACGAGGCTTAAGaTGGCACGGaTAatGGAC	1.00265	2.70443	6.68699	3.98256
ATGACAGAAACACCCGCCGACCGGCCACCATGGGAACCAGACACGGGGGACACCCACGCGCTCGACAACTGGAGCCCGAAAAGAGAAACACGAATAT	cTGACAGAAACACCCGCCGACCGGtCACCATcGGAACCAGACACGGGGGACACCCACGCGCTCGACAACTGGAGCCaGAAtgGAGAAACACGAAgAT	2.17227	2.52327	6.50545	3.98218
GTTTATCATGGAGTATACTAAAAACATCAAGCCCAGTC	GTTTATCATGGAGTATAaTAAtgACATCAAGtCCAGTC	1.85617	2.39435	6.37351	3.97916
TAGAGTGCCGCGACTTGACATCACAGAAGCTATGGGCCACCTGGGCCAACCAAAGGATACCGAAGGAGCGGTTCGGATATGTGATTGCGGCTGGA	TAGAGTGCCGCGACTTGACATCACAGAAGCTATcGGCCACCTGGGCCAACCAAAGGATACCGAAGGAGCGGTTCGGAatgGTGATTGCGGCTGGA	2.71796	2.69425	6.67089	3.97664
GATAGGCATCATGTGTGCATGGTCGCGATGTGTCTTTCACCCTTCCTATTCGCTTGCTAGCGCCC	GATAGGCATCAaGTGTGCATGGTCGCGATcTGTCTTTCACCCTTaCTATgCGCTTcaTAatGgCC	1.83539	2.67763	6.65381	3.97617
CGGTAGATGGACAGGACTGGCAATTATACCAATTGGGCTCTCATTATGACCCTAAGAGTATCTTGCCAGAAGGCCTCTCCAATTAGAGTGACACATCG	CGGTAGAgGGACAGGACTcGCAATTATACCAATTGGGCTCTCATTATGACCCTAAGAGTATCTTGCCAGcAGGCCTCaCCAtgacGAGTGACACATCG	3.81133	2.84882	6.8235	3.97468
GATAATAAACCAAATTTAGGTAATGAGAAAAAACCAGACGAAATACCAACTATGTATAACTAGCAAACATAATGACCCCTAAACGGCC	GATAATAAACCAAATTTAGGTAAgGAGAAAAAACCAGACGAAATACCAACTATGTATAACTAGCAAAaATAtgGACCCCaAAAtGGCC	2.01643	2.94621	6.91987	3.97367
CACCGCGTCATTTAACAATGTCTCGCGCTACTCGCAAATGTAAGGCAGGTACTAGAGAAGACAGTTGGCACCCGCGAATGTAGCCC	CACCGCGTCATTTAACAAaGTCTCGCGCTACTCGCAAAaGTAAGGCAGGTACTAGAGAAGACAGTaGGatgCCGCGAATGatGgCC	1.78405	2.78727	6.76076	3.9735
CATGCTAGCAACTTTATTAAACAAACTACCCAGGGATGTCTTGTACATCAAACTACTCGGAAAAGCTAAATACCAGCAACG	CAgGCTAGCAACTTTATTAAACAAACTACCCAGGGATcTCTTGTACATCAAACTACTCGGAAAAtgTcAATACCAGCAACG	2.62824	2.70747	6.6761	3.96863
CGTTGGGAGCAATATGAATTCGTGGCTGGATACTGTGTCTATGCGGCCCCCATGGATCTGGAGCTATCGCAACCCGCCGGAACAATGTTAGGT	CGTTGGGAGCAATcgGAATTCGTGGCTGGATACTGTGTCTATtCGGCCCCCATcGATCTGGAGCTATCGCAAaCCatgGGAACAATGaTgGGT	1.49418	2.98106	6.94947	3.96841
AAAAATATAGTATAAGAGGGCTCTTGAGTGATTTAGAGTGAAAATGAGGTGATGATATGATTATGGGGAGATGGAGGGTTTTAGTGGATAATTAAGCGGT	cgAtATATAGTATAAGAGGGCTCTTGAGTGATTTAGAGTGAAAAaGAGGTGAaGATAgGATTATcGGGAGATGGAGGGTaTTAtgGGATAATTAAtgGGT	3.38085	3.14318	7.11071	3.96753
ACATGGGACCATCCTAGTCTGTGTCAACATGCACGAGAGGGGGAGGATATGTTCCTAACTGAATTAAAGCGGAGAGCGAAGTCAGGCGCGGT	ACAcGGGACCATCCTAGTCTGTGTCAACAgGCACGAGAGGGGGAGGATATcTTCCTAACgGAATTAAAGCGGAGAtgGAAGTCAGGCGCGGT	2.44456	2.73087	6.69681	3.96593
GGATGTACGAATACAGTGTGAGGCTATGACTCCACAAATGAATCGTCTGTCGCGATGCTCTGATCGCGGACCGGAGGTCAGGTTGC	GGtTGTACGAATACAGTGTGAGGCTATtACTCCACAAAaGAATCGTCTGTCGCGATcCTCTGATCGCGatgCGGAGGTCAGGTgcC	1.86902	2.82723	6.79244	3.9652
GTCCATCTAGGCAGCCCTGCGATGGAGGGAGGGTGAAGTGGCGGTACCCCTAAAGTACTTTTTTAACAATCGATATCAGCGATGCATGATCGAA	GTCCATCTAGGCAGaCCTGCGATGGAcGGAGGGTGAAGTGGaGGTACCCCTAAAGTACTTTTTTAACAATCGAaATatGCGATtCATGATgGAA	2.59237	2.96418	6.92777	3.96359
GTGGCTGTGGTGTCATTACCGGTAGGTGCCGAATGCGGGAGCCTACGGCTTTATCTCTAAATATGCGGGCGTGGCTAATCGGGTTTCCATCCG	GTGGCTGTGGTGTCATTACCGGTAGGTGCCGAATGCGGGAGCCTACGGCTTTATCTCTcAATcTGCGGGCGTGGCatgTCGGGTTTCCATCCG	3.31216	2.80691	6.76875	3.96184
TCCTTACTTCGGGTCAAAGCACCATTATGGAATGCGTGATCATTAGATCTAGCTCCCGGC	TCCTTACTTCGGGTCAAAGCACCATTATGGAAaGCGTtAaCAaTgGATCTAGCTCCCGGC	2.14257	2.42457	6.38518	3.96061
CAAGAATGGCTGCACAAGACCGCATGAACGCGGTCGGGACCTAGTAGCCGGAGCACCCCGAATGG	CAAGAATcGCTGCACAAGACCGCATcAACGCGGTCGGGACCTAcaAGatGGAGCACaCCatgTGG	2.32793	2.45432	6.41277	3.95845
GAGTAGTAAAAATGAAAGAACCTATATCAAATGTAACTAGCGGACGACTAAGGAA	GAGTAGTAAAAAgGAAAGAACCTATATCAAATGTAACatGCGGACGACTAtGGAt	2.41775	2.58894	6.54679	3.95786
TATATCAGTGGGAGAGTATCCTATATGAAACTGATAGATAGATTAATAAGAGTAGTAAAATGTACTTGGCGGCACAACTGTGTGGGAAAAAAGTGAACC	TATATCAGTGGGAGAGTATCCTATATGAAACTGATAGATAGATTAATAAGAGTAGTAAAATcTACTTGGCGGCACAACaGTaTGGGAAAAAAGTtAACC	3.91593	3.01677	6.9742	3.95743
CATCTTTGAACCAACCAGGACCCCCAGTGTGATGAATATAATGACTAGAATGGACAACATGAAATAAGATTAATGCGACAGCATCTGCGAA	CATCTTTGAACCAACCAGGACCCCCAGTGTGATGAATATAATGACTAGAATcGACAACATGAAATcAGATaAAatgGACAGCATCatgGAA	3.5033	2.98074	6.93753	3.95679
CTCCCCGCATGATGTCGCCACCGGCAACAACGACGCAAGGCTAGGAACAGACCATGGTGATGTCGCGAAATAGAGCAGAGTTTGACTAACCCTGATGGAA	aTCaCCGCAcGAaGTCGCCACCGGCAACAACGACGCAAGGCTAGGAACAGACCATGGTGAaGTCGCGAAATAGAGCAGAGTTatgCTAACCaTGATGGAA	2.62662	2.63136	6.5859	3.95454
CTGGCATGGCTGGTCTTGGTATTAGCCCCAAGCGGGCTTGCAGCTTTCTGGAGGCCCGGAGCCACAAGGCTTAAGCCGAATCGGA	CTGGCATGGCTGGTCTTGGTATTAGCCCCAAGCGGGCTTGCAGCTTTCTGGAGGCCCGGAGCCAaAAatgTTAAGCaGAATgGGA	2.10583	2.84406	6.79743	3.95337
GGTACGAGGATGCGGGTGTATGCGGTAATGACTTGGACCGCGCCCGTGCGGTATTTTC	GGTACGAGGATtCGGGTGTATGCGGTAATGACTTGGAaCGatgCCGTGCGGTATTgTC	2.22604	2.49584	6.44646	3.95062
TCTACATATGAAGCTCTATGATGGATCCTTTTCTCCTGTGATCCATGATGAGATTTTTTGGGG	TCTACATATcAAGCTCTATccTGGATCCTTTTCTCCTGTGATaCAatgTcAGATaTTaTGGGG	2.33289	2.62992	6.57984	3.94992
GTGTAATGATGCTTCAAAACGCATCTGCTAATAGATACTCACTTACTGTTCACCGAT	GTGTAAgGATtCTTCAAAACGCATCTGCTAATAGATACTatgTTACTcaTCAtgGAT	2.9747	2.7457	6.69268	3.94699
CCCGTCAGGGATGACGCGCAGGGGCCGCCGGGTCCAGGAAGGGGTCCCACGGAGCAGGACCGACAATCAACGGCGGCCACGCAATGGAGTCCC	CCCGTCAGGGAaGACGCGCAGGGGCCGCCGGGTCCAGGAAGGGGTCCCACGGAGCAGGACCGACAATCAACGGCGatgACGCAAaGGAGTCCC	1.67487	2.47699	6.4199	3.94291
AAATATCGGAGCTATGCCTTCCACCTACAGTTCATACCCTCTCCGACACCAGCTCCAGAACGGCCGCATTCGCAGTCCTCTTCATCCCC	AAATATCGGAGCTATcCCTTCCACCTACAGTTCATACCCTCTCCGACACCAGCTCCAGAACGGCCGCAaTCatgGTCCTCaTCATggCC	1.84408	2.92438	6.86415	3.93977
AGGAGGTCTTGGAAATGGGTAGGACTATCGCGGGACCACCTGCGTGCGCGGCGTCGGCGACCGGGCTACCGGGATGAAATTG	AGGAcGTCTTGGAAATcGGTAGGACTATCGCGGGACCACCTGCGTGCGCGGCGTCGGCGACaGGatgACCGGGATGAAAgTG	2.29186	2.62766	6.56527	3.93761
TCGACGGGCGTCTGGGGAGGGGCTGGGGCAGAGCGGGTCAAAATGGGGGTCCGGTGCGGGGTTCCAGGCAGGC	TCGACGGGCGTCTGGGGAGGGGCTGGGGCAGAGCGGGTCAAAATGGGGGTCCGGTatGaGGTTCCAGGCAGGC	2.49591	2.21415	6.14981	3.93565
AAGAATTATCTGTGACATAATCGAATGAGAACGGCAAGTCCTCAGGCCCACGCGCACCATGCCGTGAGGGATGGACGGGGCAAAAAGCGCCGACGTAAGT	AcGAATTATCTGTGACATAATCGAATcAGAACGGCAAGTCCTCAGGaCCACGCGCACCATcCaGTGAGGGATGGACGGGGCAAtgAGCGCCGACaTggGT	2.51488	2.99065	6.9263	3.93565
GCGTGTGGGGGGCCGCGAAGGTCGCCCGGGAGTTGGAGGATGTCGGGCCACTGTGTGCGGGGTCCGCGGGCTGAAGTGTCCAGGAGGGT	GCGTGTGGGGGGCCGCGAAGGTCGCCCGGGAGTTGGAGGATcTCGGGaCACTGTGTGCGGGGTCCGCGGGCatgAGTGTCaAGatGGGT	1.50044	2.81154	6.74453	3.93299
GCCTTCCGCGGCCACTACGGGGGAAAGCCACGCGATCACGGGGCAGAAACATGATAAATTCAGAGACTAAGCGGGCTCCGGAACACGCAGGAGCGAAGT	GCCTTCCGCGGCCACTACGGGGGAAAGCCACGCGATCACGGGGCAGAAACAaGATAAATTCAGAGACTAAGCGGGCTCaGGAtgACGCAGGAGCGAAGT	3.13378	2.75508	6.68631	3.93123
GGATGGGAACTCAGGGCGGATTGGGGCCCTGGAGAGCAGGCCTTTGTGCCTTGGGTCGCGA	GGATGGGAACTCAGGGCGGATTGGGGtCCTGGAGAGCAGGaCTaTGTGCCTTaGGatGgGA	1.81117	2.51135	6.43975	3.9284
ACGCCATGGCAAGGCCAGTTGACGACAAGCAAATCAAACGGCGGCGGGGCCCAGGACCCACCA	ACGaCATcGCAAGGCCAGTTGtCGACAAGCAAATCAAACGGCGGCatGaCCCAGGACCCACCA	1.73296	2.5261	6.45444	3.92835
GCATAAAATGCACCCCGGGAAGCAGTCATCATCTCGAAGATGGCTCAATATTAAGAACTCGCAATCAAAGAGGAAAAACAGATAAAAAAAGA	GCATAAAAaGCACCCCGGGAAGCAGTCATCATCTCGAAGATGGCTCAATATTAAGAACTCGCAATCAAAGAGGAAtgACAGATAAAAAAAGA	2.72826	2.83013	6.75622	3.92609
GAAGGTCTCCTTGGGTCAGCCGACCCTTTGGCGATGGCTGCACGCAATAGAGGCGCTCCGCCACGGAAGGGTCGTAGCTGCGGTGGGCAGTAGCTGA	GAAGGTCTCCTTGGGTCAGCCGACCCTTTGGCGATcGCTGCACGCAATAGAGGCGCTCCGCCACGGAAGGGTCGTAGCTatGGTGGGCAGTtGggGA	2.21588	2.61028	6.5359	3.92563
TGCGGCGCTGACTACATGGCGTAGAATGTCCGAAACCGGCGCCTGCTGTGTATTGCGTCCACGGGGGATGCGGTTGAACTGCGCGGATCGGGCCGC	aGCGGCGCTGACTACAaGGCGTAGAAaGTCCGAAACCGGCGCCTGCTGTGTATTGCGTCCACGGGGGAaGCGGTTGAAaTGCGCGGATCGGGCCGC	3.59575	2.68965	6.61512	3.92547
ACGGGGTGCGTCACCCCCAGGAGAGCGGGCAAGACAGCAAACATGGAGGGACGGAGCCAAGACGCACGGTACGGACAGGGCTGACAGCCAATGTC	ACGGGGTGCGTCACCCCCAGGAGAGCGGGCAAGACAGCAAACATtGAGGGACGGAGCCAAGACGCACGGTcCGGACAatGCTGACAGCCAAaGTC	1.85873	2.48816	6.41265	3.92449
CAACCAGGAACGTAGACAACAGTGCTTGGATCCGAAGCAGGAAGCACCGGGAGAATGCGACGCAAGCTGTTTCGATCCCACCAAGAAA	CAACCAGGAACGTAGACAACAGTGCTTGGATCCGAAGCAGGAAGCACCGGGAGAAgGCGACGCAAGCaGTaTgGATCCCACCAtGgAA	2.58515	3.10323	7.02757	3.92435
AACGAGTAATAGGTGAACCTCTATCGGATAGTACGATGCGCTGTTCTGTCGCTGGTCGCTTTGGAATAGGTCGCCCCTTAG	AACGAGTAATAGGTGAACCTCTATCGGATAGTACGAgcCGCTGTTCTGTCGCTGGTCGCTaTGatgTcGGTCGCCatggAG	2.56031	2.85801	6.78191	3.9239
GGGCTTATAGAACAAGCATGTCGATATCAGTACAATGCGACTAAAATAGAGTAACTGACGAGAAAAGCCAAGGTACCGAAACGGAAAAAAAATACG	GGGCTTATAGAACAAGCAaGTCGATATCAGTACAATcCGACTcAAATAGAGTAACTGACGAGAAAAGtCAAGGTAaCGAtgCGGAAAAAAAATACG	4.46481	2.86604	6.78767	3.92163
TACAAGCTTAATATGAGTTGCATAAGTAGAGGCACGATTGAAGCGAGGGCGATAGCTAAGTATAATGT	TACAAGCTTAATATcAGTTGCATAAGTtGAGGCACGATTGtAGCGAGaGCatgAGCTcAGTAatggGT	2.03815	2.66259	6.57905	3.91646
GAGATCATAGGTCAACTGAGATCATCAAAATCCTAAAATGAAAAAGCCGGTACCCCATACTACTCGGACTCTGAGAGACAACATTCTGAGATGATGGT	GAGATCATAGGTCAACTGAGATCATCAAAATCCTAAAAaGAAAAAGCCGGTACtCCATACTACTCGGACTCTGAGAGACAAtgTTCTtAGAgGATGGT	2.80667	3.05824	6.97415	3.91591
ATCAACTGGATGAATATCTCCGGTGGCAGAATGATAAGTAAAGGGCTAACTCACCAAA	ATCAACTGGAaGAATATCTCCGGTGGCAGAATGATcAGTAAtGGGCTAtCTCACCAAA	2.2635	2.53396	6.4496	3.91564
CTCTTATAACGACAAGCTCACATCAAAGCCTGTACAACACTATGATTCTTGTCAAACATAGTACACCAGTTCCGTGGATTAGGAAGTCAGT	CTCTTATAACGACAAGCTCACATCAAAGCCTGTACAACACTATGATTCTTGTCAAACATcGTACACCAGTaCCaTGGATTccGAAGTCAGT	3.27501	2.9511	6.86489	3.9138
GCCACATTGTCTGCTATTACTTTCGGAAGAATTTGCAATGGCACGTGTCTCGCTCCAAAATACCC	GCCACATTGTCTGCTATTACTTTCGGAAGAATTTGCAATcGCACGTGatgCGCTCCAAAATggCg	2.91044	2.9202	6.83396	3.91377
AGAAATTTGAGGAGTCCTGAGTGAAATCGTCTATAAGAGCTCAACTAAAATGCGACGTGCCTTACCGGGCAAATACCCGATCCTTTAAAGTCTTTCCTT	cGAAATTTGAGGAGTCCTGAGTGAAATCGTCTATAAGAGCTCAACTAAAAgGCGACGTGCCTTACCGGGCAAATACCCGATatgTTAAAcaCTaTggaT	4.45776	3.13797	7.05024	3.91227
GCATCGCAATGATAATAAAGAAGGGTAGAATGCAACTACCATACCCGCTAGCTCTGCTAAGCAACCGAAACAT	GCATCGCAAaGATAATAAAGAAGGGTAGAATGCAACTACCATACCCGCTAGCaCTatgAAGCAACCGAAACAT	2.83028	2.65547	6.56531	3.90984
GTAGAACTTACTTTATCTCAGTATGACAGAATGTGCTTATTCCCGGCAAGGAGTGAATGGTTGAACAAGATGAAGCT	GTAGAACTTACTTTATCTCAGTATGACAGAAaGTGCTTATTCCCGGCAAGGAGTtAATGaTgGAACAAGAgGAAGCT	2.23037	2.90723	6.81422	3.90698
TAGGATGAATTGCGAAAGAATTGGACTGGTAAAACTATGTTTTGGGTGTGGGGGCAAGGAGGATGTTTCAATAAGTATTGTGTTAAAGGAATGGTT	TAGGAgGAATTGaGAAAGAATTGGACTGGTAAAACTAccgTTTGGGTGTGGGGGCAAGGAGGATGTTTCAATAAGaATatgGTTAAAGGAATGGaT	2.43384	3.24352	7.15	3.90648
TGATTCGTTCTCATATCCGGCAAAACGACAGGTTCAGGAAAGTCTGATTGCAAAATGACAGGTGTAAAACAAGAATCATGAATAA	TGATTCGTTCTCATATCCGGCAAAACGACAGGTTCAGGAAAGTCTGATTGCAAAATtACAGGTGaAAAtgAAGAATCATGAAgAA	2.7992	2.81661	6.72224	3.90563
CGCCCTGAAAGATGGTCCCTGGGCCTACTTCGCTACCCTCGATGCCATACGACACCGAGTAAATACCGTGCATGCAGGCCTTAGCCG	CGCCCTGAAAGATcGTCCCTGGGCCTACTTCGCTACCCTCGAgGCCATACGACACCGAGTAAATACaGTatgTGCAGGaCTatGgCG	2.99272	2.75393	6.6586	3.90467
GAGAAATCCATAGGAAAGAAAAACATACAATCTAACGCAACCATGAGACGTAGGCAATGTCGTCAATACTGTTCTAAAC	GAGAAATCCATAGGAAAGAAAAACATACAATCTAACGCAACCATGAGACGTAGGCAAaGTCaTgAATACTGTTCTAAAC	2.01816	2.76725	6.67179	3.90454
AATTATGACACAAAACGCCCCACACCCGTGGCCATAATGGGGGGACCGTTAATGTAATTCTGGGGAGGTAGAAAGGCAGGGCCGGGTGGAGAA	AATTAaGACACAAAACGCCCCACACCCGTGGCCATAATGGGGGGACCGTTAtTGTAATTCTcGGGAGGTAGAAAGatgGGGCaGGGTGGAGAA	0	2.5164	6.42043	3.90403
TCAGTCCGATGCTGCCCTGGACTGCATGATGTTGTTTCAGATATTGCCTAACTCATATTCTTGTCTTGGTCACTAGCTTACGTTGTGACCCGATGC	TCAGTCCGAgGCTGCCCTGGACTGCAaGAgGTTGTTTCAGATATTGCCTAACTCATATTCTTGTCTTGGTCACTAGCTatgGTTGTGACCCGATcC	2.38387	2.78568	6.68132	3.89565
TGGGGCGAATACCGAAGCCAAGCGGTGGCTGTTCTTTGCAATCGAAGATTTAGGGCAGAAGAATATCACGGGGCGATGGCAGGGTA	aGGGGCGAATACCGAAGCCAAGCGGTGGCTGTTCTTTGCAATCGAAGATTTAGGGCAGAAGAATAaCAatGGGCGATaGCAtGGaA	1.87758	3.02189	6.91531	3.89342
TTCTTTACACATTAGTGATGTCTCTATTCACCTCATTTATACCCCCCATATATGTCAGAA	TTCTTTACACATTAGTGcTGTCTCTATTCACCTCATTTAaACatgCCATATATGTCAGAA	2.24925	2.74003	6.63271	3.89269
CCGGATGTCTAGCGAACCGGCGCTGCGATGGCGCATTGGCGGTACTACCGGACCCTAGTTTGGTCATTCATTTCCTACT	CCGGAaGTCTAGCGAACCGGCGCTGCGAccGCGgATTGtCGGTACTACCGGACCCTAcaTTatgCATTCATTTCCTACT	1.86885	2.65101	6.54247	3.89146
CCTTCCAGGATGCCTACTCCCCGCTTGGTCTGCACGCCAGAAGCGACCACACACAGGACGAAATACCGGTTAAGAAAGATGCGAACCG	CCTTCCAGGAaGCCTACTCCCCGCTTGGTCTGCACGCCAGAAGCGACCACACACAGGACGAAATACCGGTatgGAAAGAaGCGAACCG	1.72923	2.51473	6.40619	3.89145
CCACTATGGTGTGCGAAAAAGGGTCAAGTCGGGCCCGAGGTCTAGAGTTGGGACTAATCGGAGCGTTGAGAT	CCACTAaGGTGTGCGAAAAAGGGTCAAGTCGtGtCCGAGGTCTAGAGTTGGGACatgTCGGAGCGTTttGAT	2.23846	2.56111	6.4525	3.89139
CAATTGGATGGACCCTACTAGGGTGCAGAAATGTAAGCATTGTAGAGATCACAGATAATGCCGGAACATAAGAGCCCTCATGAGGGACCCAGA	CAATTGGATcGACCCTACTAGGGTGCAGAAAaGTAAGCATTGTAGAGATCACAGATAATGCCGGAACATAAGAGCatgCATGAcGGAatggGA	4.0651	2.94403	6.83521	3.89118
TGCCGGGGTAGTCGGGAATGATGGGAGAGGTGGGGGAAGCAGTTGCTGAGGGGGGCGAGAGCGGTGTGAGTCGGC	TGCCGGGGTAGTCGGGAAgcATGGGAGAGGTGGGGGAAGCAGTTGCTGAGGGGGGCGAtgaCGGTGaGAGTgGGC	2.1113	2.47873	6.36987	3.89114
AACTGGAATACTAGCTGGGTGGGGAGATAGGGGATAGAAAATGACAGCAGGTAGGCTTTTATATAGAAATGTCATTGAAAGTT	AACTGGAATACTAGCTGGGTGGGGAGATAGGGGATAGAAAATGACAGCAGGTAcGCTTTTATATAatgATGTCAaTGAAAGTT	2.62756	2.98143	6.87224	3.89081
ATTCCGGAAGGGACTATGGAAATCGGGGAAGTCTGGATAGGCTCGGGGCGGGCTTTGAAGAAGCGAGGTGGGCTACGGGGCCTCGTGCGCTCCC	ATTCCGGAAGGGACTAaGGAAATCGGGGAAGTCTGGATAGGCTCGGGGCGGGCTTTGAAGAAGCGAGGTGGGCTACatGGCCTCGTGCGCTgCC	2.9984	2.62371	6.51448	3.89077
GAGGTGCGTAGATGGAGAACCACGGAGTGACCGGGAACCCCTTAACGGCGATTCCCGGGACATGCCACCGACCCA	GAGGTGCGTAGATcGAGAACCACGGAGTGACCGGGAACCCCTTcACGGCGATTCaCGatgCATGCCACCatggCA	2.00835	2.75756	6.64587	3.8883
TGTTCAGGGCTCGTCCACGCTCGCTGACGCGCGCCATGGGTCCGGTTTGCTATGGTGGTGTGCCCGCGGTTTCTGCTG	aGTTCAGGGCTCGTCCACGCTCGCTGACGCGCGCCATtGGTCCGGTTTGCTATGGTGGTGatgCCGCGGaTTCTGaTG	3.80329	2.55821	6.4454	3.8872
AGTATAGTTTGCATTTAACAAGGGTAGGGATCTCAATGATAACGGAGGACGGGAAAATGACAGTACAGAATGAAAGGTAGGAGGAGAA	AGTATAGTTTGCATTTAACAAGGGTAGGGATCTCAATGATAACGGAGGACGGGAAAAcGACAGTACAGAAatgAAGGTAGGAGGAGAA	3.4898	2.72457	6.61101	3.88644
GACAATAGGGGGTAGAAATGCAGATGGGCATAGCCTGAGGGGAGGCAACGCGCTATGAAGGACCGGGGGGCGGATTCTTAACGAGAGGTAGAATAG	GACAATAGGGGGTAGAAcTGCAGATGGGCATcGtCTGAGGGGAGGCAACGCGCTATGAAGGACCGtGGGGCGGATaCTatgCGcGAGGTAGAAgAG	3.95016	2.7146	6.60013	3.88553
CCCGATGGCACACTTTCAAAAATGCCTCGAAATCCATAACGCCCTTTCTCTAGCCGCAACTGGAACGGCGTATCCTGCCTTATTCGCTTCCTGCTCAA	CaCGATcGCACACTTTCAAAAATtCCTCGAAATCCATAACGCCCTTTCTCTAGCCGCAACTGGAACGGCGTATCCTGaCTatgTCGCTTCCTGCTCAA	3.01959	2.89803	6.78305	3.88502
AGAAAAAAATGTTTAGAGATTTGCACACGATAGTAAGATTTACGAAGAGTGCGA	AGAAAAAAAgGTTTAGAGATTTGCACACGATAcaAAatgTTACGAAGAaTGgGA	2.99801	2.74002	6.62446	3.88444
CTAGTTAAGAAATGTGAATGTAGAGCTACGGAAATGGTGGCTAGTAATTTGGGTGGTTAGGCGATCTTTCTGTGCTATACGGGATTATGC	CTAGTTAcGAAAaGTGAAaGTAGAGCTACGGAAAaGGTGGCTAGTAATTTGGGTGGTTcGcCGATCTTTaTGatgTATACGGGATTAgGC	1.84701	3.03068	6.91472	3.88404
GGGGTTGTGCCCCGGGGGGAGGTTGTGGCACAATGGGATGGTCCCTTGGTGAAAGCCGTGGGTCTGGTTATGTGCATGGCGCTTCGCGGAACT	GGGGTTGTGCCCCGGGGGGAGGTTGTGGCACAATtGGAgGGTCCCTTGGTGAAAGCCGTGtGTCTGGTTATGaGCATGGCGCTTCGCGGAACT	1.87517	2.70302	6.58606	3.88304
CATAACGATGAGAATTCATCTAAGGGGATGTATTGGTAGGAAGCTAGATTCTAAGG	CATAACGAaGAGAATTCATCTcAGGGGAaGTATTGGTAatgAGCTAcATTCTAAGG	2.6394	2.63317	6.51328	3.88011
TGCCGTACGCAATGGGTAGCGCGTACAAGGCTTTTTCTAAGACCAGCCTGTATAAGGGGCGCGAAACTTTATA	TcCCGTACGCAATcGGTcGCGCGTACAAGGCTTTTTCTcAGACCAGCCTGTAaAAatGaCGCGAAACTTTATA	2.5101	2.73446	6.61273	3.87827
AGGACTAGGCCGTACTTTTCATCTCCGCCGGCGCATCGCCATGTCGGGGTATCTGCTGTTTTTAAGCGCCC	AGGACTAGGCCGTACTTTTCATCTCCGCCGGCGCATCGCCATGTCGGGGTATCatgTGTTTTaAAatGgCC	2.14024	2.53983	6.41743	3.8776
GGCGCGTCGATGCGGCTTACGGTAAAATTTCTTATTAGAAGGGAAGAGTTGGGTTGGAGATGTGCTGGTGGCTTGAGGGGATGCTAGGGGAAAGAGAGA	GGtGCGTCGATGCGGCTTACGGTAAAATTTCTTATTAGAAGGGAAGAGTTGGGTTGGAGATcTGCTGGTGGCTTGAGGaGAatgTcGGGGAAAatGgGA	2.28542	2.88406	6.76134	3.87727
GTGCGTCGGAGGCCCCCCCCACTACAATGCTCAGCAAGACTATATTAACACTACAAAACCAATGAAGCCAAGTCAGCCTGGGCCGCCTC	GTGCGTCGGAGGtCCCCCCCACTACAATtCTCAGCAAGACTATATTAACACTACAAAACaAAgGAAGCaAAaTgAGCCTGGGCCGaCTC	2.6045	2.73069	6.60552	3.87483
TCCAACCCCCGGTTAACATCCACAATGCCAGCCCCCCGAGCATGCTCCCTCTAACGACCCCTCGCATCTACCGACGGGTGA	TCCAACCCCCGGTTAACATCCACAcaGCCAGCCCCCCGAGCATGCTCCCTCTAACGACCCaTCatgTCTACCGACatGgGA	3.53922	2.60821	6.48261	3.87441
ATTGGTGGATGAGGGGAGTCACTGCATCGAGCGAGCTCTCACAATGAAGACCCAGCAGCAGT	ATTGGTGGATcAGGGGAGTCACTGCATCGAGCGAGCTCTCAaAAatgAGACaCAGCAtggGT	3.10673	2.7698	6.64191	3.87211
TCTGCCGGTACACTTACGATGGGTTGGCGAATATCGTCCCAGGCTCGAGGCCTGCCGCGCATCGGAGGAATTCCTCGGGCTAAGGTCTGAAAGT	TCTGCCGGTACACTTACGATcGGTTGGCGAATATCGTCCCAGGCTCGAGGCCTGCCGCGCATCGGAGGAATTCaTCatGCTAAGGTCTGAAAGT	3.14982	2.82765	6.69938	3.87173
CAGCCTGACAATGATTGCCTCCGACTATCGCGCCTCGTGGAGGGGCTCCCCACACAACACGGCATCCGGCGG	CAGCCTGACAAgGATTGCCTCCGACTATCGCGCCTCGTGGAGGGGCTCCCCACAatgCACGGCATCatGgGG	1.94519	2.72441	6.59605	3.87164
AGGATGATTGTTTTGGTAGGTTGATGGATGCAATAGTAGTTTGTATTTTTGTGGGGTTGAAGGATGTGATCGGTAAGATCAT	AGGAaGATTGTTTTGGTAGGTTGAaGGATGCAATAGTAGTTTGTATTTTTGTGGGGTTGAAGGAatgGATCGGTcAGATaAT	2.54693	2.56145	6.4329	3.87145
GCCCTGCGAGGGAGAAATGAGTGGGGGGGATGTAGAGCAGTATGATGTGGAGGC	GtCCTGCGAGGGAGAAAcGAGTGGGGGGGATGTAGAatgGTATGAaGTGGAGGC	2.70987	2.39651	6.26754	3.87103
GGACTTCATCCAAATACGTCGCAATGACTCAGGTACTCACCATTATCTCAGATGCAAGCTTAAGACTGCCTGGGGAACATCCACGGACCTGGATGGAAGC	aaACTTCATCCAAATACGTCGCAATGACTCAGGTACTCACCATTATCTCAGATGCAAGCTTAAGACTGaCTGGGGAACAaCCAtGGACCTGtATcGAAGC	2.09542	2.78736	6.65794	3.87058
GCCAACAAACCCAAACTTCCAGACAATGCGCACTATAGTTGCAAAAACATTAGCAAAGGCCATGAAAAAGATACCAAATA	GCCAACAAACCCAAACTTCCAGACAAaGCGCACTATAGTTGCAAAAACATTAcCAAAGGaCAatgAAAAGATACCAAATA	2.21391	2.64474	6.51482	3.87007
GACAATCAAAATAATCTCGACGCCCCAGAGCGGAGATGTTCCCCAAACTGGTACCCTGAGGCGGGGTCCAGGCTTCTAGGTCTGCCCTCCGGGG	GACAATCAAAATAATCTCGACGaCCCAGAGCGGAGAaGTTCCCCAAACTGGTACCCTGAGGCGGGGTCCAGGCaTCatGGTCTGCaCTatGGGG	3.56994	2.92524	6.7949	3.86966
GGATGTCTCCCACTAACATCATACATACGCAGTCTTCATTACACGGACCACTACGATACCACTACAGACTCATAACTTCAACTCGGGATAACGTTA	GGATcTCTCCCACTAACATCATACATACGCAGTCTTCATTACACGGACCACTACGATACCACTACAGACTCATcAaTTatgCTCGGGATAAtGgaA	3.69555	3.17817	7.04658	3.86841
AATATCGAGACTCATGACAGAACAGCGGTGTAGAACTATCCAAACAAAGAGAAACCATTCGGAATAGCAATGACACTCGCCA	AATATCGAGACTCAaGACAGAACAGCGGTGTAGAACTATCCAAACAAAGAGAAACCATTCGGAAatGCAAaGAaACatGgCA	2.90445	3.05643	6.92451	3.86808
ACTAGCGACGCCAAGGATGAGAGAGGTTGAGGTTTCGGCCGGCGTAGCGACAATACGATGGTCGGCGGCGAAAG	ACTAGCGACGCCAAGGATcAGAGAGGTTGAGGTTTCGGaCGGCGTAGCGACAAaACatgGGTCGGCGGCGAAAG	3.82257	2.52621	6.39322	3.86701
GCCCTCACCATGATCACGCACTCGAGCAACTGGCCCGTCAACGATACAACGCGGCTGGCGTACTTAGACCATTCGC	GCCCTCACCAaGATCACGCACTCGAGCAACTGGtCCGTCAACGATACAACGCGGCaGGatgACTTAcACCATTCGC	2.37613	2.57333	6.43626	3.86293
GTTAACATGCCAAAGGCAAGCGGGTGTAACAATGAAGGGAAGCTAGCTTC	GTTAACAgGCCAAAGGCAAGCGGGTGTcAaAAatgAGGGAAGCTAtggTC	2.51375	2.52508	6.38658	3.8615
GCGGGTGGGAGTGCGCATCGATTGGTGTGAAAACGCTGGGGATGGTGCGCCCCCTTGTGGACGGCGGAATATGAGCTGTTGGGATGCAGGTACGGA	GCGGGTGGGAGTGCGCATCGATTGGTGTGAAAACGCTGGGGATtGTGCGCaCCCTTGTGGACGGCGGAATATGAGaTGaTGaGATGCAGGatgGGA	3.28064	3.00343	6.86307	3.85963
AACCGAGGCGCCACTGGAGTAGCCACGCCAGTAGATGCATCCGGGAAAGGTAGCCAAAATGGTTTTAACGGATGCGGAAGTGTGTTAGGAGGGAGCGGC	AAtCGAGGCGCCACTGGAGTAGCCACGCCAGTAGAaGCATCCGGGAAAGGTAGCCAAAAaGGTTTTAACGGATGCGGAAGTaTGTTAGGAGGGAtgGGC	4.57842	2.80102	6.6582	3.85718
TTGCAGACCGGGATTGATAACGATAGACGGCGATGCATCGGACGCATGTACTTCCCGGGTCGCAGACGCTGATCAGATCTGTAGAGATAT	TTGCAGACCGGGATTGATAACGATAGACGGCGAgGCATCGGACGCATGTACTTCCCGGGTCGCAGACGCaGAatgGATCTGaAGAGAgAT	1.88565	2.85587	6.71231	3.85645
GGCCGTCCGGAGACTTGTAGTTGTTGCCATCAGCATGCTTGGACATATAAGGTTCTTAATTCTGAACGGATATAGTGTTTCCAGAAAGA	GGCCGTCCGGAGACTTGTAGTTGTTGCCATCAGCAaGCTTGGACATATAAGGTTCTTcATTaTcAACGGATATgGTGTTTCCAGAAAGA	2.76739	3.05779	6.9139	3.85611
TGGGACGAGCCGGCTGGGACGGGTTAGGCTGGGCCGCCATGCCATTGCCGGTAAGGGACCGGAGCCCCTGCGCGCTGA	aGGGACGAGCCGGCTGGGACGGGTTAGGCTGGGCCGCCATGCCATTGCaGGTAAGGGACCatgaCtCCTGCGatggGA	2.35728	2.4125	6.26859	3.85609
GTAGTGAAATGATATGTAGAAATTATTTAGAGTATAGTAATGTAGGTAGATGATAATGGGGGAAGAAGG	GTAGTGAAATGATATcTAGAAATTATTTtGAGTATAGTAtTGTtGGTAGATatgAAccGGGGAAGAAGG	2.05111	2.70556	6.56044	3.85488
TGGCGCACAGAGCGGCATTGATGGTGACACCCTGGTCGCCGATAGAGCTACGGAGCCTCGCGGGTTGAATGC	aGGCGCACAGAGCGGCATTGAccGTGACACCCTGGTCGCCGATAcAGCTACGGAatgTCGCGGGTTGAAgGC	3.27088	2.5154	6.3688	3.8534
AAGACCGCATATCGGGTCAGACATGGACAGCGACAAGGAAAACGGACCTAGAAAGC	AAGACCGCATATCGGGTCAGACATGGACAGCGACAAGGAtgACGGACCTAGAAAGC	2.03292	2.5424	6.39512	3.85272
AATGTTAGAAAATGTTGGGTTGTATGAGAAAGAAAAAGTAAGCATGTAGGATGCGGTGTAGGAAATTGAAGGAGAGTGGTGCTGAGTATTTAGTGGGTAT	AcTGTTAGAAAAaGTTGGGTTGTATGAGAAAGAAAAAGTAAGCAaGTAGGAgGCGGTGTAGGAAATTGAAGGAGAGTGGaGCatgGTATTTAGTGGGgAT	3.4787	2.72037	6.57084	3.85048
TGACTAGCGTACACTACTTTCAGCTCGGTAATTCCCAAATGCGTGTAGCAACTAATGGCCAAGAGCAGAGGCTCCTAGTGCCGAGTATTGATGG	TtACTAGCGTACACTACTTTCAGCTCGGTAATTCCCAAAgGCGTGTAGCAACTAATcGCCAAGAGCAGAGGCTaCTAtgGCCGAGTATTtATGG	3.56131	2.74082	6.59083	3.85
ATATATAAAATGGTTATGCAAGGATTCCAGGATTTTACCACGAAATTTGAGGTTAAATGGA	ATATATAAAATcGTTATGCAAGGATTCCAGGATTTTACCAaGAAtgTTGAGGTTAAATGGA	2.43186	2.73858	6.58832	3.84974
TCTGGATTATGGCCAGTGCCAACTCACCTATGCGAAGCCCGCACAGCACTTTCCTCTGCCTCCTGGACAGGACATACACTAGTATTTGAGG	TCTGGATTAaGGCCAGTGCCAACTCACCTATcCGAAGCCCGCACAGCACTTTCCTCTGCCTaCTGGACAGGACATgCACTAcaATaTGgGG	2.65868	3.0097	6.85924	3.84954
AGAAATGCAGCGTGCCATCCAACCGCATTCGCACACGCTAGCCAGGGTGTGGACGGTGGACGGACAACGGC	AGAAATGCAGCGTGCCATCCAACCGCATTCGCACACGCTcGCCAGGGTGTGGAatGTGGACGGACAtgGGC	2.09613	2.71754	6.56686	3.84932
ACGATGTCCGAAAGTATGCCAATCGTGAACACCCACGGCCCATCTTC	ACGAgGTCCGAAAGTATcCCAATCGTGAAatgCCACGGaCCATggTC	2.39093	2.56951	6.41835	3.84884
ACGAATCCGCGTGGCATGGACTCCGTTTGGGGATCTGCAGTTCAAGTCACCCATGATCGAT	ACGAATCCGCGTGGCATcGACTCCGTTTGGGGATCTGCAGaTCAtGTCACCCAaGATgGAT	2.53008	2.86222	6.70767	3.84545
CGCTTGGTGGGGACATGATGCCAGGGGGGGGGCCGCATTGTGGGCTGACTTTGATGCTAGAACCAC	CGCTTGGTGGGGACATGATtCCAGGtGtGGGGCCGCATTGTGGGCaGAaTgaGATtCaAGAtggAC	2.73793	2.4257	6.27061	3.84491
TTAATTGGTTTTGCGGGTTGGAAGGGGGTGAAAACTGGATCATGATGGAATAGGAAGGTGTTTGGCCAAAAAATGATAGTCGATTCTGTATTTG	TTAATTGGTTTTGCGGGTTGGAAGGGGGTGAAAACTGGATCATGATcGAATAGGAAGGTGTTTGGCCAAAAAAaGAatGTCGATTaTGTATTTG	3.21774	2.98324	6.82682	3.84359
TACATCAGTATGACCGATACAGAAGTAACAGTATGACGAGTTTAACTGAACCAAGTCATAGACAAGCATGCACCTA	TACATCAGTATGACCGATACAGAAGTAACAGTATcACGAGTTTAACTGtACCAAGaCAatGACAAGCATGCACCTA	2.70396	3.00266	6.84415	3.84149
ATTCCGCAACGTATTGAACTGAGGGATTTAAGTCCCTGGAGGCGGTAGCCATTAGCGATGGTTGCCTGGGTGAGCTCCGTTACAACTCTTGGAGCCAGCA	ATTCCGCAACGTATTGAACTGAGGGATTTAAGTCCCTGGAGGCGGTAGCCATTAGCGAaGGTTGCCTGGGTtAGCTaCGaTAatgCTCTTGGAGCCAGCA	2.5422	2.9988	6.83938	3.84057
TATACTCGCCTTGTCCGTACATGGCGTCTCTCCTCCGCACCTTCCCCGACCTACTCCTCCGTCAGA	TATACTCGaCTTGTCCGTACATcGCGTCTCTCCTCCGCACCTTCCaCGAtgTACTCCaCCaTggGA	3.86708	2.73457	6.57231	3.83773
ACGCAGCGATGAGCGATCAGTCTTGCTTCAACCTCGGGCTCAGGACCAACATGAGATGCTAATCCCTTTGCAACTCGGCGCGGCCA	ACGCAGCGATcAGCGATCAGTCTTGCTTCAACCTCGGGCTCAGGACCAACATGAGATGCTAATCCaTTatgAACTCGGCGatGgCA	2.60858	2.97931	6.81686	3.83755
GGGGTGAGGATGTAGCGTAGGCAGGCGGTTCGGAAGGTGGGTGACAGGGTGGGCTGACAGGCGCGCTATGG	GGGGTGAGGATcTAGCGTAGGCAGGCGGTTCGGAAGGTGGGTGACAGGGTGGGaTGACAGGCGCGaTATGG	2.9861	2.58178	6.41594	3.83416
GTCAGTTATCCCGCGACATAATGGAGAATGCTAACGCCATTTTCCCTACCCGAATACACCTACCCATTGAGTAGCTGGG	GTCAGTTATCCCGCGACATAAaGGAGAAgGCTAACGCCATTTTCCCTACCCGAATACAaCTAtgCATTttGTAGCTGGG	2.94148	2.64064	6.4744	3.83376
AGCGCGTAGGAGGGTCGACAGCGGTTGTCGGTAAGCTCGAGGATGGCGCTTGGCTACTGACACCGCATTTTTACCAATATGGCTCTCA	AGCGCGTAGGAGGGTCGACAGCGGTTGTCGGTcAGCTCGAGGAgcGCGaTTGGCTACTGACACCGCAaTTaTgCCAATAaGGCTCTCA	2.1151	2.75542	6.58888	3.83346
GCAACCGAGCAGACGGGTTTCTATGGGAAGAGGGCAGCCATGCTGAATTATGCCATACCCTTGGGATACTCGACGCAATGAAAGCCAGACAGGCG	GCAACCGAGCAGACGGGTTTCTATGGGAAGAGGGCAGCCATGCTGAATTATGCCATACCCTTGGGATACTCGACGCAATGAAAGCCAGAatGGCG	3.4067	3.18411	7.01649	3.83238
CGGTATGGATTCTTCGTGTTGCTGCGTTGATTGTGGTTTTGGATGTTCTCGACTTTCATGGTTGTAATTTTAGCGTGGGATTAATATACTAAGCTTT	CGGTATGGATTCTTCGTGTTGCTGCGTTGATTGTGGTTTTGGAaGTTCTCGACTTTCATGGTTGTcATTTTcGCGTGGGATgAATATACTAAGCgTT	3.97943	3.13633	6.96855	3.83222
GCGGCTTCACATGGCTGCACGATGCATGGTGCCGTGAGGCGACGGAAGTGCGGGTTCGGGTCGACTGAAAGGGCGGTGGAAAGTTG	GCGGCTTCACATcGCTGCACGAaGCATtGTGCCGTGAGGCGACGGAAGTGCGGGTTCGGGTCGACaGAAtGaGCGGTaGAAtGgTG	4.30548	2.92643	6.75854	3.8321
TCCGGTTTTTGAGTAGAACCTCCTGGTATTGTGTACTCGTACAACGATGGCCGTGTCGGTTTCTTACGGACGGAAGAACCGACCACAACTGAAATAAGC	gCCGGTTTTTGAGTAGAACCTCCTGGTATTGTGTACTCGTACAACGATGGCCGTGTCGGTTTCTTACGGACGGAAGAAaCGAtgACAACTGAAATAAGC	2.63369	2.83443	6.6644	3.82997
TGTTAGCGCCGCTCGACCTGGGCGGGGCGAGTGAGCGCGCATCGTGATTGGCCGGATGGCGGTGGGAATGGGTGTAAGGGTCCCTGCATTGGG	TcTTAGCGCCGCTCGACCTcGGCGGGGCGAGTGAGCGCGCATCGTGATTGGCCGGATcGCGGTcGGAATcGGaGTAtGGGTCCCaGCATgGGG	2.26142	2.84642	6.67621	3.82979
GGCTGGTTTTACAACTTCATCATGAATGCAAAGGTTTCAGGGCAGCCTGTCCGGAATCTTG	GGCTGGTTTTACAACTTCATCATcAtTGCAAAGGTTTCAGGGCAtgCTGTCCGGAATggTG	3.19175	2.75098	6.58003	3.82905
TGAGCACATGCATAAAGGTTATATGTGTTTGAAAGACAGAGAAGGGATGATTTATTTAAAAGGTCGATTAGCTAA	TcAGCACAgGCATAAAGGTTATATGTGTTTGAAAGACAGAGAAGGGAaGATTTAaTTAtgAGGTCGATTAtggAA	3.40144	2.96799	6.79652	3.82853
CGGACCTGCCTGGTTTGGTGTTGGCGATATGGCAAGCTTTGTTATATTGGATGTCCGGT	CGGACCTGCCTGGTTTGGTGTTGGCGATATtGCAAGCTaTGaTgTATTGGATGatgGGT	2.23435	2.72379	6.55137	3.82757
CCCAAGTAGCAATGCGGAACATATCTAATTTCGGAATGAAGAGCAACTACC	CCCAAGTAGCAATGCGGAACATATCTAATTaCGatgTcAAGAGCAACTACC	2.22771	2.48575	6.31138	3.82562
GTTAGTTGGCGTAAATTAATGATTAAATAATGTTTGATTGCGGACGAATGGTTTTGTTGAAAAACTTATGCGGGGATGTGATTAA	GTTAGTTGGaGTAAATTAAaGATTAAATAAgcTTTGATTGCGGACGAAgGGTTTTGTTGAAAAAaTTATGCGGGGAaGTGATTcA	1.54428	2.9765	6.80188	3.82539
AGGAGGGATGAGGGCCGGAGCGCGGCGGGGCAGTGAGCACGTGGCGCGGTATGGAGG	AGGAGGGATcAGGGtCtGAGCGCGGCGGGGCAGTtAGCAatgaGCGCGGTAatGgGG	1.73923	2.55918	6.38453	3.82535
GAGAAATGAAGGGAAGCATTGAATTGAGGGGTGGGATTGGGGTAAAAGAAAGACTGTGAATGGAAGAAAATGTGAATTTGGGGGTTTAGG	GAGAAAaGAAGGGAAGCATTGAATTGAGGtGTGGGATTGGGGTAAAAGAAAGACTGTGAAaGGAAGAAAATGatgATTTGGGGGTTTAGG	3.24036	2.82276	6.64704	3.82427
CTCTTGACGTACTATTCTGCCCTCCCCGGCGCGCGGGCCCTGGCGGACACAGTATGAGTAGACCCCCTCTCGTTCGGAATCCACCCTTTATATTTGTTAG	gTCgTGACGTACTATTCTGtCCTCCCCGGCGCGCGGGCCCTGGCGGACACAGTAaGAGTtGACCCCCTCTCGTTCGGAAaCCAtgCTTTATATTTGTgAG	3.55034	2.84983	6.67277	3.82295
GTATAACGATGCGAGCGGAGGGCCTTGAGGGCTTCGTGGAGGGTACACATCTAATGAGTTCCATGTCTCTGCAGCTCTCTGGGAACTGTTAAAGTG	GTtTAACGAgGCGAGCGGAGGGCCTTGAGGGCTTCGTGGAGGGTACACATCTAAaGtGTTCCATGTaTCTGCAGCaCTaTGGGcACTGTTAAAGTG	2.55024	3.01682	6.83683	3.82001
GGCGGCGCAGCCCGCGTAAGTACGAGACGCATAAGCACGGATGGGGCGGAGTTTGAAGTCTCATCGTGGATACATGCGGCGCTCGC	GGCGGCGCAGCCCGCGTAAGTACGAGACGCATcAGCACGGATcGGGCGGAGTTTcAAGTCTCATCGTGatgACATGCGGCGCTCcC	2.67512	2.82868	6.64777	3.81909
CCCACAATGCAGGAATGCGCTGCTCGCTTAGCTCTACGTAGTGTGCAGCCACGAAGTCTGCTTGCCGGGGGCAGCGCAGGTGCGATGCTGCAGG	CCCACAATGCAGGAAgGCGCTGCTCGCTTAGCTCTACGTAGTGTGCAGCCACGAAGTCTGCTTGCCGGGGGCAGCGatGGTGCGAaGCTGCAGG	3.98389	2.28587	6.10438	3.81851
CGATTTTCTTCCCCCCTGCACCAAGCATGTGTAGGAACGAATACAAAGACGTCGTGCAGTCCCGTC	CGATTTTCTTCCCCCCTGCACCAAGCATcTGTAGGAACGAATACAAAGAtGTCGTGCAGTCtCGTC	1.63659	2.65225	6.47001	3.81776
GGGCATAATCGTAATGTACGGGGGGCGCAGATAGACGAAACTAAAGTGGTTAACCTCTCGGACTTCGTGGCATGGCTTAGGACCCTACATACG	GGGCATAATCGTAAgGTACGGGGGGCGCAGATAGACGAAACTAAAGTcGTTAACCTCTCGGACTTCGTGGCAaGGaTgAGGACCCTACATACG	3.36579	3.14684	6.96429	3.81745
TGGGACAAGTTTAAATAGAGAGAAAATATCGTGGGGGGGTGTAATGATGGAGTATATAGTAATTAGAATGATTG	aGGGACAAGTTTAAATAGAGAGAAAATATCGTGtGGGGGTGTcATGATGGAGTATAatGTcATTAGAATtAgTG	2.40713	2.66866	6.48602	3.81736
CTGGTAATCTCTCCCAAATGAGTGATATTTGCAAAGATGTTTGTGGCCCTGACTTGAGCCTCACTTTGGCCTATCCTAGACTTAGCTA	CTGGTAATCTCTCCCAAAaGAGTGATATTTGCAAAGAcGTTTGTGGaCCTGACTTGAGCCTCACTTaGGCaTgTCCTAcACTTtGCTA	2.51955	2.82432	6.64027	3.81595
GACGGAGGCGTGGACATGTTAACCCAAGCGCGTAGCGAAAGGGACAGCCGCCGTTTACCGGCGCAGG	GACGGAGGCGTGGACAccTTAACCCAAGCGCGTAGCGAcAGGGACAGCCatgGTTTACCGGCGCAGG	2.79356	2.50592	6.31872	3.81281
GCCCGACCATGCCGGCACCACCCAAACACCTACACCGCCCTCACATACTCTGGAAGGCACATGTGAGCGCAG	GtCCGACCAgcCCGGCACCACCCAAACACCTACACCGtCCTCACATACTCTGGAAtGCACATcaGAatGgAG	1.80857	2.58006	6.39274	3.81268
CAACTAAAGAATGAAAGGAAACAAAGTAAAACTAAACGCTGAACCAAAGTTCACAAGAAAACAAAATAAAATAC	CAACTAAAGAATcAAAGGAAACAAAGTAAAACTAAACGCTGAACCAAAGTTCAaAAatgAACAAAATAAtggAC	3.18083	3.02572	6.83769	3.81197
CTGAAAGAATAACAATGAATCACGGAAAATCATATAAGCATAAAATAAAAAACAAACCAAGATTACGGAGCGA	CTGAAAGAATAACAAaGAATCACGGAAAATCATATAAGCAgAAAATAAAAAAaAAAtgAAGATTACGatGgGA	2.54582	3.03494	6.84559	3.81065
CTGAGTAGAATTCCTTAGGCACTCGTTATGAAGTCTGTAACGATGGAGTGGGAAAGGA	CgGAGTAGAATTCCTTAGGCACTCGTTATGAAGTCTGaAAatgTGGAGTGGGAAAGGA	2.47235	2.48723	6.29647	3.80924
TTGGTCCATTTAGCCAGAATGAAATGTATTGCCTATCAATGCATAGCTCCTGAAATGACGT	TTGGTCCATTTAGCCAGAcTGAAATcTATTGCCTATCAATGCAatGCTCCTGAAAatggGT	2.41471	2.78293	6.59173	3.8088
TTAAGCGAGGACACAATGCTATTCTCGGTACCCAGGCTCTTCGGGCCTAGGCGTTGGCGCATGA	TTAAGCGAGGACACAAaGCTATTCTCGGTACCCAGGCTCTTCGGGCaTgaGCGTTaGCGCAgGA	2.37382	2.68149	6.48936	3.80787
AAGAAAGAAATGGGGTTATATGGTATAGTGGAAGAATTAGTGTCAAGAGATTGAAAGTAAATAAAGGGTTGGTATGGTGTTTTAACATTGGGTAAAT	cAGAAAGAAAcGGGGTTATAgGGTATAGTGGAAGAATTAGTGTCAAGAGATTGAAAGTAAATAtAGGGTTGGTATcGTGaTgTcACATaGGGTAAAT	3.15848	3.07963	6.88608	3.80644
TGGATCGTGATTCGGGCAGGAGCCCAGGTATAACCTTGGGATCATCGTCGGCGTGGTCCTGATTTAAGAAGAATGACGAACAATGTCGATTA	aGGATCGTGATTCGGGCAGGAGCCCAGGTATAACCTTGGGATCATCGTCGGCGTGGTCCgGATTTAAGAAGAATatgGAACAAaGTaGATTA	2.25558	2.95898	6.7645	3.80552
ATATGGTGGGTCAATCGCAACGCACTAAATACCTGATAGCACAAGATGAGGAATGTGTACAATAGGTGCC	ATAcGGTGGGTCAATCGCAACGCACTAAATACCTGATAGCACAAGATtAGGAATGTGTACAATAGGTGCC	2.71436	2.90034	6.70545	3.80511
GCAGCAACCAGAGCACTACAAAAAGAAACGTAACAAAAGAAGATGGGAGATCAACTACTAGCAGATACCAGAAAGACTCGAGTAGAAAA	GCAGCAACCAGAGCACTACAAAAAGAAACGTAACAAAAGAAGAaGGGAtATCAACTACTAGCAGATACaAGAtgGACTCGAGTAtAAAA	2.60961	2.98078	6.78531	3.80452
GTTGATCGGTTGTTGGGAAAATCTTCTGAAGAATAGTTATGGTGAAATGAAATATGATTTGTGATTTAGGGAGAATAGGATAAAATAGAA	GTTGATCGGTTGTTGGGAAAATCTTCTGAAGAATcGTTAccGTGAAAgGAAATcTGATTcGTGATTTAcGGAatgTcGGATAAAATgGcA	3.37797	3.35654	7.15868	3.80214
GCATGCAGGCTGACCAAACTGCGTCAGTCACAACCAATAACACGATGCAGGGACCATTGTAAAAAAACCCTAAACACTACA	GCAaGCAGGCTGACCAAACTGCGTCAGTCACAACCAATAACACGATGCAGGGACCATTGTAAAAtgACCCTAAACAtggCA	2.54115	3.01876	6.82052	3.80176
TTTGTTGGGGGCGCAGCTATGTGCGGACGCAGGGTCAGCGGCGGACAGAGAGAGGGTTGGGAGGGTCTCCGCCTTCGTGGTGGGGGGGCTGGACA	TTTGTTGGGGGCGCAGCTATtTGCGGACGCAGGGTCAGCGGCGGACAGAGAGAGGGTTGGGAGGGTCTCCGCCTaCGatGTGGGGGGGCatGACA	3.50106	2.89384	6.69457	3.80073
AGGGGGGACGGTCCCCACAGACGGAGTAAGCCGAGATCATGCGCACAGCGTTGCAAATGATTGGGACGCCTACTGATACCGCGA	AGGGGGGACGGTCCCCACAGACGGAGTAAGCCGAGATCAgGCGCACAGCGTTGCAAAgGATTGGGAatgCTACTGATAatGgGA	2.02561	2.73876	6.53857	3.79981
GAAAGGTATTCTCCAAAATACCTGGAAAGATAAGCGATAAAATAGACTTAACTGAAATGCAGACGAACGACCGAAATGGGATGA	GAAAGGTATTCTCCAAAATACCTGGAAAGATAAGCGATAAAATAGACTTAtCTGAAATGCAGAaGAAtGACCGAAATGGGtgGA	2.67124	3.07644	6.87616	3.79972
GTGCGGCAGGAAGATGGAGGCCATGGGATTTTCGTAAAACGATAACCCAGTCACGAGGAGTGG	GTGCGGCAGGAAGATcGAGGCCATGGGATTTTCGTAAAACGAaAAatgAGTCACGAGatGTGG	2.9084	2.76826	6.56563	3.79736
AATATTTTAAGCATAGGAATATTGTGGGCTATAGGAGGATGAATTGGAATGTATTGGAAGGTAAAGTAGGTAGTAGTAGGTTTTTGGTGTATATAAT	AATATTTTAAGCATAGGAATATTGTGGGCTATcGGAGGATGAATTGGAAaGTATTGGAAGGTAtAGTAGGTcGTAGaAGaTgTTTGGTGTATATAAT	2.63998	3.13731	6.93429	3.79698
TAAGTGAGCAGCTGCCCTCTGTTGAAGTCCCCTGTGGGGGATGGAGTTGGGTGGTGATTGTGGTCTCGGAGCGAGGGGGT	TAAGTGAGCAGCTGCCCTCTGTTGAAGTCCCCTGTGGGGGAgcGAGTTGGGTGGTGATTGTGaTgTCGGAGaGAatGGGT	2.53196	2.8356	6.63236	3.79675
CGTGGTGAGGAATGCAGGGAGATAGGAAGGTTAAGGGGGGGTATAGACGAGGTGCGAGAAGGGCAAGCAAATGTGGGGGGT	CGTGGTGAGGAATGCAGGGAGATAGGAAGGTTAAGGGGGGGTATAGACGAGGTGCGAGAAGGGatgGCAAATGTGatGGGT	4.12288	2.76528	6.56172	3.79644
GCAGTCTGGACCATGAATACCTAGAAACACATATGTAGACGAGATCAACTTATATCTTCTGGTGCTGTAATAAATACGCAACCCCTCTAATCGACATGGA	GgAGTCTGGACCAcGAATACCTAGAAACACATAcGTAGACGAGATCAACTTATATCTTCTGGTGCTGTAATAtATACGCAACatgTCTAATCGACATGGA	2.51082	2.9629	6.75879	3.79589
CACAAAGACTCCAAGCAGTATGATTGTACTGGCACAGCATGCCGGGGCCACTTAGGGACTGCTGGAGCGACAGGGGCAGGGGGAGGCCGGCTAGTGGC	CACAAAGACTCCAAGCAGTcaGATTGTACTGGCACAGCATcCCGGGGCCACTTAGGGACTGCTGGAGCGcCAGGGGCAGGatGAGGCCGGCTAGTGGC	1.96632	2.93441	6.72889	3.79447
GGTCATTCGGAAAGGAGCTAGGAAGCATCTCTGCCTTGGGTGTCAGGAAATGGGAGGAAGGGTAGGGGTTGTCGCGACTTATC	GGTCATTCGGAAAGGAGCTAGGAAGCATCTCTGCCTTGGGTGTCAGGAAATcGGAGGAAGGGaAGatGTTGTCGCGACTTATC	3.68268	2.90052	6.69489	3.79436
ATTATGACTTGATGTGAGCTTATTGGTTATGGCTTTCTTAACAACATACCACATCGGGCTGTTGCCTTGTACTTTTCAAAGCTTCATTTTCATTTGTTT	ATTAgGACTTGATcTGAGCTTATTGGTTAaGGCTTTCTTAACAACATACCACATCGGGCTGTTGCCTTGTACTTTTCAAAGaTgCATTTTCATTTGgTT	1.95985	3.13225	6.92455	3.79231
GCTCAAAATCAGAGTTGATCGAAACCAATCGATAGCATGAGTGCGACTGCCTTTGTAAAAATTAAGTTACTACTAGCTAAAGTGCATACGATCCTGCTTC	aCTtAAAATCAGAGTTGATCGAAACCAATCGATAGCAgcAGTGCGACTGCCTTTGTAAAAAgTAAGTTACTACTcGCTAAAGatgATACGATCCTGCgTC	2.38999	3.11316	6.9038	3.79064
TAACCTAGAAAAAAGGAAAATACTGTGTCTGAAAATCGAAACATGTACGTGGCCGTCATGAAGAAAACGTAACACATAGAATAGAAAAGAAA	TAACCTAGAAAAAAGGAAAATACTGTGTCTGAAAATCGAAACATcTACGTGGCCGTCcTGAAGAAAACGTAACAatgAGAATAGAAAtGgAA	3.17817	3.256	7.04608	3.79008
AAAATGGAGAGCTCAGATAACATGGTGTAGCACCAGTCAGGGGATTAGTAGGACGGGGTCTTGCCA	AAAAaGGAGAGCTCAGATAACAaGGTGTAGCACCAGTCAGGGGATaAGatGGACGGGGTCaTGgCA	2.49112	2.72258	6.51102	3.78844
TGAAGCGTACAGAGAGTTAGGCCGATTGCGTGGTACAGGTCACTTTACTCTCGCGATGAATATCACATGCATGACTTGCGTTTAGGGGGACATTCTACTT	TtAAGCGTACAGAGAGTTAGGCCGATTGCGTGGTACAGGTCACTTTACTCTCGCGATGAATATCACAgGCATGACTTGCGTTatGGGGGACATTCTAgTT	5.1405	3.43415	7.22218	3.78802
CTTTACAAAGGATGCCGCCGCAGTGTTTGGTGCTGCGAGACTATAAGGTGCGCCTGATGATAAGCCTTCAATGGGCTCGAGGTAGTTG	CTTTACAAAGGATtCCGCCGCAGTGTTTGGTGCTGCGAGACTATAAGGTGCGaCTGATGATAAGCCTaCAATGGGCTCGAGGatGgTG	1.83541	2.96608	6.75166	3.78557
TTGAGAAAAGATGGTCATGGATTGTAGTAATTAGTTAGTGTTTTAGGTGGAAGAGTAGGTAAATTGAAGGTAAGATGGTGCAATCTTCAA	TTGAGAAAAGATcGTCATcGATTGTAGTAATTAGTTAGTGTTTTAGGTGGAAGAGTAGGTAAATTGAAcGTAAtgTGGTGCAATCTTCAA	1.79331	2.89288	6.67695	3.78406
TGTAGGCCGTCGCCACCCCGACTCGCCCCTCTACCAGGCTCCCCCCCTCGGAACCCAGCGACCACCCCCCCATGTAGCACAGCCGCGCCTGCCTT	gGTAGGCCGTCGCCACCCCGACTCGCCCCTCTACCAGGCTCCCCCCCTCGGAACCCAGCGACCACCCCCCCATGaAGatgAGCCGCGCCTGCgTT	1	2.71406	6.4977	3.78364
TCGCCACCTCTTGTGGGCGACGGGGCCTTAAAATGGGGACATGTATGTGTCTCGAGGTAACACGACGAACAAGTGGGGGGCTGA	TCGCCACCTCTTGTGGGCGACGGGGCCTTAAAATcGGGACAgGTAgGTGTCTCGAGGTAACACGACatgCAAGTGGGGGGCgGA	2.91596	2.55477	6.33673	3.78195
ATTCAGCCTGAAGGAACTACCAATCGCCTCGCCATGAAACACGCCTGCGCACATAGTAACTGCCTAACCCCGATAAACGACCGCGTGTCGAACC	ATTCAGCCTGAAGGAACTACCAATCGCCTCGCCAaGAAACACGCCTGCGCACATAGTAACTGCCTAtCCCCGAaAAAtGACCGCGTGTCGAACC	2.98056	3.00314	6.78445	3.78132
TCAGAGAAAGGAAATGCACAACCGTATCCAGGAATGACAAAACACAAAGCAGAACCAATATCATCCAGAGTAGATTAGAGAATAAACAAGAAAGACG	TCAGAGAAAGGAAAgGCACAACCGTATCCAGGAAgGACAAAACACAAAGCAGAACCAATATCATCCAGAGTcGATTAGAatgTcAACAAGAAtGgCG	4.01992	3.31033	7.09141	3.78108
CGCTACACCAAAATGATACCGAAAATAAATGGCGATCTCGAGCTCTAAGGGAATCGGAAAGGTAGCTGGTAAAGGCTACAGCCCGCG	CGCTACACCAAAAaGATACCGAAAATAAAaGGCGATCTCGAGCTCTcAGGGAATCGGAAAGGTAGCaGGatgAGGCTAaAGCCaGCG	2.25575	2.92572	6.70482	3.77911
ATTTGAGGGACGTTAGCTATGTTCACCGGCCCGCCTAGCAGACCCAAAGAGAAGCAGCCGC	ATTTGAGGGACGTTAGCTcTGTTCACCGGCCCGCCTAGCAGACatgAAGAGAAGCAtggGC	2.89315	2.76054	6.53778	3.77725
GGCGCAGCATGGCCTTGTCACTATGCTGCACCTGTTGCCCATAACTCTGAGGACTTGCTAACCGGTTCGGTCTCGGGTACGAAAAAGCGCGCAGGTCCA	GGaGCAGCAaGGCCTTGTCACTATtCTGCACCTGTTGCCCATAACTCTGAGGACTTGCTAACCGGTTCGGTCTCGGGTACGAtgAAGCGCGCAGGTCCA	3.95543	3.05355	6.82982	3.77627
TTAGCTCCAAAGCATCCCCCCCGGGGGAAGGAATACAATGGAACCCTGGGACG	TTAGCTCCAAAGCATCCatCtCGGGGGAAGGAATAatgTGGAACaCTatGgCG	2.68054	2.82436	6.59978	3.77542
CCAGCGGCGGAGAAGCAATGACGGCAAAAGCTCGAACCCGGCCATATGTTTCCGATACCAC	CCAGCGGCGGAGAAGCAATGACGGCAAAAGCTCGAACCCGGCCATgTGTTTCaGATtCCAC	2.52133	2.61104	6.38513	3.77409
TTATGGCGCTCGGTGAAGAGGGGGCTGCAGGTGAGGGGGCAGTAAGAACGTTGC	TTATcGCGaTCGGTGAAGAGGGGGCTGCAGGTGAGGatGCAGTcAGAACGTgcC	2.10264	2.49613	6.26805	3.77192
TTTCTCGAGTTGGTGTGAAATGTTGGGAACTAGGCGGTAGATCACTAGCGACGATGCTTAAGAGAACGGGACT	TTTCTCGAGTTGGTGTGAAATcTTGGGAACTAGGCGGTAGATCACTAGCGACGATatgTcAGAGAACatGgCT	3.43204	2.96733	6.73765	3.77032
AGTGATTATAACATGCTGGGGGTCCGCTCAATCTCTCATGCGCATCTGGTGCACGGCAGCGCTGGTCTTCGGCACTAGCGTCCAACATTATCGTAC	AGTGATTATAACATGCTGGGGGTCCGCTCAATCTCTCAaGCGCATCTGGTGCACGGCAGCGCTGGTCTTCGGCACaAGatgCCAACAaTAatGgAC	3.15778	3.2168	6.98701	3.77022
GGCGGGACGGGAGGTCGAATAGCACTCACATGGGTCAGCGGAAGGACGGAGGGGTGGTGGGGCAGGTGGAGGGGG	GGCGGGACGGGAGGTCGAATAGCACTCACAccGGTCAGCGGAAGGACGGAGGGGaGGatGGGCAGGaGGAtGGGG	1.36728	2.75933	6.52944	3.77011
GGAGCACACTAATTCTGATGGGCCCCCGCCATGAGCACAGGTAGATCACCCCATGCTACTATATCAAGATTCGG	GGAGCACACTAATTCTGAaGGGaCaCCGaCATGAGCACAGGTcGATCACCCCAaGCatgTATATCAAGATgCGG	4.12771	3.07924	6.84775	3.76851
AACATCAAATTTAATAATGCCGATAAACAAGGTATCGCTAAACCGACAACGTAAGGACCATATAAATG	AACATCAAATTTcATAATGCCGATAAACAAGGTATCGCTAAACCGACAACaTgAGGACCATATAtATG	2.9415	2.84472	6.61303	3.76831
TTCTAGGGTTTCCGTCTGATTCCGCCTCGGCACATGGGTACTGGTGGTCGCTATGATCATTCCTCTGCTTTTCGGTCGGGTTGCTC	TTCTAGGGTTTCCGTCTGATTCCGCCTCGGCACATGGGTACTGGTGGTCGCTATcATCATTCCTCaGCaTgTCGGTCGGGaTGCTC	2.72602	3.11125	6.8783	3.76705
TACAAGAAAAAAAAATAAATCAAATAATCAAATCATCCTAAGAAAACCATGATACGCGCAAAAATCAAGCTACTGAAACATA	TACAAGAAAAAAAAATAAATCAAATAATCAAATCATCCTAAGAAAACCATcATACGCGCAAAAAatgAGCTACaGAAACATA	2.36694	2.91803	6.68472	3.76669
TAATTCAGAGCTAGTACGAAGTTCAATAGGATGTTTAAGGGCATGAAGGGATCTCAGCAATTGCGTCGTTGGTGACTCAGATTTCG	TAATTCAGAGCTAGTACGAAGTTCAATAGGATcTTTAAGGGCATcAAGGGATCTCAGCAATTGCGaCGaTGGTGACTCAGATTTCG	3.75381	3.03634	6.80217	3.76583
GGGAGAGTGCGAGTTATGGTTTCCGGCTTATCTTAAGAATTTCGAGGGAATCATGTAAGATGATTTAACTGAATCGATTTTT	GGGAGAGTGCGAGTTAaGGTTTCCGGCTTATCTTAAGAATTTCGAGGGAATCATGTcAGAaGATaTgACTGAAaCGATggaT	3.34998	3.22247	6.98791	3.76544
GTTCAATGGATAGGTTGGAGGACGAGGGGGCCTGGGCGAGACGGCGAGGACGGGGGGGATGGACTATGATCCTGGCGCACC	GTTCAATcGATAGGTTGGAGGACGAGGGGGCCTGGGCGAGACGGCGAGGACGGGGGGGATGGAaTgTGATCCTGGCGCACC	0.335907	2.669	6.43351	3.76451
ACGATGTTACACGGTATTAACCTGGTGAAACGTACTGCGCCACCTGCCGACGGATCTGTCAGGTC	ACGATcTTACACGGTATTAACCTGGTGAAACGTACTGCGCCACCaGCatgCGGATCaGTatGGaC	2.96606	2.79898	6.56305	3.76407
GTAGACATTTAAAGACGTAGTAAACGCAATATATCAGGTATGACGAGTCATATAATTTTTAAAGGAGTTCAGGTTG	GTtGACATTTAAAGACGTAGTAAACGCAATATATCAGGTATGACGAGTCATATcAaTTaTgAAGGAGaTCAtGTTG	3.78582	2.94019	6.70423	3.76404
GTTGCATGGTCCGCGGGAAGCCGTGTGGTCGTCGAGTTAAGATGGGGCCAGCGGAGTCTAGAGGGGGTCGCCTTCTGGCCTGTGGGGAGGGAAGTCG	tTcGCATGGTCCGCGGGAAGCCGTGTGGTCGTCGAGTTAAGATcGGGCCtGCGGAGTCTAGAGGGGGTCGCCTTCTGGtaTGTGGGGAGGGAAGgCG	1.56023	2.69546	6.45813	3.76267
GGGAGGACCGTCGGCAGGCGGGCACAATGTTGGGGAATGCTATAATTTGGGTGGTTCGAGGCGGTAAAAGCGGGAGGGATCCGTGTGTGG	GGGAGGACCGTCGGCAGGCGGGCACAATcTTGGGGAATGCTATAATTTGGGTGGTTCGAGGCGGTAAAAGCGatgGGGATCaGTaTGTGG	3.83214	2.8556	6.61525	3.75965
TGGGATGGCAGTGACTTCAGATGAAGTCTGCAAGGGGGGTTAGAAATAACCCGGTTTCCGGTAGGGGGTTTGTGGTCGTAGGGGG	TcGGATGGCAGTGACTTCAGAaGAAGTCTGCAAGGGGGGTTAGAAATAACCCGGTTTCCGGTAcGGGaTgTGTGGTaGTAtGGGG	2.254	3.06448	6.82269	3.7582
CGTGCGTGCGGCCATGGTCCCCCCCCCACGCGGCCTTCTTTTCCGCGCCTCAGGGAGCA	CGTGCGTGCGGCCATcGTCCCCtCtCCACGCGGCCTTCaTTatgaCGaCTCAGGGAGCA	2.27126	2.56197	6.318	3.75603
GGTATGAAGTGCGTCTAACGGCTCAAATATGAACGAGACGCTATTTCGACCCCTACCCGTAACTACTA	GGTATGAAGTGCGTCTAACGGCTCAAATATcAACGAGAaGCTATTTCGACatgTACCCGTAACTACTA	2.61846	2.69148	6.44649	3.75501
ACAGTTGGCTATATGGATGGAGATGGGGATGCTGGACAGATAGCGATCGACTAATGAGGATGTGTGGTGTGAGGGT	ACAGTTGGCTATATcGATcGAGAccGGGATcCTGGACAGATtGCGATCGACTAAaGAGatgGTGTGGaGTatGGGT	2.21792	2.88463	6.63935	3.75472
CTCTTTGCCTTGGAACCATGCGGTACTTGCTGTTGCGGGGTTCGGTGCAAGGTGTCACGGCCGCATCGTCATGAGATCGCCGGTGTTTATCAGCCGGCTA	CgCgTTGCCTTGGAACCATtCGGTACTTGCTGTTGCGGGGTTCGGTGCAAGGTGTCACGGCCGCATCGTCATGAGATCGaCGaTGTTTATCAGCatGCTA	1.96351	3.24056	6.99497	3.75441
CTGGTGTTCGCTCGCGTGCTTGTTGCGATGCTGTTGCACACCTCCGGTTGCGTCCTCCCGGTCTTTCCGCGTCCCCGCCCCTGCCTTC	CTGGTGTTCGCTCGCGTGCTTGTTGCGATtCTGTTGCACACCTCCGGTTGCGTCCTCCCGGTCTTTCaGCaTgCCCGaCCCTGtCgTC	2.32356	2.90998	6.66318	3.7532
GTTCAAGCGAGATCATGTCGGCTGCTTTTCATGGTTTGTTTTTCCCGCCGTAGTCGCTTTGGTCGGGATAGGT	GTTCAAGCGAGATCAaGTCGGCTGCTTTTCATtGTTTGTTTTTCCCGCCGTAGTCatgTTGGTCGGGATgGGT	2.67294	3.0804	6.83345	3.75305
AAGGTAGTTTGTAAGTACGAGTTGTAGGAGTACATCGTGCTTGATTTCATTGTCGATTATGCAGAATGAGCGGGGTGGAGTTTTGGCATG	AAGGTAGTTTGTAAGTACGAGTTGTAGGAGTACATCGTGCTTGATTTCATTGTCGATTATcCAGAAaGAGCGatGTGGAGTTTTGGCATG	4.06291	3.30998	7.06275	3.75277
CCGGAGAGAGTGAGATTATATAGGACGTCGGTTCGGATGGTTGCATGAGGGCGGGGTCGCGGAGTATGGGGGCGTTCCGAGCCATCGAGGAGC	CCGGAGAGAGTGAGATTATATAGGACGTCGGTTCGGAaGGTTGCAaGAGGGCtGGGTCGCGGAGTATcGGGGaGTatgGAGCCAaCGAtGAGC	2.04561	2.82309	6.57521	3.75212
CGATGGCGGAGTCTGTAATCGGCATAAACCCTTTATACCGTATGAAGGTTACAGT	CGATGGCGGAGTCTGTAATCGGCATAAACCCTTTATAatGTATGAAGGTTACAGT	2.31852	2.59225	6.34316	3.75091
CTGACCGCTCCACCCCTGTGCGAAGGGTGGACCGCAATGGGAGCTCTGGCCTCGAAACATTCTAAATCAACGTCACCACACAACATAAC	CTtACCGCTCCACCCCTGTGCGAAGGGTGGACCGCAATGGGAGCTCTGGCCTCGAAACATTCTcAATCAACaTgACCACACAACATAAC	4.27526	2.70681	6.45721	3.7504
TAAGGTATGAGTAAGTGGGAATGCGGTGAAATATGGTAGGTGGTTTATGTGCCTTATTGGGCAAGTTAGAATTATGGAGAGGTCAGATC	TAAGGTcTGAGTAAGTGGGAAaGCGGTGAAATcTGGTAGGTGGTTTATGTGCCTTATTGGGCAAGTTAGAAaTgTGGAGAGGTCAGATC	4.07946	2.91464	6.66462	3.74998
TGGTGGCCGTAATTCTACTGGGGCAAAGCATCACGATGCCAATCCGGGCACGAGGTGCACAGGGACAGAGGGAAACGGAGAGCAC	TcGTGGCCGTAATTCTACTGGGGCAAAGCATCACGATGCCAATCCGGGCACGAGGTGCACAGGGACAatGGGAAACGGAatGgAC	3.0368	2.79082	6.5403	3.74949
GTAGGGCGAGCTTTGAGTTGTCATATAGCTAGGGATGCTACAAGCACTCGATCTCGTTTTGGGAATCAGGGCCT	GTAGGGCGAGCTTTGAGTTGTCATATAGCTAGGGAgGCTACAAGCACTCGATCaCGaTgTGGGAAaCAatGgCT	2.66899	3.1248	6.87313	3.74833
AAATAATGGTGCACAATAATACAAAGAATAGTTATGCTAGAATAAGTACAGATTTCTAGAGTTGAGTAGCGCCTGCTTTCCAACAAACAAGTCC	AAATAATtGTGCACAATAATACAAAGAATAGTTATtCTAGAATAAGTACAGATTTCTAGAGTTGAGTAGCGCCaGCaTgCCAACAAACAtGgCC	3.86832	3.1638	6.90905	3.74525
CTATGAAGGACTACCTAACAGATCGACTATCGGGGGTGAAAGCCTACAACTATAGGG	CTcTGAAGGACTACCTAACAGATCGACTATCGGGGGaGAAtGCCTACAACTATgGGG	1.91523	2.89369	6.63524	3.74155
GTGTCAAGGTCGATGTCGCTTTGTTGTCCGCTGGTTGCGCGCTGCCCCGGGATGTCCGGATTACAAGCTGCATAGTTTAA	GTGTCAAGGTCGATcTCGCTTTGTTGTCCGCTGGTTGCGCGCTGCtCCGGGAaGTCCGGATTAtgAGCTGCATAaTggAA	4.1022	3.0664	6.80779	3.74138
ATAGCTAATATGGGAATTACGGCGTATGTGTGAGTGAGCATAGGATTCTTGAGAGAATTCAAGGTTTAATAAGCGAGATGGTGA	ATAGCTAATcTGGGAATTACGGCGTAaGTGTGAGTGAGCATAGGATTCTTGAGAGAtTTCAAGGTgatgTcAGCGAGAatGgGA	2.88086	3.05745	6.79837	3.74092
CAGATAAAAAGTGTTCTTAGTAGAATAAAGCATACCATGGTCGGAGCACTACAACTTGTGGGGACTGACCTAAGTAACGTGCACAA	CAGATAAAAAGTGTTCTTAGTAGAATAAAGCATACCATcGTCGGAGCACTACAACTTGTaGGGACaGAatgAAGTAACGTGCACAA	3.4523	3.07618	6.81616	3.73997
TCTTTCGCTTATAATGTCCAAACTTACAGCCTATCGATCCCCAAGTTTTTACTATTCTTCACCATCAAACATCCACC	TCTTTCGCTTATAATcTCCAAACTTACAGCCTATCGATtCCCAAGTTTTTACTATaaTTatgCATCAAACAatggCC	2.49134	3.13345	6.87194	3.73849
CAGGGATGACTGCCCGTGGGCAATTTCAATGCGGGGAGGGTCCAGCCTTTGCGTTAAAGAGTTGGAGTCTCGGACTGGAAAGCAGGGGTG	CAGGGcaGACTGCCCGTGGGCAATTTCAATGCGGGGAGGGTCCAGtCTTTGCGTTAtAGAGTTGGAGTCaCGatgTGGAAAGCAatGGaG	4.24596	3.00005	6.73817	3.73812
GGGTTGTAGATAAACGTCGGTGGCCAATACCGATATGGGCCCCACCTCCAAAATGAGGGCCCCCATGAGCCCGGCGTGAAATGCACTCCGATTGCGG	GGGTTGTAGATAAACGTCGGTGGaCAATACCGATATGGtaCCCACCTCCAAAATGAGGGatCCCATGAGCCCGGCGaGAAtgGCACTCaGAaTGgGG	2.72016	3.28001	7.01713	3.73712
GACGTACTTTAACGCTCTGCAGGGTCGTCGCGGCGCGACCGTGGGAATATGCGACCTCAGGTGGCGCTCCTACGGGGAGTATTGGTAAAGC	GACGTACTTTAACGCTCTGCAGGGTCGTCGCGGCGCGACCGTGGGAATATGCGACCTCAGGTGGCGCTCCaACatGGAGTATTGGTAAAGC	3.97513	2.85189	6.58878	3.73689
GGAGATGATGCGGACTAGCCGGGGAAAAAGATCGCGTCTCTCAGCTGTTTGGAAACCCTTTACAGAGTGGGTACGTGGATGAGCGGC	GGAGAaGAgGCGGACTAGCCGGGGAAAAAGATCGCGTCTCTCAGCTGTTTGGAAACCCTTTACAGAGTGatgACGTGGATGAtgGGC	4.46738	3.11415	6.8509	3.73675
ATACCATGAGAGAATCACGAGCGTACTATTACACCGGAGAGCTCTTGAGCTGCCCACCAG	ATACCAaGAGAGAATCACGAGCGTACTATTACACCGGAGAGCatgTGAGCTGCCatgCAG	2.08389	2.85644	6.59253	3.73609
GCTGATGAATCAACATCTGATCGTGAAACGAATTACTGGAACGACCTGGTTATATTAAGGATGCTGCTGTACTGTGTGATTACGGA	GCTGAgGAATCAACATCTGATCGTGAAACGAATTACTGGAACGACCTGGTTATATTAAGGATGCTGCTaTgCTGTGTGATTACGGA	3.69659	3.01831	6.75426	3.73595
GGCTCAGCCGGCGAAGATGGGGTTGAGAAGGGGTGAAG	GtCTCAGtCGGCGAAGAaGGatgaGAGAAGGGaTGgAG	1.94236	2.59078	6.3267	3.73592
TATAATGGCACGACCACCCGCACCCCGTCACTACAGCTCAACGACAGCCTAGTCAGCGGAACAGGCGCTGGGATGGCCAGGCAAATAAT	TATAcTGGtACGACCACCCGCACCCCGTCACTACAGCTCAACGACAGCCTAGTCAGCGGAACAGGCGCaGGatgGGCCAGGCAAATAAT	1.53826	2.64519	6.37948	3.73429
CCCGGCGCAAACGGTACCGGAGCAGAGAGACAGATAAGGCGAACGCCAAAGCTCTCAACGAGCAGGATGCATGCCTACCGGGAAGAAGCACCAGAGG	tCCGGCGCAAACGGTACCGGAGCAGAGAGACAGATAAGGCGAACGCCAAAGCTCTCAACGAGCAGGAaGCATGCCTACCatGAAGAAGaACatGgGG	2.82254	3.1666	6.90008	3.73348
AAATGGGAATTGATATCGCTAAAGTATGAAGGGGTATGAGTATGTTCGTTATTATAGGAGGCAAACTTTGTA	AAATcGGAATTGATATCGCTAAAGTAaGAAGGGGTcTGAGTATGTTCGTTAaTAatGGAGGCAAACTTTGTA	2.82418	2.95775	6.68995	3.7322
GGTCGAGAGGGGGGCCTGGTGGCGGGGGGTCCTGGGCGTGATGGCGTAGGAGCAGGAT	GGTCGAGAGGGGGGCCTGGTGGCtGtGGGTCCTGGGCGTGATGaCGTAcGAGatGGAT	2.38999	2.75241	6.48423	3.73182
TTTTGGTTTTATTTGCTTGTATTTAATATTACGTATTTCGAAATGTGTGTTTTCCAGGATTCTATCCGTCGTACATTTCTTGTGTCAATGCCCTGGCGGC	TaTTGGTTTTATTTGCTTGTATTTAATATTACGTATTTCGAAAgGTGTGTTTTCCAGGATTCTATCCGTCGTACATTTCaTGatgCAATtCCCTGGCGGC	1.9247	2.92668	6.65693	3.73025
AGTGGACAGAAGGGCAAGGAGGCCAGTAGACGAGATGCCGATGCAAAAGGACGGAGCCGGAA	AGTGGACAGAAGGGCAAGGAGGaCAGTtGACGAGAgGCCGAaGCAtgAGGACGGAGatGGAA	2.6368	2.87812	6.60555	3.72743
TTAAAGAGATAAAAAGGTACCTATGAAAGAGCAACGAAAGTACATTACATTCATACTGATGGAGAATAAATCCATCCTAGAAACAA	TTAAAGAGATAAAAAGGTACCTATcAAAGAGCAACGAAAGTACATTACATTCATACTGATGGAGAATAAtgCCATCCaAGAtggAA	3.08046	3.26139	6.98683	3.72544
TCCATGGGACGTTGCCCCGCTGGAGGGCTGGAGGGGGAGGGGCCTGGATAAGGGAGTGGCCAGACATGTGTGAAA	TCCATcGGACGTTGCaCCGCTGGAGGGCTGGAGGtGGAGGGGtCTGGATcAGGGAGTatgCAGACAaGTaTGgAA	2.10187	2.7012	6.42617	3.72497
GAGAATGAAGAGACGCTACAGCAGAAGTGAGGCACGCGGGAGGCACGAATAGAGAGAGGACTCGGATGGCTCAAAAGCGCGGTAGGCCAACGA	GAGAATGAAGAGACGCTACAGCAGAAGTGAGGCACGCGGGAGGCACGAATAGAGAGAGGACTCGGATcGCTCAAAAtgaCGGTAGGCCAACGA	3.22281	2.88705	6.6111	3.72405
TTAGGGAGAGTTGGGTCGTTCGGAGAGGGTACATATGAAAAACAGGGAATGATTTGGATCACGAAGAGTGGGAGCATGATTGGCGTGTTGTTATGCT	TTAGGGAGAGTTGGGTCGTTCGGAGAGGGTACATATGAAAAACAGGGAATGATTTGGATCACGAAGAGTGGGAGCAaGAaTGGCGTGTTGTTATGCT	2.69947	3.15861	6.88106	3.72245
ACCATGCCCCTGCCGCATCTACCTCCGCACGTTACAGGCGAACCCACGCCGGCGGCCACTGGCCTATCGAACCGGACAGG	ACCcTGCCCCTGCCGCATCTACCTCCGCACGTTACAGGCGAACCCACGCCGGCGGCCACaGGatgATCGAACCGGACAGG	2.26241	2.69622	6.41843	3.72221
TTCACTTTTTTAAAGCTTTGGTCCTTACCATGGTTCGGCGGTCCCTAGACATTTGGGGTCGCCCTGGGCCCGGTGCATGGGAAGGCATCACTTTCTGTC	cTtACTTTTTTAAAGCTTTGGTCCTTACCAgGGTTCGGCGGTCCCTAGACATTTGGGGTCGCCCTGGGCCCGGTGCAaGGGAtGGCATCACTTTCTGTC	1.38959	2.72563	6.44734	3.72171
ATAACTTTACTTTCTCGTTCGTTTTTTATACCGCCCATATGGGAGCGTTTGCGTTTCACGTATACCTTGCTCTTGTAGTGTATCGGG	ATAACTTTACTTTCTCGTTCGTTTTTTATACCGaCCATATGGGAGCGTTTGCGTTTCACGTATACCaTGaTgTTGTccaGTATgGGG	2.38925	3.33836	7.0598	3.72144
CACAGGAGAGACGATGAGGACGAATGTCGAGCAGTCAGGGCTTGTAGATGATGGTAGGAGGGGGAGGCGGTGAGATAGAGTGTGCC	CACAGGAGAGACGAaGAGGACGAATGTCGAGCAGTCAGGGCTTGTAGAaGtTGGTAGGAGGGGGAGGCatgGAGATAGAGTGTGCC	2.47164	3.02373	6.7451	3.72137
GTTTGGGGTGACGTGGGGGCGGACCGGGGGTGGGAGAGACTCGTGAAGTTATGGATGGGCGGCATAAGTGGAGCACGTGGTTAATCAGGGTTAG	GTTTGGGGTGACGTGGGGGCGGACCGGGGGTGGGAGAGACTCGTGAAGTTATcGATcGGCGGCATcAGTGGAGaACaTGGTTAATCAGGGTgAG	3.5	3.06616	6.78663	3.72047
TCTTAGTTAACGATACCCCCGGCAGCTCCAATAAACCACCTGCCGTCTCATAAAATGTTAGCTGATTGTTTTGGTCCATTCGCAACCAACTTAT	TCTTAGTTAACGATACCCCCGGCAGCTCCAATAAACCACCTGCCGTCTCATAAAATGTTtGCTGATTGTTTTGGTCatgTCGCAACCAACTgAT	3.49894	2.97437	6.68688	3.71251
TGGCGCGCGCCGTGAATGGCTCGAGGTGTGCACAATGTGGAAGTCAAGGCTGGCTCTTGGAACTTAGTAACGAATC	TtGCGCGCGCCGTGAAaGGCTCGAGGTGTGCACAATcTGGAAGTCAAGGCTGGCTaTTatgACTTAGTAACGAATC	2.46153	2.62376	6.33489	3.71112
CTGATGGCGTCTCTGTGCATTGAGTTTTTAGTTTCAGTCGTCTCTTGTTTGGATTCTGCGCAGAACCGTT	CTGATGGCGTCTCTGTGCATTGAGTTTTTAGTTTCAGTCGTCTCTTGTTaGGATgCTGCGCAGAAtgGaT	2.85908	3.07362	6.78439	3.71077
ACCGGAATACGCCCCAGTGTTCCAGAAATGGGCTACTCACAGCCAGCCAAAGGTTAGCCAGCCGATAAAG	ACCGGAATACGCaCCAGTGTTCCAGAAATtGGCTACTCACAGCCAGCCAAAGaTgAGCCAGaCGATggAG	2.9033	3.10862	6.8189	3.71027
CCACCAATGTTCGCCTGCATGGTCGCACACATGCCTGAGACATGCAGCTAGCCCACGGTCA	CCACCAATGTTCGaCTGCATtGTCGCACACATtCCTGAGAaATatgGCTAGCaCAatGgCA	2.49164	2.79932	6.50923	3.70991
CTGGGCTGGTAACGTACACATGGGCAGTCAATTGATGGATGGCCAGAACATGGCTCTCC	CTGGGCTGGTAACGTACACATcGGCAGTCAATTGATGGATGatgAGAACAaGGCTCTCC	2.94361	2.59375	6.30203	3.70828
AGAATAGAAAAAGAGTGAAGAAGCGGAGGACAATGG	AGAATAGAAAAAGAGaGAAtgAGCGGAGGACAAgGG	2.07667	2.51126	6.2194	3.70814
GCACTGTTACAGACGGAGATCAAACCCTGAGCTAAAATGTTGTGATTCCGCCTCATTCGGGATGAGCATTTTAATCAGTTGTTTCGTCC	GCACTcTTACAGACGGAGATCAAACCCTGAGCTcAAATGTTGTGATTCCGCCTCATTCGGGAgGAGCAaTTatgTCAGTTGTTatGgCC	3.14259	2.99243	6.69816	3.70573
AGCTGGTGGTAGGATGAATGGGGAGGTGTGGGAGTTAGATGTGAAGAATTGAGGATGAATATGGGATAGTTATAGTATTTAGAT	AGCTGGTGGTAGGAaGAAaGGGGAGGTGTGGGAGTTAGATcTGAAGAATTGAGGATGAATATGGGAatGTTATccaATaTgGAT	2.33313	3.05467	6.76017	3.7055
GGGGAACCTTCGAGGGGATGGATGAGGTGACCAGAAATGTTTTCAACTGATGAGGCTCTCTGTGGTT	GGGGAACCTTCGAGGGGATcGATcAGGTGACCAGAAAaGTTTTCAAaTGATGAGGCTCaCTaTGGaT	2.87529	2.98909	6.69445	3.70536
GGGCCCAAGCGACCTCTCCCTCCCTACCGTTGGGTCAAGCGAGTCCGCCAACACCACGTTGTGTATTTGATCATGCCGCTACTAACAGGACGGCGTC	GGGCCCAAGCGACCTCTCCCTCCCTACCGTTGGGTCAAGCGAGTCCGCCAACACCACGTTGTGTATTTtATCATGCaGCatgTcACAGGACGGCGTC	3.62516	2.89707	6.60227	3.7052
AACATGAATATAGCACAAAGTAGAAATCAACCCGCCTAAGGAATCGGCCTGCATTCATGGATCGGC	AACAaGAATATAGCACAAAGTAGAAATCAACCCGCCTcAGGAATCGGCaTGCATTCAaGGATgGGC	2.2548	2.95211	6.65438	3.70227
GGCGGACAGATGGCTCAGCGATGTAGCGATGTGGTATGAGATCGCAGAGCGCCCCCGCGC	GGCGGACAGATtGCTCAGCGAcGTAGCGATcTGGTATGAGATatgAGAGCGaCCatGgGC	2.32894	2.76359	6.46446	3.70087
ATGAACTAGCATACGGGCAGACTCAAATGAGTAAGATAATAGGTCGATTACTTCATCAATATGATTCCACGGCAGTAAGGCGTTAAAG	ATGAACTAGCATACGGGCAGACTCAAATcAGTAAGATAATAGGTCGATTACTTCATCAATAgGATTCaACatgAGTAAGGCGTTAAAG	3.75661	2.99225	6.69244	3.70019
TAGTTTTACGTGCGCTTTCAGAATGCGGAAGAACCGGTCAGATTGCCTGTTTGTGGTAAAGGTATTCTACATGGCCCTCTGAAACACGGTCACAC	TAGTTTTACGTGCGCTTTCAGAATtCGGAAGAACCGGTCAGATTGCCTGTTTGTGGTAAAGGTATTCTACATGcaCCatgGAAACACGGTCACAC	3.61288	2.9931	6.69246	3.69935
GAGTCAAGGGCGATCCGAGCGAACGTATGGGGCGTCACAGAACGGACCAGACCCCAGAAGGCGATCTCGGCCTGCGGGGCGGAAGTGGAACAGAAG	GAGTCAAGGGCGATCCGAGCGAACGTATcGGGCGTtACAGAACGGACCAGACCCCAGAAGGCGATCTCGGCCTGCGGGatGGAAGTGGAAatGgAG	1.52385	3.29834	6.99754	3.6992
CGGCGATGGGGCTGCGTCGGCGGCAGAGGATGTCTAAGT	CGGCGATcGGGCTGCGTCGGCatgAGAGGAaGTCTAAGT	1.91087	2.32261	6.01985	3.69723
AGGCAGAAATGGGAAACAGCAGAACGAGGACCGCCAACGCAGAAGCCAGGAGGGTCAGAGACCAGGGCATCACGTAAA	AGGCAGAAATcGGAAACAGCAGAACGAGGACCGCCAACGCAGAAGCCAGGAGGGTCAGAGAtgAGGGCATCACGTAAA	3.50106	2.8361	6.5326	3.6965
GAAATGGCTCCTGCTGTCACCCAGCTTTACCGAAGCCCCATTAGGGATCCGGTTTAATGGTAGACCT	GAAATcGCTCCTGCTGTCAgCCAGCTTTACCGAAGCCaCATTAGGGATCatGTTTAATaGTAtggCT	1.82755	2.93437	6.62792	3.69355
GAAACAAAAAATGCCAGAAGCAATACCAAAGAGAAGAGAAGCGGAAAACC	GAAACAAAAAAcGCCAGAAGCAATACCAAAGAatgGAGAAGCGGAAAACC	2.35555	2.59505	6.28829	3.69324
TCCATCTCCGGAGGCCGTTCTTGCTATCCGCGCGTCCGCACTATGTCTCCCCTGGTCGCTGTCGTGTTTTGTCGCCCTGCTCTCCC	TCCATCTCCGGAGGCCGTTCTTGCTATCCGCGCGTCCGCACTATcTCTCCCCTGGTCGCTGTCGTGTTaTGTCGaCCTGCTCTCCC	3.18459	2.73428	6.42639	3.69211
GCTCCGCCATATCGCACAGTAGACACTATGCATACGGCTACCTGCGAACGGCGGAAGCAAAAGCG	GCTCCGCCATATCGCACAGTAGACACTATcCATACGGCTACCTGaGAAtGaCGGAAGCAAtgGCG	2.68883	3.0099	6.69984	3.68994
GGTTGGGACGGCGTCCGGGTAGAGGGAGACCGGAGGGATGGCGGGCGACGGTAATGGGGAGGGAGGGGG	GGTTGGGACGGCGTCCGGGTAGAGGGAGACCGGAGGGATcGCGGGCGAaGGatgTGGGGAGGGAtGGGG	3.5344	2.58465	6.27319	3.68854
GCAATCATAAAAAAAATTAGAAGATATTCAAAGAATGCAACTATAAAATGCCTGATACGATATGAAGAAAATCA	GCAATCATAAAAAAAATTcGAAGATATTCAAAGAATGCAACTATAAAATGCCTGATAtGATAaGAAGAAtggCA	3.28574	3.02335	6.71154	3.68819
GATGAAAAGTAACGATGACCCCCGGCCGCAGGACCTTACAGGCGCCAACACGGTGGTTCTCCGAGGTGGAGCGTATAGTGCGGAGGGGAAGTTATACGC	GAcGAAAAGTAACGAaGACCCCCGGCCGCAGGACCTTACAGGCGCCAACACGGTGGTTCTCCGAGGTGGAGCGTATAcaGCatgGGGGAAGTTATACGC	4.16316	2.91892	6.60682	3.6879
AGGGCAATGCTCATGAAGCAATTAAAATAGTAGTCAATGGATCTGGTGGTGGAATTTTGATGTCCGGTAGGAGCTTTTAATGATATCCT	AGGGCAAaGCTCAaGAAGCAATTAAAATAGTAGTCAATGGATCTGGTGGTGGAATTTTGATGTCCGGTAGGAtgTTTTAtaGATATCCT	3.65212	3.00683	6.69432	3.6875
CGGCAAGACGAGAGCGGGCGATGGCGCGGGGGAGGGGACGCCGAGGAGACCCCAAACCCAGCCCGCAACAAGGAGGCCGGGAAGCACAAG	CGGCAAGACGAGAGCGGGCGATcGCGCGGGGGAGGGGACGCCGAGGAGACCCCAAACCCAGtCCGCAACAAGatGaCCGGGAAGCACAAG	4.64627	2.69464	6.38204	3.6874
TCCACTGTTCGCCCGCGGCCCCCGCAGTCATGATGCCGCACCGTGGCGCGCCTTGCCGCTGGCATCGTCCCGGTTTCCATTC	TCCACTGTTCGCCCGCGGatCCCGCAGTCAaGAcGCCGCACCGTGGCGCGCCTTGCCGCTGGCAatGTCCCGGTTTCCAgTC	2.22877	2.16305	5.84902	3.68597
AATACCAACAATTTATAGTAAACAGAAGTATGTAAGTGGGTGAGGTCTTTAAATGTTAGCTCGACGACATGGCGGAATGAACTTGAT	AATACCAACAATTTATAGTAAACAGAAGTAgGTAAGTGGGTGAGGTCTTTAAcaGTTAGCTCGACGACAatGCGGAAaGAACTTGAT	2.38072	2.90906	6.59495	3.68589
GGAGGAGGAAATGACATATGTGGTGCTTGCCATACGATGTTTTCAGGCGCGGGTATGTCGATATGGTCTCTGGT	GGAGGAGGAAATcACATAaGTGGTGCTTGCCATACGATcTTTTCAGGCGCGGGaATaTgGATATGGTCTCTGGT	3.23383	2.87074	6.55607	3.68534
GGGTGGCGCGAGTCAGACGGACGATGGGCTGCGGCGGGGTGCGTAGGGGAGGGAGAGCCTGCCCATTGCGAGGGCACGG	GGGTGGCGCGAGTCAGACGGACGATcGGCTGCGGCGGGGTGCGTAGGGGAGGGAGAGCaTGatgATTGCGAGGGCACGG	1.94706	2.67282	6.35708	3.68426
GCGGCACCTTCCCGCTGCGCCCGTCCCGGCCAACGCCCTCGCCCCTTGCCCCCGCGCCAATCTTGCGAGATGCCTTAGCAGCGCATC	GCGGCACCTTCCCGCTGCGaCCGTCCCGGaCAACGaCCTCGaCCCTTGCCCCCGCGCCAATCTTGCGAGATGCCTTAcCAGCGCATC	2.24133	2.76509	6.44769	3.68261
TTCCTGCTGTCATTCTCTAGGGTTTCGTCTGCTCAATGGATCCTGTCGCTTTTTCAAGGATGAGATACTATATTATCTAAGGGCTATATTAGGAA	TTCCTGCTGTCATTCTCTAGGGTTTCGTCTGCTCAATcGATCCTGTCGCTTTTTCAAGGATGAGATACTATATTATtatgGGGCTAaATatGGAA	4.09891	3.41266	7.09455	3.68189
TGAGTAAACGAAGAATGCGCGAAAACTCAGTACCCCAGAAAGGCAATCAACACAAAATCAC	TcAGTAAACGAAGAATGCGCGAAAACTCAGTACCCCAGAAAGGatgTCAACAaAAAtggAC	3.47871	2.98942	6.66661	3.67719
CCGTAACGTTGCGTCTACCACCTACCGGTAAGATGATCGGGGGAGTGCGCGGGTCGAGGGTCAGGGTCACAGTCGTTGACGCGT	CCGTAACGTTGCGTCTACCACCTACCGGTAAGATGATCGGGGGAGTGCGCGGGTCGAGGGTCAGGGatgCAGTCGaTGACGgGT	2.09208	2.66071	6.33788	3.67718
GAGGGGCTTTCGGCAGACGACCCATGGGTGACACCCTGGGATGCCCCAATCCTAGTGGGCCGA	GAGGGGCTTTCGGCAGACGACCCATcGGTGACACCCTGGGATGCCatgATCCTAGTGGGCgGA	2.72878	2.685	6.36211	3.67711
GACTTTTGATTTGGACAATCCCCGCGATGGAGGTGAGCTCAACCACTAGATCCTCATCGAAAAAAAAACTACTAAGTCACCTAGG	GACTTTTGATTTGGACAATCCCCGCGAaGGAGGTGAGCTCAACCACTAGATCCTCATCGAAAAAAAAAtgACTAAGTCACCTAcG	2.63217	2.84592	6.5228	3.67688
CTTGTCCTCGTTAACATCAGCTGTCTCACTAACTGTCCCCGTCGTGAAGGGGGAACAAGCCAAGGAGTTATGGAAAGACACCGGGTTGAAACCGAGCACA	CaTtTCCTCGTTAACATCAGCTGTCTCACTAACTGTCCCCGTCGTGAAGGGGGAACAAGCCAAGGAGTTATtGAAAGACACCatGTTGAAACCGAGCACA	3.04516	3.13652	6.81308	3.67656
TGGGAACTCGGATGATCTACTGGAGCAGAATATCATGCCGGTCATTCACACTTAGATCGT	TtGGAACTCGGAaGATCTACTGGAGCAGAATATCAgGCCGGTatgTCACACTTAGATaGT	3.61326	2.75495	6.4307	3.67574
AGACATGATTGATCATTAAGGATGTAGATATGGGGAGAGACATGGATTAATTT	AGACAaGATTGATCATTAAGGATcTAGATATGGGGAtgGACATcGATTtAgTT	2.20641	2.69367	6.36802	3.67435
TTTTACGTTATTGGATACCGGAGCAGATATGCCAACTGTCCGAAAGATGGTGAACTAAGTCCGCCGTGTGGAAGAATGCAGAGGGTTGTATA	TTTTACGTTATTGGATACCGGAGCAGATATGCCAACTGTCCGAAAGATcGTtAACTAAGTCCGCCGTGTGGAAGAtgGCAGAGGGTTGTATA	3.82631	3.07534	6.74873	3.67338
TAAGACTGCCCCATGGACTGCTGTCTTGTACCAAAGTTAGCTTCGCATATCCCCC	TAAGACTGCaCCATGGACTGCTGTCTTGTACCAAAGTatGCTTCGCATAatggCC	3.0835	2.86325	6.53526	3.67201
ACAGCATTTTGTTAAGAGTAATGGTGGGAAAGAAAAGATTAATGGTGATGGGCGGTT	ACAGCATTTTGTTAAGAGTAATGGTGGGAAAGAAAAGATatgTGGTtAaGGGCGGTT	2.72969	2.72946	6.40032	3.67086
CACTAGAAGCGGCCTACCATAAGTTATATAAGGTACAAATAAGCCTATTAAAAAATGGGTACCGCAAGCCATGAAGACAAGGCCGG	CACTAGAAGCGGCCTACCATAAGTTATATcAGGTACAAATAAGtCTATTAAAAAATcGGTACCGCAAGatgTcAAGACAAGGCCGG	3.49024	2.88026	6.55085	3.67059
TATGGATTCGACGTCCCTGAAATCCATGTCTACGAACACTCAAATCGTCGTTCAAGCCGAAATTAGTAATGTCGCAGATAAGATAAAGCGACATCA	TATGGATTCGACGTCCCTGAAATtCAaGTCTACGAACACTCAAATCGTCGTTCAAGCCGAAATTcGTAATGTCGCAGAatgGATAAAGCGACATCA	3.8151	3.09236	6.76277	3.67042
AAAAAGGCGCAAGAAGTATGGGACTAACATGAACGCACGAACACGTCTGCGATAGGATTCACCAGGGGCA	AAAAAGGCGCAAGAAGTATtGGACTAACATcAACGCACGAACACGTCTGaGAatGGATTCAaCAatGGCA	3.53781	3.11335	6.78327	3.66992
GCAATATTCTGTTCCTCTATTTATCAAGATTTATGAGGTACCCACACTATGTAGCGTCTTCTTGTTTCCCTGCAAA	GCAATATTCTGTTCCTCTATTTATCAAGATTTATGAGGTACCCACACTATGTAGCGTCaTgTTGTTTCCCTGCAAA	2.97309	3.11218	6.77913	3.66695
CTAGTAGTAGGGGGTTTGGGGAGGACGGGGATGTTGGGGAGGTGACCATGCGGGGGTGATGGTCGGTGTTGGCGCCCATTTCATCGTAAGGTAGGGGGAC	tTAGTAGTAGGGGGTTTGGGGAGGACcGGGATcTTGGGGAGGTGACCAaGCGGGGGTGATGGTCGGTGTTGGCGCCCATaTCATgGTAAGGTAGGGGGAC	6.1321	2.96129	6.62592	3.66464
CAAATCAAAGGTCATCAAGACTCAACGTGAATTTCATGGGAAATCCGAGAATATGACTAGACAAGAATATGGCCAACAGATCCCCCCCGACGA	CAAATCAAAGGTCATCAAGACTCAACGTGAATTTCAgcGGAAATCCGAGAATATGACTAGACAAGAATATGGaCAAtgGATCCCCCCCGACGA	2.33395	2.71571	6.37864	3.66292
GATGCAGGGACTATGAGCTGCGTAACCTGCAGTAGGGGCCACTGCCATGTGGGCG	GATcCAGGGACTATGAGCTGCGTAACCTGCAGTAGGGatgACTGCCATGatGGCG	2.15832	2.85107	6.51382	3.66275
GGGAAGGAGTCGATCGGAAAAACAGCAGGGCTCGGGGGGTTGCTGGCTCGGGATGACGAGGGGACCCCCTACGAGGTCAGTGTCCGGGGTGAAGC	GGGAAGGtGTCGATCGGAAAAACAGCAGGGCTCGGGGGGTTGCTGGCTCGGGATtACGAGtGGACCCCCTACGAGGTatGTcTCCGGGGTtAAGC	4.10615	2.91934	6.58171	3.66237
CCGCATCAAACATGTACAAAGCCCCACAGCAAGCCAGGACGCGGACAGCGAGGAAGC	CCGCATCAAACATcTACAAAGCtCCACAGCAAGCCAGGAatgGGACAGCGAGGAAGC	2.63119	2.62316	6.28376	3.6606
GCATCGTATTGAAGGCGGTGGACAAGCACTGGCTAATGCGAGTTGGTCGGGCTGGTGGGAGACTTAGGATGTGGTGGAATCAGTGGGACCGTGGTTGCGT	agATCGTATTGAAGGCGGTGGACAAGCACTGGCTAATGCGAGTTGGTCGGGCTGGTGGGAGACTTAGGAcGTGGTGGAAaCcaTGGGACCGaGGaTGgGT	9	3.10615	6.76665	3.66049
CAATAGTTACTGCCATGTGTAGGGTCGTCCGTCACGTTGGAACTGGCGATAGATCAAGGACGGGCAAATTCCTCATTGCATGCGGCA	CAATAGTTACTGCCcaGTGTAGGGTCGTCCGTCACGTTGGAACTGGCGATAGATCAAGGACGGGCAAATatgTCATTGaATatGGCA	3.16734	3.16705	6.82663	3.65958
GGAAGAACTGAGTCGGGCCGGAGGTGCGTTGCGGGCGAGATGGGAAGAGGGGCGAGAATTTGGGGTGCACGTCTGA	GGAAGAACTGAGTCGGGCCGGAGGTGCGTTGCGGGCGAGATGGGAAGAGGGGCGAGAAaTgaGGGTGCACGTCgGA	3.06457	2.73736	6.39593	3.65857
TTTACCTTGGCCCCGGTGACCCGCCGCTCTGCGGTGTTGCCTACTTGCGGGGGTCATGGTCCTCCCTGTTCCTCTTTGCCAATCTAGGCCGTCGATCG	TTTACCTTGGgCCCGGTGACCCGCCGCTCTGCGGTGTTGCCTACTTGCGGGGGTCATGGTCCTCCCTGTTCCTCTTTGCCAtgCTAGGCCGTCGATCG	3.25759	2.87658	6.5349	3.65831
TAATGCGGTTGGTGTCTGCGTCGTCGCGTCGACGGGACTCCGTTGCCTTTGGTCTCTTGCGGTTTTCGGGCTGAGT	TAATcCGGTTGGTGTCTGCGTCGTCGCGTCGACGGGACTCCGTTGCCTTTGGTCaaTTatGGTTTTCGGGaTGgGT	2.73654	3.04799	6.70413	3.65614
GGGCCAATGGGGCGGGGTGATACGCGCGGGCGGCGGGGCAGATGCCTTTCGGGATGAGGAGCTAGGAGGGACGGGAGTGA	GGGCCAATcGGGCGGGGTGATACGCGCGGGCGGCGGGGCAGAaGCCTTTCGGGATGAGGAGCatGGAGGGAaGGatGgGA	0.752161	2.7019	6.35702	3.65512
CTAATGGATTTCCCGCGCCGCCTGTCGGACCCTCACTATATCAGCGGCCCCCCCCCGAACGATGGCCGCATACACTCAC	CTAATcGATTTCCCGCGaCGCCTGTCGGACCCTCACTATATCAGCGGCCCCCCCCCGAACGATGaCCGCAaACACTCAC	1.83368	2.91194	6.56693	3.655
AATGCCCAAGTAACTATGAGCACTTCGGCAACACGAATATAGTGTTCTTGCAGACAACGGCTGTCCAATTCAACCCCGTGCAAATCGTAAAGTAATT	AAgGCCCAAGTAACTAgGAGCACTTCGGCAACACGAATATAGTGTTCTTGCAGACAACGGCTGTCCAATTCAACCCaGTatgAATCGTAAAGTAATT	6.70652	3.26206	6.91696	3.65489
AAGAGTATGACTTAGAAGCGGTCAACGATATGCGTAAACGGCCAAAAAGAACCTCACTGTGCTCAGGTAAAGA	AAGAGTAaGACTTAGAAGCGGTCAACGATATcCGTAAACGGCCAAAAAGAACaTCAtgGTGCTCAGGTAAAGA	2.59673	3.0177	6.67145	3.65374
GCGGACGACTCGATTGACATCCGACATACTAGCCCTACTCGACGCAATGATGGGACTTCAAC	GCGGACGACTCGATTGACATCCGACATACTcGCCCTACTCGACGatgTcATtGGACaTggAC	2.81087	2.82966	6.48276	3.65311
ATGGCGGTAGGTTTGGACTCCTTAGTGGTCTCGGTGGTAATGGCTTGTAGGAGCGCGGTTGG	ATcGCGGTAGGTTTGGACTCCTTAGTGGTCTCGGTGGTAAaGGCaTGTcGGAGCGCGGTgcG	3.14436	2.74641	6.39925	3.65284
GCGATGTGTGATAAAAGAGCCTGCCATACTAACCCCAGATCTATCGCATTCCAAATCTCTGTATTCCGCCCATTACCGCGAACAAATGGCCGGTCAA	tCGAgGTGTGATAAAAGAGCCTGCCATACTAACCCCAGATCTATCGCATTCCAAATCTCTGTATTCCGCCCATTACaGCatgCAAATGGCCGGTCAA	2.97414	3.40917	7.06074	3.65157
ACGACTGGGGTTCGACTTGCCATTAGCGATGTCGGGGGAAAGTGGCGGAGAGTGGCTGATGTTGGTGGATGCAAGCTAGCAGAGTTCGAAGAG	ACGACTGGGcTTCGACTTGCCATTAGCGcaGTCGGGGGAAAGTGGgGGAGAGTGGCTGAaGTTcGTGGATGCAAGaTgGCAGAGTTCGAAGAG	3.50703	2.95299	6.60454	3.65155
TGGATGTGTCGCGTGTGTGTGGGAAAATGTGTTGTTTTGGAAAGTTTGGCAGGATCCCCATTTGAGAGACTAATCTTTTCAAGAGATTG	TcGATcTGTCGCGTGTGTGTGGGAAAATGTGTTGTTTTGGAAAGTTTGGCAGGtTCCCCATTTcAGAGACTAtgCTTTTCAAGAGAgTG	2.99585	3.2998	6.94794	3.64814
CTGGGGATCTCTATTAAAATGGGACGGAGATGGAACAGGCCGATGAAAATTACTGTGTCTCCTGAACC	CTGGGGATCTCTATTAAAATcGGACGGAGAaGGAACAGGCCGAgGAAAATatgTGTGTCaCCatggCC	2.76894	2.98923	6.63648	3.64725
GCTCACGCCATGTCTGCTCCCTTCCGGAACCCCTCCTTCCCACGTCGATCCGT	GCTCACGaCATcTCTGCTtCCTTCCGGAACCCaTCaTgCCCACGaCGATggGT	2.72608	2.77971	6.42672	3.647
CGCGCCCCTCGAGCTGGATATAAAGTATGACACGCTGCTACGTACCTCAAAGTTTGATACACCGGCCCTGTC	CGCGCCCCTCGAGCTGGATATAAAGTATGACACGCTGCTACGTACCTCAAAGTTatgTACACCGGCaCTGTC	2.20055	2.88271	6.52965	3.64695
GTACCCTGGGGTTATCCTACTGATTTGTCCAAAATGTTACCATTTTACACCTCGTGGTGGT	GTACCCTGGGGTTATCCTACTGATTTGTCCAAAAgGTTACaATaTgACACCTCGTGGTGGT	2.09333	2.81408	6.46018	3.64609
GGATGAGGGTTTCTAATCAATTAGGAACACCACTATCGTTGCTTATTAATGGTTCTCCGATTTGTAGCT	GGATGAGGGTTTCTAATCAATTAGGAACACCACTATCGTTGCTTATTAATGaTgCTCCGATTTGTAGCT	3.35331	3.09345	6.73862	3.64517
ACGCGCACGCCGTCATGGAAAGAATGCTTCTGAATTGTACACAATGGAGTCGTCGGATTCCGCC	ACGCGCACGCCGTCATcGAAAGAATGCTTCTGAATTGTACACAATGatGTCGTCGGATatgGCC	2.62345	2.8703	6.51387	3.64357
GGTTTTGGGGGTCGGGGGGCGTGAGCGGGACAATGGCAGGGGACTCGTGGCCGT	GGTTTTGGGGGTCtGGGGGtGTcAGCGGGACAAaGGatGaGGACTCGTGGaCGT	2.53147	2.61669	6.2582	3.6415
GGCATTCGATGATCCTACTGACTCCGGCAGTAGTCACCACTAGCAGAAGTAATGTCGAGGGTGAAAA	GGCATTCGAaGATCCTACTGACTCCGGCAGTAGTCACCACTcGCAGAAGatgTGTCGAGGGTtAAAA	3.54857	2.86523	6.50646	3.64123
AAATGCCGTACACCGCTTTCCAGGCAGCCGAAAGGACAGTCACATCCCAACAAAAGTCAATTTTATGACGCGTCAATC	AAAcGCCGTACACCGCTTTCCAGGCAGCCGAAAGGACAGTCACATCCCAACAAAAGTaAAaTgTATGACGCGTCAATC	2.25661	2.95248	6.59217	3.63968
AGAAGATGGTACAATTGGCATCCCAAACACCACGAGGGGAACCAGAGGG	AGAAGATcGTACAATTGGCATCCCAAACACCAtGAGGGGAACCAtgGGG	2.99232	2.9141	6.55368	3.63958
CGCGCCCTGCGACCGGCCTGCCCGCGAGCGTAACTCCCCAACATGGCCACATTGCTATTTTCCTTTGAGGACCCAGGCGTCGCCTCAGTCTAGAC	CGCGCCCTGCGACCGGCCTGCCCGCGAGCGTAACTCCCCAACATGGCCACATTGCTATTTTCCTTTtAGGACCCAGGatgCGCCTCAGTCTAGAC	2.62015	2.79654	6.4352	3.63866
GGATGTATTCGATAATAGGGTCTCTGCATTTAGGACGGTTTAGATCCAGAGGTGCGTGATGAACC	GGAaGTATTCGATAATAGGGTCTCTGCATTTAGGACGGTTTAGAaCCAtgGGTGCGaGATtAACC	2.50751	2.88111	6.51761	3.6365
CCATGGGTTGGATGAGGCCGGAGGGAGATTAAGGGAGAGAGTGGCTGGGGCGAATCCAGAGGGATGGGGGTGGGCGTG	CCATcGGTTGGAaGAGGCCGGAGGGAGATTAAGGGAGAGAGTGGCTGGGGCGAATCCAGAatGATGGGGaTGGGCGTG	4.21753	2.8336	6.46768	3.63408
ACCATGTGCGTCTGTAAATGGCCCCAACCTCCTCCGTTGAGGGTCCTCCTCC	ACCAatTGCGTCTGTAAATGGCaCCAACCTCaTCatgTcAGGGTCCTCCTCC	1.90431	2.57766	6.2116	3.63394
GTGTGAAAAAAACGCGTGGGGGTGTAAAAGCATGTGCATAAGAACTGCGGCGGGCTCACTGGTGGGGTTAC	GTGTGAAAAAAACGCGTGGGGGTGTAAAAGCATcTGCATcAGAACTGCGGaGGatgCACTGGaGGGGTgAC	2.80769	2.79219	6.42554	3.63335
AAGGATGGCTCGTACAACCCTATCTATCGAGGACAATCCGCACCTTTCTAGGTATTAACAGCTCAGCTTACGTGCCCTTGTTGCCACGA	AAGGATGGCTCGTACAACCCTATCTATCGAGGACAATCCGCACCTTTCTAGGTATTAACAGCTCAGCTaACaTGCCCTTGTTGCCACGA	3.74614	2.92233	6.55534	3.633
AAAAATTAGAAAAGGAAACAATGATTCTAGAAAGAATAGTAAGAACTGCTCCACAAAATCACGAGTCAAAGCATCGCATCGGTACCTAAACCC	AAAAATTAGAAAAGGAAACAATGATTCTAGAAAGAATcGTAAGAACTGCTCCACAAAATCACGAGTCAAAGCATCatgTCGGTACCTAAACCC	4.1878	3.20208	6.829	3.62692
GGGCGGAGTAGCAGGGATTTTGGGTATGCCTAGGATCAAATGGGTGCGTGAAATGGTGCAGTTGTGGGGGGT	GGGCGGAGTAGCAGGGATTTTGGGTAaGCCTAGGATCAAATGGGTGCGTtAAATatgGCAGTTaTGatGGGT	2.34995	2.99859	6.62521	3.62662
TCCTTTTTTTCCTACTTGTTGACCCCTCATCTTGTCTATTTCGATTATGGTTCGCCTTTCTTATCTTTACTGCTTTATCC	TCCTTTTTTTCCTACTTGTTGACCCCTCATCTTGTCTATTTCGATTATGGTTCGCCTTaaTTATgTTTACTGCTTTAgCC	2.98141	3.27653	6.90314	3.62661
GGTCTTCACCAACCTCCCGAAGCTGAATAATGAACAGAGCTCGACCTCCGGTCCAGGCCCGACAGG	GGTCTTCACCAACCTCCCGAAGCTGAATAATGtACAGAGCTCGACaTCatGTCCAGGCCCGACAGG	2.16916	2.7921	6.41866	3.62656
GGGGTTTACAGAGTCCGCTTTTACGATGACGCGCGAAGGGCGAGCGGGTAGGGGAGGCGGTGGGTGAGGCGAGGTGACTGGGATCCTGTGGTA	GGGGTTTACAGAGTCCGCTTTTACGATGACGCGCGAcGGGCGAGCGGGTAGGGGAGGCGGTGGGTGAGGCGAGGTatgTGGGATaCTaTGGaA	3.4252	3.02654	6.65226	3.62572
GGAGCGGGAGGTTGCGCTAAGAGATGAGGCTAGGCCTCATGGGTACGATGTTATGAGATGGGCCGG	GGAGCGGGAGGTTGCGCTAAGAGATGAGGCTAGGCCTCAgcGGTAaGAatgTATGAGATGGGaCGG	3.73931	2.764	6.38693	3.62294
TATCGTCAAAGGCGCAGGATGTCGCCGAGTGCCAGGACATAGGGCGCTTCGGGGGCGGCCGGTGTGCATCTTATTACAGAGTCCCAATA	TATCGTCAAAGGCGCAGGAaGTCGCCGAGTGCCAGGACATAGGGCGCTTCGGGGGCGGCaGGTcTGCAaCTatgTACAGAGTCCCAATA	4.62286	2.9432	6.56523	3.62202
TTTCCTCCGGATTCCGGTCATGGGTACGCATCGCTCTCGTGGTGGTTGTCTGCTACGGGCGGAGTTCTTTGCTGAGCCTGCTCCCTGACGTT	TTTCCTCCGGATTCCGGTCATGGGTACGCATCGCTCTCGTGGTGGTTGTCTGCTACGGGCGGAGTTCTTTGaTGAtgCTGCTCCCTGACGTT	1.97503	3.03643	6.65825	3.62182
AATTCGACTAGAAAATTTTACGTAGGTATACAGATGACGATTAACTGTTAAGTGTAGAAAAATGTGGACATGTTCCGTTA	AATTCGACTAGAAAATTTTACGTAGGTATACAGAaGACGATTAACTGTTAAGTGTAGAAAAAatgGGACATGTTCCGgTA	2.15539	3.03074	6.65184	3.6211
ACACTGGACATGACGTGCCTACGTTCTGCCCGAGATGCCTAGGAACCTGTATAGTGGCCCGATGAACAGCACACGT	ACACTGGACAaGACGTGCCTACGTTCTGCCCGAGATGCCTAGGAACCTGTATAGTGGCatGATGAACAGCAtggGT	3.96722	3.138	6.75848	3.62048
ACGCTTCGCCCACGCCCGCATTCCGCCAGCTTGCCGAACGAAGTTCACTTGAAATGCTTATTAACCGGTGTGCCGATAGGACTCATAAAGCTA	ACGCTTCGCCCACGCCCGCATTCCGCCAGCTTGCCGAACGAAGTTCACTTGAAATGCTTATTAACCGGTGTGaCGATgGGACTCATAAtGCTA	3.13378	3.12619	6.74559	3.6194
GCAAACCGCCCATGCCAGACCACCAGGGCCGCGCACTATGTTTCTAATGTATCCAGTCTCGCCGCTCA	GCAAACCGatCAaGCCAGACCACCAGGGaCGCGCACTcTGTTTCTAcaGTATgCAGTCTaGCCGCTCA	2.43133	2.72288	6.34198	3.6191
GAGGCATGGAGCGGGCACCGTAATCCAGCACACTGGATGTATACGCATGCCGAGCATAGGGCTCTAAGAAGAACTCG	GAGGCATcGAGCGGGCACCGTAATaCAGCACACTGGATGTATACGCATGCCGAGCAaAGatgTCTAAGAAGAtgTCG	3.57732	3.12331	6.74224	3.61893
TCCGCACGGGTTTAGTGGGGGGACCGTCTGGGGCCAATGGAGGTGTGAGATGTTGTGCCTCATCCGCGTACGGTTTATTCTCTCCGGATTTGACC	TCCGCACGGGTTTAGTGGGGGGACCGTCTGGGGCCAAaGGAGGTGTGAGATcTTGTGCCTCATCCGCGTACGGTaTAaTgTCTCCGGATaTGgCC	3.75447	3.21341	6.83215	3.61874
AGCCATGGAGGGCAGTGAAAGGTAGGAAGTAGTTGAGGTGGGGGTGATTGTGAAGGGGTAATTAGGGA	AGCCATcGAGGGCAGTGAAAGGTAGGAAGTAGTTGAGGTGGGGGTtAaTGatgAGGGGTAATatGGGA	2.61357	2.6981	6.31596	3.61787
TTAGCCCTGGCATAAACTCAAATAATACAATCACGCGGTTTCAGGTATGGACGCTTGGTGCTCACTATGGTCATAGCTTTCCCCACTCTTTTTTCTCA	TTAGCCCTGGCATAAACTCAAATAATACAATCACGCGGTTTCAGGTATcGACGCTTGGTGCTCACTAccGTCATAGCaTTatgCACTCTaTTTTCTCA	3.7971	3.35594	6.97259	3.61665
GCGGAGGGTAGACCGGAGTTTCGGGAGGCCCGAAGGGCGATAAGGCCATGAGTGGACCTAACATCCAATATCTCCAACGGCTAGATAAGGTCACTGA	GCGGAGGGTAGACCGGAGTTTCGGGAGGCCCGAAGGGCGATcAGGCCAgGAGTGGACCTAACATCCAATATCTCCAACGatgAGATcAGGTCACgGA	4.11792	3.06799	6.68449	3.6165
CACCTATCGGTATGACTAAACTCCATAGTTTGATCGCCACCCACTTTGCCGGCAGAATCAAGAAAT	CACCTATCGGTAaGACTAAACTCCATAGTTTGtTCGCCACCCACTaTGatGGCAGAAaCAAtggAT	2.27929	3.02956	6.64478	3.61522
AACTTAGGCATGGAACGTTAAGCATCCGACGCCCTCATAAGGTGGGGCGACTCAAGGGGCGGTCCACTCGGACAAACTCTCTTACCAAACAAAA	AACTTAGGCAaGGAACGTTAAGCATCCGACGCCCTCATcAGGTGGGGCGACTCAAGGGGCGGTCCACTCGGACAAAaTgTCTTACCAAACAAAA	2.49359	3.10598	6.72051	3.61453
CATGGTAACCTCCGTCTGCGGGGGTAGTCAAGGAGCTGCGTAACAACGCAGGTCCTGCCGTGCGGAGATGACTGCCGTGGGTCGCCAACCTCG	CAgGGTAACCTCCGTCTGCGGGGGTAGTCAAGGAGCTGCGTAACAACGCAGGTCCTGCCGTGCGGAGATGACaGCatgGGGTCGaCAAtggCG	3.45854	3.3095	6.92306	3.61355
ATGAGTGCCCTCCCCGTGATGATTTTGCCAACGGACCACCTCAGCCTACATGATA	ATGAGTGCtCTCtCCGTGATGATTTTGCCAACGGACCAtgTCAGCCaACATGgaA	2.75942	2.69109	6.3032	3.61211
CCCATAGAAATGAGCAAGAGTCGTGCACGGTCCCGGCTAACGGGGTCTGGTCATAGCACGAATCTGCAGTCTCGCTTGGACGACTCACC	CCCATAGAAAgGAGCAAGAGTCGTGCACGGTCCCGGCTAACGGGGTCTGGTCATAGCACGAATCTGCAGTCatGCTTGGACGACTCACC	2.78654	3.14198	6.75093	3.60895
GAGAGAAGATATCAGCGACGCTGGCCCAGCATCAGGATGGACCTGATGACTCAGTGCATCCTCA	GAGAGAAGATATCAGCGACGCTGGCCCAGCATCAGGATcGACCaGAatgCTCAGTGCATCCgCA	2.71551	2.72754	6.3355	3.60796
TAGCCCATCGCCATACGCACGAAGAAAGGACTCAAGTATGGCAGCCTGTGGCAATCGTCTCCTATAACCGGTCCGGACAGGTGGCAC	TAGCCCATCGCCATACGCACGAAGAAAGGACTCAAGTATGGCAGtCTGTGGCAATCGTCTCCTATAACCatgCCGGACAGGatGgAC	3.14809	3.26618	6.87338	3.6072
TGAAAACTTACATTCCCGTGCTTGGCAACCTTAATTGTGCCGTTGTAGATTCAATGTGATCGCTCGTTCGATATGCCGACGGGTGGCACCTGGAAAAG	aGAAAACTTACATTCCCGTGCTTGGCAACCTTAATTGTGCCGTTGTAGATTCAATGTGATCGCTCGTTCGATATGCCGACatGTGGCACCTGGAAAAG	2.50338	3.10145	6.7078	3.60634
CCAGCGCAACCGGATATGGCGGAGGGTAGACGGCGTTCGCTACCTGGGTTACGGGCCTGGTTGA	CCAGCGCAACCGGATATGGCGGAGGGTAGACGGCGTTCGCTACaTGatgTACGGGCCTGGTgcA	2.06505	2.63372	6.23859	3.60487
ATGAGGAACAGCGAGAGCAGCGGACACGGCTCAGCCGAGACGGCGAACGAAAAGATGGTACCGAAGTAGAGTACG	ATGAGGAACAGCGAGAGCAGCGGACACGGCTCAGtCGAGACGGCGAACGAAAAGATGaTgCCGAAGaAGAGTACG	2.38838	2.96326	6.56748	3.60422
AATGTACTAACTTTCTAGTGGGATGAGGAACATAGTGACTCTAAAGCGGCGTGCATGGGTGTATCATGAGTGGATCCCTGAACCCG	AATGTACTAACTTTCTAGTGGGATcAGGAACATAGTGACTCTAAAGCGGCGTGCATcGGTGTATCATGAtgGGATCCaTGAtggCG	2.90626	3.50372	7.10748	3.60375
GCAGTAGCCAGCGATTGTCGTAAAAAAACGCAGACCATGAATGCAAATCGGCGAGGCGGACGCGTAGGAGG	GCAGTAGCCAGCGATTGTCGTAAAAAAACGCAGACCcaGAAaGCAAATCGGCGAtGCGGACGaGTAtGgGG	3.53974	3.20858	6.81214	3.60356
AGTGACAGCTTGGTCAATGACTACAATCTTTAAAGAGCAGAACAATAAAGTCACAGACGATCACAATACCATGACAAAATTAAGCTACACTCT	AGTGACAGCTTGGTCAAaGACTACAATCTTTAAAGAGCAGAACAATAAAGTCACAGACGATCACAATACCAaGACAtgATTAAGCTACACgCT	3.99687	3.20353	6.80704	3.6035
CGAAATGACTGCTGTGATACTGGAACCTGGGAGACGCCCATTATAGGGCCAACTCGGAACAACTGATGTATGTTACTATAG	CGAAATtACTGCTGTGATACTGGAACCTGGGAGACGCCCATTATAGGGCCAACTCGGAACAACatgTGTATGaTACTAgAG	2.41063	3.01781	6.62129	3.60348
GATGGTGCTATCTGTTTCCGGCCTCCCGGCTCGGAATTATGTCACGTTCCGCTCACGGCACTAGTGTGGGATACCTTGTGTGAGTGCCGGC	GATcGTGCTATCTGTTTCCGGCCTCCCGGCTCGGAATTATtTCACGTTCCtCTCACGGCACTAcTGTGGGATAatgTGTGTGAGTGCCGGC	4.45306	3.11573	6.71886	3.60313
TGGAATAGTTGGCAGGAAAAGCTAGCTGGCTTATAGCGTGATGTCTTCCACCGGGGACGATGGGGAGCACCAGTACCCTTGAAGATCGA	ccGAATAGTTGGCAGGAAAAGCTAGCTGGCTTATAGCGTGAaGTCTTCCACCGGGGACGATcGGGAGCACCAtgACCCTTGAAGATaGA	1.50873	3.11969	6.72226	3.60257
GAGGACCAGGCAGATGGCGGACGACAACTACATACCTGTAGCCA	GAGGAtCAGGCAGATtGCGGACGACAAtgACATACaaGatGgCA	2.04076	2.87447	6.47676	3.60229
CGAAGATTTATTGTGGGGTGCTCTGTTAGCATGTTGGGGTTAGGAGTAAGATATGATTTCA	CGAAGATTTATTGTGGGGTGCTCTGTTAGCAaGTTGGGGTaAGatGTcAGATATGATTgCA	2.36534	2.92098	6.52263	3.60166
GAGCAGCGGGTTATGGGGAGGTTTGACATTCACGATGACGAGGGGGGATGCGTGACGGCGGA	GAGCAGCGGGTTATcGGGAGGTTTGACATTCACGATcACGAGGGatGATGCGTGACGGCGGA	2.44513	2.8027	6.40352	3.60081
ACCAAGAAGAAACCAAGAATGGCAAACAGAAACTCGAGCAAACATAAAGAGGCAGACCAAAAACTGTAGAAGGTCAGAGACAGCGGTTAAAAAGA	ACCAAGAAGAAACCAAGAATtGCAAACAGAAACTCGAGCAAACATAAAGAGGCAGACCAAAAACTcTAGAAGGTaAGAtgCAGCGGTTAAAAAGA	3.92779	3.24107	6.84046	3.59938
CGCCCTGCTTGTATGTCCTCTATTCAGGCTGCGACCACTCCTGTGCCGCACTATGCTTCGCCTTCAGCCGTTGTACATCGGCGTGC	CGCCCTGCTTGTATcTCCTCTATTCAGGCTGCGACCACTCCTGTGCCGCACTATGCTTCGCCTTCAGCatgTGTACAaCGatGgGC	2.85374	3.12181	6.72001	3.5982
ATATGACAAAAACAGTAATATCAGCACAGATGAAAGAAAAACAGTAAGTACAATACATGCATAATGAGACTAAAATAATAGTGACT	ATAgGACAAAAACAGTAATATCAGCACAGAaGAAAGAAAAACAGTcAGTACAATACATGCATAAaGAGAtgAAAATAATAaTGgCT	2.24031	3.52454	7.1203	3.59576
GTCTGTTCACTAACAATATGCAAATTACTCCGCTTACAGAGTTCGCCCAAATCCACGTTACATCGTTGTTTCCTGGCCGCGATGATCATTAAAGTG	GTCTGTTCACTAACAATATGCAAATTACTCCGCTTACAGAGTTCGCCCAAATCCACGTTACATCGTTGTTTCCTGGCCatGATGATCATTAAAGTG	4.00043	3.59997	7.19564	3.59567
AGTGAAACATGCGGGAGGGGGTGTTCTTGGCGATGTAGGTCTCGGGACGA	AGTGAAACATcCGGGAGGGGGTGTTCTTGGCGATGTcGGTCTCGGGACGA	2.8525	2.71432	6.30996	3.59565
TTAAAATGTCGCCTCTCAACCGCTATTGGT	TTAAAATGTaGCaTgaCAACCGCTATgGGT	2.162	2.63193	6.22712	3.59519
GACAATGATTTGGGGTAACGTGGTAGGCCGGGGACAGTCTATGTCCAGATTAGGTACCGTAGAATCAGCGCCTTTGTGGGTGTTGAGAATTGG	GACAATtATTTGGGGTAACGTGGTAGGCCGGGGACAGTCTATGTCCAGATTAGGTACCGTAGAATCAGCGCCaTTaTGGGTGTTGAGAATgGG	1.92914	3.04616	6.64129	3.59512
GTAGGGGACGCAGTGAAACCTCAGGATGCCGTATCATCAGTCGATACACAGGAAGGATTTCAAGA	GTAGGGGACGCAGTGAAACCTCAGGATGCCGTATCATCAGTCGAaACAtgGGAAGGATTTCAAGA	2.03239	2.83313	6.42701	3.59388
GTTATATTGGTTTAGGATATAAAAGTGAATAGGGGGGATGATAAAACAAGTCAAGCTGATGTGGGTTTGGAATGCAGATCGTAA	GTTATATTGGTTTAGGATATAAAAGTGAATcGGGGGGAaGATAAAACAAGTCAAGCTGAcGTGGGTaTGGAATGCAGAatGgAA	3.52148	3.42858	7.02017	3.59159
CACTGCCCACGGGCATGAAACACTCAACTCCGCGGTCACTCCGGAACCGCCCGTCCTCAT	CACTGCCCACGGGCATGAAACACTCAACTCCGCGGTCACaCCatgACCGaCCGTCCTCAT	2.93316	2.73998	6.33079	3.59082
GTAGGCGAAATCTCTCGGCGGCGGGGATGTCGGCGGAGGGGGGGGTGGGTTGGCTGGTGGGGGCGATGGGCGGGAGAA	GTAGGCGAAATCTCTCGGCGGCGGGGATcTCGGCGGAGGGGGGtGTGGGTTGGCTGGaGGatGCGATGGGCGGGAGAA	0.50289	2.41089	6.00149	3.5906
AGCGCTAGTTGTATATTCAACTATGAGAAACCAACTCGCATGGGGTAGCTCGTTCGACTTCTGGTTGATCGTCTGTTTACTACAAGA	AGCGCTAGTTGTATATTCAACTAaGAGAAACCAACTCGCATcGGGTAGCTCGTTCGACTTCTGGTaGATatgCTGTTTACTACAAGA	2.8232	3.31709	6.90588	3.58879
GTTGGCATTGGGTCGTTGCCATGACGACGGGAGGTAGGGCAAACCGTGAGATATTTAGCGCTAGTTGGTCACCAGT	GTTGGCATTGGGTCGTTGCCATGACGACGGGAGGTtGGGCAAACCGTGtGATATTaAGatgTcGTTGGTCAtggGT	2.67424	3.09251	6.68074	3.58823
TCCTCCTCACGATCGGGTTGTGCCCGAGAGGCGGTTTGATTGACTAAGGCATGCTGCTCGTCACCTCGGGAAGCCTCAGTGGGGGCCCATTGAAAAGGC	aCtTCCTCACGATCGGGTTGTGCCCGAGAGGCGGTTTGATTGACTcAGGCAaGCTGCTCGTCACCTCGGGAAGCCTCAGTGatGGCtCATaGAAAAGGC	3.8091	3.04018	6.62825	3.58808
TCCGGAGATGGTCGAAACGCGGGTCTCCAAAATTACAAACTCTGATGCGATTACAAAGGTCAAAAAATATG	TCCGGAGATcGTCGAAACGCGGGTCTCCAAAATTACAAACTCTGATGCGAaTAatgAGGTCAAAAAATATG	2.6533	3.17011	6.75786	3.58775
TTGGAGCATGCTGAATATGAAGCCTCTATTATTAAATATTGACCACGCAACTTTAGACACATTCACTACCAACGACTC	TTGGAGCATGCTGAATATGAAGCCTCTATTATTAAATATTGACCACGCAACTTTAGAaACATgCACTACCAACGACTC	3.1275	2.99358	6.57961	3.58604
CGTTATGACCTTGGTCGCGTTATGTCAGTGGTTCCGTGGCACATGTCCTGCTCTTTTTATCGTGCTTGCATACCGGT	CGTTAaGACCTTGGTCGCGTTATGTCAGTGGTTCCGTGGCACAaGTCCTGCTCTTTaTAatGTGCTTGCATAtgGGT	2.66007	3.17568	6.76123	3.58556
GCTGTAATGTCCTCTTGCTGTTATGTTTGTTTGACAAGTCAGCGTGGTCGCGAACTGTTCG	GCTGTAATGTCCTCTTGCTGTTATGTTTGTTTtACAAGTCAGCaTGGTCGCGAACTtTgCG	3.98764	2.92856	6.51398	3.58542
AGGCGCGCGCGCGAAAAGCCTACTACAACGATGGCGGGCGACAGCGATAGCCCTCACGACCTATGACACTAATCCGGCGCAA	AGGCGCGCGCGCGAAAAGCCTACTACAACGATcGCGGGCGACAGCGATAGCCCTCACGACCaATatgACTAATCCGGCGCAA	1.7403	2.94459	6.52975	3.58517
TAATGACAACAACGCTACACCCTACACCCGTAGCCCGCTCGCGCTTAGTCCATATGAATTCACTGTTCTCATCTCTCTAGACCTGAAAGAACTTTCCCA	aAATGACAACAACGCTACACCCTACACCCGTAGCCCGCTCGCGCTTAGTCCATATGAATTCACTGTTCTCATCTCTCTAGAatgGAAAGAACTaTggCA	3.2158	3.30975	6.89439	3.58464
AGGGTAGGACGCAGTCAAGCGGTAAATTAACTGGATGGAGGCGAAGCGCAGAAGGGGTGGGACGACCGTCAGACGCCATC	AGGGTAGGACGCAGTCAAGCGGTAAATTAACTGGATcGAGGCGAAGCGCAGAAGcGGTGGGAatgCCGTCAGACGCCATC	2.34655	2.83905	6.42298	3.58393
ACAGTAGTAGCCACAATGACAAGAACTCCCAGGTTAGGGAGAACAACAGCCTG	ACAGTAGTAGtCACAATcACAAGAACTCCCAGaTTAtGGAGAACAACAtgCTG	3.40797	2.98018	6.56391	3.58372
AATATGGTCGCGTGTTCACGGGACACTGGTGAGGGTCGGCTGGGGCGGACGGGTAGAAT	AATATcGTCGCGTGTTCACGGGACACTcGTtAGGGTCGGCTatGaCGGACGGGTtGAAT	1.81395	2.83989	6.42355	3.58367
GGATCTGACATGTCGTGGATGGGTCTTACAGAGGAATGGAGCTGATGGGAAGGCCGGAGGTCGGTAGTGCAATG	GGATCTGACATGTCGTGGATcGGTCTTACAGAGGAATGGAGCTGATGGGAAGGaCGatGGTCGGTAGTGCAATG	6.7084	3.17071	6.75297	3.58227
GTTATGGCGGTTTTGGCCTCACCTTTTTCTGTCTTTTTCGACGGCATTCGGGTGTTCCCAGTGC	GTTATGGCGGTTTTGGCCTCACCTTTTTCTGTCTTTTTCGACGGCAaTgGGGTGTaCCatGgGC	2.43598	2.95335	6.53545	3.5821
TGCAGTGTCTTGAGAATGTAGCCCACATTCCCCTCATGATACCATGATCCATACCTATGATAGTCTCAGCTAGACGATTGC	TcCAGTGTCTTGAGAAgGTAGCCCACATTCCCCTCAgGATACCATGATCCATACCTAaGAaAGatgCAGCTAGACGATacC	3.05211	2.95305	6.53457	3.58152
TCAATGGACACATTAACTTCACCAAGATGACTACTCGATCAAAAA	TCAAgGGACACATTAACTTCACCAAGAatgCTACTCGATCAAAAA	2.2275	2.73246	6.3125	3.58005
TTGCTATCCCTTCCCGGCGGGATGCTCTTCGGGATTTTCCCCTCGCCTCTTCACTCTACTG	TTGCTATCCCTTCCCGGCGGGATGCTCTTCGGGATTTTCCaCTatgCTCTTCACTCTACTG	3.5887	2.77551	6.35493	3.57941
TAGGAAGGGGCATGCACATTCTGAACTGTTGGAGATAGTAAATAGAACAGATGG	TAGGAAGGGGCATGCACATTCTGAACTGTTGGAGATAtgAAATAcAACAtgTGG	2.25177	2.98076	6.56005	3.5793
CACCGACAAAAGATAGAATGCAAGCCGAGTAATGTAAAACACTGTACATGATAATAAAAAAGGAGCAAAATAAAAAAAATAAAGCTGGCAT	CACCGACAAAAGATAGAATcCAAGCCGAGTAATGTAAAACACTGTACATcATAATAAAAAAGGAGCAAAAaAAAtgAAATcAAGCatGgAT	6.20898	3.34518	6.92436	3.57918
ACTATCAAGTGAAATGGTTGGACAGTATAATTATACTATTCGTGAGCAAAGTAAAGTTGAGGTCG	ACTATCAAGTGAAATcGTTGGACAGTATAATTATACTATTCGTcAGCAtgGTAAAcaTGAtGgCG	2.85982	3.10468	6.6834	3.57871
AACTCGACCCTTTGGCCTGGATTCGTTGGGTTTCTTGCTATAATGGTCCTTAGCGCGCTGTCCGTTTTCCTCGTTC	AACTCGACCCTTTGGCCTGGATTCGTTGGGTTTCTTGCTATAtTGGTCCTTAGCGaGCatgCCGTTTaCCatGgTC	2.28036	3.06325	6.64188	3.57863
AACCCTTATAGCTAGCTTGTTATTCGTCGTCCGCTGTCCGCATCATGACACCCCGCAACGACCAAGGAAATATTGGATGTCTGAAGCGATGAC	AACCCTTATAGCTAGCTTGTTATTCGTCGTCCGCTGTCCGCATCAaGACACCCCGCAACGACCAAGGAAATAaTGatgGTCTtAAGCGATGAC	2.71223	3.04746	6.62525	3.57779
TGGCTCGAGGGACCGTGACAACGTATCCAGTAGTCGAACATTCCTGCAAATCGACATAGGGCTTTTAACTAACGGGGT	aGGCTCGAGGGACCGTGACAACGTATCCAGTAGTCGAACATTCCTGCAAATCGACAaAGGatgTTTAACaAAatGGGT	3.93426	3.27496	6.8523	3.57734
GGGTGATCGGTAAACGAGTCGGAAAACACGGGTATGTGGGGACGCCGAGAACTCCTTCTATCGCGGGTGATTCTGTGCT	GGGTGATCGGTAAACGAGTCGGAAAACACGGGTATcTGGGGACGCCGAGAACTCCTTCaATatgGGGTGATTCTGTGCT	3.10469	3.09717	6.6734	3.57623
GAAATGCGCTACTCGCCCCAACGGCATTATCTAC	GAAATGCGCTACTaGCatgAACGGCATTATggAC	3.94096	2.76627	6.34229	3.57602
GAATCTTGTTTTACACACATGGAATGCTCCAAACTCGACCAAAGGCTATGTAATTAATTTACATTACACGACACCTATCTGATAAGACACCTCTCCA	GAATCTTGTTTTACACACAaGGAATcCTCCAAACTCGACCAAAGGCTATcTAATTAATTTACATTACACGACACCTATCatgTcAGACAgCTCTCCA	4.4991	3.16659	6.74127	3.57468
TTCATCTGTCAGGAGTATGCCGTTAGTCACTGGGCTTACGAATTCTCCTATACCGCGTT	TTCATCTGTCAGGAGTATGCCGTTtGTCACTGGGCTTAaGAATgCTCCTATACCGCGTT	2.25875	3.02632	6.599	3.57268
AAAAAGGAGAACCTACAAAAATATGGAAATAGGCAGGGAAAAACCAAAAATAGACGAATCATAGCTCATGACAAACTCTACATAATACAAA	AAAAAGGAGAACCTACAAAAATATtGAAATAGGCAGGGAAAAACCAAAAATAGACGAATCATtcCTCATGACAAtgTCTACAaAATACAAA	3.53559	3.2801	6.85205	3.57195
GTTAACAAATGAGTATGAATTTCACGAGTGAAGTCGAGTGGGGGCTCGGCGAATAGGCAATAGACGATGTGTGTGCGGGTTTGATCGTGCGTAT	GTTAACAAAgGAGTAgGAATTTCACGAGTGAAGTCGAGTGGGGGCTCGGCGAATAGGCAATAGACGAccTGTGaGCatGTTTGATCGTGCGgAT	2.50053	3.11103	6.68264	3.57161
CCGCATCTTACAACGGACCAGGGCACACAGCCAACATGCAGCGGCACCCAG	CCGCATCTTACAACGGACCAGGGCACACAGaCAAtgTGCAGCGGCAtggAG	3.22239	2.78986	6.36128	3.57141
ACTGGAATTTAATGATGGCGCGGAGGGCTAAAAGAAGAA	ACTGGAATTTAATGATGGaGCatgaGGCTAAAAGAAGAA	2.17204	2.55454	6.12521	3.57067
ATAGGAGGTGGGGGGGGTGCGTATGCCGGCGACAGGGATGGGGAGCTCCCTGGGTGGTGCCGGCCGGGACCGGTATATGCGTGA	ATAGGAGGTGGGGGGGGTGCGTATGCCGGCGACAGGGATGGGGAGCTCCCTGGGTGGTGCCGGaCGatgtCGGTATATGCGgGA	4.05123	2.42588	5.99586	3.56998
AGGGGCGGGCCCCGCTCTAGAAGTGGTATGGATACGTAAGGATGAGTGTGGAAGGGGAACGTATTGTGTGGGGGGACCGCCGGGGTCTGGGATT	AGGGGCGGGCCCCGCTCTAGAAGTGGTATGGATACGTcAGGATGAGTGTGGAAGGGGAACGTATTGTGTGGGGGGAatGtCGGGGTCTGGGATT	2.1813	2.98282	6.55254	3.56972
GGGCGGTATGGTGATGGATCGGGTAGGTGGCGCGATCCAGGGCGAGCCCGAGGG	GGGCGGTAaGGTGATGGATCGGGTAGGTcGCGCGATatgaGGCGAGCCCGAGGG	2.33922	2.60608	6.17239	3.56631
CTTTTTCGTGCTGTTTGCTACGGTGTGCTGCCCTCGGGGCATCTTATGGGTTACCAGCTTTCAGCCTGCCTTGTTGTGTGGCGGG	CTTTTTCGTGCTGTTTGCTACGGTGTGCTGCCCTCGGGGCATCTTAgGGGTTACCAGCTTTCAGaCTatgTTGTTGaGTatgGGG	4.31926	3.25033	6.81614	3.56581
TCGAAATATAAAAATGGAGTGGAATCGATACGATCAACCCAAGCTTTAACCGAGTGACCACAATGATCGATCAACAT	TCGAAATATAAAAATcGAGTGGAATCGATACGATCAACCCAAGCTTTAACCGAGTGACCAtgATGATCGATCAAgAT	3.53201	3.36244	6.92727	3.56483
TACGGAAATGATGAACGGGGCGGGGAGGATAAAGAAGAAGGACAGGAATACCACAATTTGAATGACGAG	TACGGAAATcATGAACGGGGCGGGGAGGATAAAGAAGAAGGACAGGAAaACatgAATTTGAATGACGAG	3.17098	2.73808	6.30247	3.5644
AGTGAACTCGGGAGCCGAAATGGGGGCGGAATTGTGATGA	AGTGAACTCGGGAGCCGAAATGatGaCGGAAaTGTtAgGA	2.79584	2.72817	6.2924	3.56423
CAATGAACTTCTGCCGCAGACTAATTAACGTTCGTAATGTTGTGGCGGCCACGCCTACGTCAGCATATTGATTATCGG	CAATGAACTTCTGCCGCAGACTAATTAACGTTCGTAtTcTTGTGGCGGCCACGCCTAaGTatGCATATTGATTATCGG	3.17815	3.04081	6.60433	3.56352
TTATAAAAGGTGGTTAGTCTTGTCGAGAATTAAAGTGGAATTAATCTGAATATGGAAAGTACAAGCATAGGATTTTGTT	TTATAAAAGGTGGTTAGTCTTGTCGAGAATTcAAGTGGAATTAATCgGAATATGGAAAGTAatgGCATAcGATTTTGTT	3.00283	3.25207	6.81528	3.56321
GGGCCATGGGGTGCCCCACATATGTGAGAATAACTAGTTAGCATCAATGTCGGAATGTTAATAAAAAA	GGGCCATGGGGTGCCCCACATATGTGAGAATAACTAGTTtGCATCAAaGTatGAATcTTAATAAAAAA	2.75422	2.85392	6.41709	3.56317
CCATCCAGCCGAATGACTTATGTACTATGAGGCCTCTCGTAAGATTTAAAACCAACTATGTCCAAACTTGCTTAGTAAACAATACTCCCTCCC	CCATCCAGCCGAATGACTTATcTACTAaGAGGCCTCTCGTAAGATTTAAAACCAACTATcTCCAAACTTGCTaAGatgACAATACTCCCTCCC	2.39891	2.96581	6.5284	3.56259
GCTTGAACAAGGGTGTAATGCTAAGTTTGTGAGCCGATTTAGATGACACCCATTTCGTATGGATATATTGCGGGTATGTTGCCCGTTGGCGATA	GCTTGAACAAGGGTGTAATtCTAAGTTTGTGAGCCGAgTTAGAcGAgACCCATTTCGTATGGATATATTGCGGGTAatgTGCCCGTTGGCGATA	3.88613	3.36715	6.92889	3.56173
AATGTGAGGGGCAGGCGACCGCAATGTGGAACTGCGAGGAGGGCTCGCAACCGC	AAaGTGAGGGGCAGGCGACCGCAATGTGGAACTGCGAtGAGGGCTCGCAACgGC	2.38954	2.63437	6.19572	3.56135
CAATGGATAGAGTGCTCTACTGTGCCACTACATAACACAATCGGAGATCTATGACTTCAGTGGTGCCGTGTGTGTGAGAG	CAAgcGtTAGAGTGCTCTACTGTGCCACTACATAACACAATCGGAGATCTATGACTTCAGTGaTGCCGTGTaTGTtcGAG	2.84347	3.1695	6.73046	3.56096
TGGCGCCACTCCAAGGTTTAACCTTTCTCTTTTGTACTCCGCTGGACAGCTCAAATT	TcGCGCCACTCCAAGGTTTAACCTTTCTCTTTTGTAaTCatgTGGACAGCTCAAATT	2.43624	2.86579	6.42487	3.55909
CAATGTAACATTATCGAAACCTTCGGAAAATGAAACCCCGAACCTCGAGATGGTCAATAATACCAGCCTTTCTTCTTATT	CAAgGTAACATTATCGAAACCTTCGGAAAATGAAACCCCGAACCTCGAGATGGTCAATAATAatgGCCTTTCTTCTTATT	3.43778	3.0393	6.59819	3.55889
ATCCTACTTCATGGAGCGGGCAAATCAGATTCAGAACAGATGCCTCCGAAATATTGCGGTCTCTCCCGGACAAATAAGAA	ATCCTACTTCAgcGAGCGGGCAAATCAGATTCAGAACAGAaGCCTCCGAAATATTGCGGaCTaTgCCGGACAAATtAGAA	2.8313	3.09892	6.65767	3.55874
CCCTCGACATGCTCACCCCCCACACTCCAAAAAAGATAAGAAATCCATCTCGCCTTATTTGTATTTGGAGACCCAATCTGCTGCATGCAAATCTACTTA	aCaTCGACAaGCTCACCCCCCACACTCCAAAAAAGATAAGAAATCCATCTCGCCTTATTTGTATTTGGAGACCCAATCaGCatgATGCAAATCTACgTA	3.59122	3.25378	6.81205	3.55826
GCCCTAAACACATACCCTATTAACCCCTTATATGCCGCTCTCATGACCTAAACATGCACACCCTTATAAGCCCCAAACGTA	GCCCTAAACACATACCCTATTAACCCCTTATATGCCGCTCTCAaGACCTcAACATGCACAaCCaTgTcAGCCaCAAtgGaA	2.2258	3.11278	6.671	3.55822
CTCGGTGAAATGGCGTGGCCTGTGAGTCTGCGCACATCAACGGCGTTGCCACCGTT	CTCGGTGAAATGGCGTGGaCTGTGAGTCTGCGCACATCAtgGGCGTTGCCACCGTT	2.19917	2.69855	6.25615	3.5576
CGGCACTATGTCTACACTTTATGAAACCGTACATGTGCCAGAAAATATATTTTGCTCTATTGCATACGCTTTGCACCAACGCTTTACGTTTGCGT	CGGCACTAgGTCTACACTTTcTGAAACCGTACAaGTGCCAGAAAATATATTTTGCTCTATTGCATACGCTTTGCACCAtgGCTTTAaGTaTGgGT	1.73754	3.40676	6.96358	3.55682
TGTGAACTATGGGCACACAGGACAAGTTACAGACTCGTCGCAGTTGCTGCGTCAGTAAAGGGTAGGGTTCGAG	TcTGAACTATGGGCACACAGGACAAGTTACAGACTCGTCGCAGTTGCTGCGTaAGatgAGGGTAGGGaTgGAG	2.56545	3.21275	6.7685	3.55575
CCGGAACAACATCATGTACACCGAGCATGGGCAATCTCCGAGCGACAATAAGTCGTCCAAGGCGACGG	CCGGAACAACATCAaGTACACCGAGCATcGGCAATCTCCGAGCGACAATAAtgCGTCCAAGGCGACGG	2.19086	2.94385	6.49952	3.55567
ACACAACGGAAATCCACAAGAGTACCCAAGAAATGCACACGAAGCCTGCAGGAGGACGCCGGCAAACACCGCCAGACGACTCGTG	ACACAACGGAAATCCACAAGAGTACCCAAGAAATGCACACGAAGCCTGCAGGAGGACGCCGGCAAACAtgGCCAGACGACTCGTG	2.23599	3.1088	6.66391	3.55511
AGTAGAGTGAAAGTTTTATGATAATGTAATGATTTGGAATTGGTTCTGAGAAAGATAATTGGAGATGTAGACTTCAAATCTTTTAAGAGCTGT	AGgAGAGTGAAAGTTTTATGATAATGTAATGATTTGGAATTGGTTCTGAGAAAGATAATTGGAGAaGTAGACaTCAtgTCTTTTAAGAtggGT	3.03428	3.59873	7.15362	3.55489
AAAATTCTAGAGTGAGGAGATGACGTTAGGGACACATAGGCTCGCTTTGCGTCGGTTCTCAAATGCACAGCGCTAGACAAATGCCGC	AAAATTCTAGAGTGAGGAGATGAaGTTAGGGACACATAGGCTCGCTTTGCGTCGGTTCTCAAATGCACAatGCTAGACAAAatggGC	3.5401	3.16471	6.71849	3.55379
TGAGCTTCCACGGTATTCAATGGTTCTCTGTATCATACAGCGACACAGGCGACCTCAGGGGCGAATGTTGTTCGCGTC	aGAGCTTCCACGGTATTCAAaGGTTCTCTGTATCATACAGCGACACAGGCGACCTCAGGGatGAATGTTGTTCGCGTC	3.07249	3.13997	6.69294	3.55297
ATATGCGGTCAACTATTGATCAAACCCGGGACTTAGGAA	ATATGCGGTCAACTATTGATCAtgaCCGGGACTatGGAA	3.00634	2.86441	6.41627	3.55186
CAGATTTTGCCAACACCGAGGAGTGTTTATATCATCAATATGTAGTTACGGCAGTTAACTCGGCTTCCCCAGAATTTCT	CAGATTTTGCCAACACCGAGGAGTGTTTATATCATCAATATGTAGTTACGGCAGTTcAaTCatgTTCCCCAGAATggCT	3.34288	3.35542	6.90692	3.5515
GATGCCCGAGACGTGTTATCATATCAATGCATTCTTTCAGAGATGACGGAATAACGGCGTATGCAGTTGCAGG	GATGCaCGAGACGTGTTATCATATCAAaGCATTCTTTCAGAGATtACGGAATAACatgGTATGCAGTTtCAGG	3.44828	3.18691	6.73811	3.5512
TAGGAGGTTACCGCGAAGCTAACTGCGGTCGGCTATGAAAGTAGGGTTGCCAGGAATGTACAGGGTGA	TAGGAGGTTACCGCGAAGCTAACTGCGGTCGGCTAgcAAAGTcGGGTaGCatGGAAaGTACAatGgGA	3.49885	3.1324	6.68232	3.54993
TAACCAGTAAAAGTCCAAATAGGTGAACGGAGCATACTAATATAAAGGAAATGAATATAAAAGTGATGTAGATACAAAGAAGCAGAAT	TAACCAGTAAAAGTCCAAATAGGTGAACGGAGCATACTAATATAAAGGAAATGAATATAAAAGTGATGTAatgACAAAGAAGatGgAT	4.00772	3.47084	7.02035	3.5495
AGCTAAAAATATGGCAAAAACGAGACTCTAAGAATTAGGAAGGCTAAGCAGAAGGGGGGACCAAAATCACCAGAATTCCACCAATATAGGGCATAACGT	cGCTAAAAATATtGCAAAAACGAGACTCTAAGAATTAGGAAGGCTcAGCAGAAGGGGGGACCAAAATCACCAGAATTCaACatgTATAGGGCATAACGT	2.48586	3.2618	6.81086	3.54906
GGGCTGGGCAGATCAGGGGCGGCCGGTTGGGGCGGGCCGAGGATGAATGGCGTCGGGTCGTCGGTGTGTCCGAAGGGACGACCGCGGGGGG	GGGCTGGGCAGATCAGGGGCGGCCGGTTGGGGCGGGCCGAGGAaGAATGGCGTCGGGTCGTCGGTGTGTCaGAAtGGACGACaGCatGGGG	1.87494	3.04171	6.59016	3.54845
TCGGCTAGGAGCTTCATAAACACCGCAACCGGAAAATGGATTATTTGCGGCAAG	TCGGCTAGGAGCTTCATAAACACCGCAACCGGAAAAatGATTATTaGCGGCAAG	2.79944	2.90509	6.45022	3.54514
CCAACAGCCGAGACAATAAATTCATTATTATGTTTACAGTATTTTCAATACTGCTCCTTTCAACAACATTAC	CCAACAGCCGAGACAATAAATTCATTATTcTGTTTACAGTATTTTCAATACaGCatgTTTCAACAACATaAC	3.40646	3.08499	6.62767	3.54269
GTGGAATGCCGGACTACGCTATCCGGCGGGCATGCTTCAGTTCGAGGATTTACGCTGTTGCGGTCCAGACAATCTCCACAAAGTGCC	GTGGAATGCCGGACTACGCTATCCGGCGGGCAgGCTTCAGTTCGAGGATTTACGCTGTTGCGGTCCAGAatgTCTCCACAAAGTGCC	2.44978	3.18811	6.73073	3.54261
AAGCCAGCGCTCATGGTCATTTCCGTAAGCCATTGATATGATAGTTCTTTTTGACACCCAGTTGCCAATGATGGTGACTAA	AAGCCAGCGCTCATtGTCATTTCCGTAAGCCATTGATATGATAGTTCTTTTTtACACCCAGTTatgAATGATaGTGACgAA	3.3009	2.9776	6.51982	3.54223
GGCCCTTGTAGTCTGGGACACAATGGGATGAATGGCGGTTCGGAAGGTTTTGAAACCTAA	GGCCCTTGTAGTCTGGGACACAATcGGATGAAaGGCGGTaCGatgGGTTTTGAAAtggAA	2.54183	3.06191	6.60334	3.54143
AACATAAGACTGCGACAGATAATAAAGTACGAGGAAAAACGAACAAGAAAAAGAAGCAAATCAATATGGCATTTAAGAGAAAAAAACGACCAAGAAA	AACATAAGACTGCGACAGATAATAAAGTACGAGGAAAAACGAACAAGAAAAAGAAGCAAATCAATATcGCATTTcAGAGAtgAAAACGACCAtGgAA	2.02215	3.56197	7.1022	3.54023
GCGAGCTATGCCTTGCAGCGCATCGCGGCAGCCGATCGGTCGGCTGCAGATCCATGTGTCCCCAGCTCGAACTC	GCGAGCTATGCCTTGCAGCGCATCGCGGCAGCCGATCGGTCGGCTGCAGATCCATGatgaCCCAGCTCGAAaTC	2.36886	2.89055	6.43011	3.53956
GGGTTCAAGCCCTTGCAAGCCCTGCTCCGAAATGGTTGCACGTCATCGACTCCGACCGT	GGGTTCAAGCCCTTGCAAGCtCTGCTCCGAAAgGGTTGaACaTgATCGACTCCGACgGT	2.02329	2.87618	6.41545	3.53927
GACTCCGCTGCGGATCCCGAAGCATGACCATCAACCATTGGAGGTTTCATGGGCGCACTTACCAAGAGCACTAGGCAACCAAGTG	GACTCCGCTGCGGATCCCGAAGCATcACCATCAACCATTGGAGGTTTCATGGGCGaACTTACCAAGAatgCTAGGCAACCAAGTG	3.77104	3.14505	6.68382	3.53877
TTACGCCGTCCGTCACCGGCATGGTCCATCTGTGCCGTACTCAGGCTCGACTCTACCTATCGCCGAG	TTACGCCGTCCGTCACCGGCAaGGTCCATCTGTGtCGTACTCAGGCaCGAtgCTACCTATCGCCGAG	3.31148	2.92832	6.46672	3.5384
ATGGTGAGTTTCCGCATGGCCGCTGAGGAACGTTGGTATCAGT	ATtGTGAGTTTCCGCATcGCCGaTGAtGAACGTTaGTATggGT	3.15814	2.96929	6.50706	3.53777
GCGATTTTTGCCCGCCCTTTATGAGGCCTAGGGCCCAGCACGGGACAGCAGATGGAGTACGTAGAAGAGGCGCGAT	GCGATTTTTGCCCGaCCTTTATcAGGaCTAGGGtaCAGCACGGGACAGCAGATGGAGTAtGTcGAAGAGGaGCGAT	1.64119	2.94797	6.48573	3.53776
TGCCGGCGGCAGTCTACTCGTTAATTCCGAACATTCAATGTAACTGTTCGGATTCGCCCCCCGG	aGCCGGCGGCAGTCTACTCGTTAATTCCGAACATTCAATGTcAaTGaTgGGATTCGCCatggGG	2.93705	3.04552	6.58311	3.53759
CGGCAGAAGAGGCGGTATACAATTGTTAAGGTTCTCTGCTATCAGAAGAGCATTTATAGCGTTTTCAGGGAATTTGCAGGGTGTTAAAATGG	CGGCAGAAGAGGCGGTATACAATTGTTAAGGTTCTCTGCTATCAGAAGAGCATTTATAcCGTTTTCAGGGAATTatgAGGGTGTTAAAAgGG	3.85821	3.26664	6.80339	3.53675
GAGTAATGTTTTCGTTTGGTTGTACGTCTTTTGTTCAGGTTACCCAGAAGATCAAGT	GAGTAAgGTTTTCGTTTGGTTGTACGTCTTTTGTTCAGGaTgCCCAGAAGATCAAGT	2.93433	2.9174	6.45228	3.53488
AGAAATGCGAATGGATGTTCCTTTGTGTATTGCCTCTGTGTTAAGATCACCTTTTTTACTTTATGTGG	AGAAAgGCGAATcGATcTTCCTTTGTGTATTGCCTCTGTGTTcAGATaACaTgTTTTACaTTATGgGG	3.49255	3.20992	6.74462	3.5347
CCCTTCCTCCTGTGGGAGGTATACCAGCCATGGGCCTGTTCGGCGTGATTGAGGAATTGGTTCGCTGGGGGGTGTGGC	CCCTTCCTCCTGTGGGAGGTATACCAGCCATGGGCCTGTTCGGCGTGATTGAGGAATaGGaTgaCTGGGGGGTGTGGC	3.45278	2.41583	5.94944	3.5336
GGCGTCCCCTAGTGAAATGGAAAATACAAAGGGGACAGTCGTCC	GGCGTCCCCTAGTGAAATcGAAAATAatgAGGGGAaAGatGTCC	2.34284	2.9058	6.43939	3.53359
GCAGTCGCTCGGAGCATGCTGGGGCAAGGTGTGTGTTTAAAGGGGGATGTGAAGG	GCAGTCGCTCGGAGCAcGCTGGGGCAAGGTGTGTGTTatgAGGGGGATGTtAAGG	2.10333	2.79744	6.32972	3.53228
CACAGCACACCATGTGGGTCTGAGCCAACTCCCAATGGATTTTGTAGCTT	gACAGCACACCAaGTGGGTCTtAGCCAACaCCatgTGGATTaTGTtGCTT	2.53872	2.70283	6.23488	3.53205
CAAATGTCGGATTATCTCTCTTTCCTCAGTAGTGTTGAACTGTATTTTGAAATCGCTT	CAAATGTCGGATTATCTCTCTTTCCTCAGTAGTGTTGAACatgATTTTcAAAatGgaT	4.09825	3.26405	6.79566	3.53161
GTCATATGGTGTATCTCAAGCCTTTTTAATTACTCATGGCTCTGCCATTTGTGTTTAACATGTAGGCTTCGTATT	GTCATATcGTGTATCTCAAGCCTTTTTAATTACTCATcGCTCTGCCATTTGTGaaTAAtgTGTAGGCTTCGTATT	3.30418	3.09934	6.63059	3.53125
GATCCGCACGTTCATGGAGCTGTTTCCAAAACCGGCTCAGGTGAGTACGCGACCACCGCTTCAGCCTTCTCA	GATCCGCACGTTCAaGGAGCTGTTTCCAAAACCGGCTCAGGTGAGTACGCGACCAtgGCTTCAGCCaTggCA	3.94126	3.15253	6.6826	3.53007
AGTTTTCCGCATATGCAACGACATGGGCTACGCAGCGCGGTTACGTAGTGAACGTAGAGCTACCGGCCATAACGA	AGTTTTCCGCATATtCAACGACATGGGCTACGCAGCGCGGTTACGTAcTGAACGaAGAtgTACCGGCCATtACGA	2.64665	2.86031	6.38986	3.52955
GACCTATCTGATGGGACTATGAAGCAGAAATGGTGACTGCGCGAGGACGACGGGCGC	GACCTATCTGATtGGACTATGAAGCAGAAATcGTtACTGatgGAGGACGACatGgGC	2.11882	2.90191	6.42883	3.52691
TTAGGGACGATCGACCGGGCAGGCTCCACGGGAAAGAGTAGAGCCCCCCAGTAAATGATGGCGGGGAGAGCCGACTGCGGCTT	TTAGGGACGATCGACCGGGCAGGCTCCACGGGAAAGAGTAGAGCCCCCCAGTAAcaGATGGCGGGatGAGCCGAaTGCGGgTT	2.8088	3.02602	6.55213	3.52612
TTACACGATCTCCTTAACCGCCCCCCAGAAGCAGGCTGGCAGCCCGTCCGACAATGCTCCCCTCTCACG	TTACACGATCTCCTTcACCGCaCCCCAGAAGCAGGCTGGCAGCCCGTCaGAatgTGCTCCaCTaTggCG	2.67659	3.09194	6.61786	3.52592
AAGAGCCGGAGACACACAGCTGTAAAAAACCAAGTTCAGGTCGACGGCACCGTAGAGCATGGAAGGGAGGTTTCAGTCCCCAGG	AAGAGCCGGAGACACACAGCTGTAAAAcACCAAGTTCAGGTCGACGGCACCGTAGAGCAgGGAAGGatGGTTTCAGTCCCCAGG	4.00949	3.22667	6.7519	3.52523
CAAAAAGGACAACCCTATGGGACGCACCGCAGCTCAGCAAACCCCGCCGACCCTCCCCAGAAGGGGGGC	CAAAAAGGACAACCCTATtGGACGCACCGCAGCTCAGCAAACCCCGCCGACatgaCCCAGAAGatGGGC	2.98745	3.03321	6.55738	3.52417
ATATACATTGATATCCAGGTCCATCATGCCCGACCTACTTGATCGCACGAGTTACACAACGTCTTTATATGACTAGTTGGCTCACTGCTGAC	ATATACATTGATATCCAGGTCCATCAaGCCCGACCTACTTGATCGCACGAGTTACACAACGTCTTTATATGACTAtgTGGCTCACTGCTGAC	2.8199	3.22041	6.74397	3.52356
AAGTCCGTTACCTCGAGTGAACTAAATACGCTCAGGACTGAGCCCGTGATTTACTTCCTTAGTTCATAGTCATGGGTTATCGGGGTACCCAGGGTCCAA	AAGTCCGTTACCTCGAGTGAcCTAAATACGCTCAGGACTGAGCCCGTGATTTACTTCCTTAGTTCATcGTCATcGGTTATCatGGTACaCAGGGTCCAA	1.91864	3.22929	6.75169	3.5224
CTTCGTACCCGCTCAAATCCGGATGCCTCCCCCCGGAAAGCCCACTTCACCCATCAGCCTAGAGTCTGACCCTACACCACC	CTTCGTACCCGCTCAAATCCGGATGCCTCCCCCCGGAAAGCCCACTTCACCCATCAGCCTAGAaTgTcACCCaACAtggCC	2.93698	3.10256	6.62335	3.5208
CAGGTGACCTCCACCATGATAAAAGGCGCACGCCACTGACAAGGGAAATTCCTGTCCCGGACAGACAGGCTTAGAGCCCCCACGAC	CAGGTGACCTCCACCAaGATAAAAGGCGCACGCCACTGACAAGGGAAATTCCTGTCCCGGACAGAaAGatgacGAGCaCCatgGAC	5.01824	3.08835	6.60877	3.52042
TGGCAGAGTTTGCACCTCAGTTCGAGCGGCGCGTCGTAAAAAACTATGTTCGCTGCAATC	TtGCAGAGTTTGCACCTCAGTTCGAGCGGCGCGTCGTcAAAAAtgATGTTCGCTGCAATC	2.31048	2.99981	6.51971	3.5199
AGTCAATTCAGGGTTTTTGCCGCTTTGATATGAGTTCCCTTGTCCGAGGCGTGGGTCTGTGCGGTAGTGTTC	AGTCAATTCAGGGTTTTTGCCGCTTTGATATtAGTTCCCTTGTCCGAGGCGaGGaTgTGTGCGaTAaTGgaC	2.2645	3.10127	6.61906	3.51779
CTCCCACCCAGAAGCGAATCGCCAAATGGCTCCCAGCTAGAAGGACCGGGTCCGCCCGCGCACCGGGG	CTCCCACCCAGAAGCGAATCGCCAAATtGCTCCCAGCTAtAAGGACCGGGatgaCCCGCGCAatGGGG	3.30589	3.04425	6.56137	3.51712
ATTTGTGGTTAGGGCGATTGGGGGCAGGATGGCCTTGGTTCGGATCGGGCGGGAAGACGAGGGGGCAGAGGTCGTTTGACA	ATTTGTGGTTAGGGCGATTGGGGGCAGGATGGCCTTGGTTCGGATCGGGCGGGAAGACGAGGGatgAGAGGTCGTTTGACA	4.7424	2.83827	6.3546	3.51633
ATGAGAAAATGAAGCTGTTGATAATTACGTTAAGGTATGAGCGAAGTGTTTAATATGTATTGTCCGTGGAAGTGTTGTTCTAGAGGTAGTTAT	AaGAGAAAAaGAAGCTGTTGATAATTAaGTTAAGGTAaGAGCGAAGTGTTTAATATGTATTGTCCGTGGAAGaGTatgTCTAGAGGTAGTgAT	4.59324	3.10622	6.62244	3.51622
CGTTTTTTATTTAGGAGAGTGGATGAGAGGGTTAAAGAGAGTGGGTGTAATAACTTGACGGTCAGCTATGTGATGAGGCATACAT	CGTTTTTTATTTAGGAGAGTGGATGAGAGGGTTAAAGAGAGTGGGTGTAATAACTTtACGGTCAGCTATGTGATtAGGCATACAT	2.07029	3.04269	6.55755	3.51486
TGGATTGCCTCAATCCCACTCTGATAGGGCGCCCTGTGCTGCACCGAGCAGTTTTTT	TcGATTGCCTCAATtCCACTCTGATcGGGCGaCCTGaGCatgACCGAGCAGTTTgTT	2.40706	2.85932	6.37361	3.51429
GATTAATGTATACTGGATACCCGCCGATAGAGGCCATGACAGGGCTTATCCGTGGGCCGTTGTTGCTTTACTC	GATTAAgGTATACTGGATACCCGCCGATAGAGGCCATGACAGGGCTTATCCGaGGatgGTTGTTGCTTTACTC	3.07389	3.02713	6.54105	3.51392
CTCCCGGGCCGGGCGTCGGCTCCTCTGCGGGTGATTGGCCGCGTCCTATCTCCGCCATGGGGTCGCGATGGCGGC	CTCCCGGGCCGGGCGTCGGCTCCTCTGCGGGTGATTGGCCGCGTCCTATCTCCGaCAatGaGTCGCGAgGGCGGC	1.45886	2.61109	6.12481	3.51372
AGGATAATCTCGTATAAGGTCGAAAAAAATGGCGTACGAATAGGTTCGCGTATGGGAATGACTCATCTGCGTCAAGGTTAATTCT	AGGATAATCTCGTATAAGGTCGAAAAAAAaGGCGTACGAATAGGTTCGCGTATcGGAATcACTCATCatgGTCAAGGTTAATaCT	1.87111	3.26867	6.78069	3.51202
GCTGCGCGGAAATGCAAGTGATATCCCTTAGACGATCGCGAGGTAATTCCGTTAATGGTAAGAGTAGAGCACAACATCCTTCAGCCTA	GCTGCGCGGAAATGCAAGTGATATCCCTTAGACGATCGCGAGGTAATTCCGTTAtTGGTcAGAGTAcAGCAtgACATCCTTCAGCCTA	3.35805	3.26666	6.77829	3.51163
GTTTCTATAATGATTTCGCATTTTGCAGGGCTTCATCAGTGTTGGCTGCACTGTTCGGATATTCCGAAGCC	GTTTCTATAATcATTTCGCATTTTGCAGGGCTTCATCAGTGTTGGCTGCAaTGaTgGGATATTCCGAAGCC	2.57221	3.2405	6.75156	3.51106
TTGAAGGAGATGCAGGAAGCTGAGTTTATAGAGTTAACCATTGAGTATTGTG	TTGAAGGAGATtCAGGAAGCTGAGTTTATAcAGTatgCCATTcAGTATgGaG	2.87333	3.20554	6.71653	3.511
ACTGTCACGAATATCGCGGACGGGGCCGGGCCCGACAGGTATGCGTCGACGCCGGAGACCGAGCACAAGGAGAAGCACGCGAAA	ACTGTCACGAATATCGCGGACGGGGtCGGGatCGACAGGTAgGCGTCGACGCCGGAGACCGAGaACAtGGAGAAGaACatGgAA	4.70189	3.06542	6.57603	3.51061
TCCGATGACAGTACAGCAGAATGGGCTACGTCTTTGCGGGGCAATTTGACTCGTGCGTCACTCCTAG	TCCGAaGACAGTACAGCAGAATGGGCTACGTCTTTGCGGGGCAATTaGAaTgGTGCGTCACTCCgAG	3.33053	2.94284	6.45321	3.51037
ACCAGAGGGGAGGTGTGTAGCACTCAGCACGACAGACTCCGGGACAAAACTCCCAAGTGCAATGGCAATGTGCAGACCAGGGAGGG	ACCAGAGGGGAGGTGTGTAGCACTCAGCACGACAGACTCCGGGACAAAACTCCCAAGTGCAATGGaAAatgGCAGACCAGGGAGGG	3.94847	2.93437	6.44141	3.50703
ATTAGATTTGAAAGGAGTTGTTGGACTAAAATATGGGATTAATAGTGTAGGTGTTTCCGGGAAGGATTTGTCATGACTATAAGGATAAATTAG	ATTAGATTTGAAAGGAGTTGTTGGACTAAAATATGGGATTAATAGTGTAGGTGTTTCCGGGAAGGATTTGTCATGAtgATAAGGATAAATgAG	3.52318	3.30335	6.8096	3.50625
ATAATATGCGCGAGCATAAGCAATAGCGATCTAACGCATCATAGTGTACGGTCCATGGACTTATTGAACGAACTAAGGAGCGAAC	ATAATATcCGCGAGCATAAGCAATAGCGATCTAACGCATCATAGTGTACGGTCCAatGACTTATacAAtGAACTcAGGAatGgAC	4.56824	3.52469	7.03077	3.50608
AGGACATCGGGATGTTGGGTTCCTTCGGGTTCGGATACTCCCCTGTATAAGGGGTGTTGCCCCGGTATGGTTGCTATCTCCGTCGGT	AGGACATCGGGATcTTGGGTTCCTTCGGGTTCGGATACTCCCCTGTATAAGGGGTGTTGCCCCGGTATGaTgGCTATCaCCaTgGGT	3.85157	3.41307	6.91451	3.50144
GCATGGCTTTCCCCTGGGCTCGCAATATCCTCGACGGGGGGTAAAGTCTGCT	GCATcGCTTTCCCCTGGGCTCGCAATATCCTaGAatGaGGGTAAAGTCTGCT	1.76785	2.78319	6.28347	3.50029
TAAGAAAAGTGGCTAATGATGGAGGTTTTACTGGGGATTAGATTAGATACAATGTG	TAAGAAAAGTGGCTAATGATcGAGGTTTTACTGGGGATatGATTAGATACAATGTG	3.0728	2.91488	6.41454	3.49966
CATATCATGGTTTCCTATTCGCCTCACGATAAACCGCGCTCTAGGTCTGC	CATATCATcGTTTCCTATTCGCCTCACGAaAAAtgaCGCTCaAGaTggGC	3.18949	3.00678	6.50544	3.49866
GCATCATGATGCTGACTAAAGCGGATTGTGAAGGTTTTTATGTAATGAATGTGCGTTACAGATATTG	GCATCATcAaGCTGACTAAAGCGGATTGTGAAGGTTTTTATGTAAaGAAatgGCGTTACAGATAgTG	2.11913	2.76461	6.26233	3.49772
ACCAACACCCCACAATAGGTTCTATGCCGGCTCTAAACTCCAACGCACACAGCCAGTCACCATGTGAGGTGATCCTCGTAT	ACCAACACCCCACAATAGGTTCTATcCCGGCTCTAAACTCCAACGCACACAGCCAGTCACaATaTGAGGTtAaCCatGgAT	1.79973	2.96542	6.46165	3.49623
GATCGCAGGAGTATACTCATAACTGGGATTTACGGTTATTGCCTTGGATCATCCTGAACATGGTGCGTAGGGTGAACGACTATGTTTG	GATCGCAGGAGTATACTCATAACTGGGATTTACGGTTATTGCCTTGGATCATCCTGAACAaGGTGCGaAGatgGAACGACTAaGTgTG	3.48944	3.39764	6.89323	3.49559
TAATGCCACGGATTCACCCTTTGAAAATACTCTGCGCGATGCCGCG	TAATGCCACGGATTCACCCTTTGAAAATAtgCTGCGCGATatgGCG	2.59874	3.01099	6.50614	3.49515
CCCGACCGACCGGAACTCCTCAGAACTCAATATACGCAATGCGGAAATTGACACCCAAGTTGATCGGCGAGAAAACAGGGTCTCTAAATTAGC	CCCGACCGACCGGAACTCCTCAGAACTCAATATACGCAcTGCGGAAATTGACACCCAAGTTcATCGGCGAGAAAAatGGGTCTCTcAATTAGC	3.42509	3.30819	6.80313	3.49494
GTACGCTATGCATACCTGAATAATGGTGTACTCTCAGAACGGGACCTGACATTGTCCGTGGAACTTGGTGAATTCAGTAAGTGCTAATTACCG	GTACGCTAgGCATACCTGAATAATGGTGTACTCTCAGAACGGGACCTGACATTGTCCGTGGAAaTTGGTGAAaTCAtgAAGTGCaAAaTggCG	3.39476	3.36076	6.85466	3.4939
CAGCGATGACCTCGGAGAGCAAATGTATCAACCCGATGGCAGGCTGTTCTGCTAATAATTAAGTCTAGAAGGGGGCTCGCTGGCAGTT	CAGCGAaGACCTCGGAGAGCAAATcTATCAAtCCGATGGCAGGCTGTTCTGCTAATcATTAAGTCTAGAAatGGGCTCGaTGGCAGTT	2.80849	3.15506	6.64868	3.49362
TCCTGCGATGCATTGGGGAAACATATCAGGCAGCCGTTACGAAAAGCCGCGCGATGCACG	TCCTGCGATtCATTGGGGAAACATATCAGGCAGCCGTTAaGAAtgaCCGCGCGATGCACG	3.3755	2.95073	6.44403	3.4933
TGGGTACCTTCAAAAAGTGCAGAGAAGGTCCGGGGAAGGGAGCTGGTAGCAACGCCGCGGA	TcGGTACCTTCAAAAAGTGCAGAGAAGGTCCGGGGAAGGGAGCatGacGCAACGCCGCGGA	2.17187	3.05614	6.54901	3.49288
GGTAAAACAAGCGAACACGAACTGGAACTATGG	GGTAAAACAAGCGAAatgaAACTGGAACTATcG	2.13894	2.68758	6.1792	3.49162
CCAAGAGCCCCCCATGACGGTGCACTCCCACTATCTTCCGCGTACTATCCACACCGCCGCCT	CCAAGAGCCCCCCAaGACGGTGCACTCCCACTATCTTCCGCGTAaTgTCCACAaCGatGgCT	3.95206	3.05092	6.54246	3.49154
AGGTTATGGATTACTATAGTGGGATAGGGAAATGAACTTATTGGTGATAGTGTAATGTGACGAGGTGGG	AGGTTATcGATTACTATAGTGGGATAGGGAAATGAACTTATTGGTGATAGTaTgATGTtACGAGGTGGG	2.88473	3.13438	6.62582	3.49144
CAGGTGCGGGGCCATCACGGCCCTGCATGAGGGCATCACCCGGAAGAAGCCCCACAGGCCTGCCCCTCCAGCGCGGGGAAC	CAGGTGCcGGGCCATCACGGCCCTGCAaGAGGGCATCACCCGGAAGAAGCCCCACAGGCCaGCatgTCCAGCGCGatGgAC	4.33157	3.04128	6.53057	3.48929
TTCTATGCGTCTGCCTTGTATACGACTACAGACATATGGGCTAAACTCACGGGCTTAGGAGATGTGTCGGACATGTCTTCCGC	TTCTcTGCGTCTGCCTTGTATACGACTACAGACATATcGGCTAtACTCACGGGCTTAGGAGAaGTaTgGGACATGTCTTCCGC	2.24186	2.90635	6.39545	3.4891
GAATAATATAATCCTACCATGGAATATAACACCAGCCTCAGTAGAAAGTTAAACAGAAAGAATAGATAAGAATT	GAATAATATAATCCTACCAgcGAATATAACACCAGCCTCAGTcGAAAGTTAcAaAGAtgGAATAcATAAGAATT	3.0685	3.00905	6.49811	3.48906
TGTGTGCTTGCTCATTTTGAGTTTGTGTCTGCCACATTCAGACGAAGATGCCTGTCCCAGGGCAAGGATCATACTACTA	gcTGTGCTTGCTCATTTTGAGTTTGTGTCTGCCACATTCAGACGAAGATcCCTGTCCCAGGatgAGGATCATACTACTA	3.23815	3.34947	6.83805	3.48858
GGATTGTTTTGTCTGGAGATGTTCTATTATCTGTATCTAAGTCTGTGTTTGCCAGTTGAGTATAATCCTTTTCTTT	GGATTGTTTTGTCTGGAGATcTTCTATTATCTGTtTCTAAGTCTGTcTTTGCCAGaTGAtgATAATCaTTTTCgTT	4.29982	3.25685	6.7454	3.48855
AACAGTATATCTCCAGCATAGATACAAATATTTGGAGATCAGAAAAACGCACATCTATATTCTTTTAAGCAACAATGCCAAACCACGTGGAGAGCCGAAT	ttCAGTATATCTCCAGaATAGATACAAATATTTGGAGATCAGAAAAACGCACATCTATATTCTTTTAAGCAACAAgGCCAAAatgCGTGGAGAGatGgAT	4.09031	3.67731	7.16334	3.48603
ACTAAGCGACACGAGGGATATGTGATAACCAATTCCGAGCAGGCACAATGAGATCCG	ACTcAGCGACACGAGGGATATcTGATAACCAATTCCGAGatGGCACAAaGAGATCCG	2.80742	3.02	6.50583	3.48583
CAAAGATGTGAGGGTAGGACCAACAAGCCGACTGACCCCAGGAATGGGGACAATCTAGTTCCAGCTCAGCGGC	CAAAGAccTGAGGGTAGGACCAACAAGCCGACTGACtCCAGGAATcGGGACAATCatGTTCCAGaTCAtgGGC	1.38298	3.25588	6.74132	3.48545
CTTTTCGTAACTAAAATGGTCGTCCGAATAGCGGCTAAACTGGTTACAG	CTTTTCGTAtCTAAAATGGTCGTCCGAAaAGatGCTAAACaGGTTACAG	2.80143	2.89217	6.37681	3.48464
TACCACAAGAAACCAAGCAGTATGAACATGTCATCCAGAGCTTGAGACTCGGTCGCGAGCGCAATCGGTAT	TACCACAAGAAACCAAGCAGTATGAACATcTCATCCAGAGCTTGAGACTCGGTatgGAGCGCAATatGgAT	3.84015	3.22414	6.70618	3.48204
TGGGAGAGATGGTGTGATGGTTAGAAGAGAGGACGCTGAAGAGGATTTAGTATTGATTCCTGATTTGGAGTGGAAATGTCTATCTGTCTG	TtGGAGAGATcGTGTGATcGTTAGAAGAGAGGACGCTGAAGAGGATTTAGTATTGATTCCTtATTTGGAGTGatgATGTCTATCTGTaTG	4.3812	3.51924	7.00077	3.48152
GTTCCAGGATAGAGGGGAAGTCGGAATGAGCACGCAGCAGGTCCGGAGTAAATCGGGACA	GTTCCAGGATAGAGGGGAAGTCGGAATGAGCACGCAGCAGGTatGGAGTAtATCatGgCA	4.70863	3.16622	6.64771	3.48149
ATGAGTTAATGATAGTTATGATGTTATAAAATGAATAATTATGTTTGTTGGGTATGATGGAGAAATTGAAAGA	AaGAGTTAAaGATAGTTATcATGTTATAAAcTGAATAATTATGTTTGTTGGGaATatgGGAGAAATTGAAAGA	3.63381	3.12821	6.60962	3.48141
CGATGTGGGACCGGTCTGCCTGGGAGTTCTGTTTAGGGAAGGAACTAGATAAGACAGTAGTGGGGTGCAACTTGAC	CGATcTGGGACCGGTCTGCCTGGGAGTTCTGTTTAGGGAAGGAACTtGATcAGACAGTAtgaGGGTGCAAaTgGAC	2.85581	2.9628	6.444	3.4812
CCCCCCCTTGTAGGGAGCGTGACCGCCCACCCGTACAATGCGGGGCTCTGTCGCGAAGTTTAACAGATCGAGGATAGCGTCCGGGGGTAAAGT	CCCCCCCTTGTAGGGAGCGTGACCGCCCACCCGTACAATcCGGGGCTCTGTCGCGAAGTTTcACAGATCGAGGATAtgGTCCGGGGGTAAAGT	3.10801	2.99609	6.47696	3.48087
CTCTCGATAATGGAGAATAAGAGCACTCCGGGAAGCCGATACGAGGGGTAGGC	CTCTCGATAAgcGAGAATcAGAGCACTCCGGGAAGatGATACGAGGGGTAGGC	2.46825	2.90143	6.38135	3.47992
CCTGGGCGCGTCTTTTTGTCGGTGATGGATATGG	CCTGGGCGCGTCTaTTatgaGGTtAaGGATATcG	2.29615	2.62764	6.10733	3.47969
GGGTATCGCTATAATGTTGCTCACGGGTACGCGCAGGGCGACGAGGGGTGTTCCGGATTGATAGTGGGCCAGACTTGTGTTCTGTGCCCGGCGTAAA	GGGTATCGCTATAAgGTTGCTCACGGGTACGCGCAGGGCGACGAGGGGTcTTCCGGATTGATAGTcGGCCAGACTTGTGaTgTGTGCCCGGaGTAAA	1.35111	3.5023	6.98198	3.47967
GTGATGAGGGCCAACGACCTGCGGAGGGGAGCACGCGGTAGATTTAGAAATCCGGTACTGCTAGACAGTGTGAAGCCGGCAGCAGT	GTGAaGAGGGaCAACGACCTGCGGAGGGGAGCACGCGGaAGATTTAGAAATCCGGTtCTGCTAGAaAGatgGAAGCCGGCAtggGT	3.38216	3.20245	6.68198	3.47954
ACGGTGCGAGATTCAGTCTAAGTCGAGCGGAAGCAAGATTAATGGTCACCTTCACAGGTACCGTTGACACCTCACTGCGGGACA	ACGGTGCGAGATTCAGTCTAAGTCGAGCGGAAGCAAGATTAATGGTCACCTTCAaAGGTACCGaTGAtgCCTCACaGCatGgCA	4.85142	3.43742	6.91667	3.47924
TCGTTGATTCCGCGCAATACCAGTTAGAAGTATGAGAGGCACAACACCTGGTGATGTCCGACA	TCGTTGATTCCGCGCAATACCAGTTAGAAGTATcAGAGGCACAACAtgTGGTtAaGTatGgCA	2.77468	3.15839	6.63744	3.47905
TGATGTCGCATTCTACCGGGCCAGCGGTCGATCATCGATTGGATCATCC	TcATGTCGCATTCTACCGGGCCAGCGGTaGAatgTCGATTGGATCAgCC	3.20524	2.79851	6.27605	3.47754
TGTCAGGCTACAATAGAGTGTTACGCTCGTTAAGTGGTAACTGCAATGGCTTAGAGAA	aGTCAGGCTACAATAGAGTGTTACGCTCGTTAAGTGGaAAaTGCAAaGGaTTAGAGAA	2.88418	3.05941	6.53672	3.47731
ACTCTAAGGACACGTAATGGCAGCACCATTGACGACTGCCACAAGGGCCACCAACGGAAATATACGCAACTAAAAGGATTATCGCCTGGATAAT	ACTCTAAGGACACGTAAgcGCAGCACCATTGACGACTGCCACAAGGGCCACCAACGGAAATATACGCAACTcAAAGatgTATCGCaTGGATAAT	2.68065	3.38374	6.85999	3.47625
TCTCATGGAATCCAAGGAACTCCATCGCGTATTATTTACTAGAGTGAAAGCGATTAAACGGT	TCTCATGGAATCCAAGGAACTCCATCGCGTATTATTTACTAGAGatgAAGCGAaTAAtgGGT	2.53495	3.29219	6.76836	3.47616
ACATGGGTTAGACATGCCGCTCGCATTCCAACCATTGTTAGA	ACAcGGGTTAGACAaGCCGCTaGCATgCCAACCATTGTTAGA	2.30571	2.87397	6.34986	3.47589
ACTCTATAGTGTCAAACGGATAACCGAGGAAACAGGCATGCGCCGCCTAATCAGTGAGAACCTCGAGGC	ACTCTATAGTGTCAAACGGATAACCGAGGAAACAGGCATcCGCCGCCTAATatGTcAGAAaCTatgGGC	3.05175	3.16797	6.64372	3.47575
GGATACATAGCAGAATGTCAGACAAAGAGGCAAATCCGC	GGATACATAGCAGAAaGTaAGAtgAAGAGGaAAATggGC	2.82954	2.94696	6.42261	3.47565
GGAGATTAAGATAACAGTCGCAAACCACGCCATGGATAGTCAAAAATTACCAGTGATTAT	GGAGATTAAGATAACAGTCGCAAACCACGCCAaGGATAcaCAAtgATTACCAGTGATgAT	3.42349	3.01951	6.4948	3.47529
ACAAAAACGGCCGACATGACAGCAAACACACCGGCCAGTAGCACCTCCGC	ACAAAAACGGCCGACATGACAGCAAACACACCatgCAGTAcaACaTggGC	2.49086	2.88939	6.36348	3.47409
TCCTTCTAGTTTTTTGTTACAAGGCAAAGACTTTAGTTGTTGAGGATATGTTAGGCGTGTGTTTTTGTTGTAAAGCCT	TCCTTCTAGTTTTTTGTTACAAGGCAAAGACTTTAGTTGTTGAGGATATGTTAGGCGaGTaTgTTTGTTGaAAtGgCT	2.67016	3.44828	6.92221	3.47393
GATGGGATCGTCCCGAAAGCTCCGCCTCGGTTCGGCCGCGAACCGCCATAGCCTTCCGCTTCCTTACCA	GATcGGATCGTCCCGAAAGCTCCGtCTCGGTTCGGCCGCGAACCGaCAaAGatgTCCGCTaCCaTggCA	3.26942	3.2199	6.69236	3.47246
GTAGGGGGACCGACGACTAATCCCAGTCTATCCTGGATTAACCGGGCCCCACCATGG	GTAGGGGGACCGACGACTAATCCCAGTCTATCCTGGATTAtgCGtGCCCCACCAgcG	1.81629	2.80871	6.28043	3.47173
TTTCTTCAATCTTTCCGTCTTTAGTATGGGAAGGATGTGGTGACCTTCTATTGATCTACCGCCCATGCTGAGGTCTTATTTCAGCATTCATTT	TTTCTTCAATCTTTCCGTCTTTAGTATcGGAAGGAaGTGGTGACCTTCTATTtATCTACCGCCCAaGCTGAGGTCaTgTTTCAGCATTCAgTT	3.60863	3.3226	6.79407	3.47146
CGGGGCCATACACAGGTGAACAATGAGGTGATGTGGTTGATACGAG	CGGGGCCATACACAGGTGtACAATGAGGatgTGTGGTaGATACGAG	3.46425	2.84615	6.31687	3.47072
CAGTAATACTAGAGATGTCCCCAGTGTCGTGCACTCGGGACT	CAGTAATACTcGAGAgGTCCCaAGatgCGTGCAaTCatGgCT	2.44284	2.90228	6.3727	3.47042
GGGTACAGGCAATGAGAGGAGTGCTTGGCTGAGAAGGTGTGGCACATAGAAGAGTAATGTAATGTCCCCCAATGGGATTGAGCTGATCG	GGGTACAGGCAATcAGAGGAGTGCTTGGCTGAGAAGGTGTGGCACATAGAAGAGTAATGTAtTGTCCCaCAATGGGcTTGAGCTtATCG	3.14296	3.24881	6.71816	3.46936
ATAGGATGAACATTGATATCTGGGAACAGCATCCGGAGCCCGTCCCAAGTAAATCGTATGTCCAACTTCCGTGGTGTTGCCA	ATAGGAaGAACATTGATATCTGGGAACAGCATCCGGAGCtCGTCCCAAGTcAATCGTATGTaCAAtgTCCGTGGTGaTGgCA	3.43876	3.52114	6.99045	3.46931
AGGAAGACCGTGTAGGGTGAGGAAAGAGGGCCCACAGCCCGACTTCGGGAATACAATGAACACCCGACCACGGTCTCAGGA	AGGAAGACCGTGTAGGGTGAGGAAAGAGGGCCCACAGCCCGACTTCGGGAATACAAgGAAaACatGACCACGGTCTCAGGA	3.53252	3.17409	6.64253	3.46844
AGCGGGTCATACAATGTCTCGCCTGGTTCCATGCCCATACCCGGTAATGGCTTTGTAGTAATTA	AGCGGGTCATACAAaGTCTCGtCTGGTTCCAgGCCCATACCCGGTAATGaCTTTGaAGTtAgTA	2.48543	2.95155	6.4196	3.46805
ATGCATCAGCCTCTACAATAAGATGTTGGAGATTTGCTCCCATCAGTTCTTGTCCGTCTCTTTCGCCTACCAGATTAGGAAGAT	tTGCATCAGCCTCTACAATAAGATcTTGGAGATTTGCTCCCATCAGTTCTTGTCCGTCTCTTaaGCaTgCCAGATaAGGAAGAT	2.97845	3.29903	6.76698	3.46794
TGGCGCCGTCTTCTTGTCTATTATCTCATGTGTCCACGCTCTTCCTTTTTCGCGCACCTGCCGTGGCCCGACTATTTCTCACGAGTCGACTCCT	aGGCGCCGTCTTCTTGTCTATTATCTCAaGTGTCCACGCTCTTCCTTTTTCGCGCACCTGCCGTGGaCCGACTATTatgCACGAGaCGAtggCT	2.94769	3.34712	6.81487	3.46775
TGGCCAGCGTGGCGAGTAAGTCCGGGGCACTGGATCGCC	TctaCAGCGTGGCGAGTAAGTatGaGGCACaGGATgGCC	2.55156	2.88852	6.35509	3.46656
AAAAATAACCGCGGCAGCCATAAGGCGCCTGAGTGCTCTACTATTCGGAGGTAAGATGGCTCCTGCTGATAGTCCGTAACTCCAACGCAC	AAAAATAACCGCGGCAGCCATAAGGCGCCTGAGTGCTCTACTATTCGGAGGTAAGAaGGCTCCTGCTtAaAGatgGTAACTaCAAtGgAC	2.97743	3.24681	6.71219	3.46538
GAGACGTACCCCAGATGCGTTTTACCCGGTTAGCGAGGCCAGAATCGCGGTTCCTTGGAATGGTGCGGC	GAGACGTACCCCAGAaGCGTTTTACCCGGTTAGCGAGGCCAGAATCGCGGTatgTTGGAAaGGatgGGC	3.6746	2.95983	6.42412	3.46428
CTGTGAGCGGCTTGAAATGTCTTACCCAATTCGTATAGCACAGTGGTTGCGCCCGTATTGTCAATAACC	CTGTGAGCGGCTTGAAATGTCTTACCCAATTCGTATAGCACAGTGGTTGCGatgGTATTGaCAATggCC	2.81574	3.29526	6.75949	3.46423
AAGCCGGACCCAGATATGCGTGTCCGGCGACGGCGGTGGCAGGGCGGAGTGTCGACAGGCACGC	AAGCCGGACCCAGATAaGCGTGTCCGGCGACGGCGGTGGCAGGGCGatGTGTCGACAGGCACGC	1.66823	2.99545	6.45935	3.4639
GTACGCTTCCTTTATCCCCATTGGGCCGACACACAGTAAGACCTCATGATTACCACCTTACTTTCTCTCTTTAATGCTTCGGGCCAGTATTCAAAAACTA	aTAaGCTTaCTTTATCCCCATTGGGtCGACACACAGTAAGACCTCAaGATTACCACCTTACTTTCTCTCTTTAATGCTTaGGatgAGTATTCAAAAACTA	3.07836	3.47324	6.93704	3.4638
TGGGACGCCCGCCCGGTGCTGTTTACATGTTGCGTGTTAAGGACTTCACTTCGGGGAATGTCGTTGTCCCCACCGCACTTTTATCGCTCAACCCCTCTA	gGtGACGCCCGCCCGGTGCTGTTTACATGTTGCGTGTTAAGGACTTCACTTCGGGGAATGTCGTTGTCCCCACCGCACaTTatgCGCTCAACtCtTCTA	3.97745	3.31444	6.77762	3.46318
CGAGAGACATGTGATCGTAGAAGTAGTTGATACAACGGCCAGAACCGCCGATGCGGGGTGTGATACCTTATTATGTGT	CGAGAGACATcTGATCGTAGAAGTcGTTGATACAACGGaCAGAACCGCCGATcCGGGGTGatgTACCTTATcATGgGT	2.1067	3.38978	6.85246	3.46267
GCCGCTAAGATATGGACACATGAGGCCCAGGATGTTGATAGAGTGATGAGACAGCTAGGACAAGCTTCTACGCGGTCATGTACCTTCTAT	GCCGCTAAGATAaGGACACAaGAGGCCCAGGAaGTTGATAGAGTGATGAGACAGCTAGGACAAGCTTCTACGatGTCAaGTACCaTggAT	2.76797	3.36624	6.8288	3.46256
AGACGAAGCGGGATAGACGTCACGCCCATTATGAAGTCCTCTGCACTGTAACGGACGCCACCCCTTTCCCCCTCCCTCCATAGCTCGGAATGCGCACGTG	AtAaGAAGCGGGATAGACGTCACGCCCATTAgGAAGTCCTCTGCACTGTAACGGACGCCACCCCTTTCCCCCTCCCTCCATAatgCGGAATGCGCACGTG	2.45692	3.29579	6.75539	3.4596
TACATAATATGCTATCTTTTTATTCTGTTAGTATACCCCACAGCTGAATAATGCTTTTATTTTT	TACATAATAcGCTATCTTTTTATTCTGTTtcTATACCCCACAGaTGAtgAATGCTaTTATTgTT	3.23523	3.08971	6.54908	3.45936
GATTGGGTGTGGCTTCAAAATGAATGACAAGTGTATTTAAGAGAAAATTTACCTGAGTCAGAGATGGTCATCTCCA	GATTGGGTGTGGCTTCAAAAaGAAaGACAAGTGTATTTAAGAGAAAATTTACCTGAGTatGAGATGGTCATCTCCA	2.81789	3.17807	6.63729	3.45922
GGTCCATCATCCGTTACGCTCATCTATGAAGGATACCTCAAGGATCGTTTCGAGTCACTGTTGCATTCGACATTTGAATACCATGTAGTTTATCAC	GtTCCATCATCCGTTACGCTCATCTAaGAAGGATACCTCAAGGATCGTTTCGAGTCACTGTTGCATTCGACATTaGAAatgCATGTAGTTTATCAC	3.36048	3.53872	6.99717	3.45845
GATTATACAGAAGGTATTAGATGGATTTGTCTAGGTTAGGAGATAAGAGAATATTGAGAGATGT	GATTATACAGAAGGTATTAGAgGGATTTGTCTcGGTTAGGAGAaAAatGAATATTGAGAtggGT	2.41432	3.20965	6.66783	3.45818
GGATCCACTATGCGACTGCGGGGGGCACTGTATCGGGTTAAGGTTC	GGATCCACTATGCGACTGCGGGGGGaACatgATCGGGaTAAtGgTC	2.62353	2.79166	6.2491	3.45743
AGAAACCACGGACGGAATGTCAGATCCGGCGCAGGCTAGAACCCGCGACACAAGCTAGGT	AGAAACCACGGACGGAATGTCAGATCCGGCGCAGGCTAcAACatGCGACACAAGaTgGGT	4.36307	3.134	6.59117	3.45717
CTCTCCACACAAGACAAGTAACAACATGTGTGGCGGATCATGTGCGTTGGTCCCCTTTA	CTCTCCACACAAGACAAGTAACAACATcTGTGGCGGATaATaTGCGTTGGTCtCCTgTA	2.1006	2.90235	6.35914	3.45679
TAATGTTTCCCCTCCCTCGGGGTACTACTAAAAACGTTTTGTTGACGTTAC	TAAaGTTTCCtCTCCCTCGGGGTACTACTAAAAAtGTTTTGTaGACGTgAC	3.98024	2.92083	6.37745	3.45662
ATCGGTATGCGTAAGAATTGCCCTAAGCACCGGTATTAGGGCACAGGATGCGACCATCTATCCTGCAATACTCAC	ATCGGTATtCGTAAGAATTGCCCTAAGCACCGGTATTAGGGCACAGGATcCGACaATaTgTCCTGCAATAtTCAC	3.07693	3.23016	6.68621	3.45605
TAAGATATACCGCCATGCTATCGTTCTTCGGTATACCTAAAGGGATACAAACTATCGTCCAGC	TAAGATATACCGCCAaGCTATCGTTCTTCGGTATACCTAAAcGGAatgAAACTATCGTCCAGC	2.48192	2.94594	6.40093	3.45498
GTCACGGAGTCCTGTTCATGGGTGGTCTAGCCTCAATTCTATTATTTTGTCTCGTCTTTTGGGGGT	GTCACGGAGTCCTGTTCATtGGTGGTCTAGCCTCAATTCTATTATaTTaTgTCGTCTaTTatGGGT	3.79489	3.17704	6.63202	3.45498
TACCGCCATGATACTAGGAACCCACCCGGGCTATCCGCGTATTCCCTGCAATTCAAATCCCCTCTAAATTTGTACATG	TACCGCCAaGATACTAGGAACCCACCCGGGCTATCCGCGTATTCCCTGCAATTCAAAaCCatgCTAAATaTGTACATG	3.08268	3.11942	6.57069	3.45127
CCATGGCGATAGATAATAGATTGTATGTGACTTGATATTGGCTCGTGATAATACT	CCATGGCGATAGATAATAGATTGTcTGTGACTTGATAaTGaCTCGTGATAATACT	3.04946	3.13114	6.58089	3.44975
AACAATGAGCGAAGTAGAACCATCAGAACTCAAGGCAATCTTCCG	AACAAaGAGCGAAGTAGAACCATCAGAAtgCAAGGCAATaTggCG	2.99718	2.99519	6.44477	3.44958
GGGGATAGTCTTAGTGCAATGATGGGTAACAAGTGTTCGGCTGAATGAAAAAGACAGGAGAA	GGGGATAGTCTTAGTGCAATcATGGGTAtCAAGTGTTCGGCaGAATGAAAAAGACAatgGAA	4.09185	3.32174	6.77104	3.4493
AATGGCGCCTGTATTCTGGAAAACATTACGCGCTTTCGTAGAACCTAAAGTAAGCGGGAGCC	AAaGGCGtCTGTATTCTGGAAAACATTACGCGCTTTCGTAGAACaTgAAGTcAGCGGGAGCC	3.05654	2.98889	6.43548	3.44659
GATTAAAGACAAAATCATAAAAATCTCAGACCAATAAAATCCGGAGAAGCTGACACAATATGGCCTAAAGTTATAGTAAATTTTA	GATTAAAGACAAAATCATAAAAATCTCAGACCAATAAAATCCGGAGAAGCTGACACAATATcGCaTAAtGTTATccaAAATggTA	3.82578	3.51229	6.95823	3.44594
TGCACAAAAAGGAATCGCCTATAAGTTCAATTAATGATTAAACAAAAAAAAAACGATGAGCATCATTGACTGCTTACGATGACTGAAAACAGA	TcCACAAAAAGGAATCGCCTATAAGTTCAATTAATGATTcAACAAAAAAAAAACGAgGAGCATaATTcACTGaTTAtGATGACTGAAAACAGA	4.40999	3.47864	6.92413	3.44549
TACAATGTCCGACATTATTTCCTAAAGTTACTGTGACTTCGTCGAGTACACTTCTCTCGGGCTTCGCT	TACAAgcTCCGACATTATTTCCTAAAGTTACTGTGACTTCGTCGAGTACAaTgCTCTCGGGCaTgGCT	5.36953	3.40882	6.85413	3.44531
CGAAATGGCAGCCTTCGTATCTAGGACCTACAGTAACTCATGAGAGTCAAGAAGAACGCTGAGAGG	CGAAATcGCAGCCTTCGTATCTAGGACCTACAGTcACTCATGAGAGTCAtGAAGAACGCTatGgGG	3.54719	3.26163	6.70601	3.44438
GGGTCATGCTAAATCGTGTAACTGCCGATATAGGTGGCGCACAAGGGCGAGACTCCTCGGTTATTCCCG	GGGTCATcCTAAATCGTGTAACTGCCGATATAGGTGGCGCACAAGGGCGAGAtgCCTCGGaTAaTggCG	3.7128	3.38351	6.82721	3.4437
ATAATGAAGGTTACGCTTTGATCTAAATCTTAGCGAGTTACAGTGTATGTGTCGTAGGGTTCAGGATCGGCGAGGTTCTCTTAACGGCTAATTATTGGTT	AaAcTGAAGGTTACGCTTTGATCTAAATCTTAGCGAGTTACAGTGTATcTGTCGTAGGGTTCAGGATCGGCGAGGTTCTaTTAtgGGCTAAaTAaTGGaT	4.76776	3.5422	6.98537	3.44318
CCATACCCGCCAACCCCTCCGTCTCCCGAAGTTGATCGGCGTGATGTTCTCGCAGGTCCCCACCGATTCCAGCACGGGAGTGGACCTTGA	CCATACCCGtCAACCCCTCCGTCTCCCGAAGTTGATCGGCGTGAaGTTCTCGCAGGTCCCCACCGATTCaAGatgGGGAGTGGACCTTGA	2.98101	2.89046	6.33278	3.44232
GCTTCCGTGTACTTTTCCTCATACGATCGATTTGAGTTACGTAAGTTATATGCCTAGATAAAAACACGCGCAGGGAGATGGAACGGAAATGGCGTT	GCTTCCGTGTACTTTTCCTCATACGATCGATTTGAGTTACGTcAGTTATcTGCCTAGATAAAAACAaGCGCAGGGAGAatGAACGGAAAcaGgGTT	3.60207	3.39694	6.83909	3.44215
AGCCCAAAACTCATATCGGAAAATGAGTAGCAGGACAATGGAACAATAAGCTCGCGTGGTG	AGCCCAAAACTCATATCGGAAAAaGAGTAGCAGGACAATGGAAatgTcAGCTaGCaTGGaG	4.70962	3.12978	6.57063	3.44085
ACTATGGGTATGTCACCGAATCCAATTCCTC	ACTATcGGTAaGTatgaGAATCCAATTCgTC	2.28865	2.76438	6.20355	3.43917
AGACGCTAACCTTTCACTCTATCATCGCTTGAATACACACATAACCATGCCCCAGAAGATATCAGTTCACCTTC	AGACGCTAACCTTTCACTCTATCATCGCTTGAATACACACATcACCAgGCCCCAGAAtgTATCAGTTCACCgTC	2.55008	3.11538	6.55298	3.43759
CAAAGCGTGGCAGTGCACTATGATGGACCTATCCAGTCAATTTCTGCCCTGAGCGGGGCGAAACGCGGCGT	CAAAGCGTGGCAGTGCACTAcGATGGACCTATCCAGTCAATTTCTGCCCTGAGatGGGCGAAACGatGgGT	3.92601	3.10041	6.53667	3.43625
TTGGACAAGGGCCAGAGATAGTAAGTTTGACTTCATGTACGGCGATGTGGAAAATGCATACATACT	TTGGACAAGGGCCAGAGATAGTAAGTTTGACTTCATcTACGGCGAaGTatgAAATGCATACATACT	3.02354	3.08785	6.5237	3.43585
AATAAAACCTACTAGACAGCAGGCACTCATCTTGCCGGGATGATATCGTATATTGCGGTGGGCAAAGCTGTATCGCGCGCTAACGGAAC	AATAAAACCTACTAGACAGCAGGCACTCATCTTGCCGGGAcGATATCGTATATTGCGGTGGGCAAAGCaGTATgGCGCGCaAAatGAAC	3.31934	3.28856	6.72391	3.43535
TAGATCCCGGGGGACCGCCAGGAGCACTGCGCCGTGGGGGTTTTGGTATGTTAATTGGGGGGATGAACGAGGGCGGCTCAGGTCGCGGGGTAGA	TAGATCCCGGGGGACCGCCAGGAGCACTGCGCCGTGGGGGTTTTGGTAaGTTAATTGGGGGGATcAACGAGGGaGGaTgAGGTCGCGGGGTAcA	1	3.19542	6.62964	3.43422
ACGAACATGTGTCTCATACGACTTAAGTCACGGGG	ACGAACAaGTGTCTaATAtGACTTcAGTCAtGGGG	2.58875	3.01017	6.44364	3.43347
CTGTGATGATAACGAAATGCGTCACACGCAGAAATACCTAACAA	CTGTGATGATAACGAAATcCGTCACAatgAGAAATACCTtACAA	3.03123	2.90743	6.34027	3.43285
TAGCGGGAGGCGAACAGGACAGGGGGGGGTTTGTGCGCTGAAGGATGTCGGTGGACGGGAGACGCCAGCCGATAGCTGGAATTCTGTG	TAGCGGGAGGCGAACAGGACAGGGGGGGGTTTGTGCGCTGAAGGATcTCGGTGGACGGGAGACGCCAGCCatgAGCTGGAATTCTGTG	3.92493	3.17735	6.61015	3.4328
AATTCATATAATTGATCGATATAGGAAGACAAGTGGACTAAAAATGCAAACACATTTCACAGAGATATGA	AATTCATATAATTGATCGATATAGGAAGACAAGTGGACTAAAAATGCAAACAatgTTCACAGAGATggGA	3.20304	3.46248	6.89449	3.43201
GATCCTCCGACCGCCTGGTCCTTTAGCCTGTCGCCACAGCGGTCCCCGGAAATGTCGCCTTGAAGAGATAAATGCCATATCAGCGCCT	GATCCTCCGACCGCCTcGTCCTTTAGCCTGTCGCCACAGCGGTCCCCGGAAATGTCGCCTTGAAGAGATAAtgGCCATAaCAatGgCT	3.02957	3.39259	6.82436	3.43177
GGGATGGGTTTGAATGATGCGTGGAAGAAGGT	GGGAaGGGTTTGAAatgaGCGTGGAAGAAGGT	2.90596	2.66069	6.0923	3.43162
CCACCAATAAGTACATAGCGGTGAGACTCTCGTGATGCCTCCCAAAGCATGCGAAGGACAGG	CCACCAATcAGTACATAGCGGTGAGACTCTCGTtAgGCCTCaCAAtGCATGCGAAGatggGG	2.20931	3.01473	6.4454	3.43068
ACGGATGGTAATAATAGTCGCACTCAAATAAGAGACCATGAATAAGCACTCACTTACCCCTTTATGAATGCAATACAAAAAGTAA	ACGGATGGTAATAATAGTCGCACTCAAATAAGAGACCATcAATAAGCACTCACTTACCCCTTTAaGAATGCAATACAAAAtGgAt	3.09301	3.5243	6.95438	3.43008
GTTAGGGGTGATGTTTTCCAAAGAGATATGTTTTGATTTGAGCTTCGTTT	GTTAGGGGTGAcGTTTTCCAAAGAGATATGTTaTGATTTtAGCTTCGgTT	2.88995	2.96854	6.39488	3.42634
GGACCATCGTCAGGTATGACTGATCTACTGACGCCCCAGATTCTCA	GGACCATCGTCAGGTATGACTGATCaACatgCGCCaCAGATTCTCA	3.14569	2.93842	6.364	3.42557
GATGGATTATGGAAGTGAATACTTGTAACCATGATAAGCCGTGTAGACGGGATTAAAGGGAGTAGGGCGTGGTGAGAGAGACTTC	GtTGGATTATGGAAGTGAATACTTGTAAtCAaGATAAGCCGTGTAGACGGGATTAAAcGGAGTAGGGatgGGTGAGAGAGACgTC	3.41539	3.34013	6.76277	3.42264
GGTCCTGAGCCACCTCTCCAGGGTATACCTGCAAGTTGAACCCGTCATGTCGGGCAACAGGAAGTGGC	GGTCCTGAGCCACCTCTCCAGGGTATACCTGCAAGTTGAACCCGTCAaGTatGGCAACAGGAAGTGGC	2.92476	2.96948	6.3917	3.42221
CCTCGCAAATCTTATTCTGCGGATCTGTCTTCATCCGGTGGGATACTTGGACTCCGGGCCAACTAGATATGGCACCTGTACTCGGTGTTGTTGGTGG	tCTCGCAAATCTTATTCTGCGGATCTGTCTTCATCCGGTGGGATACTTGGACTCCGGGCCAACTAGATATGGCACCaGTAtgCGGTGTaGTatGgGG	1.29176	3.50934	6.93081	3.42147
GTAATGAGACAAGATTATAGAGGGGTCCAAACTGTGGTGGTTCGCTGCGGATGCTAAAGGAGTAATGGACCGATAGA	GTAATcAGACAAGATTATAGAGGGGTCCAAACTGTGGTGGTTCGCTGCGGATGCTAAAGatGTcAaGGACCGATAGA	3.17427	3.17694	6.59835	3.42142
CTTTGTGATGGGGGGGCTGACCGGGTTCGGGCGTTTCTCGTCTGTCAGCTGGTTCGCACGCTTCTCTGGGGTCTTGTTCTTTCTGC	CTTTGTGATGGGGGGGCTGACCGGGTTCGGGCGTTTCTCGTCTGTCAGCTGGTTCGCACGCTTCTaTGatGTCTTGTTCTTTCgGC	2.28132	3.14361	6.56458	3.42098
AGCCGATGAGGTGAGGCATGTAATTCTCGTGGCCAAGGTCTGCTCTAATGCGGGAACAAGGGTTAGAATGGTGAAGTAATGTTTC	AGCCGAgGAGGTGAGGCAgGTAATTCTCGTGGCCAAGGTCTGCTCTAAcGCGGGAACAAGGGTTAGAATGGTGAAGTAAaGTgTC	1.96644	3.13778	6.55858	3.42079
GGACTCTCCATGTGTGAGGGTCGGCAAATGGACGCAATGCTAGGTTACACGGCAGGAGGCAA	GGACTCTCCAaGTGTGAGGGTCGGCAAAaGGACGCAAgGCTAGGaTgCACGtCAGGAtGgAA	2.53894	2.99123	6.41146	3.42024
ATGAGGGGAGAGCAGTAGGGCGTCGGGCTGGCCGGGGGGGATCGCGGTGCTTGGCGGCCATGGGGAGGCGGATACGCGGGCGCGTGCC	AgGAGGGGAGAGCAGTAGGGCGTCGGGCTGGaCGGGGGGGATCGCGGTGCTTGGCGGCCcaGGGGAGGCGatgACGCGGGCGaGTGCC	9	2.87643	6.29491	3.41847
TGAAAATGTCATCGCGCTTTGATCGTCGCCAAAAGACATCGAAAGTGCTAGCTTAGTAGCCGACACCCGTCGCAA	TcAAAATGTCATCGCGCTTTGATCGTCGCCAAAAGACATCGAAAGTGCTcGCTTAGTAtgCGACACaCGatGgAA	4.24091	3.31468	6.7326	3.41792
GCCCGATGCCTCGGTTTGCTGGGTGGAATTCTCCTGGGCCCGTGTGTGCTCCTTGCGGGCGCGCGGGTCTTTCTCT	GtCCGATGCCTCGGTTTGCTGGGTGGAATTCTCCTGGGaCCGTGTGTGCTCCTTGaGGatGCGCGGGaCTaTggCT	3.24077	3.18038	6.59829	3.41791
AAGGGTGCGAGGATAGAAGCGGAAGGAGACAGAGCTGGCTCTGGAGTCCGTCAGGCGGCACCGGGATGGAGCTTGGGATCGGGAGGGGGT	AAGGGTGCGAGGATAGAAGCGGAAGGAGACAGAGCTGGCTCTGGAGTCCGTCAGGCGGCACCGGGATGGAGCaTGGGATCGaGAatGGGT	2.68163	2.93827	6.35476	3.41649
CCGGGCTCACGCTTCGATGACGTCGTATTCTGTTCTTACCAATTAGGGTGCATATACCTTCATGAACTCAGCGTAATGGTAC	CCGGGCTCACGCTTCGATcACGTCGTATTCTGTTCTTACCAATTAGGGTGCATATACCTTCATGAtgTCAGCGaAAatGgAC	3.14146	3.49435	6.90855	3.4142
TGTTTTGGTCTCTTCCGCTGCGTGTTGCTCACGCTATTCCCTGCTGCTGCATAATGGCACGCTA	aGTTTTGGTCTCTTCCGCTGCGTGTTGCTCACGCTATTCCCTGaTGaTGCATAATaGCAtGCaA	3.1163	3.19648	6.61047	3.41399
TTATGTCGCCGTTGTACTTTTTGTTATCGGTTCTTACGTCTAATTGTCTCGTATAAGTAATGCTTTTTGCGTAGAGCATCTTGGCATAGTTA	TTAcGTCGCCGTTGTACTTTTTGTTATCGGTTCTTACGTCTAATTGTCTCGTATAAGTAATGCTTTTTGCGaAGAtgATCTTcGCAatGgTA	3.73731	3.4644	6.87838	3.41398
GGGTGTATACCGGCATGAGCGGATGTCGGAGGCATGAGAATAGCATTCGGCAGTG	GGGTGTATACCGGCATGAGCGGAaGTCGGAGGCAaGAatgTtGCATTCGGCAGTG	3.83995	3.00847	6.42183	3.41337
TGGGTGGCTCTAATATGAAGTGATGATTGTGGGAG	TcGGTGGCTCTAATATGAtGaGATtAaTGatGGAG	3.22483	2.90098	6.31404	3.41306
TAGAGACGTCGCTTTGATGGGCCGCAAGCGGGCACGCGCATGCAAACAAGGAGGTACACGCGCCGAGCAGGCTAGCTTCGGAAG	TAGAGACGTCGCTTTGATcGGtCGCAAGCGGGCACGCGCATGCAAACAAGGAGGTACACGCGCaGAatgGGCTAcaTTatGgAG	3.79175	3.43463	6.84739	3.41276
GTCACCGTCGAGGACGGGGGCGCCCGCAATGCGAGGAGACGGCGATATAGCAGGTATCCAGTGCCCTGGCTGAGAGACGCCT	GTCACCGTCGAGGACGGGGGCGaCCGCAAgGCGAGGAGACGGCGATATAGCAGGTATCCAGaGCatgGGCTtAGAGAtGgCT	2.8305	3.22848	6.64109	3.41261
AACGGAATTTTTAACTTATAATAATGACTTGTACATTATGGCGATCGTGTG	AACGGAATTTTTAACTTATcATcAgGACTTGTAatgTATcGCGATCGTGTG	2.77525	2.90695	6.31686	3.40991
GGGGGTTCTGCTCGACATGGTGTTTCTAAGGTATGTGC	GtGGGTTCTGCTCGACAaGGatgTTCTcAGGTATGgGC	3.13563	2.93093	6.33997	3.40904
CCAATGCCGTCTATAGATTCCCCGACCAGTCTCACTTCCGCCTCCCTCACCAACCTCCACACCCCGCGCCTCACCAGGCCCGCCCGCTCCCGTTATGTCA	taAATGCCGTCTcTAGATTCCCCGACCAGTCTCACTTCCGCCTCCCTCACCAACCTCCACACCCCGCGCCTCACCAGGCaCGatgGCTCCCGTTATGgCA	4.04148	3.20181	6.61054	3.40873
CAACGTTAGGAATAGAACTACAATGGAAGAGAACCGAATAAAAATCATAGA	tAACGTTAGGAATAGAACTACAcaGGAAGAGAAatGAATAAAAATCATAGA	2.96131	3.12284	6.53142	3.40858
GGTATGCAACGCGGCGATGGACTCCTACCGACGCCAGCCTGGGCTCCTTCGGCAAGAA	GGTATGCAACGCGGCGATcGACTCCTACCGACGCCAGaCTatGCTCCTTCGGCAAGAA	4.32917	2.91905	6.32699	3.40793
GAATGCCCGACTACAACTCGCTCGGAGGGGCTCTGTTAGAAAAGAGGGTACCGAACTACTTACAGGACATTACGATCTGACATA	GAAgGCCCGACTACAACTCGCTCGGAGGGGCTCTGTTAGAAAAGAGGGTACCGAACTACTTACAGGAtgTTACGATCTGACATA	3.12139	3.31373	6.72146	3.40774
GACAGTACTTTCATTGCATAAGAGGGATATGGACGTGCAAGCACTTAATAAATGCAACATGACCCGCAATTT	GACAGTACTTTCATTGCATAAGAGGGATATcGACGTGCAAGCACTTcATcAATGatgCATGACCCGCAAgTT	2.94223	3.03036	6.43758	3.40722
CACATCCCAAACATGCGCCTGAATTGCCTTCACGCAATATATTGTCGAACCGCTGGCTAATCTGGATTCCTGTTTGTGACGCTCACCGCTATATGAATGA	atCATCCCAAcCAgGCGCCTGAATTGCCTTCACGCAATATATTGTCGAACCGCTGGCTAATCTGGATTCCTGTTTGTtAaGCatgCCGCTATATGAAgGA	2.351	3.17495	6.58178	3.40683
TTCTACCCATATAACACTCCCTATACCCCAACATGTCGCCACTACTATACC	TTCTACCCATATAACACTCCCTATACCCCAACAatgCGCCACTACTATACC	2.05548	2.82917	6.23558	3.40641
GCCCTTCTCCCTCTGTATCGTCCCGTATCTCCATGTTCGGCGATCTCCTTCGACCGCCCCGAAGAAAGCGCAACC	GCCCTTCTCCCTCTGTATCGTCCCGTATCTCCATtTTCGGCGATCTCaTTCGACaGCatgGAAGAAAGCGCAACC	3.82144	3.15362	6.55993	3.40631
TTCCTGGCGAGAGCTCATGGGGGGGAGTATAGCGGGCCTGGTAGCTCGGT	TTCCTGGCGAGAGtTCATcGGGGGGAGTAaAGatGaCCTGGaAGaTgGGT	3.08796	2.9109	6.31711	3.40621
CCCAATATGAAAGTTAAACCCCTAGAGTCGAAAA	CCCAATAgGAAAGaTAAtgaCCTAcAGTCGAAAA	3.16111	2.82563	6.23181	3.40619
GGATAGTTTCAGCCTACGAAGACCTGCAGGAAGCTGAATATCCTGGGGCTCGTTGTAGCACTCCAATGTCAAAACATGTCGGCCCAGGGCACCCTCG	GGATAGTTTCAGCCTACGAAGACCTGCAGGAAGCTGAATATCCTGGGGCTCGTTGTAGCACTCCAAcGTCAAAACAaGTatGCCCAGGGCACCCTCG	1.17971	3.365	6.77008	3.40508
GAAAGATACTATGGATATTGCGCTGAATAAATTGTAATGTAATCAAGATAAAATTATTTCACTAAACG	GAAAGATACTATcGATATTGCGCTGAATAAATTGTAATcTAATCAAGATAAtgTTATTTaACatggCG	4.5143	3.37935	6.78329	3.40394
CGTTCCAGCATTCATCCATAACGGTGACTAACTTTATGGCGACACATAACGCTTCCGCGGAGAGACCGCAAC	CGTTCCAGCATTCATCCATAACGGTGACTAACTTTATGGCGACACATAACGaTTatGCGGAGAGACatggAC	3.00223	3.29902	6.70249	3.40347
CCAAGTTCGCCGTGTATATCCCACCTGCGGTTGCGGACGGACCTTACTACTCCGGCTCTTTTAGCCATGGTGAATTTAGGTCGGGCATTTG	CCAAGTTCGCCGTGTATATCCCACCTGCGGTTGCGGACGGACCTTACTACTCCGGCTCTTTTcGCCATGGaGAATgacGGTCGGGCATaTG	3.30622	3.09131	6.49473	3.40343
AAATGCAAAGAAAAATCCGACTTAGTTTGCTAT	AAATGCAAAGAAAAAatgGACTTAGTTatggAT	3.15167	2.88722	6.28968	3.40245
GCATGGCAAGGAGGAACGAAAACTGGCCTCGAGAGGTGGGATAGATCAACGGTGAAGCTGCCGTGACCGAAGGAGAAATCTCATTCTTTC	GCATcGCAAGGAGGAACGAAAACTGGCCTCGAGAGGTGGGATAGATCAACGGTGAAGCTGaCGTGACCGAAGatGAAATCTCATTCTgTC	4.22582	3.29182	6.69233	3.40051
TTACGCACAGGGGGGATGAACCGCTCCTTTTGGTTCCTAAGGCAACGACGCGTCGGCTGCCCTAACAAGGTGCAAGAACGTTTAAGTCGACTAGA	TTACGCACAGGGGGGATcAACCGCTCCTTTTGGTTCCTAAGGCAACGACGCGTCGGCTGCCCTcACAAGGTGCAAGAAtGTTTAAGTCGACTAGA	4.23763	3.2818	6.68228	3.40048
TGCTTCCCTCCTTGTCGTTCGTGCTGGTGAGGTGATGGGCTGTCCCCTACCACCTC	aGCTTCCCTCCTTGTCGTTCGTGCTGGTGAGGTtAaGGatgGTCCCCTACCACCTC	2.38705	2.98733	6.3856	3.39827
AAATGAACCCTCGATGCCCTCGCGAAAAGTCCGGTTACTGGTGAATGGTTAGATTCGAACACTTTCTACAAGTGGAACGTTGGCCTG	AAAaGAACCCTCGATcCCCTCGCGAAAAGTCCGGTTACTGGTGAATtGTTAGATTCGAACACTTTCaACAtGTGGAACGTTGGCaTG	3.22176	3.40043	6.7986	3.39817
CGCACCCCTTGATCCTTCATTACATTTACTATCAAATATGACCAGACAAACTCTAGGTCCCCGTACGCTCCCATT	CGCACCCCTTGATCCTTCATTACATTTACTATCAAATATcACCAGACAAACTCaAGGatgCCGTACGCTCCCATT	2.77757	3.076	6.47192	3.39592
GCTTAAAATGATGTCGCGCAGAAGAATTT	GCTTAAAAaGAatgaGCGCAGAAGAAgTT	2.45302	2.64995	6.04551	3.39556
GTTTATGGGGGATGTTACTAATAGCGTATTTTAAAATGGATTGTAG	GTTTATcGGGGAaGTTACTAATAGCGTAaTgTcAAATaGAaTGgAG	3.54788	3.16055	6.55554	3.395
AGTTCGCTCACCGGACCCTCCTACAAACATCCGTCATGAAAGAGAACAGAGTGAGGAAACTGTTAGAGC	AGTTCGCTCACCGGACCCTCCTACAAACATCCGTCATcAAAGAGAACAGAGatgGGAAACaGTTtGAGC	2.13649	3.05406	6.44905	3.39499
GTCAATTGATCTTTCCCAATCAGTCCGTATAAGATGTCGCCTGAGAGTGCTAGGGAAAGGTGGTG	GTCAATTGATCTTTCCCAATCAGTCCGTATcAGATcTCGCCTtAGAGatgTcGGGAAAGaTGGaG	4.23712	3.41501	6.80937	3.39436
GGCTGTGGTTGCGAGGTCGTCTTGCCATATGAGGTCTGCGTGCCGCATACGGCCCGCTACCGCCGGGGCCCTCTTCCTTCCGA	GGCTGTGGTTGCGAGGTCGTCTTGCCATAaGAGGTCTGCGTGCCGCATACGGCCCGCTACCGaCGatGCCCTCTaCCaTggGA	2.292	3.36809	6.76109	3.39301
AGGTACTATATATGATAGAGGTGTCAGTATGATTTGAAAGGTAATTTGGAAATGGACGGTTAA	AGGTACTATATATcATAGAGGTGTCAGTATGATTTGAAAGGTAATaTGGAAATGGACGGTgAA	3.2005	3.15272	6.54555	3.39284
CTTTGGTGGGGAACCAGCGATGGTCTGGGGCCTATGCCGTACACCTCCTCCAA	CTTTGGTGGGGAACCAGCGATGGTCTGGGGCCaATatgGTACACaTCaTggAA	3.91522	3.03003	6.42145	3.39142
CGGACATGATGCGGACCCTCTCTGGCTGTA	CGGACATtAaGCatgaCCTCTCTGGCTGTA	2.55943	2.70296	6.09388	3.39092
TAATAGGTCTCCAAGTAGATTATGGGCGAGTATCTGATGGCATTACGAGAATCGTTGTGAG	TAATAGGTCTCCAAGTAGATTATcGGCGAGTATCgGATtGaATatgGAGAATCGTTGTGAG	3.9242	3.07329	6.46352	3.39023
TAGAGTATGCCGCAGGAAGGAAGGTCCCTCACTAATATAGTGTCAATATAGGATGGAATTTAGCTAATCAT	TAGAGTATGCCGCAGGAAGGAAGGTCCCTCACTAATATAGTGTCAATATAGGAatGAATTTAGCTAATCAT	3.09579	3.08289	6.4725	3.38961
GGTATGCAAAGAAATATAAAAAACAATGGTGATTAGAAAGCGACGCAAGTAGTCTAGCAAAGAAGA	GGTATGCAAAGAAATATAAAAAACAATtGTGATTcGAAAGCGACGaAAaTgGTCTAcCAAAGAAGA	3.06604	3.21944	6.60743	3.38799
CCGGGGTGTCATACGGCAATGTCCCTTGAGGGCGCGCTTTTCGGGG	CCGGGGTGTCATACGGCAATcTCCCTTGAtGaCGCGCaTTatGGGG	3.58336	2.99513	6.38209	3.38696
TGGAGAGATTGCAAGTCGTTCTGCAATCCACACGTACTTCCCCATCGTCCCCGGACTAAATCTT	aGGAGAGATTGCAAGTCGTTCTGCAATCCACACGTACTTCCCCATCaTgtCCGGACTAAATCTa	4.10606	3.08031	6.46704	3.38673
TAAATTGGACCAAAAAGAATGTCAACTTATTAATAGAGCAACCATGGACCA	TAAATTGGACCAAAAAGAATGTCAACTTATaAAatGAGCAACCAgGGACCA	3.27479	3.0955	6.48214	3.38665
CCGTGGGGTAAAATAGCAATAGGCAACTGACGAAACGCGAGACACTTGCAGTGCATACGTAAACAACAATGAGCGATAGACGTAAAGCGGCAA	CCGTGGGGTtAAATAGCAATAGGCAACTGACGAAACGCGAGACACTTGCAGTGCATACGTAAACAACAAaGAGCGATgGACGTAAAGatGgAt	3.23004	3.60032	6.98609	3.38576
TGTTCTCAAGTCCGGTTGCCAAAAACCCTCCCAAGCCCAGGATGGAGGTGCCCCCCAAATCCTAGCTAAAAACTACCCGGTGACCTTCTCATAGATTG	TtTTCTCAAGTCCGGTTGCCAAAAACCCTCCCAAGCCCAGGAaGGAGGTGCCCCCCAAATCCTtGCTAAAAACTACCaGGatgCCTTCTCATAGAgTG	2.78847	3.17903	6.56347	3.38444
GACGGGTAGACGCGTCGGCTTAATGGACGAGGCCGGCGGTGATGTCCATTCACGGGTGCC	GACGGGTAGACGCGTCGGCTTAAcGGACGAGGCCGGCGGaGAatgCCATTCACGatgGCC	1.51655	2.93892	6.32289	3.38397
AGTTAAGTTATCAGTTCAGGAGAATCGTGCATGTCGGTAAAGCGTACGATGGTGGGTGGCGTATGGTGGTTGGCGGTTATAGAAGTATATATACAATGGA	taTTAAGTTATCAGTTCAGGAGAATCGTGCATcTCGGTAAAGCGTACGAgcGTGGGTGGCGTATGGTGGTTGGCGGTTAaAGAtGTATATATACAATGGA	1.50206	3.44446	6.82749	3.38303
CCACGTATTGTGCAATCGGTCAATTCCCGTTCTGGGCGTCAGGCCACAATGGACGGATGTTTTG	CCACGTATTGTGCAATCGGTCAATTCCCGTTCTGGGCGTCAGGaCAatgTGGACGGAgGTTgTG	3.03554	3.11514	6.4977	3.38256
AACCGCAGCGGACATGGGGGGCAAAGCGGAAAAGGCCCCCCA	AACCGCAGCGGACAaGGGGGGaAAAtgaGAAAAGGtCtCCCA	2.36847	2.72878	6.11087	3.38209
GATCTGTATAGAACTCGGTATATCCATCCTGTATCGATGCGCAAACAGACAGTTCGGATGTGCGTTACTAGTGCTGTTCTTGAGGGTTGGACCTTAG	tATCTGTATAGAACTCGGTATATCCATCCTGTATCGATGCGCAAACAGACAGTTCGGATcTGCGTTACTAGTGCTGaTCaTGAGGGTTGGAaCTgAG	2.99807	3.56634	6.94806	3.38171
CCTCGCTCTATGCAACCCCATGGCAGTATTTTGGGCATTCAATGATGA	CCTCGCTCTATGCAACCCCAaGGCAGTATTaTGaGCATTCAAaGAgGA	2.497	2.91372	6.29381	3.38009
TCCGGGGGGATGGATGAGGAGCGCCGGGGCAAGGCATATCTATAGTATCCAGGGGG	TCCGGGGGGAaGGATGAGGAGCGtCGGGGCAAGGCATAatgATAGTAaCCAtGGGG	4.01035	3.14334	6.52256	3.37922
GTCCTCTAGCTTGATTAGTTATGTGCCTTATGGCGCGCTGCTGTGATGGGAC	GTCCTCTAGCTTGATTAGTTATcTGCCTTATGGCatGCTGCTGaGAatGGAC	3.004	3.05453	6.43339	3.37886
ACCAAAGCAACATGATACGTCGACACACCA	ACCAAAGCAACAatgaACGTCGACAtAgCA	2.13783	2.76841	6.14584	3.37743
AGCTAGGTATGATTTTCCTCGATTATGCATGGTAGCAGAATCCGACCTGTTTCTCCTG	AGCTcGGTATcATTTTCCTCGATTATGCATcGTAGCAGAAatgGACCTGTTTCTaCTG	3.63839	3.06725	6.44441	3.37716
TTAAGATGTCGTGGCGTGAATTTCTGTTAGCTTAGATGTGAGGTACGATGGGGCTGTCTATGAAGACACGAGATCGGATTATATCATGCCGG	TTAAGATGTCGTGGCGTGAATTTCTGTTAGCTTAGAaGTGAGGTACGATGGGGCTGTCTATGAAGACACGAGATatGATTATAaCAatggGG	2.23045	3.49583	6.87286	3.37703
GCTTGAACGTTATTCACGCCGCCTTCAGACGCCCTATGCACAACCCCTTGCCTACACCCAGTCACGCTCTACAACCCC	GCTTGAACGTTATTCACGaCGCCTTCAGACGCCCTcTGCACAACCCCTTGCCTACACaCAaTgACGCTCaACAtggCg	4.38549	3.36532	6.74095	3.37563
ACGCGCCCCCTAGTAATGCTCAAGACATGCCAAGCTAGCCCAAACGTGAAGCCAGTTCACTTAGCGTAGACTTTCCGAGCGTCGCTTATGC	ACGCGCCCCCTcGTAAgGCTCAAGACAaGCCAAGtTAGCCCAAACGTGAAGCCAGTTCACTTtGCGTAGAaTTatgGAGCGTCGCTTAgGC	3.40899	3.15812	6.53281	3.37469
GGAACCGATACGAAGCTACCAGCTCCCTACTAAGCAAGAAGCAGATTAAAAATATGCAAACGAGAAATTACATCAAACTGGACAATGAACC	GGAACCGATACGAAGCTACCAGCTCCCTACTAAGCAAGAAGCAGATTAAAAATAgGCAAACGAGAAATTAaATatgACTGGACAATGtACC	3.36574	3.44039	6.81415	3.37376
AATACTCTTTTGCGTTACCTGAGTTGCAATGG	AATACTCTTTTGCGaTgaCTGAGaTGCAATcG	2.29536	2.82757	6.2007	3.37312
TGCATCGGGAGAACTGAAGATTGCGGAGGGGTACACAGTCGACAGCATGGCTAAGTCCGGGGTAGCCGTAGG	aGCATCGGGAGAACTGAAGATTGCGGAGGGGTACACAGTCGACAGCATGGCaAAaTgCGGGGTAGCCGTAGG	2.31112	2.90572	6.27804	3.37232
AAGATAGCGGACAGGGTGGCCAGAACGGTGTTTATGTAGTACGAGCGGTCAAAGTATGGGCAACGATTTGCAAGTAT	AAGATAGCGGACAGGGTGGaCAGAACGGTGTTTAgcTAGTACGAGCGGTCAAAGTAaGGatgACGATTaGCAtGgAT	4.03828	3.34554	6.7168	3.37126
GGAGGTACAGGTGGCTATGGGGGGGAACGACGCAGTCC	GGAGGTACAGGTGGCTAaGGatGaGAACGACGatGTCC	2.48752	2.9184	6.28845	3.37005
CGTTAGCGGCAGTTTTATCGATGGGCGCGCCTTCCCTTGACATCCGCGTACCCCGATCAA	CGTTAGCGGCAGTTTTATCGATcGGCGaGCCTTCCCTTGACAatgaCGTACCCCGATCAA	3.62989	2.9964	6.36574	3.36934
GGGTTTTGTAATGCTGTCTGTATTGTGCTAACCCACTGAGGGCGTGGGGTAACGCTACTAGGAGCGACGCTCTAGGTCACGTGAATGGCAG	GGGTTTTGgAATGCTGTCTcTATTGTGCTAACCCACTGAGGGCGTGGGGTAtCGCTACTcGGAGCGACGCaCTAtGTCACGTGAAatGgAG	5.57371	3.58424	6.95269	3.36845
TTTACGCGCAACGTGGATGTACGATGTGGACAACGTTTGCTGTATCTCACCAAGAGGCACCTTCGGGCACGCCTACAT	TTTACGCGCAACGTGGATcTACGAaGTGGACAACGTTTGCTGTATCTCACCAAGAGGaACaTgCGGGCACGCCTAgAT	3.19467	3.44682	6.81409	3.36727
GGCATGTTCTTCCTTTCCCCGCTCCGGTCGACTAGCATTCTGCTTGTCTTGTTGCTTTTTAAGGGTTCCTTATGGGGGT	GGCATGTTCTTCCTTTCCCCGCTCCGGTCGACTAGCATTCTGCTTGTCTTGTTGCTTTaTAAtGGTTCCTTAcGGGGGT	2.52275	3.17496	6.54057	3.36561
CCATACTAAGATGATATAATAACAACAGGAATTGGTTTGATGTGGTTTTCGTCTTCTAGTGGCATGACCGTTTGTTTCTACGTTCTTTT	CCATACTAAGAaGATATAATAACAACAGGAATTGGTTTGATcTGGTTTTCGTCTTCTcGTGGCATGACaGTaTGTTTCTACGTTCTgTa	3.23762	3.62585	6.99139	3.36553
AGACACTGGGGGATGGGTTTGGCGGGGGGAGCGGTGATATGTCGTCAGAGACTTC	AGACACTGGGGGATtGGTTTGGCGGGGGGAGCGGaGAatgGTCGTCAGAGACgTC	3.08535	2.69948	6.06498	3.3655
AATATAAATTTTGAGTATGCAGGTTCTTCACCCCAATGGATGAGAGAACTTTTTCTGAAGG	AATATcAATTTTGAGTATGCAGGTTCTTCACCCCAAgGGAaGAatGAACTTTaTCTtAAGG	2.76757	3.1022	6.46684	3.36464
CTAGGCCGAGATTGCTGAAAGGTTTATTTTTTTTGAAGGGCGGCTTCGACGTAGAATGTAGTCAGGCGTGTACCAAGATGGAGTTAA	CTAGGCCGAGATTGCTGAAAGGTTTATTTTTTTTGAAGGGCGGCTTCGACGTAGAATGTAGTCAGGaGTaTgCCAAGAaGGAGTgAA	2.29162	2.81993	6.18427	3.36434
ATTGATTATGGTAAACGCATGGGGGGGTCGGATGGGGGCTGTATTAGAAGTATTGAAAGACTAATTGCTGGACATAGGTGGGAGTAAGAGATTCA	ATTGATTATGGTAAACGCATtGGGGGGTCGGATcGGGGCTGTATTAGAAGTATTGAAAGACTAATTGCTGGACAaAGaTGGGAGTAAGAGATTCA	4.05964	3.28591	6.64964	3.36374
CAGTCGAGATTCTAGATCATAAAGTTAGTTCCCCTGGGTCGACAGAATGCAACAAGACCCCAGTGGTT	CAGTCGAGATTCTAGATCATAAAGTTtGTTCCCCTGGGTCGACAGAAaGCAtgAAGACCaCAaTGGaT	3.37585	3.46503	6.82756	3.36253
TGGGACATCCAATCAGGGATTCGAAATGAGGTGTTTGTAGAGGTTTTGAAGACAGAATACTGGTGCAGGTTTTGATGTAA	aGGGACATCCAATCAGGGATTCGAAATGAGGTGTTTGTAGAGGTTTTGAAGACAGAATAaTGaTGCAGGTTaTGATGgAA	3.65366	3.63721	6.99803	3.36082
GATTTTTGGCGTCGTAGAGGCTTAGGGCGCCCATGCCATGCGGATCAAGAACGCCCTGGAGCGTCGCCGGATGCAGCC	GATTTTTGGCGTCGTAGAGGCTTAGGGCGCaCATGCCATGCGGATCAAGAACGCCCTGGAatGTCGaCGGATGCAGCC	2.04344	2.97462	6.33318	3.35856
TCCTTCAGGCAATGATTCTCACCGTAGGGGGCACGTTGAAGCCAGGCCGGATTGGGCGAGG	TCCTTCAGGCAAgGATTCTCACCGTAGGGGGCACGTTGAAGCCAtGCCGGATaGGGCGAGG	2.63907	3.04915	6.40475	3.3556
TGTTCTCGTTCCTTGCAGTAACCAGGCTAACCGCGCTTTATTTATAATGTTTCGTGTGCAAACAGTTTCTC	TGTTCTCGTTCCTTGCAGTAACCAGGCTAtCCGCGCTTTATTTATAATGTaTCaTGTGCAAACAGTTTCTC	3.21121	3.24586	6.60065	3.35479
CCTGGCTCCTGCCGTCGTTGGTCGTCGCTCGCTGTGTGCGCGGCCCTTACATGGCGCTCCGCCTCGCATTTTGCTCTCTCG	CCTGGCTCCTGCCGTCGTTGGTCGTCGCTCGCTGTGTGCGCGGaCCTTACATGGCGCTCCGCCatGCATTTTGCTaTgTCG	3.10571	3.20618	6.5596	3.35341
AGATCTCGCTAACGCGATATAATGGCGTACTGGACGG	AGATCTCGCTAACGCGATAatgTGGCGTACTGGACGG	2.47814	2.91759	6.27072	3.35313
TAATAGGTCAAAGGACGTGCGGTGTCTTGTCAGCCGACAGCTGCATCAGAGCGAACCACCTCTAGACCGAGAGAAAAATGGCGGCCGGATCCGTATGAG	cAATAGGTCAAAGGACGTGCGGTGTCTTGTCAGCCGACAGCTGCATCAGAGCGAACCACCTCTAGACCGAGAGAAAAAaGGatGCCGGATCCGTATGAG	3.5169	3.44195	6.79383	3.35188
AGGCTGGGGTAGTTACTAGTCGAGTTGGAAGTGATGAAAGAATATAATGGAGTTGTGTAATGAGGGATAACAGTGGTGA	AGGCTGGGGTAGTTACTAGTCGAGTTGGAAGTGAgGAAAGAATATAATGGAGTTGTGTAATatGGGATcAaAGatGgGA	2.63946	3.3968	6.74377	3.34697
AAAATGAATGTCACAGAAGACGAGAAACCTCAAGATAGTATAATAGAAAT	AAAAaGAAaGTCACAGAAGACGAGAAACCaCAAtgTcGTATAATAGAAAT	2.2256	3.03851	6.38432	3.34581
TAATCCTTTTTGTGTGCTGTACCATTTAATTTTCATCTTTGTATATTTTTATGCTTTGCATCACTATGCGTATTTACTGTCGTCTCTTTTTACGGTGGGT	TAATCCTTTTTGTGTGCTcTACCATTTAATTTTCATCTTTGTATATTTTTAgGCTTTGCATCACTATGCGTATTTACTGaCGatgCTTTTTACGaTGGGT	3.65963	3.76348	7.1091	3.34562
GAGTTACTACAAAATCTTCAGACAAAATCAGAAAGGAGATGTAGAATGAGACACATGGAATAAAGGTATGCAACGT	GAGTTACTACAAAATCTTCAGACAAAATCAGAAAGGAGAgGTAGAATGAGACACAaGGAtgAAAGGTATGCAACGT	4.22321	3.36349	6.70856	3.34507
AAAAAAGTTGTACGTACAGCACAACGTAAAGGCCAGATGTTCTTAGACCAATATAAAATGAGAACTAGATAAAGAA	AAAAAAGTTGTACGTACAGCACAACGTAAAGGCCAGAgGTTCTTcGACCAATATAAAAatgGAACTAGATAtgGAA	3.67037	3.46498	6.80834	3.34337
CTTCCGATTGACTTTTGGCTACCGGCGGTCAGGGCCTTCCAATGTCTTGGCTGGCCTCTGGGCGGGTTGTGGTTGCCC	CTTCCGATTGACTTTTGGCTACCGGCGGTCAGGGCCTTCCAAaGTCTTGGCTcGCCTaTGatgGGGTTcaGGaTGgCg	3.04344	3.25044	6.59375	3.34331
TCTCATATAGTTTACATTCCGGCAATTCGTTCAACCTTTACTCGTTCTCAGTTCCTTTTTAGCCGAGCATACGATTATGGCAAGGTTTT	TCTCATATAGTTTACATTCCGGCAATTCGTTCAACCTTTACTCGTTCTCAGTTCCTTTTTAGtCGAGCATAatgTTAaGGCAAGGTgTT	4.61676	3.60373	6.947	3.34327
GTGCAGCACCTAGATATGCCGTTCGATCTCTCGCCGGAGCCCGGACCGTCCAAGATTCATACTAGCAGTTGTACTCCTCCGTAGGCGCCAC	GTGCAGCACCTAGATATcCCGTTCGATCTCTCGaCGGAGCCCGGACCGTCCAAGATTCATACTAGCAGTTGTAaTgCTCCGTAGGCGCCAC	2.87272	3.2607	6.60392	3.34323
ATGTTTTATCTACATACTATGTTTGGAGCGGTGCTCTTACACGATATATTTTTTGCTGTAACTCCGTTTTTACCTCACTGGTATGCCTTGGA	ATcTTTTATCTACATACTATcTTTGGAGCGGTGCTCTTACACGATATATTTTTTGCTGTAACTCCGTTTTTACCatgCTGGTAaGCCTTGGA	3.37247	3.35365	6.69685	3.3432
AGAATAACCGGCGCGCCGGAACGGCCCCCCACAAATGAAGGACCGCAACCCGGCTTCTCCGGGACATAAGAATGACGG	AGAATAACCGGCGCGtCGGAACGGaCaCCCACAAAgGAAGGACCGCAACCCGGCTTCaCCatGACATcAGAATGACGG	2.98172	3.08785	6.42938	3.34153
CGGTGACCCTGCCGATGGTCTTTGGGTTCGGATCGCATTAGAATGGGCGAAGATTCGTACGACCCTAACAT	CGGTGACCCTGCCGAaGGTCTTTGGGTTCGGATCGCATTcGAAaGGGCGAAGAaTgGTACGACCCTttCAT	3.50167	3.04574	6.38718	3.34144
CCGCGCGGGGCTTGCTTATTTTGGCCACAGATCCCACATGCCCCGCAGGCAACCCTTTATGG	CCGCGCGGGGCTTGCTTATTTTGGaCACAGATCCCACATGCaCCatgaGCAACaCTaTgTGG	3.54126	3.13304	6.47313	3.3401
CTCCTTGTGAGACGCATTCGGCTCGAGTAGCCGAGGGTATGTTCTGTTGGTTGTTTTTGTCCTGGCTCCGTTCTGGCCCCCGTCGAGG	CTCCTTGgGAGACGCATTCGGCTCGAGTAGCCGAGGGTATcTTCTGTTGGTTGTTTTTGTCCTGGCTaCGaTgTGGCCCaCGatGgGG	3.51316	3.53641	6.87625	3.33984
TATATCATGAGGCGGGAAGGTATAGGTATTTGGGAGGTAT	TATATCATcAGGCGGGAAGGTAatGGTATTTGGGAtGgAT	2.78187	3.04394	6.38254	3.33861
TTCCAGGCTAATGGTACAGTCCGCGTCTTCTGTAGTTGCCATAGTCGGACTTCCAGTTAACTTACATATGATGATGTGGTGATTTATGC	TTCCAGGCTAAaGGTACAGTCCGCGTCTTCTGTcGTTGCCATAGTCGGACTTCCAGTTAACTTACATAaGAatgTGTGGTGATTTAgGC	4.44713	3.35126	6.68899	3.33773
TCCATGGTTAGCCGAAACTATAGGTTAATAGTTCGTTTATACGCGGTTAGAGCGCGAATGGCCTAGTACGT	TCCATcGTTAGCCGAAACTATAGGTTAATAGTTCGTTTATAaGCGGTTAcAGCatGAATcGCaTAGTAgGT	4.2865	3.32494	6.66234	3.33741
AAAGACATGCGCAACCAGATGGAAGCCG	AAAGACAaGCatgACCAGAaGGAtGCCG	2.92915	2.82685	6.16423	3.33738
GATGAAATCGAGCGATCAGAAGAGGACAATGTGCGACTGCCCGGTTGATTTAGAGACGGAGCA	GATcAAATCGAGCGATCAGAAGAGGACAATGTGCGACTGCCCGGTatgTTTAGAGACGGAGCA	3.35608	3.10427	6.44133	3.33706
GATTGGTCCCCTCCCCACACGTTCTCCGGGGTCTCTGTTGAACATTTGTTCTTGCTTATAATTATGTCGATTTCAACGATGAATGGAGAGTAAGTGCGG	GATTGGTCtCCTCCCCACACGTTCTCCGGGGTCTCTGTTGAACATTTGTTCTTGCTTATAATTATGTCGATTTCAACGATGAtgGGAGAGaAAaTGCGG	4.84025	3.67112	7.00609	3.33497
TTGTGTAAGGATAGATTGAAGGGGGATTATGGGTGGTTATTGAGAATGACAGTAATTATATAAAAATAGAGAAACTTAGAT	TTGTGTAAGGATAGATTGAAGGGGGATTATGGGTGGTTATTGAGAATGACAGTAATTATAaAAAtgTcGAGAAACaTgGAT	4.89151	3.64492	6.97896	3.33403
GAGATGGTACTGAGACGCATCCGACCGAGCGAGGCCCGGTC	GAGATcGTACTGAGACGCATaCGAtgGAGCGAGGCatGGaC	2.29506	2.94544	6.2793	3.33386
TGGCACGCCTGAAGGTTTGGATGCAGCAGGTGTTCGGGGCGTTGGTGTTATGCTCGCG	aGGCACGCCTGAAGGTTTGGAccCAGCAGGTGTTCGGaGCaTgGGTGTTATGaTgGCG	2.97574	2.93748	6.27134	3.33386
TATGCGTTTATCGTGGCGAGCATGTTGGAATGCGGGCTTGTGGGTTCGTTACGGTGTTGGGGTGAAACTTATGATAAATAGTAGCTGCTCATTCTT	TATGCGTTTATCGTGGCGAGCAaGTTGGAAaGCGGGCTTGTGGGTTCGTTACGGTGTTGGGGTGAAACTTATGATAAAatGTcGCTGCTCATTgTT	4.08593	3.37114	6.70478	3.33364
CCATGCTTTAGGACAATGAGCCAAGAATATATAGTCTGAGGGCGCGCAGTTGACCGTTCGGTCCTCTCCCCTGC	CCAgGCTTTAGGACAAaGAGCCAAGAATATATAGTCTGAGGGCGCGCAGTTtAaCGaTgGGTCCTCTCgCagGC	4.25243	3.07991	6.41344	3.33353
GTTATGGAACCGGACGCCAGGAGCTCAAAACAAATCATCATTAG	GTTATtGAACCGGACGCCAGGAGaTCAtgACAAATCATCATgAG	3.03622	3.02523	6.35692	3.3317
TGTAACAGTGAACCAAACACGGTGAGATAATATCTGGGATGATTAGGCACGATGTTGAATTGTGGTAGTATGGGTTAAGAAAGAATACTGAT	aGTAACAGTGAACCAAACACGGTGAGATAATATCTGGGATcATTAGGCACGAaGTTGAATTGTGGTAGTATGGGaTgAGAAAGAATAtgGAT	2.53313	3.27889	6.60993	3.33104
AAGCCATAGACAGAGTGATCATGATTGATTAAACGCGAAAGAGAAACATGCCCCACTAATGAGTATGGAAGGAGGGTGAGAGAATGAG	AAGCCATAGACAGAGTGATCAcGATTGATTAAACGCGAAAGAGAAACAaGCtCCACTAATGAGTATGGAAatgGGGTtAGAGAATGAG	0.90504	3.23205	6.56289	3.33084
GTATGTGTAGGGGCTAGTACGCTAATGAAGCCATGTCATAGATCTTTTTCAATCTGCCCCGGCCCTTAATCGGCCGTCGCCTA	GTAaGTGTAGGGGCTAGTACGCTAAaGAAGCCATGTCATAGATCTTTTTCAATCTGCCCCGGaCCaTgATCGGCCGTCGaCTA	2.53514	3.30909	6.63987	3.33079
AAGCGCCCAAATCATGGGGCCAGCAGGAGGGACCATGAT	AAGCGaCCAAATCAccGGGCCAtgAGGAGGGACCtTGAT	2.86692	2.88775	6.21582	3.32807
GATACACCCTCCCCGCAATGGCAAGACAACGTACGTGACAGCAGCCTCCTATGCCACCCAAGCCTAGCTAGACTAACGACAAGG	GATACACCCTCCCCGCAATGGCAAGACAACGTACGTGACAGCAGCCTCCTAgGCCACCCAAGCaTAatgAGACTAACGACAAGG	2.44386	3.16711	6.49481	3.32769
GGTATCCAGCATGTGGTGAGCAGCATATCTTGTAGGCGTAGCTGGGTATGACGCCGGAAGAGCTATCATTCATCAACCGGAGT	GGTATCCAGCAaGTGGTGAGCAGCATATCTTGTAGGCGTAGCTGGGTATGACGaCGGAAGAGaTAatgTTCATCAACatGgGT	3.79051	3.51882	6.84627	3.32744
TGTCTGGAAAACAGGGGGAATGTTACCGGCGGTCCTTGCCCTGTTGATGGACTGCTCTAGAGAAGCTGAGCGGTAGCAATCTGTGTTT	TtTCTGGAAAACAGGGGGAAaGTTACCGGCGGTCCTTGCCCTGTTGtTGGACTGCTCTAGAGAAGCTGAGatGTAGCAATCcGTGgTT	2.82767	3.25795	6.5851	3.32715
CCACTCAGAGCTGCGCGGGCCTTCAAAGGCCCAGTACCGACAGAATGGAAGCTC	CCACTCAGAGCTGCGCGGGtCTTCAAAGGCCCAGTAatGACAGAAaGGAtGCTC	2.20542	3.05007	6.37623	3.32616
CCCACCCTCTTCTCCCCGACTTTGCTGACCTCTGTCAATTTCTACAGCCTCGAGGCCCATAGATATGGTTGATCTAAGTAGCTTAGTTTCGGGTGGAGT	gCCACCCTCTTCTCCCCGACTTTGCTGACCTCTGTCAATTTCTACAGCCTCGAGGaCCATAGATATtGTTGATCTAAGaAGaTgAGTTTCGGGatGgGT	3.57846	3.50485	6.8305	3.32565
TTTGGTGAATGTAGTTATAGTGGGGTGGGACGGTATGATCAAATAGTAATGGGAGTAATGTAAGTCGGGTGGGGGCCATGTTGGAGAGCAAACT	TTTGGTGAAgGTAGTTATAGTGGGGTcGGACGGTATGATCAAATAGTAATcGGAGTAAaGTAAGTCGGGTGGGaGCatgGTTGGAGAGCAAACT	3.73702	2.99799	6.32268	3.32469
TAGGATATGACGTTCACGAGCACACCTGTATATTACACACGAAAAGTGGCAGCAAGTAAAGAAACCACAAGTCACTAATA	TAGGATATcACGTTCACGAGCACACCTGTATATTACACACGAAAAGTGGCAGCAAGTcAAGAAtgCACAAGTCACTAATA	3.66282	3.43313	6.75769	3.32456
TGAGGATGACCCGCTCGTATGGAACTCCAATCCTAAACTCCATTCCACTCCTAGAAGCGTTAGGATCGGCTATTTATCGCCCTGC	TcAGGATcACtCGCTCGTATGGAACTCCAATCCTAAACTCCATTCCACTCCTAGAAGCGTTAGGATCatgTATTTAaCGatggGC	3.10082	3.42655	6.74981	3.32327
TGGGTCGTGCGCCGTGGTTGTCCTTTTCGCTCGTATGTGCCCGGT	TcGGTCGTGCGCCGTGGTTGTCCTaTTatgTCGTATGTGCCCGGT	2.77856	2.74543	6.06793	3.3225
CTGCGCTACTCGCATATCACTACTCTCCCGCCCAAACGTACAGACACTTTATCGGGAAAGAGAATGACATATTTTATATTTCCCTTACATTCTTTCC	CTGCGCTACTCGCATATCACTACTCTCCCGCCCAAACGTACAGACACTTTATCGGGAAAGAGAAgGACATATTTTAaATaTgCCTTACATTCTTTCC	3.36529	3.53338	6.85582	3.32244
TGACCAAGAAGGGCCACAGTGTACTGAGCCCTATATGTTCTAGCGATCGGGGTGATGCTGCCCCTTTCCGTGGTGCCTT	TcACCAAGAAGGGCCACAGTGTACTGAGCCCTATAaGTTCTAGCGATCGGGGgGATGCaGCatgTTTCCGaGGTGCgTT	3.01433	3.22577	6.54815	3.32239
TCTTATCCCTCACATGTGTATTAGAAGTACCCATCCATCCACTAAGCTAGCGCGAGGAAATGCACCTCCGCCATTAACGGCGAG	TCTTATCCCTCACAaGTGTATTAGAAGTACCCATCCATCCACTcAGCTAGCGCGAGGAAATGCACCatgGCCATTAACatgGAG	3.62626	3.41501	6.73645	3.32143
GACGGCTGAATCTACCAAACTCAGAAAAGGATGGACTTTAATCATCTCGCCTCCACAGAGCG	GACGGCTGAATCTACCAAACTCAGAAAAGGATcGACTTTcAaCAatgCGCCTCaACAtgGCG	3.00356	3.37513	6.69515	3.32002
GAATGGTCAACATGACCATATGGCGCCCAGCCTCCACTGTTACACCACC	GAATGGTCAACATcACCATATcGCGaCCAGCaTgCACTGTaACAtgACC	2.24146	3.04528	6.36482	3.31954
TCAAATCTGACCTCTAACAAATTACATTTATCAAAGTAAGAACAAATACCAGACATGGATCAGCATGTGC	TCAAATCTGACCTCTAACAAATTACATTTATCAAAGTAAGAACAAATACaAGAtgTGGATCAGCATGgGC	2.92016	3.50705	6.82537	3.31832
GAGACGGGGGCGGTATAAAAATCTAAAAGCCCAGATGAGCAGATCTTACAAAAATAACGGAAATTGGGGAT	GAGACGGGGGCGGTATAAAAATCTAAAAGCtCAGATGAGCAGATCTTACAAAAATgACGGAAATTatGGAT	3.59679	3.48904	6.80702	3.31798
TTCACCATTAATGGTTATTGATGTGATTATAATTTTAACCTTAATATGCCTGGGCAAGAGTCTTCTTATCCCTC	TTCACCATTAATcGTTATTGATcTGATTATAATTTTAACCTTcATATtCCTGGGCAAtgGTCTTCTTATCCCTC	3.6379	3.23629	6.55413	3.31783
TAGTTCCCTGTACTCTTGAATAATTATGCCCTGATATTTTTCTAACGGGATGTAGCTTCACCGTTCT	TAGTTCCCTGTACTCTTGAATAATTtTGCCCTGATATTTTTCTAACGGGATGTAGCTTCACCGTgCT	2.93667	3.20928	6.52588	3.3166
TTATGTCTGTTTAGGAAATGTGGGAAAGTATGTAAAGAA	TTAaGTCTGTTTAGGAAAaGTatGAAAGTAaGTAAAGAA	3.59957	3.01823	6.33224	3.31401
GTTGGAAATGCCTTTGGCGTTTACCAAGGCCTCTGAGGGATGATCAACACTTGTTGCGAAG	GTTGGAAAgGCCTTTGGCGTTTACCAAGGaCTCTGAGGGAaGAatgACACTTGTTGCGAAG	3.229	3.20437	6.51815	3.31378
GAGAAAGAAATGGCAGATCGGGTAG	GAGAAAGAtgaGGCAGATCatGgAG	2.94583	2.73756	6.05112	3.31356
CATGCTGAATCAATTTGTTATGATAGTGAGCGCACGCGAAGGCTTGCTTACGCCGA	CATGCTGAATCAATTTGTTATGATcGTtAGCGCACGCGAtGGCTTGCTTACGCgGA	4.49793	3.15657	6.46998	3.3134
TCTACTAGGACGTCCCAGTTGGGTTAAGAGCCTCACTCTTGCGATGAGTAGAGTTATAAACTGAAGTAAGGGAAGGCCCGGGTTTCGCCAGCT	TCTACTAGGACGTCCCAGTTGGGTTAAGAGCCTCACTCTTGCGAgGAGTAGAGTTATAAACTGAAGTcAGGGAAGatgCGGGTTTCGCCAGCT	4.51526	3.36721	6.67911	3.3119
GGATGTAACCCCATCGACCTGGAGTCCCATTTCACACTGCGTACGCGCG	GGAaGTAtCCCCATCGACCTGGAGTCCCATTatgCACTtCGTAatgGCG	4.40981	3.13559	6.44741	3.31182
AGATATGGTGATCATGTAAGATTAGTGG	AGATATGGTGATgATGTcAGATatGTGG	3.35526	2.87466	6.18645	3.31179
GCATGATAGCAGACGGGAAGTTACGGCCACATCATCGAGCGGTGCAAGACAGCGGCCCAACAGC	GCATcATAGCAGACGGGAAGTTACGGaCACATCATCGAGCGGTGCAAtgCAGCGGCCCAACAGC	3.14735	3.12463	6.4345	3.30988
CAATCGTCTGTAGGGGAGGGTACAGCTATTTTCATAACTTACAATGGGGTGGGCAA	CAATCGTCTGTAGGGGAGGGTACAGCTATTTTCATAACaTgCAATtGaGTatGgAA	3.10627	3.10193	6.4111	3.30917
AGATCCCGACAGGCTCTTATTCGATCCTTACTATAAACGATCATTTTGTGAGAATGAAGCGACATATGCATCCACCTGGTGGCACCGC	AGATCCCGACAGGCTCTTATTCGATCCTTACTATcAACGATCATTTTGTGAGAAaGAAGCGACATATGCAatgACCTGGaGGCACCGC	2.83347	3.3293	6.63772	3.30842
GCCCCCTCTACGATGTAAAGGAGCTCGCCCCTACGAACCTAGCCCTCG	GtCtCCTCTACGATcTcAAGGAGCTCGaCCaTgCGAACCaAGatgTCG	3.49656	3.14059	6.44872	3.30813
GTGAGTGGAAATTAATGAGGTACCCCAGTTTGCATAAAATGGAATGTATGCCTCATCAAATAACATGAATG	GTGAGTGGAAATTAAaGAGGTACCCCAGTTTGCATAAAATGGAATGTATGaCgatgCAAATAACATGAATG	3.20321	3.40753	6.71427	3.30674
GATCTATGGTGGGTGGGAGCTGTGGACAAAGTAAAGTTGAAAGGGGGGTGTGTGGTAGCATGGGAAGAGAGTTAATTGTAA	GATCTATctTGGGTGGGAGCTGTGGACAAAGTAAAGTTGAAAGGGGGGTGTGTGGTAGCAaGGatgGAGAGTaAAaTGgcA	4.47663	3.43895	6.74531	3.30636
GTCCTACCTGATCTTGGTCTCTTGCTCCGTGCTAAGTATCATGCTACGTGCGTTCGCAAGATGCATGC	GTCCTACCTGATCTTGGTCTCTTGCTCCGTGCTcAGTATCATGCTACGTGatgTCGCAAGAgGCAgGC	3.06402	3.12706	6.43244	3.30538
TTCAAAGCTAATCAGTTACAAGTGCGGCACGCGATAACCTCTTAAGGTGCTGATGAAGGCGCATTGGAGTGGAAATAGGAAAACTGCACCCGCGATTG	TTCAAAGCTAATCAGTTACAAGTGCGGCACGCGATAACCTCTTcAGGTGCTGAgGAAGGCGCATTGGAGTGGAAATAGGAAtgCTGCACCCtCGAgTG	3.72929	3.46105	6.76591	3.30486
CCTCATATTCTATTTTGATTAAATGTTTCTGGCTCCGTACCAGTATTCTACGGCGATATGTGATG	CCTCATATTCTATTTTGATTAAcaGTTTCTGGCTCCGTACCAGTATTaTgCGGCGAaATaTGATG	3.41456	3.31058	6.61523	3.30465
CTCAGAAAACTGAATACCCCATTTCTGCGGTAGCCATGACTGGAGGAAGGTCGATCCCTTAGCCTA	CTCAGAAAACTGAATACCCCATTTCTGCGGTtcCCAaGACTGGAGGAAatgCGATCCaTTAGCCTA	3.2819	3.24648	6.54977	3.30329
TCTCAATGGGGGGAAGTTCTCCCACCGGAACAGCGCGGAACAGTGCGCTCCAGGCGGCAGATAATATTT	TCTCAATcGGGGGAAGTTCTCCCACCGGAACAGCGCGGAACAGTGCGCaCCAtGCGGCAGATAATAgTT	2.12465	3.1042	6.40694	3.30274
AATTCTGAAACATGAAACAGTATGCGTATATCAATGAATACCAATTAAAAAACGATAGAATTTGAAAGGGTCCTAGAGAAGAGAACATT	AATTCTGAAACAgGAAACAGTATGCGTATATCAATcAATACCAATTAAAAAACGATAGAtTTTGAAAcaGTatgAGAGAAGAGAACATT	2.83932	3.42641	6.72855	3.30213
TTATGAAACATGGAATGAGTAGATTTGTTTCTGGGTG	TTcTGAAACATcGAAaGAGatGATTTGTTTCTtGGTG	3.36629	2.98562	6.28735	3.30173
GCCCCGAGATGCCAAGGACTAAGAGCAGAAGGGCCACGAGGAGCTAGCGGGGAGCGAGGGGCAACAAAAGCCACCAGAGGCGAGGTCCCTAG	GCCCCGAGAgGCCAAGGACTAAGAGCAGAAGGGCCACGAGGAGCTAGCGGGGAGCGAGGGGCAACAAAAGCaACatGAGGCGAGGTCtCgAG	2.45734	3.32625	6.62794	3.30168
GCTACGAACCTTGTATATCTAGGTTGGTCGGGATTATGAAAGTCGCCACCCCATGGAAGATGTAGCGGA	GCTACGAACCTTGTATATCTAGGTTGGTCGGGATTATcAAAGTCGaCAaCCatgGGAAGAaGTAtgGGA	2.73603	3.23984	6.54083	3.30099
CTATGAGCTTACCGACATGAACAAGGGAC	CTATGAGCaTAatGACATtAACAAtGGAC	2.9925	3.03377	6.33471	3.30094
GCATGCGGAATCACATCATAACCTATTCTCTAAAGTGGTGTAAGAGTT	GCATcCGGAATCACATCATAtCCTATTaTCatgAGTGGTGTAAGAGTT	3.10525	3.06144	6.36156	3.30012
GTTCAGAACTCCATCAAAATGACTCGAAAACTTTAGA	GTTCAGAACTCCATCAAAAatgCTCGAAAACTTTAGA	3.29887	2.96749	6.26739	3.2999
GTCAGGAAATGTGGATGCCTGTACTTAGGCGGTCTTGGTCGTAGCCATGTGGCGTTTACCGAACCATGTGAAAACACGTAGCACCGTCATAGGA	GTCAGGAAATGTGGATGCCTGTACTTAGGCGGTCTTGGTCGTAGCCATcTGGCGTTTACCGAACCcaGTGAAAACAatgAGCACCGTCATgGGA	4.52921	3.76547	7.06331	3.29784
TTGTACAAGATGCAACAGTCAACCCCAA	TTGTACAAGAatgAACAGTCAACtCCAA	2.44212	2.83953	6.13721	3.29768
CGGGTTTCATCGTCCCACTGGACTATGGAATTTGTTATAAACCGTCGGTGTCTCTGTAGAGGCCAGTGCAAATCCCTTAACTAA	CGGGTTTCATCGTCCCACTGGACTATcGAATTTGTTATAAACCGTCGGTGTCTCTGTAGAGGCaAGatgAAATCCaTTAtggAA	3.37909	3.52259	6.818	3.29541
CGGTCCCCCCGGATGTTGTAGGAGACATGGTTGGGATGTGACAGTGCA	CGGTCCCtCaGGATcTTGTAGGAGACAaGGaTGaGAaGTGACAGTGCA	3.60018	3.07843	6.3729	3.29446
TTACAATTATTAAAATGTTCGCGAAAGTAAGGGATCAACACTGATCAAACATTAATGCAAACTGGTGA	TTACAATTATTAAAATcTTCGCGAAAGTAAGGGATCAACACTGATCAAACATgAAcGCAAACatGgGA	4.6924	3.53312	6.82735	3.29424
ATTATACAATTGGCGGGTAGGGAGATGTTAAGTGTTATGGCGTACTTTGAGAGGCCAGG	ATTATACAATTGGCGGGTAcGGAGAaGTTAAGTGTTATGGCaTgCTTTtAGAGGCCAGG	3.13167	3.07743	6.37162	3.2942
AATGGGTTAGTGTAGTCGCATCCAATACCTGGGAAATGAAAGCAG	AATctGTTAGTGTcGTCGCATCCAATAatgGGGAAAaGAAtGCAG	3.10671	3.21864	6.5128	3.29416
CATGTTTAATGGGGGAAGGGTTATTTGCGCTTGAATTGGGAGATGATAAGGACGCCATATGTTTATC	CATGTTTAATGGGGGAAGGGTTATTTGCGCTTtAATTGGGAGATtAaAAatgCGCCATATGTTTATC	3.68674	3.30718	6.60107	3.29389
GCTCCCCAAGCTAGAGTATGACAAACCGGATAGACATCACGGTCTTTACAACGCATGCCATTTTCGGCCAAGTTTA	GCTCCCCAAGCTAGAGTAaGACAAACCGGATAGACATCACGGTCTTTcCAACGCAaGCatgTTTCGGaCAAGTgTA	3.33189	3.27933	6.57299	3.29366
TCCATGCTAGTCATGGCATTCATGTCATTGGTACTGCGCATATCTACTGCATAAGAAGTGATCC	TCCAaGCTAGTCAccGCATTCcTGTCATTGGTACTGCGCATATaTAaTGCATAAGAAGatggCC	3.88623	3.35131	6.64468	3.29337
CCGCCGAGCGCGGTCAGCAGGGCGAGATAGAGACTCATGGAGATCGTGATTGTAGGCCGGTATGACATCA	CCGCCGAGCGCGGTCAGCAGGGCGAGATAGAGACTCATGGAGATCGTtAaTGatGaCCGGTATGACATCA	3.33851	3.16879	6.46188	3.29309
GAACAGCACACCATACGGTGAAAAGAGACCGATCATGAAGGCAAGAAGACCATGAGTATTTAGGGGCACTAATACCAATATAAGCAAGCCGACATAA	GAACAGCACACCATACGGTGAAAAGAGACCGATCAaGAAGGCAAGAAGACCATGAGTATTTAGGGGCACTAATACCAATATgAGCAAGCCGACAgAA	3.51904	3.53898	6.83118	3.2922
AAATCATGCGCGAGCTAGTGTCAAGGGTCCCGTGAAGTACTTACTTGGGACACTTTCATCTCATTTGTAGATGACGTTTTT	AAATCATGCGCGAGCTAGTGTCAAGGGTCCCGTGAAGTACTTACTTGGGACACTTTCATCaCAaTgGTAGATGACGTTgTT	3.75004	3.29864	6.58828	3.28964
AAGAAATATGTTTGGAGTAGGGGGGATGTATTCGATGATGAGCCATTGAGTGTGG	AAGAAATATcTTTGGAGTAGGGGGGATGTATTCGATGATGAGCCATaGAaTGTGG	3.34141	3.2496	6.53842	3.28882
GAGCGAGGAAGGAAATAGAGGGAGGGTATGAAAGGATGGGAAGAAAAAGGTATTATATGCGGT	GAGCGAGGAAGGAAATAGAGGGAGGGTATGAAAGGATcGGAAGAAAtgGGTATTATAatgGGT	5.12896	3.21836	6.50716	3.2888
ACTACGACCGGTGCGTGCTGGCAATGGAACAAGTGTCTAAAGAGGATAAACTCGGGTTATTTCGTCGGAGACTCAAGGGCGCACATCAGTAGATT	ACTACGACCGGTGCGTGCTGGCAATcGAACAAGTGTCTAAAGAGGATAAACTCGGGTTATTTCGTCGGAGACTCAAGatgGCACATaAGatGgTT	3.39718	3.56752	6.85583	3.2883
GGAATATGTGGGTTCGCAGGACATGAACTTGAGGT	GGAATATcTGGGTTaGCAtGACATtAACTTtAGGT	3.68725	2.9748	6.26241	3.28761
AGGGAGAATGTGTCGTCAGTCTTGCGTTGCACCATTCGACGCAAACACTAATACGAATTAAGCGAGAGGCCGGTGCG	AGGGAGAATcTGTCGTCAGTCTTGCGTTGCACCATTCGACGCAAACAaTAATACGAATTAtGCGAGAGGCCatgGCG	4.85741	3.48374	6.77101	3.28727
GTGCCTAGTAATGGCTAGGAGCAGATCGTCCACTGCTGGACAGGG	GTGCCTAGTAATGGCTAGGAGCAGATCaTgCACTtCaGGAtgGGG	3.11768	3.18242	6.4693	3.28688
TACCTGGGGATGATCATGTTCGGTTGAGATAATCATGTTCGAGTGACACCGGAA	TACCTGGGGATGATCAaGTTCGGTTtAGATAATaATaTgCGAGTGACAatGGAt	3.30427	3.28291	6.56836	3.28544
ACCGATCAGACGATGGTTGGCAACTAGGATCTATTCCCGGGCGTCGAGGATTAAGACCATAGTCAAGTTGCTGTACTTATGCTAGAACATGACC	ACCGATCAGACGATcGTTGGCAACTAGGATCTATTCCCGGGCGTCGAGGATTAAGACCATAGTCAAGTTGCTGaACaTgTGCTAcAACATGgCC	3.47374	3.62962	6.91441	3.28479
TGTTTTTTCAATATTTGTATTATGAAAGATTGTAAAAGTATAATATTGACGCATTAAGGGAAGTTAATGTCATCATTGGGAGGGGAACGCGAAGATA	cGTTgTTTCAATATTTGTATTAccAAAGATTGTAAAAGTATAATATTGACGCATTAAGGGAAGTTcAaGTCATCATaGGatGGGGAACGCGAtGATA	5.21171	3.5977	6.88224	3.28454
CGGAGTGGGACGAGCTCTCACCATGTCGGTCGCACTATCGGAATTGACTGCGAGGTGGGGCTATTAA	CGGAGTGGGACGAGCTCTCACCAaGTCGGTCGCACTATCGGAATTGACTatGAGGTGGGGCTATgAA	2.73709	3.21898	6.50301	3.28403
CGTCTCGGGGTATAGGCCCCCTTTACAGCCGCTATGGTTTATTAATTGGACTTCTTAATATATCCTCGACTATGGTTAACACATAGA	CGTCTCGGGGTATAGGCCCCCTTTACAGCCGCTATcGTTTATTAATTGGACTTCTTAATATATCCTaGAaTgTGGTTAACACATAGA	3.9646	3.39066	6.67426	3.2836
GGCCAAGTTCGCAACTGTGAACTTTAGTGTAGACATGCGAACGGCAGTAACATAGTTATATGCCCAGCCCGGACTGGAACCATTCGGCCCCGGCA	GGCCAAGTTCGCAACTGTGAACTTTAGTGTAGACAaGCGAACGGCAGTAACATAGTTATATGCCCAGCCCGGACaGGAtgCATTCGGCCatGGCA	2.79887	3.6746	6.95766	3.28306
GGCAATGACTGTGGGGGGCGTTTCGCTCGTGCACGGCCACAGTCTGTC	GGCAAgGACTGTGtGGGGCGTTTCGCTaGTatgCGGaCACAGTCTGTC	3.40161	2.99168	6.27473	3.28305
AGAATGGGTTATCCCTTAACCAGTTGAATGGACAGCTAAGGCTGTAGTATGATAGTA	AGAATcGGTTATCCCTTAACCAGTTcAATcGACAGCaAAatgTGTAGTATGATAGTA	3.62011	3.20539	6.48716	3.28177
GGATCCGGTGCAGGGAATTATACAGAATGTCCAGCGGGCGCCGGC	GGATCCGGTGCAGGGAATTATACAGAAatgCCAGaGGGCGCaGGC	4.01282	3.01136	6.29251	3.28116
GCTTAAGATGTACTGCATGGACGCATCGTAACAAACGGTCGCTGTCGAGCCAGCTCGAGCTTAGACAACGCCCGGTACTGTT	GCTTAAGAaGTACTGCATcGACGCATCGTAACAAACGGTCGCTGTCGAGCCAGCTCGAGCTaAGAtgACGCCCGGTACTGTT	3.97657	3.42782	6.70775	3.27993
AATAAACCAGTGGAGGATGTAAGCAGGCCACCCATTCGGAACAAGGGGAAAGCGCTGGAAGCAGCATGCCGTAC	AATAAACCAGTGGAGGATcTcAGCAGGCCACCCATTCGGAACAAGGGGAAAGCGCTatgAGCAGCATGatGgAC	3.31845	3.45766	6.73696	3.2793
GCAACCCCCCTAAGACTCTAATAGACATACTAGCAGAACAGAGCCAACTAAACAGAGAATGAATTACAGTATGCCAAGAGATATAAGATAGTTATC	GCAACCCCCCTAAGACTCTAATAGACATACTAGCAGAACAGAGCCAACTAAACAGAGAATGAATTACAGTATcCCAAGAtgTATAAGATAGTTATC	4.21311	3.65674	6.93579	3.27906
TGGGAGCGGTGTTACAGATTATGAAGGTGCTTGTCTCATTAATCGA	aGGGAGCGGTGTTACAGATTATGAAGGTatgTGTCTCATTAATCGA	3.88032	3.10324	6.38136	3.27812
AGATGCCGCCTTCCCAGCCCTCTCGACCTCCTCTTCGGGAAACTTACTACCGCGCTCTTTCGCGCGCATCGATCGCCGTACCCCGTCTCACCGGTATTCC	AaAgGCCGCCTTCCCAGCCCTCTCGACCTCCTCTTCGGGAAACTTACTACCGCGCTCTTTCGCGCGCATCGATCGCCGTACCatGTCTCACCGGTATTCC	2.96374	3.28612	6.5609	3.27478
ATAAAAGGGTTGTGAGCCCTACGGTCAGCGTCTGCACGGACGGTGCCTCGGTCTGTGCTTTTCCGTCTTCGGATATTTCCATGG	ATAAAAGGGTTGTGAGCCCTACGGTCAGCGTCTGCACGGACGGTGCCTCGGTCTGTGCTTTTCaGTaTgCGGATATTTCCAgGG	3.69505	3.41198	6.68665	3.27467
TCCCACCAGACCTCTCCCCACCCTCATGACGCGTTTCGCCGTCTCGCCTCCCCCCTTGCCGACTCATAC	TCCCACCAGACCTCTCCCCACCCTCATcACGCGTTTCGCaGTCTCGCCaCCatgCTTGCCGACatggAC	2.89977	3.25893	6.53347	3.27454
ATTATGTCTGTCGTTTTTATTGGATATGTACGCGCATTTTTAGACTGTTGCCTTGGATAGGGG	ATTATcTCTGTCGTTTTTATTGGATATGTACGCGCATTTTTAGACatgTGCCTTaGAatGGGG	3.15554	3.41083	6.68511	3.27428
AAAAAATATAATGAGACAGCACCGTAGAATCAAGAGGAATACGAATCCCACACACTTGGTAAAAAAGACAGGAAAAGTCTTGAG	AAAAAATATAAgGAGACAGCACCGTAGAATCAAGAGGAATACGAATCCCACACACTTGGTAAAAAAatgAGGAAAAGTCTTGAG	3.39645	3.49226	6.76575	3.27348
TGCGTGCGAGTGCAAGGATTATGTAGTCTGTGTGTTCGGAGGCGTGCTTTTATGGACACCGTACTGCGTCGCGACCAATGCTGTCCATCCTAGG	TGCGTGCGAGTGCAAGGATTAgGTAGTCTGTGTGTTCGGAGGCGTGCTTTTATtGACACCGTACTGCGTCGCGACCAtgGCTGTCCATCCTAcG	2.97494	3.36952	6.6429	3.27338
CCTCGGGGTGACGGCGGTGGGGGTTGATGACATCCGTCGGGAAGGTAATGGCCGAGGGCTCGGAATCGTAGGT	CCTCGGGGTGACGGCGGTGGGGGTTGATtACATCCGTCGGGAAGGTAATcGCaGAatGCTCGGAATCaTgGGT	1.82717	3.36027	6.63324	3.27297
TTGCCCGGCGAAACAGAAAAAAGAATATGAACGGATCCACACCCAGCTCACAACCATCGTGCCGAAACAACATAGCTCAGATAAAGATTACATA	TTGCCCGGCGAAACAGAAAAAAGAATAgGAACGGATCCACACCCAGCTCACAACCATCGTGCCGAAACAACATAGCatgGATAAAGATatggTA	4.07964	3.61652	6.88863	3.27211
TGCGCAGGTTATCTCCGGTAGCGACGCATTCGATTGCGACCAGGGTAGAACCGATGAAATGTGAGATAGGAGGAGACCCTTGAAGTTT	TGCGCAGGTTATCTCCGGTAGCGACGCATTCGATTGCGACCAGGGTAGAACCGAaGAAATGTGAGATAGGAtGAGACCCaTGAtGgaT	3.91435	3.43215	6.70284	3.27068
TTGGCGATGGGGGTGCCCGGGGCAACAAACCGTGCGGGTTGGGGGTG	TTGGCGATtGGGGTGCCCGGGGCAACAAAatGTGCGGGaTGGGGGTG	1.16214	2.91268	6.17933	3.26665
CAGAAAAGACAGATGATGCATTAATAGAAAAATCCACAGAAAATCGATAAAAAAGGCCAGTATGTAATAAATAAAAAAAAACAC	CAGAAAAGACAGATcAaGCATTAATAGAAAAATCCACAGAAAATCGATAAtAAAGGCCAGTATGTAATgAATAAAAAAAtggAC	3.18119	3.70698	6.97326	3.26628
TACGAGTGTATGTAATCAGGATGGTGGGGATATTAAAGTTAGTGCAGTCATATAACTAAAAATACATGGGTATTTATTTTGTATTTGGGGA	TACGAGTGTATGTAATCAGGATGGTGGGGATATTAAAGTTAGTGCAGTCATATAACTAAAAATACATcGGaATaTgTTTTGTATTatGGGA	3.4973	3.29059	6.55538	3.2648
AATTCAATCAACTAGCAGCCGTTCACCGGTACGCGTTATGTTTCGAGTGCCACACCCGTCTCCCTACAGCGACTT	AATTCAATCAACTAGCAGCCGTTCACCGGTACGCGTTATcTTTCGAGTGCCACAaCCaTgTCCCTACAGCGAgTT	3.86726	3.39123	6.65597	3.26474
GCGCCGAGCTGGCAGGTGGGCCCTATCGGGTAACCTGGGGGGTAACAGTATGCCTTGGAGCTGGTCTAATAGGTAAGCAT	GCGCCGAGCTGGCAGGTGGGaCCTATCGGGTAACCTGGGGGGTAACAGTATGCCTTGGAGCTatgCTAATAGGTAtGgAT	3.86062	3.28791	6.55261	3.26471
TGGAGAGCGTGGCATTAGTGGACAAAGTGGGAGGTACGGGAGTCGTTCAGGTTACCATCTGGCGTCTATCGGGTATTCGTTGAGCTGCTGTCCGA	TcGAGAGCGTGGCATTAGTGGACAAAGTGGGAGGTACGGGAGTCGTTCAGGTTACCATCTGGCGTCTATCGGGTATTatgTcAGCTGCTGTCCGA	2.35579	3.45358	6.71723	3.26365
GCCAAATGTCGATGCTCATACGGGCTGCCTGGGCACTCGCTACCTCTTACTACGGCGAGGATTTAGTCTCCCCCACTCGGTACAAAC	GCCAAAgGTCGATGCTCATACGGGCTGCCTGGGCACTCGCTACCTCTTACTACGGCGAGGATTTAcaCTatgCCACTCGGTACAAAC	2.96772	3.30191	6.56542	3.26351
TAATGCGACGACCAGCCCGGGCGCCAACTAGCACGTAACCCAAGCGGGC	TAAaGCGACGACCAGCtCGGGCGCCAACaAGatgGTAACCaAAatGGGC	3.45345	3.06194	6.32437	3.26243
ATGAAGAAATGAGGACCCCATGTCACGGCATCCAAAGTGGACTATAGCGAAAGCATGGGATGTACCAGGAAAAGCTGTTATGGTGTGTAAT	AaGAAGAAATGAGGACtCCATcTCACGGCATCCAAAGTGGACTATAGCGAAAGCATGGGATcTACCAGGAAAAatgGTTATGaTGTGTAAT	2.38444	3.47283	6.73483	3.262
CGGCATTATGGTTCCGGCTTAGCCCATAAGCGGGCCACTCCGCCTCCCCCACACCAATCCCGTTAGTGGTTCGACGCGCACCAC	CGGCATTATGGTTCCGGCTTAGCCCATAAGCGGGaCACTCCGCCTCCCCCACACCAATCCCGTaAGatGTTCGACGCGCACCAC	3.81365	3.16941	6.4312	3.26179
GTTGCGGCGCTTTGAAGCGAGCTCGTACGACGGCCCTCGACGAGCAGCATGGCACTGAGGGCCCTCCGGCAAGGAGTATCCTGATCTTT	GTTGCGGCGCTTTGAAGCGAGCTCGTACGACGGaCCTCGACGAGCAGCATGGCACTGAGGGCCCTCCGGCAAtGAGTATCaTGATCgTT	2.36257	3.31022	6.57157	3.26135
ACTTAATGAGGGAATCAAAAAAACAGAGAACCATAAGCTAACTAGACGGAAATACGTTATGTTATCACCAAAGAA	ACTTAAgGAGGGAATCAAAAAAACAGAGAACCATcAGCTAACTcGACGGAAATAaGTatgGTTATCACCAtgGAA	2.91229	3.49968	6.761	3.26132
GGAGAACGGACGCAAGACATGGTGAGATGGAGTTGGTAAGCATCGGAGTTATCGGGGTATA	GGAGAACGGACGCAAGACATtGTGAGAaGGAGTTGGTAAGaATatGAGTTATCGtGGTATA	3.23567	3.21595	6.47718	3.26122
ACTAAAAGACCAAAGACTCTAACATTATGAGCACGGAGAAAAAACTTGGTATACACGCCGATCAGTT	ACTAAAAGACCAAAGACTCTAACATTATGAGCACGGAGAAAAAACTacGatgACACGCCGATCAGTT	2.71619	3.23617	6.49648	3.26031
AATGCGGCTTTTTACCATGCCCTTCTTCCCGGTGGGTACTTTCGACACTCTACCTATATTTTAACAGGTTA	AATGCGGCTTTTTACCAaGCCCTTCTTCCCGGTGGGTACTTTCGACACTCaACaTgTATTTTAACAtGTTA	3.81641	3.50337	6.76358	3.26021
ACCCTATAATCATAACGTAAAGATACCTAAAGATGAATTGAAATAGAAGAAACGAGAAAATGCAAAAAAGATCGAATAAGCCTATAA	ACCCTATAATCATAACGTAAAGATACCTAAAGATGAATTGAAATcGAAGAAACGAGAAAtTGCAAAAAAatgCGAATAAGtCTATAA	3.12895	3.30454	6.56317	3.25863
CGTAGTTTTTCGAATCCTCAAGGTTGCTTAGGTCGACAATGCACCATGTTCTGTACTTCGCATGAGTGAGTTCCT	CGTAGTTTTTCGAATCCTCAAGGTTGCTTAGGTCGACAAaGCACCATGTTCTGTACTatGCATGAGaGAGTTCCT	4.29034	3.37197	6.62975	3.25778
AGGATTCGCAACTCGAGACGCAAATGAGCCCAGATAAATCAGAGGATGAATGTCCAGGGACGAT	AGGATTCGCAACTCGAGACGCAAAaGAGCCCAGATAtATCAGAGGAatgATGTCCAGGGACGAT	2.9868	3.34806	6.60538	3.25732
TGGTGTGCGCGACCCAACACTCAGCTCCCAGAATCCTTTATGATAAGGTGAACA	aGGTGTGCGCGACtCAACACTCAGCTCCCAGAAaCCaTgATGATAAGGTtAACA	4.40059	3.11528	6.37242	3.25714
CATGCAACCATGTAAGGCAGCCAGATGCGTGGACCAATTGGGGTCACCTTGGAG	CATGCAACCcTGTAAGGCAGCCAGATcCGTGGAaCAATgaGtGTCACCaTGGAG	2.46727	3.24454	6.5014	3.25686
GAGTAGAGGCGCGCCTGATGTTTAGTAAAAGTGTTGGCAGTCTCACAAACTAGGCAATGTTTATGTATGGAGAAATAGAACGTTAGA	GAGTAGAGGCGCGaCTGATcTTTAGTAAAAGTGTTGGCAGTCTCACAAACTAGGCAATGTTTcTGTATGatGAAATAcAACGTTAGA	3.45639	3.56345	6.81993	3.25648
AGAAGTACTGCTATGTCATACAAGCAATGATAAAAC	AGAAGTACTGCTATGaCAatgAAGCAAaGATAAAAC	3.32717	2.98086	6.23589	3.25504
AGTAGCAACACTCCGCTGAATGTGTACTCTAAATGGGAGCAATGGTCGAAGTTAACTTGTTGCTTGAAACTCAGTAGTCCAGTTTTAACCACA	AGTAGCAACACTCCGCTGAATcTGTACTCTAAATtGGAGCAATcGTCGAAGTTAACTTGTTGCTTGAAACTCAGTAtgCCAGTTaTAAtggCA	2.55613	3.80301	7.05788	3.25487
TGACGTTCATGGAACAACTTATACGGGTGACGACAACATAACTCAGATCCTACCACGTACTGATGTCACACATAGACGTCTCGGCTCAGGTTCCGGACGA	TaACGTTCATcGAACAACTTATACGGGTGACGACAACATAACTCAGATCCTACCACGTACTGAcGTCACACATAGACGTaTCatgTCAGGTTCCGGACGA	4.45757	3.44186	6.69369	3.25183
TCCACGGTGTGTGGATGACGCGGTCTGGTGGGCCGTAGGTCGGGCGTTCGGACGCGGGGGGAGAAAATCCAGGATGTCCTGCCGGACGAACGAAT	TCCACGGTGTGTGGcaGACGCGGTCTGGTcGGCCGTAGGTCGGGCGTTCGGACGCGGGGGGAGAAAATCCAGGAaGTatgGCCGGAaGAAtGgAT	2.4799	3.43212	6.68391	3.25178
TTTTTGGCGGCAAATAGAAATAGTAATAAAATGGTGTTATGTAATTCAGAATAAATTGAAAAATTTGTGTAAGCGAGAGGGGGTAG	TTTTTGGCGGCAAATAGAAATAGTAATAAAATcGTGTTtTGTAATTCAGAATAAATTtAAAAATTaGTaTgAGCGAGAGGatGgAG	3.37946	3.70836	6.95999	3.25163
GTCCCAGTAGCCTGGATTGGAGTTCGCGATGCGGGCAACCGTATTGGGTCGGACCGCAATCCAGTGACA	GTCCCAGTAGCCTGGATTGGAGTTCGCGATGCGGGCAACCGTATTGGGaCGatgCGCAATaCAaTGgCA	2.55598	3.43027	6.68119	3.25092
CTTCACCCCACTTACCAATCACAAAAAGCCGTGTATACCCACGACTATAAATAAGATGGCCCCAAACTTTTAAT	CTTCACCCCACTTACCAATCACAAAAAGCCGTGTATACCCACGACTATcAATAAGAatGCCCCAAACTTTTAAT	3.72163	3.23627	6.48688	3.25061
CCGACCCGATCGCCGATTCTATCTCTGGCCAGCGGCCAGGGTCAATGACTCGCCGCCCCGTGACTCACCACCGGCCGC	CCGACCCGATCGCCGATTCTATCTCTGGaCAGCGGCCAGGGTCAATcACTCGCCGCCaCGatgCTCACCACCGtCgGC	4.20967	3.21977	6.47	3.25023
CCGGCGATGCTTGTTCGGAAAGGCGGGCCGGACGTTCTCACTAGTAGAACAAA	CCGGCGAaGCTTGTTCGGAAAGGCGGGCCGGAaGTatgCACTAcaAGAtCAAA	3.03802	3.05462	6.30459	3.24998
CTTTTGATGTGCGAGTCGGCGTTGGGGGGGTCCTCATTTCTCTTGTCCTAGGTTCATTCATGGCGCAAACAGGGGATGTCTCTTGTTC	CTTTTGAgGTGCGAGTCGGCGTTGGGGGGGTCCTCATTTCTCTTGTCCTAGGTTCATTCcaGGCGCAAACAtGGGATtTCTCTTGgTC	3.85139	3.30583	6.55491	3.24908
GCGTGGCGCTTTACTGGGATGTGGGGCCCCTGCTTTGGGACTAGTGGCATTCGCTT	GCGTGGCGaTTTACTGGGAccTGGGGaCCCTGCTTaGGatgacGTGGaATatGgaT	3.3127	3.18715	6.43619	3.24904
AGATGTAAATAAAAACATTGAATGTGTTGTTACTAGAGTATATTTAATATGCTTCTTTGTCATATATATCAGTAATTTAGAGTG	AGATGTAAATAAAAACATTGAATGTGTTGTTACTAGAGTATATTTAATATGCTTaTTTGTCATATAatgCAGTctaTTAtgGTG	4.69193	3.57749	6.82637	3.24887
GCGGCACTACGTAGTCCGGCACCTCATGGGATAGTCGCGACGGCTCCATACAAAAGACAACCGGGCATGGTCTGGCACACTCTTCCAC	GCGGCACTACGTAGTCCGGCACCTCATtGGATcGTCGCGACGGCTCCATACAAAAGACAACCGGGCAaGGatgGGCACAaTCaTggAC	3.33511	3.34174	6.59006	3.24831
TTGGGGCATGCGTCATGGGAGTGGTTGCGGACGGTGGGGCTAACGCCTTGGCGGCTGCAGTCAGATC	TTGGGGCATcCGTCATtGGAGTGGTTGCGGACGGTGGGGCTAACGCaTTatgaGCTtCAGTCAGATC	2.80029	2.95714	6.2039	3.24676
TATAAATTATGTAAAGGACCTATGGACAACCACTTGACCCT	TATAAATTATGTAtAGGACCaATatgCAACCACTTGACgCT	3.49072	3.11199	6.35829	3.2463
AGGTGGGTCCGGAATGGCTAGAGGGCATGGTT	AGGTGGGTCCGGAAatGaTAGAGaGCATGGaT	3.1331	3.01192	6.2581	3.24618
TACTTGGAGGGGACTCCGCCGGACCGGCCGCCATGGGGACGGGTCAAAAAAGTAG	TACTTGGAGGGGACTCCGtCGGACCGGCCGCCATGGGatgaGGTCAAAAAtGgcG	3.04068	3.0927	6.33804	3.24534
GGCTCTCGCCCCTGGAGTGCTCTCGGTCTCTAGGGACCAGGCCGAATATCGTACATGGATCGCTCCGTAAACTCTTCAATTTATGAACAGAGCTT	GGCTCTCGCCCCTGGAGTGCTCTCGGTCTCTAGGGACCAGGCCGAATATCGTACAaGGATCGCTCCGTAAACTCaTCAtgTTATGAACAatGgaT	3.99417	3.7999	7.04507	3.24517
GTCCGACGGGTATGCATATCAGTGCGGCGAGGTTCCGCCCATCGAGTGGAAT	GTCCGACGGGTATtCATATCAGTGCGGCGAGGTTatGtCCATCGAGatGgAT	4.59754	3.38557	6.62949	3.24392
ACGCCCCAGCCCGACTGTCCGCTGTACAACCGCCCCCTATCATGTCAAAAGGTAGCCGTCGCGAACACCGCACTGG	ACGCCCCAGCCCGACTGTCCGCTGTACAACCGatCCCTATCAaGTCAAAAGGTAcaCGatGCGAACACCGCACTGG	3.71604	3.19053	6.43322	3.24269
CCGCTCATGATACTACCCGGCCCGACTGGAGGAGTACCAAGAGTGCGACATGCGTCAGCCTCATCGCGACCCGGATGGATCCGGACACTCCAGGGCGGA	gCGCTCAaGATACTACCCGGCCCGACTGGAGGAGTACCAAGAGTGCGACAgGCGTCAGCCTCATCGCGACCCGGATGGATCatGACACTCCAGGGCGGA	4.86962	3.31483	6.55652	3.24169
GCGACCGTAACAAACAATTGCCTACTTTTGCCCGGTTTAATATGCTTAATACCCACAGAACCTCCGTCCCTCT	GCGACCGTAACAAACAATTGCCTACTTTTGCCCGGTTTAtTATcCTTcATACaCAatGAACCTCCGTCCCTCT	3.51834	3.22173	6.46234	3.24061
GAGCTTACAATGGTAGGAGTCTCATTGCCTTGCTGTGGGATCGGACGTTGGCGATTTCAAAATTCACCACTTTCCGTATTAGGAAACGT	GAGCTTACAATcGTAGGAGTCTCATTGCCTTGCTGTGGGATCGGACGTTGGCGATTTCAAAATTCACCACTaTgCGTATTAGGAAAgGT	2.95051	3.7018	6.94206	3.24026
AGGGGAGGGTGATAACCCTTCGCATAATGGCTTTATCTATCGCTGCTATCACCGAGCAGCG	AGGGGAGGGTGATAACCCTTCGCATAAaGGCTTTATCTATaGCatgTATCACCGAGCAGCG	3.31984	3.14078	6.38065	3.23987
GCAGTCATATAATGGACCAACTAGTCTCGTTCTCATATACTCTAGCAGCCACTCACCCCCAGTAAGTGTCGCATAAT	GCAGTCATATAAgcGACCAACTAGTCTCGTTCTCATATACTCTAGCAGCCACTCACaCCatGTcAGTGTCGCATAAT	3.17375	3.43407	6.67375	3.23968
GTATCCGTGTGTTTGAGGAACCCAACTCTACCCGACGAATTCGTCATGCTAAAACCCGGCGGGTCGAGATGATTGTTAGTTC	GTATCCGTcTcTTTGAGGAACCCAACTCTACCCGACGAATTCGTCATGCTcAAACCCGGCGGGTatgGATGATaGTatGgTC	3.0471	3.5764	6.81582	3.23942
GGTCTAGCCACTGAGGATTGTCGGTCACAAGTAAAAACATGTAGTGCCGCAACTTTTTTCGA	GGTCTAGCCACTGAGGATTGTCGGTCACAAGTAAAAACATGaAGatgCGCAACTTTTTTCGA	3.25979	3.3579	6.59727	3.23937
GGCCTAGCGGAGGTAGGTAGCATGTACTGGTGGGCAGGCGATATGCGGAGGGT	GGCCTAGCGGAGGTAGGTtGCATcTACTGGTGGGCAtGCGATATGCGatGGGT	3.23581	3.18677	6.42368	3.23691
TGATGCCATGTCCCACATATAGCAAACATCGAGGTACTACTCATT	TGATGCCAccTCCCACATATAGCAAACATgGAGGTACTACTCATT	3.48487	3.0075	6.24434	3.23684
TGGACCCTGTCCTGCCTAGCGCTACCGGCAGCTCTCTGTCCCACCTACTCGACTCAACTC	TGGACCCTGTCCTGCCTcGCGCTACCGGCAGCTCTCTGTaCCAtgTACTCGACTCAACTC	3.31875	2.94084	6.17732	3.23648
ATCACAATCTTGCACATGGATCCATTCCTATCTTCAAATCGATTCTATTCCTGTTACATCGTCAATCCCCATCAGTAACATCA	ATCACAATCTTGCACATGGATCCATTCCTATCTTCAAATCGATTCTATTCCTGTTACATCGaaAAatgCCATCAGTAAtggCA	3.43123	3.62743	6.86385	3.23643
ATAGTTTGATGCGCAATGGGGGGGAAGATTGTGATTGACAATGATTGGATTTAGAAGTAGTTGATTGTGGACATTCCGTGCT	ATcGTTTGATcCGCAATtGGGGGGAAGATTGTGATTGACAATcATTGGATTcAGAAGTAGTaGAaTGTGGACATTCCGTGCT	2.89733	3.23537	6.47126	3.23589
TGCCTGCCGCCCGACCGCTTCCACCCCAGTCACGCACCGCTCCCCGCTCAGCCCCTCCCCGCCCTGCCCCTCCGCCCC	aGCCTGCCGCCCGACCGCTTCCACCCCAGTCACGCACCGCTtCtCGCTCAGCCCCTCaCCatgCTGCCCaTCatggCC	3	3.09629	6.33187	3.23558
AGTCCTGCTTTAGTCCACGAGTAACTAGCGGTCGCCTACCATGCGTACTTATTTTTCGTCGCTGCCCCCTGGTATGGCTTGTAACTAGTGA	AGTCCTGCTTTAGTCCACGAGTAACTAGCGGTCGCCTACCAaGCGTACTTATTTTTCGTCGCTGCCCCCaGGTATGGCTTGTAACatGTcA	3.27386	3.59288	6.82834	3.23546
ACCACGGGGTCCGCTGAAGGGGTGCGGGTAAAGGGGGTGGGGGTACGGGTCCGGGCGTGGGGACGTGAGAATGGGGT	ACCACGGGGTCCGCTGAAGGGGTGCGGGTAAAGGGGGTGGGGGTACGGGTCCGGGCGTGatGACGTtAGAAatGGGT	1	3.2375	6.47239	3.23489
GAAAATCGGAAACGCAAACGAGTGGAAAACCAAAATGGACGAAAACTCTGCCGATATCAAGACCAAATA	GAAAATCGGAAACGCAAACGAGTGGAAAACCAAAAaGGAaGAAAACTCaGCatgTATCAAGACCAAATA	2.87739	3.26738	6.50146	3.23409
TGCCACTTAATTCGAAGGCCATAAACCATGTACATCTGAGGCATGCCTC	cGCCACTTAATTCGAAGGCCATAAACCAaGTAtgTCTGAGGCATGCgTC	3.67753	3.04771	6.28095	3.23324
CAACTGAAAGGATTAACCGGGTCGCCCATACGCAACGGACCGGCCGGGATGCGTCAATCACCCCTATCAGC	CAACTGAAAGGATTAACCGGGTCGCaCATACGCAACGGACCGGCCGGGAaGCGatgATCACCaCTATggGC	3.4583	3.40225	6.63542	3.23316
GACAAGTAGGGGATCTTCTTAAGTAGAACGGATGGGTCATGTTAATGTGCATAGGCAAGCTTTAGTCAATAAGG	GACAAGTAGGGGATCTTCTTcAGTAGAACGGATtGGTCATGTTAtTGTGCATAGGCAtGCTTTAcaCAATggGG	3.54958	3.54135	6.77446	3.23311
CCTCATCCCGCTCAGCAATGACCGCCATCGCTTATGCAGCTTTATGCTCCACGTCGAAAGCGTCATAGACAGCCCGGGGC	CCTCATCCCGCTCAGCAATGACCGCCATCGCTTAaGCAGCTTTATGCTCCACGTCGAAAGCGatgTcGACAGCCatGGGC	2.6477	3.40156	6.6322	3.23063
TAGATGCTTAAGACAATTTGAGTACATTTTCGTCCTAATGGTTGGTCTGCTCTTCTCTCCGC	TAGAaGCTTAAGACAATTTGAGTACATTTTCGTCCTcATGGaTGaTgTGCTCTaCTaTggGC	3.32753	3.37678	6.60739	3.23061
CTTAGGGAACCTCCAAGTTAAGGAACACAAGATGCCCTAGTCACGCCCAGGGTTGTAGGCGCCACTGCACCAAATTAGCGGCTCGAG	CTTAGGGAACCTCCAAGTTAAGGAACACAAGATGCCCTAGTCACGCCCAGGGTTGTAGGCGCCACTGCAatgAATTccaGGaTgGAG	4.34141	3.63903	6.86909	3.23006
GAACACGCCAGTTTAAAAAGATGCTAAATTAGACGGATAGAATCCGCTTGACAAGTATAGGATACAAGGACAAATGA	GAACACGCCAGTTTAAAAAGAaGCTAAATTAGACGGATAGAATCCGCTTGACAAGTATAatgTACAAGGACAtggGA	4.14356	3.54937	6.77941	3.23004
ACGTACGCGTTTACGTTTCTCAGGTGATAGTGCTTCTTAGATGAATCTAATACCTTCATTATGTGAACAATGGTTTTCACA	ACGTACGCGTTTACGTTTCTCAGGTGATAGTGCTTCTTAGAaGAATCTAATACCTTCATTATGatgACAATcGTTTTCACA	3.50309	3.50577	6.73575	3.22998
CCTTCGACGATGTTAATCGCTCGTATCACCCTCCCTGCAGCAATCTAATGTCCAAATGCATTGCAACTCAAAGTTGCAATAATG	CCTTCGACGcaGTTAATCGCTCGTATCACCCTCCCTGCAGCAATCTAcTGTCCAtcaGCATTGaAAaTgAAAGTTGCAATAATG	3.0526	3.51322	6.74221	3.22899
CGGTCGGAATCCCTCAGATCGGACTATTGGAGACATGAACGAGTCGAGAAGACGTCTAGAACTCCAAAGAGCCGTGAAATAGTCCACGA	CGGTCGGAATCCCTCAGATCGGACTATTGGAGACAaGAACGAGTCGAGAAGACGTCTAGAACTCCAAAGAGatGTcAAATAGTCCACGA	2.67604	3.46511	6.69395	3.22884
AACCACACTCGGAGCGAACGAACCAACACAAACCCCGGCGGGCAAACGCAGAACAGAATGAAGCTCGGAAGCG	AACCACACTCGGAGCGAACGAACCAACACAAACCtCGGCGGGCtAACGCAGAACAatgTcAAGCTCGGAAGCG	3.3176	3.11394	6.34223	3.22828
TAACACGGGAGAATGAAACGAAGAGAACGGTACAACCTTAAAAACACAAACAGATG	TAACACGGGAGAATGAAACGAAGAGAACGGTACAAaCTatgAAACACAAAatGATG	3.99287	3.3834	6.6113	3.2279
CGCCATGTCACGCGGATGCCTTGTTATGCCGTGACAGCACGTGGAAT	CGtCATGTCACGCGGATGCCTTGTTAaGCatgGACAGCACGatGgAT	3.55766	3.2337	6.45985	3.22615
ATATTGTAGGGGACGCAGGTTTGAATATAACGATTAACGTCTCTTAACATGTCTGGCAGCACGGGGTAAC	ATATTGTAGGGGACGCAGGTTTGAATATAACGATTAtCGTCTCTTAACAaGTaTGGCAGCACGGGGTAAC	4.03673	3.37662	6.60275	3.22613
TGCATTGTCGACTAAGTTTAACTAAACGTCTCTCCGGCAGGGCGCTCTGGCGACTTGGAAGCCACAAAGCCACGCAAAGCGTTCCCGGGCAGCCGAG	gGCATTGTCGACTAAGTTTAACTAAACGTCTCTCCGGCAGGGCGCTCTtGCGACTTtGAAGCCACAAAGCCACGCAAAGatgTCCCGGGCAatgGAG	5.81707	3.68082	6.90646	3.22564
ATTTATCATAACATAGGCTATGAGGTTCCAGCGCTTGTGCCTAAATTCTCGTGGACGGGCGCTACACGT	ATTTATCATAACATAGGCTATGAGGTTCCAGCGCTTGTGCCTAAATTCaCGatGACGGGCGCTACAgGT	4.53644	3.36294	6.58846	3.22552
CCAGAAAATAAATCAAGACGCCTCGTTAATTCAAGGCATCAAGGTTCATTGAAATCATGTGACCGGAGCTGCACAAAACATGTA	CCAGAAAATAAATCAAGACGCCTCGTTAATTCAAGGCATCAAGGTTCATTGAAATCATcTGACaGGAtgTGCACAAAACtTGTA	2.77039	3.34736	6.57101	3.22365
TGGGACCGTTTCTATTCTTGGGTCTGGCTGGTACTTGTTGGCCAGTGTCTTCGGT	TcGGACCGTTTCTATTCTTGGGTCTGGCTGGTACaTGaTGaCCAGTGTCaTgGGT	3.79692	3.34254	6.56609	3.22355
CGGGGCGAGTGCAGCACTAGCCATGAGAGGCGGGTGGTACGGTGGCAGGAGAGGCTGAGATCGTCGGGGGCCGAGACCGTCCTGACGGCGGCGGG	CGGGGCGAGTGCAGCACTAGCCAaGAGAGGCGGGTGGTACGGTGGCAGGAGAGGCTGAGATCGTCcGGGGCCGAGAtatgCCTGACGGCGGCGGG	6	3.39162	6.61437	3.22275
CCCGTAAGTGTTCAATTAAACAATGCAGCATATAATCA	CCCGTAAGTGTTCAATTAAAatgTGCAGCATATtAgCA	3.86666	3.04104	6.26377	3.22273
AGATGTTGCTTCCACAGCCCCGATGACGGGCTAGTAAACGCACCCTCGGCCCCCAAAAAGCTTTATACCCTTCTCCGCATGTGCGCATTCCACAGTG	AGATGTTGCTTCCACAGaCCCGAaGACGGGCTAGTAAACGCACCCTCGGCCCCCAAAAAGCTTTATACCCTTCTCCGCAatgGCGCATTCCACAGTG	3.25204	3.34533	6.56773	3.2224
AGGCGGTGACGGGTACCTTATCGGGCCGCTGCCGAACCAGTGAGTAATGATGGCGCGTGCGTCTCGGAACGGAAAATAACGTTTG	AGGCGGTGACGGGTACCTTATCGGGaCGCTGCCGAACCAGTGAGTAATGATGGCGCGTGCGTCTaGGAtgGGAAAATcACGTgTG	3.30487	3.36406	6.58577	3.22171
AATTGCCACTGTATTACTGTATTGCTCGGGTCAAACGAGAGGGGCCATGTAAAGCTACATAGGTGATCATGCAAGCAAACATAATAATTGC	AATTGCCACTGTATTACTGTATTGCTCGGGTCAAAaGAGAGGGGCCcTGTAAAGCTACATAcGTGATCAaGCAAtgAAACATAATAATacC	2.68008	3.58746	6.80789	3.22044
ATGGGTAAGACCGATCAGAACCCATCGTCGGTTTATTTCAAATGCTTTCACGGGATGTATT	ATtGGTAAGACCGATCAGAACCCATCGTCGGTTTATTTCAAATatgTTCACGGGATGTATT	2.84198	3.25023	6.47048	3.22025
CATGCCACGCCCCTTCCGCTACGCGACCACCGTACATCGGAGCGTTAAACAATTATGAATCGACCATCGGCCCCTAACGCCTGAGATAGGACCGC	CATGCCACGCCCCTTCCGCTACGCGACCACCGTACATCGGAGCGTTAAACAATTATGAATCGACCATCGGCCCCaAAatgCTGAGATAGGACCGC	4.19867	3.2139	6.43369	3.21979
ACCCATGACGAGGCTTCTTTACCCGAGCGAATAACCCCTCGGCTGTAAGGCGGAAATGGCCA	ACCCATcACGAGGCTTCTTTACCCGAGCGAATAACCCCTCGGCTaTgAGGCGGAAAatGgCA	3.00812	3.32971	6.54852	3.21882
TCATGGACGTGCCCAACCGACACTGTTAGGGGGAAATATCTGCGTGGCTCTTACTGCGATGGT	TCAaGGACGTGCCCAACCGACACTGTTAGGGGGAAATATCTGaGTatgTCTTACaGCGAaGGT	4.21889	3.16725	6.38601	3.21876
GGCTCGTCAAGAGGTCCGCGGCGGGAGAGCGGATTTGATGCTGTGAGAGGATGGTGGAGAACAGAAACGAGC	GGCTCGTCAAGAGGTCCGCGGCGGGAGAGCGGATTTGAaGCTGTGAGAGGAaGGatGAGAACAGAAAtGgGC	3.56224	3.41991	6.63789	3.21798
TTAGCAGCATGTGCCTGATATGTTTTGTCAACTTTTTGGAGATCAGCCCAACATTAACTAGATAGTTAAGTTAA	TTAGCAGCATcTGCCTGATATGTTTTGTCAACTTTTTGGAGATCAGCCCAACAaTAAtgAGATAcTTAAGTgAA	2.71232	3.3752	6.59285	3.21765
TCGCTATGTATACGCTTATTTCTGCTCCTA	TCGCTATGTATAatgTTATTTCTGCTCCTA	3.11706	2.98648	6.20399	3.2175
CGCGTTATCCATCTCCCGGGTGGATTACGTGCAATGACTTGTCATGGCTCAGCTTGGTTGATATAATTTGGTT	CGCGTTATCCATCTCCCGGGTGGATTACGTGCAATcACTTGTCATcGCTCAGaTTatgTGATATAATaTGGaT	3.18149	3.59162	6.80891	3.21729
AGGGAGAAAAGTAGAGAACTGTGACTTCCATTTGAGTAGAGAAAATGTAAGTCGGAGCTGCATGGGAGGGCGTT	AGGGAGAAAAGTAGAGAACTGTGACTTCCATTTGtGTAGAGAAAATGTAAGTCGGAatgGCATGGGAGatCGaT	3.30887	3.31167	6.52583	3.21417
TCCAAGCATTTCCCAGTTCCATCTCAAAATGCTGCAATTCCTCTACATTC	TCCAAGCATTTCCCAGTTCCATCTCAAAAaGCatgAATTCCTCTACAgTC	2.85583	3.22536	6.43905	3.21368
GAGCGCCCCCGGAGCCCCAGCGATGCTCCACTGCCACAAACCGCGCCTCAC	GAGCGatCtCGGAGtCtCAGCGcaGCTCCAaTGatgCAAACCGCGCCTCAC	2.81083	3.08341	6.29676	3.21335
GTTAAGGAGAAAAACATGGATGGACCTGATAGGGGCTAAGCCGCGGGTTGTATGTC	GTTAAGGAGAAAAACAaGGATtGACCTtATtGGGGaTAAtgCGCGGGaTGTATGTC	4.42813	3.05509	6.26837	3.21328
TTATAGGACGGCACATCCTTTACTATAGAAATTCAAATTTCCCGGGGTGTGTGCTGGAACCGGCCAAAGATGGGTATTCGAATGATTCACCCTGGCAGAT	TTAgAGGACGGCACATCCTTTACTATAGAAATTCAAATTTCCCGGGGTGTGTGCTGGAACCGGCCAAAGATGGGTATTCGAAatgTTCACCCTGGCAGAT	3.4676	3.31393	6.52569	3.21175
CCAGATGCAGAATGTATGGTTCGAGAGGTTCTCATCCACAGATTAGACATTCAGACGCGACCAAGCACGGGCTAAACCGGCATTG	CCAGATtCAGAATcTATcGTTCGAGAGGTTCTCATCCACAGATTtGACATTCAGAaGCGACCAAGCAatGGCTAAACCGGCAgTG	4.91958	3.55974	6.77145	3.21171
GCAGCGTTAGCCCAGCAATGCATCAGCGCCTCG	GCAGCGTTAGCCaAGatgaGCATCAGCatgTCG	4.16286	3.14357	6.35339	3.20982
GGGGTAAGTATTTGAGGCAGATGGATATAATTAGTAAGTGAGGGTCTGCGGGGAGTGATTGTAGAAAAGTTATTAAGTTAGTGATATGATTTAATTGT	GtGGTAAGTATTTGAGGCAGATcGATATAATTAGTAAGTGAGGGTCTGCGGGGAGTGATTGTAGAAAAGTTATTAAGaTAaTGATAaGATTTAAagGT	0.605753	3.85697	7.06602	3.20905
TGTGTTCTTGTGAGGTAAGTAGATCCGCTTTATACTTTGTCTACTACCGTCGGAGTGCACATGGGTCTTCAGGGTTCACAACTCACTTTTGACG	aGTGTTCTTGTGAGGTAAGTAGATCCGCTTTATACTTTGTCTACTACCGTCGGAGTGCACATcGGTCTTCAGGGTTatgAACTCAaTTaTGgCG	3.4614	3.62679	6.83351	3.20672
ATCGGCTCCACGTGACAAAGAGCCTACCGAACGTATGGGGGGGGAGGGAGTTCGCCCGGGGACTAGGA	ATCGGCTCCACGTGACAAAGAGCCTACCGAACGTATcGGGGGGGAGGGAGaTgaCCCGGGGAaTgGGA	1.43149	3.30661	6.51257	3.20596
TGAGAATGCCAACTGAGATGTGATACCCCGTATGTCGTACCGTACTAAGAGAATTCGCCCACCA	aGAGAAaGCCAACTGAGAaGTGtTACCCCGTATGTCGTACCGTACTAtGAGAATTCGCCtACCA	3.88787	3.43205	6.63794	3.20589
TAGCCTGGTCTAAGGTGCTTACGATGCGGCCATGCATGTTTA	TtGtCTGGTCTAAGGTGCTTAaGAatgaGCCATGCAaGTgTA	3.39444	3.05677	6.26258	3.20581
TATTCTAGCACTTGCCTTCAGCTACCCTTCGTCACGGCTTTGTTCCGCCGTTGTCAGGTCTACTAGTGGGGCGCGGTATGGACGGTC	TATTCTAGCACTTGCCTTCAGCTACCCTTCGTCACGGCTTTGTTCCGCCGTTGTCAGGTCTACTAcaGGatgGCGGTAaGGAtGGaC	4.15925	3.5949	6.7994	3.2045
CCCCCATGAACATTATGTCGCTGACCCGGCCCACGGGGTCACTGTAAATACT	CCCCCAaGAACATTAccTCGCTGACCCGGCCaACatGGTCACTGTAAATACT	3.7903	3.09502	6.29887	3.20385
CCCCACCCCCCAGCTCGAGCCCCCTTCCATGGCCCTCTCTCCGACCGCCT	CCCCAtCtCtCAGtTCGAGtaCCCTTCCAaGGatgTCTCTCaGAatGgCT	3.51539	3.16089	6.36415	3.20326
GAAAACAAATGATAAAGATGAGCTACAAAGGCAGGAATA	GAAAACAAATGATAAAGAaGAatgACAAAGGCAGGAATA	3.00647	2.97793	6.18061	3.20268
AGAATCATGCGGGTGGCGATAGAGAAGCCGTGAGGGTGGTGGG	AGAATCAaGCGGGTGGCGATAcAGAAtgCGTGAGGGTGGTGGG	2.93371	3.06658	6.2691	3.20252
CTAATACTTTTGAGCATGTGATGCCGTCGAGGCTATGGCTTTTACTAGTGTATGTCGCATTCGTTTCTCGGTGCTCAGTGTATACAT	CTAATACTTTTGAGCAccTGAaGCCGTCGAGGCTATtGCTTTTACTAGTGTATGTCGCATTCGTTTaTCatgGCTCAGTGTATACAT	2.45415	3.48165	6.68393	3.20228
GATTTTGCTAACGGAAATGTTGGCAGATGCTGATCCACCAATAACTGAGAACGGACGTGGAATATG	GATTTTGCTAACGGAAATcTTGGCAGATcCTGATCCACCAATAACaGAatgCGGACGTGGAATATG	3.83395	3.37712	6.5767	3.19959
TATAAGATGGCATTGGATATCTAATAGGCAAAGTATCAACAGATCAACCCAGATGGGATGAA	TATAAGATcGCATTGGATATCTAATAGGCAAAGTATCAACAGATatgtCCAGAaGGGATGAA	2.60939	3.33333	6.53075	3.19742
GGCCGGTGGAGAATGACAACTCTTGGAGTGGCCAAGGCGGGTGGTGTGGGTAG	GGCCGGTGGAGAAaGACAACTCTTGGAGTGGCaAAatgaGGTGGaGTatGgAG	2.73565	3.14834	6.34487	3.19653
TAAATATTGTACAATTCGGGCAGATTTTCGAGAAAGATGATACGTAAGGATTTAATTGGGGTATT	TAAATATTGTACAATTCGGGCAGATTTTCGAGAAAGcaGATACGaAAatgTTTAATTGGGGTATT	3.01453	3.40926	6.60505	3.19579
GTATCGATGGATGCTATATATCCGTTACCCGCTACCGTGGGGGCCGT	GTATCGAaGGATGCTATATATCCGTTACCatgTACCGTGGGGGagGT	2.59155	3.18173	6.37728	3.19555
GGCCGTGATGGTGCGGTGGAGACCAGGTAGCGGGATAGGACGCTA	GGtCGTGAccGTGCGGTGGAGACCAGGatGCGGGATAGGAtGCTA	2.57316	3.12013	6.31566	3.19553
TTAGTTCTCGGCTCGATTTACCGATTTCTTTCGATCGATGG	TTAGTTCTCGGCTCGATTTAaCGATgTCTTTCGATatgTGG	2.77646	3.36397	6.5592	3.19523
GGGGCCCGCCCGTATTCTTGTCACCCGATGGTCACCCTTCTATGCCCCGGCCGCGCTTCGTGCCTCT	GGGGCCCGCCCGTATTCTTGTCACCCGATcGTCACCCTTCTATGCCaCGatgaCGCTTCGTGCCgCT	3.34497	3.17817	6.37289	3.19471
GCGACGATTACTACCTGGACCACCAAAGGTAACCCCATCATATGACGTAAGCATGTAACAGAATGCC	GCGACGATTACTACCTGGACCACCAAAGGTAACCCCATCATATGACGTAAtgATGTcACAGAATGCC	2.70085	3.34625	6.54033	3.19408
CTGGTAAGTATAAGGATAGGGAGGTCTGGTGCCGTTAGGAGGAGCAGTAATGTCTCAAGGGAAAA	CTGGTAAGTATcAGGATAGGGAGGTCTGGTtCCGTTcGGAGGAGaAGatgTGTCTCAAGatggAA	3.27993	3.46334	6.65598	3.19264
GAGAAAGTGCAACCCGAGATGCAAGTCCTAGTTCGGAACGGCCGTCACTCAAGCCCACCCTAAACGCCCCGTGGAAAA	GAGAAAGTGCAACCCGAGATGCAAGTCCTAGTTCGGAACGGCCGTCACTCAAGCCCAaCCatgACGaaCCGTGGAAAA	3.75718	3.31956	6.51174	3.19218
GCCGCTTTCTTCATGGCAGGCCAACACGTCTGATAAAGAGTGAGTCCTATCCCGAAGATGAGCG	GtCGCTTTCTTCATcGCAGGCCAACACGTCTGATAAAGAGTtAGTCaTgTCCCGAAGATGAGCG	3.12482	3.35997	6.55189	3.19193
AGCATGCGGCCCTGACGACGAAGCCACGCGCCTTCCCCTCTTCATTCCGCTTTATAGTCCCCACCCCGCCGCCG	AGCAaGCGGCCCTGACGACGAAGCCACGCGCCTTCCCCTCTTCATTCCGCTTTATAaTgCCCACCaCGatGCCG	4.43297	3.46554	6.65444	3.1889
TATCACTTCAGGGATGCGTCTGCGCATACACGAAAACGTGTGTCCAAACTCTGGTCGGTTCAC	TATCACTTCAGGGAgGCGTCTGCGCATACACGAAAACGTGTGaCCAtgCTCTGGTCGGTTCAC	3.7144	3.33933	6.52722	3.18788
GGCTTCCTTCTATGTGTAATTCCGCATTAGTATATAGTGGTTTTTAGCCATGTTGCCGTGTATTAGTT	GGCTTCCTTCTATGTGTAATTCCGCATTAGTATATAGTGGTTTTTAcaCAatgTGCCGTGTATTAGTT	2.93789	3.3556	6.54346	3.18787
GCAGAGACACTAAAAGAACAGTAAAGAGAATATGACTCATATATAATGGATT	GCAGAGACACTAtAAGAACAGTAAAGAGAATATGAtgCATATAaAAatGgaT	3.17919	3.41115	6.59876	3.18761
ATAGACCGCGTCGATTTTTGCGCGAGCGCGCAGTAGGGGTGACTAGAGGCATGGCTGAAT	ATAGACCGCGTCGATTTTTGCGCGAGCGCGCAGTtGGGGaGAaTgGAGGCAaGGaTGgAT	2.93111	3.26122	6.44641	3.18519
GAGAAATTGTTTCCGTCATGGACATTTTCCTTTCGTCTGTCTATTTTCTATTAGT	GAGAAATTGTTTCCGTCATcGACATTTTCCTTTCGTCatgCTATTTTCTATTAGT	3.74152	3.29424	6.47774	3.1835
TAATCCTAATACATACCATGAACCCTTCACCTACTTTTATCCCCAATCACTTCTATCA	TAATCCTAATACATACCAaGAACCCTTCACCTACTTaaATatgCAATCACTTCTATCA	3.45427	3.26327	6.44629	3.18301
ACAATCTCCCCTCTGAGCATGTTTGCAGCCTTTCTTAAGCCGGCGTGACTGAATGTGGATCGACATATACAAGCGAATCGGCAGCTATA	ACAATCTCCCCTCTGAGCAaGTTTGCAGCCTTTCTTAAGCCGGCGTGACTGAAaGTGGATCGACATATACAAtgGAATCGGCAGCTATA	4.7455	3.41537	6.59803	3.18266
TGACTCACTCTGAAATGATTCAGCTGTTGGTGATTAAAAGATGAAGATT	TcACTCACTCTGAAATGATTCAGCTGTTGGTatgTcAAAGATGAtGgTT	3.99526	3.3542	6.53668	3.18248
CTCCATAGTATCTTCCACCAACAGTGACATGATCGGTGTCGAGTAAAATGGTGGGGTAACC	CTCCATAGTATCTTCCACCAACAGTGACATGATCGGTGTCGAGatgAATcGTGGGGTAACC	3.34485	3.32224	6.50465	3.18242
AACAAAAATGGGAAATAAAAAATAAGATGAGAGAGAAAGTCAACGCTAACAAAAAATCATAAAGTTAAAG	AACAAAAATtGGAAATcAAAAATAAGAgGAGAGAGAAAGTCAACGCTcAaAAAtgATCATAAAGTTAAAG	2.88381	3.354	6.53559	3.1816
TTTACCTATCATGCGGCTAGTACGAAGAGGGCTTCCGCTTACATCGTAGTCGGCCTCCCAAAAGCCCCCCCTCCCACTTAAAATTTGAATTGACAGTA	TTTACCTATCAgGCGGCTAGTACGAAGAGGGCTTCCGCTTACATCGTAGTCGGCCTCCCAAAAGCCCCCCCTCCCACaTcAtgTTTGAATTGACAGTA	4.1227	3.39565	6.57558	3.17993
TAGTATCGCGAATGTGAGGTGGACGACATGCGCTTTCGGTACCCCGCAG	TAGTATCGCGAATcTGAGGTGGACGACAaGCatgTTCGGTACCatGCAG	2.90804	3.39384	6.57338	3.17954
TGGCCTTCGGTCGCCGCTCGCTTGCCTGTTGGATTGGCTCCGACGGTGCCCCAGTGTCGTGGGCTTCTGCGCCCC	TcGCCTTCGGTCGaCGCTCGCTTGCCTGTTGGATTGGCTCCGACGGTGCCCCAGaGTatgGGGCTTCTGCGCgCC	3.61301	3.20758	6.38609	3.17851
CGTGTGCGGACCCATCGGTATTCAAGATGACACCGTGAGTCAGCC	CGTGTGCGGAtCCATCGGTATTCAAGAatgCACCGTGAGTCAGCC	3.65198	3.09409	6.2725	3.17842
TCCTGAGCTTAATACACAAGGCATTGCAAACGACTATACATAAATAAATGAGTCCCAGACTGTTATATTTTCGAATCGATATGTCAAGAGA	TCCTGAGCTTAATACACAAGGCATTGCAAACGACTATACATAAATAAAgGAGTCCCAGACTGTTATATTTaCGAtgCGATATaTCAtGgGA	4.45981	3.86655	7.04448	3.17793
GCTCTGGGGGATCCTTCCTCCTTTACTGTGCCACAGCTGGTGCTTGATATTTCGGTTAGGATGCCCAATGCTGCGTTTCTGTACGTGTACCCCCCCTT	GaTCTGGGGGATCCTTCCTCCTTTACTGTGCCACAGCTGGTGCTTGATATTTCGGTTAGGAgGCCCAAaGCTGCGTTaCTaTgCGTGTACCCCCCCTT	2.77481	3.27232	6.44991	3.17758
CTGAAAGTTACCTTCATTAATCCATAGCCAAGCTGGGGGCCAGAGAGGCGTATGGGGCTCGAAGGGCAAGGGCCGCGGCGCTCTTATCATCGTC	CTGAAAGTTACCTTCATTAATCCATAGCCAAGCTGGGGGCCAGAGAGGCGTATtGGGCTCGAAGGGCAAGGGCaGCatgGCTCTTATCATgGTC	3.52357	3.68072	6.85409	3.17337
TACATTCTGTGGATGTGCCTGGGTGATGCTCCTATTCAGCTATCTGAGAATGC	TACATTCTGTGGAaGTGCCTGGGTtAgGCTCCaATatgGCTATCaGAGAAgGC	3.0851	3.11761	6.29005	3.17244
AATGCAATAGAGTCCCCTTTCCGGCCAGCTCGGACAGTGTGAGGAACGATAACGCGAAATGGGCCCTAAGGGTTGGTTACCACATTGAACAT	AAaGCAATAGAGTCCCCTTTCCGGCCAGCTCGGACAGTGTGAGGAACGATAACGCGAAATGGGCCCTAAGGaTTatgTACCACATTGAACAT	3.38951	3.50488	6.67641	3.17153
TCGGAAATTGTGATGTATAAACAGAAACAGAGTAAGCGGAGCAAGC	TCGGAAATTGTGAgGTATAAACAGAAACAtgGTAAGCGGAGCAAGC	3.22627	3.25101	6.42224	3.17124
GTTGACCTACGTCATCGCTTGCTGGGGGCGGTCCGGCCCTGCAGTACCGTAGGTATGCAGGGCG	GTTGACCTACGTCATCGCTTGCTGGGGGCGGTCCGGaCCTGCAGTAatGTcGGTAaGCAtGGCG	2.38526	3.51617	6.68737	3.1712
GATGGATACCAAAAGAGATAATCACCTAGGTAAACAAAAGATAATGCA	GATtGATACCAAAAGAGATAATCACCTAcGatgACAAAAGATAtTGCA	3.48379	3.31316	6.48386	3.1707
ATATCGGGTGGGTGGGGTATAAGTATCATGGAGGTGG	ATATCGGGTGaGTGGGGTAatgGTATCAaGGAtGTGG	2.49602	3.03431	6.20406	3.16975
GTATGGCACGATTAACGCGTCAAAAACTCTACATCTAGCTCGGGAGTGAATCAGCCGCGTAACAGCTGGGTACGAGAGGCGCAGAAC	GTATGGCACGATTAACGCGTCAAAAACTCTACATCTAGCTCGGGAGTGAATCAGCCGCGTAACAGCaGGaTgCGAGAGGCGatGgAC	4.13477	3.52991	6.69921	3.1693
CTGGTTGTTCCGATAGACATATAATTTACTACTAAAATTATGGTGAACTTACCGTCCTGCTAGCACACGGGTTCAGGCCTTGCGTCTCGCGC	CTGGTTGTTCCGATAGACATATAATTTACTACTAAAATTAaGGTGAACTTACCGTCCTGCTAGCACACGGGaTCAtGCCTTGCGTCatGgGC	6.1043	3.80288	6.97115	3.16827
GCCGCGATGCCATGTGACAAAGACGCGCGTGG	GtCGCGAgGCCATGatgaAAAGAaGCatGTGG	2.64317	2.98722	6.15484	3.16762
TAGGTCCATATAAAAGGCGATGGAGAAAGAAACCCAAAAGGATTGTCAAACGATCGAGTGTTCATAAGCGACAATTAAACCTATCCT	TAGGTCCATATAAAAGGCGATcGAGAAAGAAACCCAAAAGGATTGTCAAACGATCGAGTGTTCATAAGCatgAATTcAACCatggCT	5.42476	3.89329	7.0604	3.16711
TGCCTAAGTAAGCGTCTTAATTCCGTATGGTGACCCAAACAAATGCAGCTTCGGTTAATGACTACTTGGACGGAACGCCCCAAAG	TcCCTcAGTAAGCGTCTTAATTCCGTATGGTGACCCAAACAAATGCAGCTTCGGTTAATcACTAaTTatgCGGAACGCCCCAAAG	3.69061	3.32782	6.49463	3.1668
CGCATCAGGGGGGGACTGAGTATGTCACGAACCCCGCGGG	CGCATCAGGGGGGGACTtAGTAatgCACGAAaCCatgGGG	3.90741	2.94992	6.11599	3.16607
CGGCCCACTGAACTGGTGGAGGGCCGCAGGGGGCCCCATGGAATCCGTCGCAAGGGTGAAGCC	CGGaCCACTGAACTGGTGGAGGGaCGCAGGGGGaCCCATGGAATCatgCGCAAGGGTGAAGCC	3.01208	3.11887	6.28419	3.16532
CCCAATCGCTTGCGTTCACCGAAAGGATCAGCACAAAGGCATGGCTCAAAGGTATACGGGCCCCTTCACCTAGACCGAGCGAACGAGCGATCAGCACCTC	aaCAATCGCTTGCGTTCACCGAAAGGATCAGCACAAAGGCATcGCTCAAAGGTATACGGGaCCCTTCACCTAGACCGAGaGAAtGAGCGATaAGCACgTC	4.98796	3.67369	6.83871	3.16503
GCTCACCAGATTCTACTGCACCCGGTGTTGGGCCTAGGTCGGCCAGGGGCCGGGGGCGTCGGGATGATTACTGATTAGCCGATTTCTGGCCCAGGGGCG	GCTCACCAGATTCTACTGCACCCGGTGTTGGGCCTAGGTCGGCCAGGGGCCGGGGGCGTCGGGATGATTACTGATTAcaCGATgTCTGGCaCAatGGCG	1.85916	3.59135	6.7559	3.16455
AATATGCCAGTGCCTCCCCACGCTTAGCCAAGGTGTAATACTAGCGACGCAAGTGGAAAATAGCAAGATGCT	AATATGCCAGTGCCTCCCCACGCTTAGCCAAGGTGTAATACTtGCGACGCAAGTatgAAATAcCAAGtTGCT	3.18388	3.28295	6.44625	3.1633
GTTCCACGGCTCGGAGATGGAGCGCCCCGGGTTCTTCTGCCTGCGCTAG	GTTCCACGGCTCGGAGATGGAGCGCaCCGGGaTgTTCTtCaTGatggAG	2.67026	3.19116	6.35343	3.16227
TGACGCCACGGACTGCTTCCGTGCCAGTGCCAGGGCTATTAGCTCCAAAGTGGGGTATGCGACTGTGTATTCCTAGCTTGGTGCTGTCCGGCACATA	cGACGCCACGGACTGCTTCCGTGCCAGTGCCAGGGCTATTcGCTCCAAAGTGGGGTATGCGACTGTGTATTCCTAGaTTatgGCTGTCCGGCACATA	2.24794	3.57819	6.73785	3.15966
CATAATCTAAACAACGAAACGATGAATTACCGAA	CATAATCTcAACAACGAtgaGATtAATTAtgGAA	2.98683	3.16345	6.32267	3.15922
GCATAACTGCCAACGAGAAAACTCCAAAAATCTCCATCAAGCCGCCATGTAGTAATAACCGGCTTACTTTATTATTCCT	GCATAACTGCCAACGAGAAAACTCCAAAAATCTCCATCAAGCCGCCATGTAcTcATcAaCGatgTACTTTATTATggCT	3.02286	3.48286	6.64107	3.15822
TGAGGGGCTACAGTCTCATTTGGGTGGGCGAACACCTTTCTCTCG	TcAGGGGCTACAGTCTCATTTGGGaGGatGAACACCaTTaTgTCG	3.79105	3.35266	6.50853	3.15587
TGTAGTGCGAAACACGATAAGCTGGAAAGCGGATAACAAAGTACACTCCGGCTGTAGATTGCGGAGTAATGTCACATAGAAGTTTGTAGTAGGGA	gGTAGTGCGAAACACGATAAGCTGGAAAGCGGATAACAAAGTACACTCCGGCTGTAGATTGCGGAGTAATGTCAaATAtgAGTTTcaAGTtGGGA	5.57513	3.69485	6.85044	3.15559
AGCGCCCATTAGTAGATTTTCAACCTGACGAATCCTCTGAAGATCCTCCACCCTTATGCGTTGCCGCACTCTGGACAGAGGCAAATCCCGTGTGCATT	AGCGCCCATTAGTAGATTTTCAACCTGACGAATCCTCTGAAGATCCTCCACCCTTATGCGTTGCCGCACTCTcGACAGAGatgAATCCCGTGTGCATT	5.80844	3.90297	7.05699	3.15403
TCTGTTCTCTGAGGGGAATCCGGCTGATGACAATACTTCTCCCAATCAACAGGAGGCTAGCATGACGGATTAAGGGCGGGACGCAAAGACGACTC	TCcGTTCTCTGAGGGGAATCCGGCTGAaGACAATACTTCTCCCAATCAACAGGAGGCTAGCAgcACGGATTAAcGGCatGACGCAAAGACGAgTC	4.34456	3.73407	6.88738	3.15331
CGCGCATCGCCTGCCATGTCGCACACATTTAAAGAGTTAA	CGCGCATCGtCTGCCATGTaGCAtgCATTTAAAGAtggAA	2.75488	3.16018	6.31254	3.15237
GACTCCCGGAATGGCTGCGGCCTTAAGAGCTGTTGCTTTCCTCTTTATATAGGACAAGGAATTAAACGGTAACCTCCATGTCCGTTTTTTGAGGTTTTC	aAaTCCCGGAATtGCTGCGGCCTTAAGAGCTGTTGCTTTCCTCTTTATATAGGACAAGGAATTAAACGGTAACCTCCAaGTatGTTTTTTGAGGTTgTC	3.15842	3.53494	6.68598	3.15104
CGATAGAGCTCAGGTTGAAGAGCTGCGGTGGATATGAACCTCCCTTCCGGAAACTACACGCCATACTCCCCCCTACCATTGTTAATACAACGATAG	CGATAGAGCTCAGGTTcAAGAGCTGCGGTGGATATGAACCTCCCTTCCGGAAACTACACGCCATACTCCCCCCTAaCAaTGTTAATACAACGAgAG	2.53745	3.68386	6.83438	3.15052
GCCGCTATTTTTCGCCGTCGATTCGAGTCCGCTGGTTATGTTCCTCGGTCCTGCCGTTTCGGACGAGCTAGTAACTGTCCCTCGCTCAGGTTTTACACT	aCtGCTATTTTTCGCCGTCGATTCGAGTCCGCTGGTTAccTTCCTCGGTCCTGCCGTTTCGGACGAGCTAGTAACTGaaCCatGCTCAGGTTTTACACT	5.07736	3.61844	6.76869	3.15025
TGGGCGGGGATCGGGGGCCCGTAGCGGGCGCAGGAGGTGGTAGGCCAGCTGAAGTCTGGGAGGGGTGGGCGTAAGGCTGGTGAG	aGGGCGGGGATCGGGGGCCCGTAGCGGGCGCAGGAGGTGGTAGGCCAGCTGAAGTCTGGGAGGGGTatGCGTAAGGCTGGTGAG	1.33372	3.12349	6.27341	3.14992
GTCTAGCTAGTCGCGGACCCACAAAAGGCCCACGTTGAATTCCTTAACCATGGTAGAATTCGCTTATG	GTCTAGCTAGTCGCGGACCCACAAAAGGCCCACGTTcAATTCCTTcAaCAatGTcGAATTCGCTTATG	2.40145	3.39652	6.54561	3.14909
ATCACCCTGCTCGACCGACCCATGGTCTTAACATGCCCAGCCTCAAGACTCGCGTAATTG	ATCACCCTGCTCGACCGACCCATtGTCTTAACAgGCaCAGCCatgAGACTCGCGTAAgTG	2.61845	3.15323	6.30159	3.14837
GGAAATCTTCCTCTATTAGTTTCGAGTCCAAGCGGATAGTATGGGAAGTGACGACGTAGGGGCAGAATCATAGGGGG	GGAAATCTTCCTCTATTAGTTTCGAGTCCAAGCGGATAGTcTGGGAAGTGACGACGaAGatGCAGAATaATAtGGGG	3.32343	3.77338	6.92169	3.14831
CCAGGGAGCAGTAGTCCACGTGGGAACTAAGGTATACACCACGCGCACGCGGTCCGGCTCCTTCTCGCCCGGCGACTCTCAATGTGAGATACCATGC	tCAGGGAGCAGTAGTCCACGTGGGAACTAAGGTATACACCACGCGCACGCGGTCCGGCTCCTTCTCGaCCGGCGACaCTatgTGTGAGATACCATGC	3.95888	3.78511	6.93331	3.1482
TGTAGCGCAAGGGTCCAGAGAGATCCACATGGTTATAACGTATTTTAAATCGGGGTAATGCCTTAGATATGTG	TcTAGCGCAAGGGTCCAGAGAGATCCACAaGGTTATAACGTATTTTAAATCGGGGatgTGCCTTAGATtTGTG	2.62947	3.43132	6.57887	3.14755
GCAACGCTGTTTTGTGAATCGTCGTCTAGCCCTAAGGCCACTACTCTGTTATGACTCTTTTACCTTTGACTTCCAATCTAATTATCGGCGCAC	GCAACGCTGTTTTGTGAATCGTCGTCTAGCCCTAAGGCCACTACTCTGTTATGACTCTTTTACCTTTcACTTaCAATgTcATTAaCGatGgAC	3.3556	3.91299	7.06037	3.14737
TTTCGCTTCCTGTCTAGACGGTTATCGATGGTTGGTAACCTCGATTTGCTCCTTATCGTGCGTCTCGGTCGCTCCCACA	TTTCGCTTCCTGTCTAGACGGTTATCGATcGTTGGTAACCTCGATTTGCTCCTTATCGaGCaTgTCGGTCGCTCCCACA	2.39925	3.54002	6.6871	3.14708
TGCTTATGGTCGCCGATGTCGTCTAGTGCCCTCTCTCGTTCTCTTGCTGGCAAGGCAGGGATGTGCTAGC	aGCTTATGGTCGCCGAaGTCGTCTAGTGCCCTCTCTCGTTCTCTTGCTGGCAAtGCAGGGAaGTGCTAcC	3.45735	3.29589	6.44265	3.14676
TTACTGGCAAAGAAGCTCAATGTTAGATCCTATTTCGTACCTCCATGTTAAACCTAATCAAAGAATCAT	TTACTGGCAAAGAAGCTCAAgGTTAGATCCTATTTCGTACCTCCATGTaAAAtgTcATCAAAGAATCAT	4.29017	3.49821	6.644	3.14579
AAGCGACCACCACGAAGGGACCATATGGAAAACCCGAAAACGATACTGGCTCGCACCATCAAGCCGAATACCTAACCAACCCGGACGAAA	AAGCGACCACCACGAAGGGACCATATcGAAAACCCGAAAACGATACTGGCTCGCACCATCAAGCCGAATACCatgCCAACCaGGAtGgAA	2.92183	3.79334	6.93873	3.14539
TTCGTCTTCTCGTCCATGCGAGTGTTCACTATTTCCTATCCTCGATTGTACATGTTTTCATGTAGTTTTACAATGGTAAAGTCTTCGTAACTCTCAGC	TTCGTCTTCTCGTCCAaGCGAGTGTTCACTATTTCCTATCCTCGATTGTACcTGTTTTCAaGTAcTTTTACAATGGTAAAaTgTTCGTAACTCTCAGC	4.67281	3.80353	6.94869	3.14515
TCAAATGTTCGATCATGGCAACTTCCTCCGATTAGCAAACGTCCCGACAGTGTGCAAGT	TCAAATGTTCGATCATGGCAACTTCCTCCGATTcGCAAACGatgCGACAGaGTGCAAGT	4.05761	3.2652	6.40696	3.14177
AGCCGATGTTGAACCATGGGGGGCAGGGAAGAGCCGGAGA	AGCCGAaGTTGAACCATGGGGGatgaGGAAGAGCatGgGA	2.51181	2.75068	5.89171	3.14103
CCTTCCGGCTTTTAAGTTCACGTAATGGGTTCAGCCTTAA	CCTTCCGGCTTTTAAGTTCACGatgTGGGTTCAGCCTgAA	3.51954	3.0747	6.21519	3.14049
AGTGAGTTAGTCACATGATGAAATGTCCACACACAATGTAATTTTCGAAATCGGATGGTCAGTCCTCCGT	AGTGAGTTAGTCACATcATGAAAgGTCCACACACAcaGTAtTTTTCGAAATCatgTGGTCAGTCaTggGT	5.47156	3.60403	6.74375	3.13972
GGGGTCGTGAGAAACGGTTCGAGAGATGTAAGATATAGGGTGGGTCGGTTGGTTGG	GGGGTCGTGAGAAACGGTTCGAGAGAaGTAAGATAaAGatgaGGTCGGTTGGTgcG	3.09383	3.26459	6.40421	3.13961
AGGGACACCAGCCTTCCGGCATGGCACTACCCATAAGGCC	AGGGACACCAGtCTTCCGGaATatgACTACCaATAtGGCC	3.08615	3.285	6.42445	3.13944
CCACTCGTTTTACTTTTAAAAGCCTTGGATCTTTCATGATGTTTTTGACCGAGGTTCCGTTTGTCTGGTC	CCACTCGTTTTACTTTTAAAAGCCTTGGATCTTTCAaGATcTTTTTGACaGAatgTCCGTTaGTaTGGaC	3.92301	3.55115	6.69054	3.13939
GGAGCTCGTCAGCAGGACCGTAATGTCGGGAAAGCGTAAATCGCAACGATC	GGAGCTCGTCAGCAGGACCGTAcaGTCGGGAAAatGTcAATCGCAAtGgTC	3.09911	3.32352	6.46278	3.13927
GTGGGTACTTGTTCGTGTCAGTATGTGACGTTTCCCGTGAAGCGCTGTTAGAAGCTGTTCGGC	GTGGGTACTTGTTCGTGTCAGTATGTGACGTTTCCCGTGAAGaGCatgacGAAGaTGaTgGGC	3.90665	3.46986	6.60909	3.13923
AGCCCATGGGCACCGCTTCAGCGGGGTTCCGGATTCTTCTGGTTTTGTCTTGGGCCTCCTATGTTCGACCTGCTCC	AGCCCATGGGCACCGCTTCAGCGGGGTTCCGGATTCTTCTGGTTTTGTCTTGGGCaTCaTgTGTTCGACCatggCC	1.99403	3.50655	6.64551	3.13896
GTAGCACGATTCGACATGTAGCACCAGTTATGTC	GTAGCACGATTCGACAatgAGCAaCAGTTATGTC	2.80032	3.09656	6.23391	3.13735
ACATTACGTCTATCTCGATAAATCATGTAGAACACCCTGGCAGCACGCATCTTACATC	ACATTACGTCTATCTCGATAAATCAgGTAGAACACCCaGGatGCACGCATCTTACATC	3.51062	3.2337	6.37027	3.13658
TCAGGCCCCGGTAGGGATGGAGTATGCGTAGCCTGCAACCTGTAACAAATTAGGTT	TCAGGtaCCGGTAGGGAcGGAGTATGCGTAGCCTGaAAatgGTAACAAATatGGaT	4.18564	3.46441	6.60014	3.13573
TGTCACAGGTATGAGGACTGTGTACAGCGACACGGGAGATAAGACCTTTTCCCTGCCCG	TcTCACAGGTAaGAGGACTGTGTACAGCGACACGGGAGATAAtgCCTTTTaCCatggCG	2.39069	3.40214	6.5369	3.13475
CGCGATGAGGTTGGCGATGGTAAAGG	CGCGAaGAatgaGGCGAaGGTAAAGG	2.65652	2.86531	5.99963	3.13432
GATGAAAAATGAAACCAATTGGGGGGGATGTTTTGGAGGAGAGCTTAGAAGGTGATAAGGGAAAGCGTGATTGAGTTTCATAATCTCGGTTGG	GAgGAAAAAaGAAACCAATTGGGGGGGATcTTTTGGAGGAGAGCTTAGAAGGTGATAAGGGAAAGCGTGATTGAGaTgCATAATCTCGGTTcG	2.34314	3.4049	6.53894	3.13404
GATTACCCCTTGGGACTCACATTACGAGATGTGCTAGAGCTATGTTTCAAC	GATTACtCCTTGGGACTCACATTACGAGATGTGaTgGAGCTAaGTTTCAAC	3.4347	3.27228	6.40607	3.13379
CCTAAAGGAATTCCAAAATCAGCCCGAGTCAGATTTTATCTTCAAATAAGACCAACTAAAGAGATTGACATGGAATATGAGAAGGGTAC	CCTAAAGGAATTCCAAAATCAGCCCGAGTCAGATTTTATCTTCAAATAAGACCAACTAAAGAGATTtAaATatgATATtAGAAatGgAC	4.69572	3.8467	6.97942	3.13272
ACAACGATGAACCTCATACCTGATTCCACTACTGACCAAACAAATAATAGCTAACCGGAGATCACCTCGCTTAAAATGTCA	ACAACGATGAACCTCATACCTGATTCCACTACTGACCAAACAAATAATAGCTAtCCGGAGATCAtgTCGCTTAAAATGgCA	2.33608	3.8568	6.98874	3.13193
ACAGCTCTATATAATTACCTGGAAAGCGAGTGGTAAGAGTTTACGAGGTCGAGATGTGGTGGTCACGAAGACTTTATCTTTTGACAGTGAATGT	ACAGCTCTATATAATTACCTGGAAAGCGAGTGGTAAGAGTTTACGAGGTCGAGAaGTGGTGGTCACGAAGACTaTAatgTTTGACAGTGAAgGT	3.54834	3.74	6.8719	3.1319
ATACTCTGTTACTTTTTGGAATGTTCCGGTGGTCCACCCGACTATCATCGTCTTTATACATTCTGT	ATACTCTGTTACTTTTTGGAATcTTCCGGTGGTCCACCCGACTATaATatgCTTTATACAaTggGT	4.32266	3.6087	6.74004	3.13135
ATGTCTGCGGAACTCCAAGGTTGGAACTTGTAATGTTAGGTTGCGGTATCGGATTTTGTTCACCTCCATGACTCTTC	AaGTCTGCGGAACTCCAAGGTTGGAACTTGTAAaGTTAGGTTGCGGTATCGGATTaaGTatgCCTCCAaGACTCgTC	3.93543	3.52681	6.65798	3.13117
ACTGATAGGTCCAGTTATTGAGTTGTCGTTTAGGGGTTGGCCTTTGGACAATGGGGGAGAAATGCCATGCTTA	ACTGATAGGTCCAGTTATTcAGTTGTCGTTTtGGGGTTGGCCTTTGGACAAaGGGatgGAAATcaCAatggaA	5.07597	3.49136	6.62185	3.13049
CGATGGTGGTACCAAGGCTGCAGACCA	CGATtGaGGatgaAAGGCaGCAGAgCA	2.86342	2.79915	5.92917	3.13001
GTCATGTGTCACTACCGTTCGAGCCTTT	GTCATGTGTCAtgACCGTTCGAGtCgTT	2.519	3.06759	6.19726	3.12967
AGTGATCGAGTCAAAAATGTTATCAAGTCCGGGTACATTGAGAGAAAAGGAAGGGTAG	AGTGATCGAGTCAAAAtTcTTATCAAGTCCGGGTACATTGAtgGAAAAcGAAatGgAG	3.16777	3.64367	6.77189	3.12823
GCCAAAGAGACGTGGGAGTAAGGACTCCTCCAGCGGGGGGTGCGCATATGTGTGAGGGAGAGGATGGCTGGGTAATTCGGATGAC	GCCAAAGAGACGTGGGAGTAAGGACTCCTCCAGCGGGGGGTGCGCATATcTGTcAGGGAGAGGAaGGaTGGGTAATTCGGATGAC	6.15019	3.44924	6.57728	3.12803
TCGGACTTCTAGGCTGACCAAATGAGTCGTTTCGATAAGAATGGTCGAAT	TCGGACTTCTAGGCTGACCAAAaGAGTCGaTTatgTcAGAAaGGatGgAT	3.25068	3.44107	6.56793	3.12687
CTCATATAACTCCATGGTAGAGTGTTGGGTGTGGGGCAGGATAAAAATTAAGTATGTAGATAGGTGTAGCGCTGTAAGGTTAGTATAGGAGCGGAGG	tTCATATAACTCCtgGGTAGAcTGTTGGGTGTGGGGCAGGATAAAAATTcAGTAgGTAGATAGGTGTAGCGCTGTAAGGaTgGTATAcGAGatGAGG	4.31685	3.75255	6.87855	3.126
GAAATGTATTTAACAGTAGCACGCA	GAAAaGTATgaAACAGaAGCACGCA	2.96592	2.92195	6.04536	3.12341
CGGCCCCGGCGACGGACCACGGTCAGTCATCCACAGCTTATCGAGCCGACCAACAAATGTATCGTTGGCCTCCATCGTCCGCACATC	CGGCCCCGGCGACGGACCACGGTCAGTCATCCACAGCTTATCGAGCCGACCAACAAAaGTATCGTTGGCaTgCATCGTCCGCACATC	3.58132	3.42957	6.55236	3.12278
AGGGAACCAATTGCGAATCGAAAGCAAAGATTATAACGAAATGTCAAAGGGACCTTTCGAGACGAATTAACAGAACATTCCAAAACAGAA	AGGGAACCAATTGCGAATCGAAAGCAAAGATTATAACGAAAcGTCAAAGGGACCTTTCGAGACGAATTAACAatgCATTCCAAAAtgGcA	5.3388	4.05764	7.17981	3.12217
ACAGAAATGCGCTTACTCTCAAGTCCCACCCAGATAATCGACGCTCAGTA	ACAGAAAgGCGCTTACTCTCAAGTCCCACaCAatgAATCGACGCTCAGTA	3.71653	3.32983	6.4505	3.12068
CTCTATGCCTGAAAATAGAACTCAGTAGAAAGAGATGGTAAATGGGATCTTTAATATATCTCCGCGACATCTCGTAACAGCAAGTTAACAT	CTCTAaGCCTGAAAATAGAACTCAGTAGAAAGAGAaGGTAAAgGGGATCTTTAATATATCTaCGCGACATaTCaTgACAGCAAGTTtACAT	2.78544	3.57901	6.69694	3.11793
CATTGCCTTCATTAATAAGGGGAAACTACGCTCATGCAAAATCGTCGTGTGTTCTTACTCCGGCAGGTGAGCGTAATGTGGTAAAATACGCCTCAAACAA	acTTGCCTTCATTAATAAGGGGAAACTACGCTCATtCAAAATCGTCGTGTGTTCTTACTCCGGCAGGTGAGCGTAATGaGGTAtgATACGCCTCAAACAA	4.33427	3.65958	6.77693	3.11735
CCTGCCACTTATTCTTTGCTGATTGCAGTATCGTAATGGACGGTCTCCGGA	CCTGCCACTTATTCTTTGCTGATTGCAGTAaCGatgTGGACGGTCTCCGGA	3.22424	3.21721	6.33394	3.11673
CAGACAATGGAAAGCACCCGGCGAACAGG	CAGACAATaGAAtGaACCCGGCGAtgAGG	3.07905	3.03208	6.14843	3.11634
ATCATGCTCATCTTCTTTGGTCCCAAGAGGAAGTTGCAACCTATGTAAGGCGGATTTATCTGAGACTACAAAG	ATCAgGCTCATCTTCTTTGGTCCCAAGAGGAAGTTGCAACCTATGTAAGGCGGATaTgTCTGAGACTACAAAG	3.92535	3.48801	6.60408	3.11607
GACCTTGCCACAATTTGCCGACATGAGTCCCG	GACCTTGCCACAATaTGaCGACAaGAGTaCCG	3.21431	3.10775	6.22188	3.11413
CACTAAACAAAAATGAAAGGCGAAATAAGAGGGCACCATACAGTGAGGATAACCTAATGAACGACAGA	CACTAAACAAAAATcAAAGGCGAAATAAGAGGGCACCATACAGTGAGGATAtgCTAATGAACGACAGA	2.39511	3.43422	6.5483	3.11408
CGTGACGTTGGGGGCAGCATTCGGAAGTGCTAGTCCTAGCAGGGAGGGTGAAGATGGTGAGATTAGAGT	CGTGACGTTGGGGGCAGCATTCGGAAGTGCTAGTCCTcGCAGGGAGGGaGAAtgTGGTtAGATatGgGT	2.89558	3.51753	6.63117	3.11365
GAGAAATGAGGCGGCTGGGTGACGACAAAAGATGCGG	GAGAAAgGAGGCGGCTGGGatgCGACAAAAGATGCGG	3.02883	3.12921	6.24184	3.11264
TGTCGGGAGTGGTGTGAGGTAGGTTCGCGGCCTCCGCTACGAGATCTCCCGTCGGACAGGCGTCGGACTTTCTTCGTTGGGGGGGGAGGGGGGCC	TcTCGGGAGTGGTGTGAGGTAGGTTCGCGGCCTCCGCTACGAGATCTCCCGTCGGACAGGCGTCGGACTTTCTTaGgatGGGGGGGAGGatGGCC	4.26112	3.58904	6.70116	3.11213
TAAAGTATGTGGTTTGTTACTGGGA	TAAAGTAatgaGTTTcaTAaTGGGA	3.06479	3.09141	6.20248	3.11107
ACGTGCGGGCCGACATGAGCACAGCTAGTCTAGTCGGCTCGAGCATAGCATGGCAGCAATTGTTGTCTGG	ACGTGCGGGtCGACATcAGCACAGCTAGTCTAGTCGGCTCGAGCATAGCATGatgGCAATTGTTaTggGG	3.71745	3.47627	6.58725	3.11098
CGATTATGGTGTGCCCAGCGGCTTATACACTGTAACGAGGACTCTCACCACGTCCTGACTGGGAACTCCCGGT	CGATTATGGTGTGCCCAGCGGCTTATACACTGTAACGAGGACTCTCACCACGaCCatgCTGGGAACTatgGGT	4.17847	3.56198	6.67288	3.1109
TTAGGTAGTTGATGGAAAGGTTTAGGGAACAATGGGTATTGTATGTGGAGGGGAGGGTAACAT	TTAGGTAGTTGATcGAAAGGTTTAGGGAACAATcGGTATTGTATGatGAGGGGAGGGTAACAT	2.27377	3.28995	6.40004	3.11009
CATATCACGACTAATCTCCCCCCCCATTCATACCTTCGTCGGGAAAGCACACTGCAAGTGATGGAGTGGTTCTTCTTTCACCGAAATTACCAGCT	CATATCACGACTAATCTCCCCCCCCATTCATACCTTCGTCGGGAAAGCACACTGCAAGTGATGGAGTGGTTCTTaTTatgCCGAAATTACCAGCT	2.69975	3.51119	6.62124	3.11005
AACACGGTGCCCCAGCTGTTAAGGAGAACCGGCAAGGTTGCTGTAATGTTAATATATATCAAGATACACCACAAAGGAACGCAGCA	AACACGGTGCCCCAGCTGTTAAGGAGAACCGGCAAGGTTGCTGTAAaGTTAATATATATCAAGATACAatgCAAAGGAACGCAGCA	3.95462	3.62104	6.7301	3.10906
ACGAAACTGGGAGAGAGGCGTCTGCTGCTCCATTTTTGGGATTGGGCCAATCGCAATGAACTCAGTCCTAGTGGTGCCGCA	ACGAAACTGGGAGAGAGGCGTCTGCTGCTCCATTTTTGGGATTGGGCCAATCGCAAgGAAaTCAtgCCTAGTGGTGCCGCA	5.11026	3.3878	6.49622	3.10842
GAGATGAGGTTAATCCCGCGATCTTCTCCTCGATATTTCCCCCGCCCCTCGCCCTGTTTACTAGACCATTAACGTTAGCCTTGGGCTGCGCTGCC	GAGAgGAGGTTAATtCCGCGATCTTCTCCTCGATATTTCCCCCGCaCCTCGCCCTGTTTACTAGACCATTAACGaTAatgTTGGGCTGCGCTGCC	2.58651	3.69886	6.80709	3.10823
GAAAGTTGCGTCATGTATATCCTGAAATTAGTACATCCAGTTAGGGTATGGGTTCGGGAGGCGTAAAAACCAAACGTGCC	GAAAGTTGCGTCAcGTATATCCTGAAATTAGTACATCCAGTTAGGGTATGGGTTCGGGAGGCaTgAAAACCAAACGTGCC	3.67797	3.60776	6.71575	3.10799
CGAGTTGGGACAGCGGATTCGAATCAATGTTTGAGGGAAATTATGGTCAAGTGTGGTGTTAAGTTAGGGACTCGGATTTTCTGA	CGAGTTGGGACAGCGGATTCGAATCAATcTTTGAGGGAAATTATcGTCAAGTGTGGTGTTAAGaTAatGACTCGGATTaTggGA	3.88476	3.80087	6.9088	3.10793
TGAGTTATTTTGGTAAGCGTAAAGATTTTTGGTTGACCGTGTGGTAAAACTGGTAGATGAGTGGGTTAAATATGCTTGTGTGGGGGGTGTAAGTGA	TtAGTTATTTTGGTAAGCGTAAAGATTTTTGGTTGACCGTGTGGTAAAACTGGTAGATcAGTGGGTTAtATcTGCaTGatgGGGGGGaGTAtGgGA	5.59507	3.49628	6.60382	3.10753
GAAAGCTCTAAGCCCTGGCAGCTATGCACCCTCTTTGATAAAAAAAGCCCCCAT	GAAAGCTCTAAGatCTGGCAGCTATGCACCCTCaTTatgAAAAAAAGCatggAT	3.23096	3.2897	6.39716	3.10745
GATTGAATGTTGTCCGCATCGGCCTGTTCAAGACCGCTTTGTTACGGAGTGGAGTAGAAAGCAACCTCATGATCGAAATGGGGATCGTGTC	GATTGAAaGTTGTCCGCATCGGCCTGTTCAAGACCGCTTTGTTACGGAGTGGAGTAGAAAGCAACCTCAaGATatgAATcGGGATCGTGTC	3.64183	3.66819	6.77562	3.10744
TGATACCATGCATCACCCAGCACGTCAATCGGAGGACAAGCAAGCGGCCCCACTTCCACCCACCAGCGCGCAAACGC	TcATACCAgGCATCACCCAGCACGTCAATCGGAGGACAAGCAAGCGGaCCCACTTCaACatgCCAGCGaGCAtggGC	3.65738	3.43905	6.54576	3.10671
TGGCAAGCGGAACAGCCGCGTGCGGGTGAACTGAACGATGTGTCGGTATGGC	aGGCAAGCGGAACAGtCGCGTGCGGGTGAACaGAAtGATGTGTCGGTATGGC	4.73519	3.27463	6.37955	3.10492
AATGAAGAACTAGCACAGAACGATAATAACAAACAAAGATGCCCTAAAAGCACATAGAATTCATGGTCCGGAACCTAAACTA	AAaGAAGAACTAGCACAGAACGATAATAACAAACAAAGAgGCCCTAAAAGCACATAGAATaaATatgCCGGAACCTAAACTA	4.02501	3.66259	6.76746	3.10487
TGGGGACGGGAAGTTCTGTAAGTGCGGGGGGTGTGC	aGGGGACGGGAAGTTaTGatgGTGCGGaGGaTGgGC	3.18988	3.00666	6.11114	3.10447
TAGCCGCACAGGAGGTTATTGAAGGTTCAACCGGATACTTCGAGTACCTCTACGATGACCTGGGTCATCTAACCAGTCGGCACCTACG	TAGCCGCACAGGAGGTTATTGAAGGTTCAACCGGATACTTCGAGTACCTCTACGATcACCTGGGTCAaCTAtgCAGTCGGCACCTACG	4.34869	3.74325	6.84771	3.10446
TGCGAATCCACTGCGGCCCGAGACAAGCAGCCCGGTCTGTACCCAACGAGATAGCATGATCG	TGCGAATCCACTGCGGatCGAGACAAGCAGCCCGGTCTGTAaCCAtgGAGATAGCAatgTCG	3.56932	3.4591	6.56347	3.10437
ACCGGACTAATACGAGGTATGTACCTCCAATGGTACCAGAGTCTTCATATAGCGGTACACTATGGCG	ACCGGACTAATACGAGGTATGTACCTCCAATcGTACCAGAGTCTTCATAatGCGGTACACTATGGCG	2.88994	3.71919	6.82162	3.10243
ACCTTGCATCAACAAACTATGCGCCGGGCTATCACCCTGGGTTCTTTCTGACTAGT	ACCTTGCATCAACAAACTATGCGtCGGGCTATCACaCTatGTTCTTTCTGACTAGT	4.71552	3.27757	6.37946	3.10188
TTCTCTTTCAATTTTTGTATACTATGATCCTTTTTTCTTGTCTTTTTAGGGTTCAACGATTATTGGATTGTTGTAGGG	TTCTCTTTCAATTTTTGTATACTATGATCCTTTTTTCTTGTCTTTTTAGGGTTCAACGATatgTGGATTGTTGTAGGG	2.71274	3.27961	6.381	3.10139
AATTAAAGCCAGTGGTATAAAAAGTTGCTAAGGACGAAAAAATAACTATCAAACAGAATGGTCTTAAATGACC	AATTAAAGCCAGTGGTATAAAAAGTTGCTAAGGACGAAAAAATAACTATCAAACAatgTGGTCTaAAATGgCC	3.10008	3.73477	6.83537	3.10061
CAGCAGGATTTTGTCTGACTCACTCGGCTCTATTCAACATGTATATGATATAGGTGAAAGACCTATGTGCCATCCAGTCAAAG	CAGCAGGATTTTGTCTGACTCACTCGGCTCTATTCAACATGTATcTGATATcGGTGAAAGACaTAatgGCCATCCAGTCAAAG	3.77423	3.63262	6.73304	3.10042
GCCCTGTCATGTGGCAATAAGTGATTAGATCTCCTTTTGGGTTTACTGAAAGGTCTAAATGATCCCAGCCTTGAATGCCATGT	GCtCTGTCcaGTGGCAATAAGTGATTAGATCTCCTTTTGGGTTTACTGAAAGGTCTAAAaGAaCCatGCCTTtAATGCCAgGT	3.53351	3.42846	6.5281	3.09964
CACTATGGAATGGGTTCAACCATCGGATGTTTCCCGCTATGTCAGTTCCCGATTCCTGATATAGTATGCATG	CACTAgGGAATtGGTTCAACCATCGGATcTTTCCCGCTATGTCAGTTCCCGATTatgGATATAGTAatgATG	2.54274	3.51269	6.61199	3.0993
TATGGAATCTTACCTTCTTCTGAAATGAAACCCCATTCCTTCACAAACCCACAACCCCCTCCGACCCGGTCTTGGGATCCCTCAAGAG	TATGGAATCTTACCTTCTTCTGAAAgcAAACCCCATTCCTTCACAAACCCACAACCCCCTCCGACCCGGTaTgGGGATCaCTCAAGAG	2.58245	3.525	6.62323	3.09822
CAATTTCGTACCAGCGTTCGTGCGTCGATGGCATGCTGCTCCAGATTCAGTTCACCATCCGTTTTTGATGTATAGGTCTTCGG	CAATTTCGTACCAGCGTTCGTGCGTCGATcGCATtCTGCTCCAGATTCAGTTCACCATCCGTaTTatgTGTATAGGTCTTCGG	4.63693	3.52962	6.62499	3.09537
CCTTCGTGGGACCCCCCAAGGCGACGATGGTGCTTCGGA	CCTTCGTGGGACCCCCCAAGGatgaGATtGaGCaTgGGA	3.34248	3.05272	6.14794	3.09521
TGGAGCCTCCGCGTTTGGCCTGGTGGGTCCACTTTTGGCGTTT	TcGAGCCTCCGCGTTTGGCCTGaTGatgCCACTTaTGGCGgTT	2.61398	3.17745	6.2708	3.09336
ACTAAAAAGACTGACAATGTAATTTACACAACTC	ACTAAAAAGACTGACAATGaAATTTACACAACTC	3.12597	3.21956	6.31263	3.09306
AGGAAATATGGTAACACGTAGGGCCTGTTTAGGGAAGCCTAGAGGTAGTAACGAAACGAGGCGCCATTACTAGCAGATTCCCACCCACTCCAGGAATT	AGGAAATcTGGTAACACGTAGGGtCTGTTTAGGGAAGtCTAGAGGTAGTAtCGAAACGAGGCGCCATTACTAGCAGAaTCatgCCCACTCCAGGAATT	3.27559	3.59236	6.68454	3.09219
GGTTATTGATTGGGTAAAATGAGTAGTTTAAAAGCTTTATGGGATG	GGTTATTGATTGGGTAAAATcAGTAGTTatgAAGCTTTAcGGGATG	3.5733	3.27965	6.3712	3.09156
AGCCAGATGGGGGAGGACGCGAGAGGTACGGGCCGACATTAATCGTGCGTCCTCTGGAGATGCCGATGGG	AGCCAGATcGGGGAGGACGCGAGAGGTACGGGCCGACATTAATCGTGCGaCCatgGGAGAaGCCGATGGG	2.67646	3.21644	6.30699	3.09055
GAAAATAAGATATCGATCCAATCACAGGTATGTCGATACTCAATTATGTGCTCA	GAAAATcAGATATCGATCCAATCACAGGTATGTaGAatgTCAATTATGatgTCA	3.53543	3.47705	6.56577	3.08873
ATCGACGAAGCAGACGAAAGCGCCCGCCGTAATGCCAGACGATACCA	ATCGACGAAGCAGACGAAAGCGCCCGaCGatgTGCCAGACGATggCA	2.71324	3.23026	6.31884	3.08859
ACCTCCCCCACTCATGGCAACGCCCCCCCACCCCGCGGGCTGAGTGCTACTTACCATCGGGCCACCTAC	ACCTCCCCCACTCATcGCAACGtatCtCCACCtCGCGGGCTGAGTGCTACTatgCATCGGGCCAtggAC	2.74035	3.36159	6.44982	3.08823
CGTTTCGTCCACCCCAGTCACGTCGGGGCGGGTTCGGAAGAATACTCCAGATGGACCTCTCCTCCCCCCA	CGTTTCGTCCACCCCAGTCACGTCGGGGCGGGTTCGGAAGAATACTCCAGATatgaCTCTCCTCCtCCCA	3.26521	3.31074	6.39794	3.0872
CCACAGATAAAAATGTAATTATAGTTTTGTAACGGC	CCACAGATAAAAATGaAAaTgaAGTTTaGTAACGGC	3.18974	3.1792	6.26577	3.08657
GTATGAGGCCTCTCCTTGACCCCTCTTGTGCGTCGTCTGCCAAATGAGATTCTTCCCGACATC	GTAaGAGGCCTCTCCTTGACtCCTCTTGTGCGTCGTCTGCCAAATatGATTCTTCCCGACATC	3.77869	3.34638	6.4329	3.08652
GGCCCCGCCCCACTCCTCACGCCCGTTTCCCCCTGACCATTACCTGGCTCGCCATGT	GGtaCCGaCCCACTCCTCACGatCGTTTCCCCCTtAaCAaTgaCTGGCTCGCCAgGT	2.88029	3.1813	6.26548	3.08417
GGGCACGACATCCAGTATGGTTTATGAAACCGGACCAGGTCTCCTGTCTCTAAC	GGGCACGACATCCAGTATcGTTTATGAAACCGGACCAtGTCTCCTGTCTCTAAC	3.4864	3.3318	6.4155	3.0837
CGGGTTCGTTCCGCGATATGTATTTTCTTTGCACTTTTTGATTTTTGTATCCCGCGTATGTCTTTGGAAGAGCTTTTTTTGGTT	CGGGTTCGTTCCGCGATAaGTATTTTCTTTGCACTTTTTGATTTTTGTATCCCGCGTATGTCaaTGatgGAGCTTaTTaTGGaT	5.84192	3.73959	6.82323	3.08364
AATTATGAGCTGTTGGATAAGCTGAATGGGGGTGTTTA	AATTATcAGCTGTTGGAaAAatgGAAaGGGGGTGTgTA	3.21619	3.1454	6.22898	3.08358
AATCCTACCGTATGGGCAGGCTTTGACCGCCTCGGCACATTGATGAAACAGCTAGCATGTGCCAGATGTACCCGGAAAACCAAAGCATGCACC	AATCCTACCGTATcGGCAGGCTTTGACCGCCTCGGCACATTGATGAAACAGCTAGCAaGTGCCAGATGTACCaGGAtgACCAAAGCATGCACC	4.62585	3.69327	6.77628	3.08301
GCTTAGTAAAGTACTGCTACGAGGAAAAAGACATGGATTTGAAAAGGACAGGCGCCGATCAATAAA	GCTTAGTAAAGTACTGCTACGAGGAAAAAGACAgGGATTTGAAAAGGAatGaCGaCGATCAATAAA	2.96439	3.39726	6.4802	3.08293
TGAGTCCGCTTTTCTAACGAGGGAGCTGCTCTTCGTGAAATGCCATCATCCACCGAAATAGTCGACGGTCAACGTGATTGGACGGGCATTCCAATCGT	atAGTCCGCTTTTCTAACGAGGGAGCTGCTCTTCGTGAAAaGCCATCATCCACCGAAATAGTCGACGGTCAACGTtAaTGatgGGGCATTCCAATaGT	4.03086	3.47752	6.56045	3.08293
GTTCTAGCGTCCAAAAACAAATTAACATCGTAAAGCCAAGCGGGAAACCAGAATCAGCAATGAACGCTAAAGAAGCAGTAGACAC	GTTCTAGCGTCCAAAAACAAATTAACATCGTAAAGCCAAGCGGGAAACCAGAATCAGCAAgGAAaGCatgAGAAGCAGTAtggAC	3.18798	3.67825	6.76079	3.08254
CAGGCGACTTAACATGCCAGGCGCCAGCA	CAGGCGACaTAAtgaGCCAGGCGCtAGCA	2.66703	3.06704	6.14856	3.08151
CCTAATGCATCTCGCACCCCCCTTTGCCGCCACTGGGTTACGCCCAATAGACCAACATACCTC	CCTAATGCATCTCGCACCtCCCTTTGCCGCCACTGGGTTACGaCCAtgAGACCAACAatggaC	3.07041	3.48476	6.56618	3.08143
CCCGCTGCATATTAGCGGGATGGGGGAACTGGTGTAAGGCGCTGCGC	CCCGCTGCATATTAGCGGGATcGGGGAACatGTGTAAcGCGaTGgGC	3.56004	3.35203	6.43322	3.08119
TTTGAATGCGGATGAAGGCGTAAGGTCAACGCGTACGAATCAGAAACCCAGAGCAGACCATGC	TTTGAATcCGGATcAAGGCGTAAGGTCAACGCGTACGAATCAGAAAtgCAGAGCAGACCAgGC	3.57258	3.40639	6.48617	3.07978
GGCACGAGAGGCTTAAATCACGGGTAAAGGCAGTTACGGGAGCAAGACATTGAGGGAAAGGGGAGAGATGATTGGCC	GGCACGAGAGGCTTAAATCACGGGTAAAGGCAGTTACGGGAGCAAGAaATTcAGGGAAAatGGAGAGAaGAaTGGCC	3.68958	3.71464	6.79319	3.07855
GCCTGCTCGATATACATATGCACGATGGATGGGTATTAGCAGCGAGCTGGCGCAT	GCCTGCTCGATATACATATcCACGATtGATGGGTATTAtgAGCGAGaTGatGgAT	4.27457	3.37415	6.45225	3.0781
GAGTAATCATGCGCAATTACTTCGAACTTCTTAGGAA	GAGTAATCAaGCGCAAaTAaTgCGAACTaCTatGGAA	3.59101	3.31954	6.39749	3.07795
AGCTATGTAGGTGGCGAGGGGGAAT	AGCTATGatGaTGGCGAGGatGAAT	2.99917	3.00107	6.07889	3.07782
CCTGGGCTGCGACTGGATGAGAGGAGACGCCAGGCTGTGATCGTAAGTAACGGGAGTAACATAAGGATGGGCACCTCCTAGCGCCAACATTGTA	CCTGGGCTGCGACTGGAgGAGAGGAGACGCCAGGCTGTGATCGTAAGTAACGGGAGTAACATcAGGATcGGCAaCTatgAGCGCCAACATgGTA	2.43851	3.50874	6.58642	3.07768
GGGCCCTAAGGTCGAGTGGAAGACCCTGCGTCGCCCCCCAGCCTGCTGGGTGCGATATGTGTGGTCAGCCCAAAAG	GGGCCCTAAGGTCGAGTGGAAGACCCTGCGTCGtCtCCCAGCCTGCTGGGTGCGAaATaTGTGGTCAGCCCAAAAG	3.52393	3.38161	6.45868	3.07707
GTTGAACTTTGCCATATGGAGTTTCGTTTAAAGGGCTATGAATAGCGGGCTGAGGTGGGTAGCAGGTTGTCA	GTTGAACTTTGCCATAaGGAGTTTCGTTTAtAGGGCTcTGAATtGCGGGCTGAGaTGGGTAGCAGGaTGgCA	4.93237	3.60296	6.67952	3.07657
GGGGTGTGCTGCTCGGCGCTTTTCTTCGGGAGGGGAGCCATGTGCCAGCCCGCCCAGCG	GGGGTGTGCTGCTCGGCGCTTTTCTTCGGGAGGGGAGCaATaTGCCAGaCaGCatAGCG	3.90528	3.26161	6.33789	3.07628
TGATACTTAGCATATAATAGAGAATAGCTTCTATGCAACACATCATGTATTTGGGTCTGCCAC	TcATACTTAGCATATAATAGAGAATAGCTTCTATGCAACACAaCAatgATTTGGGTCTGCgAC	3.05849	3.31415	6.38976	3.0756
TACTCGCAAATAACGATGTCGTCGGAGTATAG	TACTCGCAAATAACatgGTCGTCGGAaTggAG	3.45064	3.2001	6.27537	3.07527
TAGGATTACGCCAATCTCAACTTACGCAAGGGGTTGCAAAAATCAAGGGATGGACATTGCCATCGCGTATAAACCTGTGGAGGATACGACAGTGAG	TAGGATTACGCCAATCTCAACTTAaGCAAGGGGTTGCAAAAATCAAGGGATGGACATTGCCATCGCGTATAAACCaGTatgGGATACGACAGTGAG	4.28471	3.65653	6.73029	3.07375
GTTTAAGATGGGAGGTTAGCACTTATTCAGCCGAC	GTTTAAGATcGGAGGTTAtgACTTATTCAGtCGAC	2.49846	3.24677	6.31973	3.07296
CTACCCATATATTTTTTCGTCTCAATAGGGGGCTAGAATTGCTGGCCGTGATGGGGCATGGCTCGTGTCTCGTGGCCCACGGAACCATGGCTCATG	CTACCCATATATTTTTTCGTCTCAATAGGGGGCTAGAATTGCTGGCCGTGAgcGGGCATGGCTCGTGTCTCGTGGaCCAtGGAACCAaGGCTCATG	2.17054	3.52529	6.59728	3.07199
CCCGAGGCCCGTTAAATCGCTGCGATGCGATTATAGCCTGGTTGCCTTTGGGTTAGGCGACGTTTGCATGCCTCCAGAGA	CCCGAGGCCCGTTAAATCGCTGCGATcCGATTATAGCCTGGTTGCCTTTGGGTTcGGCGACGaTgGCATGCaTCatGgGA	4.68933	3.54369	6.61406	3.07037
AGCAGGAAGCACTAAAACAGCACGCGAAACCCAGGTGGAATGTAGAACTGGACCGAACTAGGGGCCCAGCGCA	AGCAGGAAGCACTAAAACAGCACGCGAAACCCAGGTGGAAgGTAGAACTGGAaCGAtgTcGGGGaCCAtgGCA	3.50045	3.58123	6.64958	3.06835
TAATACCAAAAGGACCCTATCAGGCGTAGTAGCGTGCATGGCATGCGCAGACTCGACCAACGCAAGTTCTAGGAAGTGCTCTAACAGCTGCCTGGG	TAATACCAAAAGGACCCTATCAGGCGTAGTAGCGTGCAaGGCATcCGCAGACTCGACCAACGCAAGTTCTcGGAAGTGaTgTcACAGCTGCCTGGG	4.24705	3.72109	6.78858	3.06749
TTGGAATTCCAAAAGCAAATCGGATGTAGCCAGAAAAGTGGTCCCAAGCTATGCTGAATGGTTTCCGTG	TTGGAATTCCAAAAGCAAATCGGAgcTAGCCAGAAAAGTcGTCCCAAGaTAatgTcAATcGTTTCCGTG	3.68791	3.52333	6.59053	3.0672
CGGTTCTCACAGGCAGCGCTGAGGTGGATGTGGGTAGCTTACCTGATAAGCACAAGTCCAATGCCGGGCCCCCATAACCCAGCTGGAGCGAG	CGGTTCTCACAGGCAGCGCTGAGGTGGAaGTGGGTAGCTTACCTGATAAGCACAAGTCCAAgcCCGGGCCCaCAatgCCCAGCaGGAtgGAG	4.11831	3.72616	6.79273	3.06658
AGATGCCCTACTAATCGCTCAGGTAGTCCTGTTAAATTAATACTAACAGACCGTTTTCTGCTGCAGAATGCTAATGGCACG	AGAaGCCCTACTAATCGCTCAGGTAGTCCTGTTAAATTAtTACTAACAGACaGTTTTCTGaTGatGAATGCTAAgGGCACG	4.34065	3.62122	6.68763	3.06642
ATCAGACTCGTCGAAAGCGATGGCCAGGCCCGGTTGAGGCGGCAGCTCCCACCATTGACTGGCGGGCGCGAAGGAGCAGATAGC	ATCAGACTCGTCGAAAGCGATGGCCAGGaCCGGTTGAGGCGGCAGCTCCCACCATTGACTGGCGGGatgGAAGGAGCAGATAcC	4.03724	3.36635	6.43269	3.06635
TCATGAGCTGGGGGCTGTCGGGTTCATCGGGGGA	TCAcGAGCTGGGGGCTaTgaGGTTCATCatGGGA	3.65202	3.19788	6.26287	3.06499
AAGGCCCAGAGCACCCAGACAATGACCCCGCGCGCCCGGAC	AAGGtaCAGAGCACCCAGACAATatgaCCGCGaGCatGGAC	3.80434	3.21619	6.28059	3.0644
AACGTCATCTTATTCAGTCTTAACAATCATGGTACCCTTCTCACCTACCGACTTACTTCA	AACGTCATCTTATTCAGTCTTAACAATCATcGTACCCTTaTCAtgTACCGAaTTACTgCA	3.84523	3.46959	6.53207	3.06249
CAAGAATAATGAAATTGACACACGCTCATGGGAC	CAAGAATAAgGAAATTatgACACGCaCAatGGAC	3.56852	3.26072	6.32297	3.06225
CCCATCAGCGCCTGGGGATTACTGGCAGTGTACATCTGGCGACGGACAGAAAATCCAAGTATGGAGCATCGGACATAGTAAAGGGACTTAGAGTCAG	aCCATCAGCGCCTGGGGATTACTGGCAGTGTACATCTGGCGACGGACAGAAAATCCAAGTATGGAGCATCGGACAaAGTAtgGGGACTaAGAGTCAG	2.84717	3.70489	6.76713	3.06225
CGTGCAGGTGCCGATGGCCTTTCGCAAGCTGAGAGGTT	CGTGCAGGTGCCGATtGaCTaTgaCAAGCaGAatGGaT	3.42551	3.20907	6.27063	3.06156
CGTTAGGCGAGGGGGCCGTTCATGGTCCGGGAGGGGGAAGGAGCGGAAATGGAGAGATGGAAGCTGGT	CGTTAGGCGAGGGGGCCGTTCAaGGTCCGGGAGGGGGAAGGAGCGGAAATatgGAGATGGAAGCTGGT	2.5558	3.13262	6.19375	3.06113
ACCCCGTTTTCGTCCCCTCTGTGCCCATGTAACCGCAGTATGCGCGCTACTCTGC	ACCCCGTTTTCGTCCCCTCTGTGCCCAaGTAACCGCAaTgTGCGCGaTAaTggGC	3.2516	3.29937	6.36047	3.0611
AGGGTGTCCTGAAAGGAAACACGAGCTGTAGGCCGTACCTAGATGATGTAGCGTTATGGATTGCGGGGATTGTAGAAACGCTGAA	AGGGTGTCCTGAAAGGAAACACGAGCTGTAGGCCGTACCTAGATGAcGTAGCGTTATGGATTGCGGGatgTGTAGAAACGCTGAA	4.89057	3.4623	6.52145	3.05916
CACAACGCTAAGCTACGCCGAAGTGTATGTAACACCGATGAGGTAGTCCCCAATGAGCGTTAAGATGACATAACCAGAAAAGC	CACAACGCTAAGCTACGCCGAAGTGTATGTAACACaGAgcAGGTAGTCCCCAATGAGaGTTAAGAatgCATAACCAGAAAAGC	3.02765	3.37599	6.43441	3.05842
TCTAGACCCAGAGTGGTGCCGTCATGCATTCAGGTATAGTTT	TCTAGACtCAGAGTGGTGCCGaCAatgATTCAcGTAatGgaT	3.15539	3.30953	6.36773	3.0582
CTAATGCCGTCTGGGACGAACGGCACTCCCTGCTCCTAATCCCCTCACCGGCCCAGGCCAGCGCCGCTC	CTAAgGCCGTCTGGGACGAACGGCACTCCCTGCTCCTcATCCCCTCACaGGatgAGGCCAGCGatGgTC	4.05551	3.43635	6.49414	3.05779
CTCCGCCGACTCCCGTCACGAAGAGATGCTGGGGC	tTCCGaCGACTCCCGTCAtGAAGAGAaGCatGGGC	3.34298	3.23792	6.29481	3.05689
TCACTGGCAGGCTCGACCTCTAATGTCTTGGCTGGTCTGTATATCCCGTGGAGTTCAGGCTGATCATGTTT	TCACTGGCAGGCTCGACCTCTAAaGTCTTGGCTGGTCTGTATATCCCGTGGAGaTgAGGCTGATCATGgaT	4.96169	3.77046	6.8237	3.05324
CCGTACCGAGGCGCCATAGCGCGGCGGCCTGGCCTGATGGCGCTCTCGACCTTCTAGGTTGTCCTGTCCGCGTTG	CCGTACCGAGGCGaCATAGCGCGGCGGCCTGGCCTGAaGGCGCTCTCGACCTTCaAGaTgGTCCTGaCCatGTTG	3.97971	3.32693	6.37921	3.05228
AAGAGAAATGAGTAACGGTACTCTAATTGGTAATATAAGCGCGTTTCAGCA	AAGAGAAAgGAGTAACGGTACTCTAATTGGaAAatgAAGCGCGTTTCAGCA	3.64899	3.33493	6.38698	3.05206
ATTAACTCGCTGTATTTAGGTTGATTCACTTGTCGCTATGTCCAATATTATATACCGTC	ATTAACTCGCTGTATTTtGGTTGATTCACTTGTCGCTAaGTatgATATTAaATAtgGaC	2.9941	3.63096	6.68147	3.05051
TGCCAGCCCGGTCCACCCACTGCTACAGACGTTGTTATGTTGCGCAGATAGACGAGTACTGGCTGTTAGTTTCCAATCGAT	TcCCAGCCCGGTCCACCCACTGCTACAGACGTTGTTcTGTTGCGCAGATcGACGAGTACTGGCatgacGTTTaCAATgGAT	4.83464	3.88099	6.93007	3.04908
TTGATAAATGTCAAAAATAATGCATTAGAAATGCGAATAGTAAGCACGAGACCCCTGTGATTACCAGA	TTGATAAcTGTCAAAAATAATtCATTAGAAAgGCGAATAGTAAGCACGAGAtgtCTGTGATTAtggGA	3.8129	3.68198	6.72876	3.04678
GGTGACGGGAGTTCGCAGGTAGATGAGGGGCATGGCGGGGCGGATGTGGCGAGTGCGCGGCCTCTACTAGGTGTAGTGGTCCTCACG	GGTGACGGGAGTTCGCAGGTAGAaGAGGGGCATcGCGGGGCGGATcTGGCGAGTGCGCGGCCTCTAaTAatgGTAGTGGTCCTCACG	3.03324	3.38363	6.42962	3.04598
GCGCACAACACATACCTACATCCTAACGCGTCATGGGAAAGGCTTTCCAAGTTTCAC	GCGCACAACACATACCTACATCCTAACGCGTCATGGGAAAtGCTTTCCAAGTTggAC	3.22631	3.41611	6.46208	3.04597
AGGAATCTATCATTTCAGACAATGTTAAAGCTCAGCAGAC	AGGAATCTATCATTTCAGAaAAatgacAAGCTCAGCAGAC	3.57851	3.23461	6.27927	3.04466
TGAGGGATGATAGGTACAATTGTTAACGAAAAGGTGGGTTTGATATGTAAGCGTT	TcAGGGATGATAGGTACAATTGTTAACGAAAAGGaGGaTgTGATATGTAAtgGTT	2.9066	3.38041	6.42469	3.04427
CCATGTATCTCTCTCTCATTATTTTTCGTTTCCCACTTGTTGCTGTTAGTTCTCCTGTGACTGTCAGCGTGCAATTGTTCGTCTG	CCAaGTATCTCTCTCTCATTATTTTTCGTTTCCCACTTGTTGCTGTTAGTTCTCCTGTGACTtaaAGatgGCAATTGTTCGTaTG	3.3526	3.48609	6.53007	3.04399
AATATTCCGAAGTGAAGGACTGGAGAGTGGGGGAGGTATGCGATCGTTCAAGCGTCTGTGGAGTGTAC	AATATTCCGAAGTGAAGGACTGGAGAGTGGGGGAGGTATGCGATCGTaCAAtgGTCTGTGGAaTGgAC	2.82202	3.49778	6.54151	3.04373
GTCAAGTCCACAGGACCAACATGTCCCTGTGGGGGCAGGGGGA	GTCAAGTCCACAGGACCAACAaGTCatgGTGGGGGCAatGGGA	3.07131	3.22171	6.26528	3.04357
TTTTTGCTTGTTGACTTACAGTTAGACATCCTATGTCGTGCATGTGGCTTTTAATAATGGCGGAGCGATAGTG	TTTTTGCTTGTTGACTTACAGTTAGACATCCTATGTCGTGCATcTGGCTTTTAATAtgGGCGGAGCGATgGaG	3.65682	3.76192	6.80524	3.04332
AGGTTGCTAGATGCTGCGCTTATGTCCGACCTTAAGTAGGGATGGTGCGCTCCACTAATAGTATAACTTGTTGCTAACCGTAATAAATCTAG	AGGTTGCTAGATcCTGCGCTTAaGTCCGACCTTAAGTAGGGAaGGTGCGCTCCACTAATAGTATAACTTGTaGCatgCCGTcAaAAATggAG	3.92615	3.83408	6.87654	3.04246
AAAACGGGTGGCCCGTGGGGCGTGAGCGCCATGT	AAAACGGGTGGCCaGTatGaCGTtAGCGCtAgGT	3.35005	3.00104	6.04329	3.04225
AAGGGGGCCCCCCGACAGCTGGCCCCAAAGCAACCGACAGCGCCGGCTGACGCGGAGATACAAACGGCAGGCGATGGAGCCAGCCGA	AAGGGGGaCCCCCGACAGCTGGCCCCAAAGCAACCGACAGCGtCGGCTGACGCGGAGATACAAACGGCAatgGAcGGAGCCAtggGA	3.62563	3.64829	6.68995	3.04167
TTACCAGCAAATGCAATGCTACACCGCAAGCACAGACAAACGTGACCGTAATCGTAGGATACTAGACATCAAAGGGGACCATGTTATGCACGCGGGATTA	TaAaCAGCAAAgGCAAaGCTACACCGCAAGCACAGACAAACGTGACCGTAATCGTAGGATACTAGACATCAAAGGGGACaATaTgATGCACGCGGGAgTA	2.79321	3.66008	6.70172	3.04163
TGATGAGCGGCCAGTGCTAATGTGCGGGAGTTCAGAATGTAC	aGATcAGCGGCCAGTGCTAATGTGatGGAGTTCAGAATGgAC	4.83999	3.45069	6.49189	3.0412
TTTCCTACTCATACATGAATAATGGAGTCTAATCATATCATTCACACTTAAT	TTTCCTACTCATACATcAATcATGGAGTCTAATCATgTCATTCACACTTAAT	3.82817	3.41313	6.45389	3.04076
TATCCGGATGATCACTGCTTCCGACATGCAGCCCGAATTGGG	TATCCGGATGATCACTGCTTCaGAatgGCAGaCaGAATgGGG	3.18541	3.42561	6.46573	3.04013
CGTTCTGAACAATGGGTTTAGCTGCCTCTACGCAGATTTTTTAACTCGACAG	CGTTCTGAACAATGGGTTTAGCTGCCTCTACGCAatgTTTTTAACTatggAG	3.89278	3.50677	6.54626	3.03949
GTGGCAGGGTTGCGTGACGGAGGTGGGTACGGGCCAGGCTGCGGTGGAAGGAGGCTTGGAGTGGGGTGATGGATAGGGGATTAGGGGTGGGGTGTTG	taGGCAGGGTTGCGTGACGGAGGTGGGTACGGGCCAGGCTGCGGTGGAAGGAGGCTTGGAGTGGGGTGAaGGATAcGGGATgAGGGGTGGtGTGaTG	9	3.76486	6.8016	3.03674
ATATGTGCGCTCTGTTGGACTCGAGTGCCAACCGATGATTGGG	ATATGTGCGCTCTGTTGGACTCGAGatgCAACCGATGATgGGG	3.95266	3.27161	6.3078	3.03619
TGGACCCAAGCGGTCCAAAGGCACGGACGA	aGGACCCAAGCGaTgaAAAGGCACGGACGA	3.36385	3.06065	6.09416	3.03351
CCAGGGTGGGAAATCGGTCTAGATGGATCTGAAGGAGGAAAAGAAGTGTAAACGTGCTGC	CCAGGGTGGGAAATCGGTCTAGATcGATCTGAAGGAGGAAAAatgGTGTctACGatggGC	3.18015	3.35892	6.39141	3.03249
ATGGTTAAACAAAGTCGGGTGTGGGTGGGACGAGGCATGGGCATTG	ATcGTTAAACAAAGTCGGGTGTGGGaGGatgGAGGCAaGGGCAgTG	3.37476	3.21315	6.24483	3.03168
CCATGTTTAACCCGCATTTCCTTTCATTTTTTCATATTTCTACTCTTACCTCGATTTAAATTTCCAACC	CCAaGTTTAACCCGCATTTCCTTTCATTTTTTCATATTTaTACTCTTAaCTatgTTTAAATTTCCAACC	3.7573	3.54737	6.57787	3.0305
TGGACGATGTATTTATTTTATCCCATTTCTTTTTGGTTTTGTGTTTTTAACGTTTTCGTGATTTGACT	TtGACGATcTATTTATTTTATCCCATTTCTTTTTGGTTTTGTGTTTaaAAatgTTTCGTGATaTGgCT	3.69932	3.80636	6.8364	3.03005
GCTGGACAACGGTTCTGGGGCCGAGAATGCTAGAGCCCATTAGTTCTCACAGCTGGGCACCTCCCGTTACAATTGTCTCGAA	GCTGGACAACGGTTCTGGGGCCGAGAAgGCTAGAGtCCATTAGTTCTCACAGCTGGGCACCaCCatgTACAATaGTCTCGAA	3.26124	3.6648	6.69462	3.02981
AATGACTTCCAATAAAGCGGGTATGCGGAAGACCTTTCTTGGTCTTTTTAGAGTGTCGGTTCGGCTTTAACTCAGGAAAAACATCG	AAaGACTTCCAATAAAGCGGGTATcCGGAAGACCTTTCTTGGTCTTTTTAGAGTGTCGGTTCGGCaTTAtgTCAGGAAAAAtgTCG	4.63561	3.95631	6.98601	3.0297
GGTTACACATGTCTCCTGCAAGCGCAAATGTTGGTCAGGGACTATCACGGA	GGTTACACAaGTCTCCTGCAAGCGCAAATGaTGaTgAGGGACaATatgGGA	3.49841	3.46274	6.49194	3.0292
CCGCGACCAGCAGTATTATGTGGCACCTACACGTTCGTGGATTTATATTTGT	CCGCGACCAGCAGTATTATGTGGCACCTACAaGTatGTGGATTaATATTgGT	3.47601	3.39924	6.42809	3.02885
TGTCCCACCCCCATACGACCTATCCCTTACACGACCGCACATCCCCGTTGGCCCTTCGCCC	TcTCCCACCCCCATACGACCTATCCCTTACACGACCGCACATCatgGTTGGCaCTatGgCC	3.86041	3.4196	6.44617	3.02658
TCGCGTTCTCTCATAGACAATGCGGCAGCCCGTGGAACAGGGCTAGAAGCAACTTCTCGTTCGTTAGATAGTCGGTGAGCGCC	TCGCGTTCTCTCATAGACAAgGCGGCAGCCCGTGGAACAGGGCTAGAAGCAACTTCTCGTTCGTTAtgTcGTCGGTGAtgGCC	4.33071	3.7192	6.74507	3.02588
AAAAAGAAGAAATAGAATGAATACCTGGCCAGGCCGAGACATAG	AAAAAGAAGAAATAGAATcAATAaCTatgCAGGCCGAGAtggAG	3.99161	3.39436	6.42	3.02565
AGGCGGGCCTATAACGCCCCAGTCGGATATATGCTGCCCGACGGTGGGCCTTTGCAACACTGAGGATCTAAACATGGATTT	AGGCGGGCCTATAACGCCCCAGTCGGATATATtCTGCCCGACGGTGGGtCTTTGCAACACaGAatgTCTAAACATcGAgTT	3.484	3.57012	6.59562	3.0255
CTCATCCAGATGCCTCAGCCTCTACTAATCTCTCCTCAAAGCTTAT	CTCATCCAGATtCCTCAGCCTCTACaAAatgCTCCTCAAAGCTgAT	3.95833	3.27802	6.30257	3.02455
GGATACCACCGAAATGTCACTCACCCTTCACAGCCC	GGATACCACCGAAATGTCAtgaACCCTaCAatGgCC	3.14851	3.31752	6.34121	3.02368
GGCTATTACCCTCTTAAAACCGGCAAAATCCCTTATACAGCACTAGTCAAGCCCGTGTTTACTATAGTATTACCGTAAACATGC	GGCTATTACCCTCTTAAAACCGGCAAAATCCCTTATACAGCACTAGTCAAGCCCGTGTTTACTATAaTgTTACCGaAAAtggGC	4.09575	3.7144	6.73806	3.02366
TGGAAACCGCAGAATCAGCGGGTACGCCTCTCTATCACACACAAATTTGAGATGTATGTCCGG	TcGAAACCGCAGAATCAGCGGGTACGtCTCTCTATCACACACAAAaTgGAGATcaATaTggGG	4.20951	3.60354	6.62706	3.02352
CATTTTTGAATATGGCCTGACAGCGGTAT	CATTTTTGAATATGaCCTtAaAGatGgAT	2.67816	3.30666	6.33001	3.02335
TGGAATATCTCCCTCCTAAAGTACGTACGTATGGAAACAGATCAATCT	aGGAATATCTCtCTCCTAAAGTACGTAaGTATGGAAACAGATatAgCT	4.22138	3.46057	6.48318	3.02261
ACCCACGATGCGCCCGAGCCCTTTCTACCGCGTGCCCTAGG	ACCCACGATcCGCCCGAGCCaTTatgACCGCGaGtCCTAGG	2.78295	3.03831	6.06001	3.02171
CTAGTAGTTTGGGTGTTTGTAGTAAAAAGTAATGTAAGGAAGGATGTAGAGTAGGAGGATTATAGAAATTTGTGTTTTACAAGAGGCCAG	CTAGTAGTTTGGGTGTTTGTAGTAAAAAGTAATGTAAGGAAGGAaGTAGAGTAGGAGGATTATAGAAATaTGatgTTTACAAGAGtCCAG	3.91825	3.95462	6.97626	3.02164
GAGTCAAACATACGGAAGACATAAAACTACATCGCAATGTATATCAGAAGGAATTAACTAAACCAATGAAAAAATCCTTTATATCTTAAACACT	GAGTCAAACATACGGAAGACATAAAACTACATCGCAAgGTATATCAGAAGGAATTAACTAtACCAAaGAAAAAATCaTgTATATCTTAAACACT	4.1093	3.81827	6.83911	3.02084
AGGGGCGTAGAAGGGCGAGGGTGGGGCCCTGGGGAGGTAATGTGAGCCTGGAGCCCTGGACGGCCTAGGAGGCGAGAAAGTGCGGAGGGG	AGGGGCGTAGAAGGGCGAGGGTGGGGaCCTcGGGAGGTAATGTGAGCCTGGAGCCCTGGACGGCCTAGGAGGatgGAAAGTGCGatGGGG	5.68834	3.48648	6.50707	3.02059
ATGTAACACTCTTACATAAGATTCAACGACCCCCTCGCGATGGATAGGCGGTT	ATGTAACACTCTTACATAAGATTCAACGACCCaCTatgGATGGAaAGatGGaT	3.1521	3.50817	6.52862	3.02045
GGGCGGGGGGCTCGGAGTGCCGGCCCAATCTGTTATCTAGCAGCCGTGGACAGCCATGA	GGGaGGGGGGCTCGGAGTGCCGGaCCAATCTGTTATCTAGCAtgCGTGGACAGCCAgGA	3.78335	3.11059	6.12944	3.01885
AGGTCAAGTCGCATCGCGATGCGCGTGCAAAGTCCCCCCAAGAACTAATGAGTGCGATCAT	AGGTCAAGTCGCATCGCGATtCGCGTGCAAAGTCCCCCCAAGAAtgAATGAGaGCGATCAT	3.88741	3.38267	6.4005	3.01783
AATATAAATAAGAAAAATGAGAACATATTCCAAATCAATACTAA	AATATAAATcAGAAAAATcAGAAaATATgCCAAATCAATACgAA	3.53609	3.33677	6.35433	3.01756
TCGCGGCTTGAGTAACGATGGGCAGATGGTTGGGTTGAATGGTGCAGGGGGCCGGGGGC	TCGCGGCTTGAGTAACGATcGGCAGATcGTTGGGTTtAATGaTGCAGGGGGCCatGGGC	3.21483	3.47974	6.49728	3.01754
TGTTGGAATTGAATAATCGGATAGGGAGCGCGTGGTAGTATGATTGACGTGC	aGTTGGAATTGAATAATCGGATAGGGAGCGCGTGaTgGTATtAaTGAtGgGC	3.65065	3.36779	6.38276	3.01497
TACAGTCAACCATCGTGCACGTCGTGGTAATGCAGCCTCACACGTGCT	TACAGTCAACCATCGTGCACGTCGTGGaAAatgAGCCTCACACGTGCT	3.1813	3.32767	6.34208	3.01441
GGTGGGGACATAGTGAATCCGAGAAACTCACGGAGATGAGCAGCATCATAGCTACCAGGAGGCTCGTGGC	GGTGGGGACATAGTGAATCCGAGAAACTCACGGAGATGAGCAGCATCATAGCatgCAGGAGGCTCGTGcC	3.0495	3.31111	6.32413	3.01302
GAGCTGGGGGTGTAGCATGTCTGAGAGGGGATACTCCTTTCGGGTATGTCATCG	GAGCTGGGGGTGTAGCAccTCTcAGAGGGGATAaTCaTgTCGGGTATGTCATCG	4.56761	3.43541	6.44825	3.01284
ATGTGCCTACGAGCATGGAAACTTTTTGAATTGCGGGAAAGGGATGTGC	AaGTGCCTACGAGCAaGGAAACTTTTTGAATatgGGGAAAGGGATGgGC	4.37206	3.52429	6.53663	3.01234
AGGACATAGCACTAGTGACGCTTTGATGCATCGCTTATAACATGTAGGAGCCTTGATTGACCCGTAGGATACGCAGGAAA	AGGACATAGCACTAGTGACGCTTTGAaGCATCGCTTATAACAaGTAGGAGCCTTcATTGACCatgAGGATAaGCAtGgAA	3.55698	3.82336	6.83498	3.01162
GAATTAGAATGCAAGCCGACCTTGCTGCAAGATGAAATTATAGGCAGTAAGATAAGCTTTCGCAATAG	GAATTAGAATGCAAGCCGACCTTGCTGCAAGATGAAATTATAGGCAGaAAatgAAGCTTTCGCAAgcG	4.05119	3.49901	6.51035	3.01134
CTATGGAGGCGGAGATAGTAACCCA	CTATaGAatgaGAGATAGTAACCCA	2.85788	3.19632	6.20749	3.01117
GATGTCGGGGGCTATAAAGAGTTGTTTGCAGCCACACTCCAAACAAATAAGAAATGAGCCCCACTATACTTTTGATAAAC	GcTGTCGGGGGCTATAAAGAGTTGTTTGCAGCCACACTCCAAACAAATcAGAAATGAGCaCCAtgATACTTaTGATAAAC	5.17841	3.63099	6.64204	3.01106
ATGTTCTTCGTAACTTCACAAGTAACAGTCGCTTTTAGAATGCCAC	ATGTTCTTCGTAtCTTCACAAGTcAaAGatGCTTTTAGAAatggAC	3.37369	3.45923	6.4669	3.00768
ATAGGGAGCATGTACGTTAGCGTGCGCA	ATAGGGAGCAatgACGTTAGCGTGCGCA	3.35477	3.12474	6.13154	3.00681
GCTATTCAATTTCTTAGATGCTGAAACCCAGTCAATTTGTTTTTTATAATACAACATTGGCTTTATCCTCACTCATGAAACCAG	GCTATTCAATTTCTTAGAaGCTGAAACCCAGTCAATTTGTTTTTTATAATACAACATTGGCTaaATatgCACTCAaGAAtgCAG	3.78947	3.78664	6.79282	3.00619
CGTAAATGGCAGCTGCTCATCTGGTCCTTGTTATGTTTT	CGTAAATcGCAGCTGCTCATCatGTCCTTGTTAaGTgTT	3.37078	3.26403	6.26885	3.00481
ATGCAAAGGTTGTTCTCGTGAGTCAACCACAATGATCAATATACCAAAGTGCTATCAGTGACTGAAGGGGGGCTGTTGCAGTAATAT	AaGCAAAGGTTGTTCTCGTGAGTCAACCACAATcATCAATATACCAAAGTGCTATCAGTGACTGAAGGGatGCTGTTGCAGTAAgAT	3.32246	3.54571	6.54862	3.00291
ATCATGGCGTCAGTTTGATTGTAACACCGAAGGTGCTGGCTGGCATTGCCGTCCGCT	ATCATGGCGTCAGTgTGATTGTAtCACCGAAGGTtCaGGaTGGCATTGaCGTCCGCT	2.51209	3.47612	6.47752	3.0014
GTTATGCTCGGAGCCCTTCTCTTTGGGCTCCCCACTGCCGCCTTGTTTGGTGAGCTCTCCAGACTGTACAGGGCTGC	GTTATcCTCGGAGCCCTTCTCTTTGGGCTCCCCACTGCCGCCTTGTTTGGTcAGCTaTCatGACTGTACAGatggGC	4.72072	3.47621	6.47683	3.00062
CCATGTTGCAGTGGGCTGATCACGAGGC	CCATGTTGCAaTGaGCTtATCACGAGGC	3.36512	3.14896	6.14775	2.99879
AACATTCAAGAGAGTACTTCCTCCTTCTCCCTCGGGATGTCTTCTCCTC	AACATTCAAGAGAGTACTTCCTCCTTCTaCCatGGGAaGTCTTCTCgTC	2.87554	3.33549	6.33389	2.9984
TGTTTTTCTACAATGACGGATCAGATCTCTGTGTAGGTCCGTGAGCGCTTGTTCTGC	TcTTTTTCTACAcTGACGGATCAGATCTCTGTGTAcGTCatgGAGCGCaTGTTCgGC	4.42297	3.49503	6.49256	2.99753
GATCGAGACATCTATACAGAACCATAAACGCCCAAATAAACAAGAATCACAATGAATATCATTAGTATGTACGA	GATCGAGACATCTATACAGAACCATAAACGaCCAAATAAACAAGAATCACAAaGAAatgCATTAcaATGTACGA	3.04805	3.58134	6.57832	2.99698
CATCTAAACTAATATGAATATAGAGAGCGTTAGGTGCGGTCTGTTGTATGAAAATTG	CATCTAAACTAATAgGAATATAGAGAGCGTTcGGTGaGGatgGTTGTAaGAAAAgTG	4.69763	3.2953	6.29092	2.99562
GCGTCGCACGCCTTCCTCTTTCCGGGTTCTTGTGGGGTCTCTGTTCTCTCCACTTTTTGCCTGCTTACGTGATGGGTGGTCGGTGGC	GCGTCGCACGCCTTCCTCTTTCCGGGTTCTTGTGGGGTCTCTGTTCTCTCCACTTTTTGCCTGCTTACGatgTGGGTGGTCGGTGGC	4.51191	3.5382	6.53199	2.99379
GTATGCGACTCTGGGCCGACTCCCTCCCTGGGGTTG	GTATcCGACTCTGGGaCGAtgaCCTCCaTGatGgTG	3.82182	3.32111	6.31461	2.99351
CGACTCCCAGCAATGACCCAAGAGGCTACAAAGGACCAAGAAGAAATTGCTGCGAGCGTTAAATCTATAAATCAACGAAA	CGACTCCCAGCAAgGACCCAAGAGGCTACAAAGGACCAAGAAGAAATTGCTGCGAGCGTaAAATgTATAAAaCAAtGgAA	4.7201	3.96433	6.95615	2.99182
GCAGTGTGATATACAGAACCGGAGATAGAATGGCGTAGATATTTAAGTGC	GCAGTGTGATATACAGAACCGGAGATAGAATGatGTcGATAaTTAtGgGC	4.57934	3.56708	6.55764	2.99056
GCTCCTTTAAGAGCTGATTCGGCACCATGATTTGGCGAAATCGAGAAGGTGATTACCCCTA	GCTCCTTTAAGAGCTGATTCGGCACCAaGATTTGGCGAAAaCGAtgAGGTtATTACtCCTA	1.96724	3.39944	6.38933	2.98989
TAGAGATGCGTGGTGCGTGGTCTTCGAAAGGGCGGCAGATACGGTTTCCATAACAGGTGGAGATTCAGACGTTTGCTCGGTTTGC	TAGAGATcCGTGGTGCGTGGTCTTCGAAAGGGCGGCAGATACGGTTTCCATAACAcGTGGAGATaCAatgGTTTGCTCGGTTTcC	3.18816	3.72533	6.71507	2.98974
CTGCGGCGTGCACGTGGGGGCGGCGAGGGCAATGTGGGAGCCGTGCGGCAGTAGGTAGTTTGGGGGCGATGGCCGTCGTAGGCGAGGGCTGG	CTGCGGCGTGCACGTGGtGGCGGCGAGGGCAATGTGGGAGCCGTGCGGCAGTAGGTAGTTTGGGGGCGATGGCCaTgGTAGGCGAGGGCTGG	1.66155	3.32578	6.31511	2.98932
CTGTGGTACAATGGACGCGTAGGGTGACAAATGCAAGCCAATGAGTACTAGGCGGATCG	CTGTGGTACAATGGACGCGTAGGGTGACAAcaGCAAGCaAAatgGTACTAGGCGGATCG	2.77347	3.31738	6.30651	2.98912
CTGTCACCACGAAGCTATTGCCCGTACTGTATTCTACCAAAGCAAAACCTGACGATCATGTACAGCC	CTGTCACCACGAAGCTATTGCCCGTACTGTATTCTACCAAAGCAAAACCatgCGATCAaGTAtgGCC	4.11089	3.7121	6.70045	2.98835
CCTTTAACCTCACCAGTTATTTGACACAACACACATAGCTCCTACCACCTTTCCTAATGTATTCCGTAACAGCAACCCTTTCTAAAA	CCTTTAACCTCACCAGTTATTTGACACAACACACATAGCTCCTACCACCTTTCCTAATGTATTCCGaAAatGCAACCCTTTCTAAAA	3.71737	3.57488	6.56315	2.98826
TGTCCGTACGGCATGAGACTGATCAGAATTCGGCGCAGGCGTGTGGGGAAAGAGGTTGAGAGTCC	TcTCCGTACGGCAaGAGACTGAgCAGAATTCGGCGCAGGCGTGTGGGatgAGAGGTaGAatGgCC	2.84917	3.45829	6.44615	2.98785
GTAGTTTTAAAATAAGCGTTGTCTGGAGGAAATGTAGGAGCCGAGTTAGCTGATGGGGAGAGGGGAG	GTAGTTTTAAAATcAGCGTTGTCTGGAGGAAATGTcGGAGCCGAGTaAGaTGATGGGGAGAatGGAG	2.9303	3.76653	6.75426	2.98773
GTTCTGCCATCCATGAAGTCCTTAATAGGAGTGTCCGGTCATGA	GTTCTGCCATCCATGAAGTCCTTAATAtGAGTGTCCGGTCAgGA	2.94496	3.32356	6.31096	2.98739
CTGGTGGATTAACTTTATTCCCCATGTTACCGGAGGCCCTAACTGTCTGCAAGCTTCGCTTACCTTCGATGGA	CTGGTGGATTAACTTTATTCCCCATcTTACCGGAGGCaCTAACTGTCTGCAAGCTatGCTTACCTTCGtTGGA	3.35367	3.73575	6.72233	2.98657
AATCATGAATACCTAATCCAAACCTACAACACCACAACCTGACTTCATCGCTCTAATAATACACATTCCCA	AATCAaGAATACCTAATCCAAACCTACAACACCACAACCTGACTTCATCGaTCatgTcATACACAaTggCA	3.96495	3.74985	6.73606	2.98621
AACGAGAAGCGGAATCGAAGCGTCTAAAAAGACAAAAAGAAGCAAAGCGAAGACATGCAAACGGAGAAACCTA	AACGAGAAGCGGAATCGAAGCGTCTAAAAAGACAAAAAGAAGCAAAGCGAAGACAatgAAACGGAGAAACCTA	4.68266	3.52288	6.50908	2.98621
AGATCAGTCAGAATGAATGGAATGACTTCATTGGCCTAA	AGATCAGTCAGAATGAATGGAATGACTTCAaTGGCCgAA	3.38697	3.32344	6.30964	2.9862
CATTATATTGATAGTATTTTCTATTTAAGATGAGTGGGGGGGATAGGTCTGGATG	CATTATATTGATAGTATTTTCTATTTcAGATGAGaGGatGGGATAcGTCatGATG	3.78483	3.54699	6.53254	2.98555
GCTGGCGGCTATGTTCTGTGCCTAGCAAGAGACTTTACCCATGGGCCAGGGCAAATA	GCTGGCGGCTATGTTCTGTGCCTAGCAAGAGACTTTACCatgGGGaaAGGGCAAATA	1.82368	3.33467	6.31948	2.98481
AAGGCCATGTACTGAGAGTCCTGTCTTCGGGTCTAATGTTTCGGTCTTTTCGCG	AAGGaCATGTACTGAGAGTCCTGTCTTCGGGTCaAAatgTTCGGTaTTTTCGCG	2.97149	3.40527	6.38993	2.98466
GACGGGCGTCTGTTTTTTCTAGGCGGTTTTGGCCAATGGTGGGGTACCTGGCTGGAGGTTGCGTGGTCCCTGGTTGCGCCGGTCGTGC	GACGGGCGTCTGTTTTTTCTAGGCGGTTTTGGCCAATGGTGGGGTACCTGGCTGGAGGTTGCGTGGTaCCatGTTGCGCaGGatGgGC	3	3.55855	6.54315	2.9846
TGAGACTGACTCGTTCATTGTCTCAGAAACAATCGTTACCTTACCTATGAGGATGGGTTCATTAAATACCAC	aGAGACTGACTCGTTCATTGTCTCAGAAACAATCGTTACCTTACCTATcAGGATatGTTCATTAAATtCCAC	3.22176	3.60839	6.5927	2.98431
TCGTGGGACCGCTCGAGGAGGGTAATCGCAGGGGGCAGGCAGTCCCACACCGAAACTCGTTGCCATGGGCATGATTGTGAAGCCACAATAACCG	TCGTGGGACCGCTCGAGGAGGGTAATCGCAGGGGGCAGGCAGTCCCACACCGAAACTCGTTGCCATGGGCATGATTaTGAAGCCACAATttCCG	4.52039	3.7104	6.69337	2.98297
ATTAGTTGAAGTAGTTGGGAGCAGATCACAAATATGGTTCCTTAACTTAACCCCCCCTAGCAAATCTCATAT	ATTAGTTGAAGTAGTTGGGAGCAGATCACAAATATtGTTCCTTAtCTTAACaCCatgTcGCAAATCatggAT	4.54165	3.85448	6.83745	2.98296
GGCCGCGAGCCTGTCTCTTCGTAAGCTAAACCACAGACATCCCGCAAGCAGACTTAGGAATATAGATGGAGCACGTAAAATTCACTGGTTTATCCA	GtCCGCGAGCCTcTCTCTTCGTAAGCTAAACCACAGACATCCCGCAAGCAGACTTAGGAATATAGATGGAGCACGaAAAtgTCACTGGTTTATCCA	2.73941	3.82443	6.8065	2.98207
TCCCGCGAGCGTGGTGCGTGAATAATCCTCTGTGGTCCTACGTGCAAGAAAACCCGGCAATGGTCTTACCCCACTGCGTCTGCAGGCAATCCAAGATACC	TtCCGCGAGCGTGGTGaGTGAATAATCCTCTGTGGTCCTACGTGCAAGAAAACCCGGCAATtGTCTTACCCCACTGCGTaTGatGGCAATCCAAGATACC	6.20792	3.94182	6.92259	2.98077
CTGTTCCATTGATGAATATGCAATTCTTTGATCTGGCGTCAACTTTAATCTTAGTCGACAG	CTGTTCCATTGAgGAATATGCAATTCTTTcATCTGGCGTCAACaTgAATCTTAGTCGACAG	4.01218	3.56791	6.54655	2.97864
TTCAGCGTGGACCATCCGCGGATCCGGGATTATGTAGCTTGCAGGCCACGCGAGCTTGCTGAAG	TTCAGCGTGGACCATCCGCGGATCCGGGATTATGTtGCTTGCAGGCatgGCGAGCaTGaTGgAG	4.39757	3.62831	6.60659	2.97828
GGTCTGTTCTCGTGATTATCCGTCGTTTATCTTTTCTGAAAATTATGTTGGTACTGATCGTTTACTTAT	GGTCTGTTCTCGTGATTATCCGTCGTTTATCTTTTCgGAAAATTAaGTacGatgTcATCGTTTACTgAT	4.3731	3.56568	6.5438	2.97812
GTGATGTTTCGACCATGTAAAGGTGTGGAGCTCGGTCGTTGTTTTGTCATCGGGTGTGAATCATTCAATTTCACGTGG	GTGAaGTTTCGACCATcTAAAGGTGTGGAGCTCGGTCGTTGTTTTGTCATCGGGTGaGAAatgTTCAATaTCAtGgGG	5.29852	3.7983	6.77599	2.9777
ATGCCAATATTGCGTTATTATAGAAACCCGCCCATAATGTTATTAAATCAATCCAACTTACTCCGCTA	ATGCCAATATTGCGTTATTATAGAAACtCGaCCATAATcTTATTAAAaCAATgCAACTTACTatGgaA	3.47606	3.74302	6.72042	2.9774
CTGCTTCTTAACTGCCTCACTTGCGTGCTTAATCCGATTGTTACCACCGTCCAGAATGTCGTCAC	CTGCTTCTTcACTGCCTCACTTGCGTGCTTAtTCCGATTGTTACaACatgCCAGAAaGTCGTCAC	3.09887	3.50001	6.47704	2.97703
TCCGGCGGGTGTGTGGATATGTGTTGTACAGACCTGGGTAAGACGAGACGTCGTCACAG	TCCGGCGGGTGTGTGGATATGTGTTGTACAGACCTGGGaAAatgGAGACGTCGTCACAG	4.2562	3.39758	6.37428	2.9767
GACGAGACGGCTACATAATAGTCGCGGAATGGACAACTGGTGTTAATCGGGGGCCGCGGTGGAGATGGG	GACGAGACGGCTACATAATAGTCGCGGAATtGACAACTGGTGTTAATCGGGatgCGCGGTGGAGtTGGG	3.34772	3.51093	6.48717	2.97624
TTTATGTGAGGTAATCGATTATTGTGTTATTGCTGTTTGCAAGGTCATCGTAATGCTTAGTGATCGGTATGCTTCGTAAGTCAATTCATTGAACA	TTTATGTGAGGTAATCGATTATTGTGTTATTGCTGTTTGCAAGGTCATCGTAATtCTTAGTGATCGGTATGCTTaGTAtGTCAATTCATTtAACA	4.22287	3.98357	6.95838	2.97482
TAAATATAAGGAATTAGCAAAACAAGGACACGGTGGGGCCCAGTACGAGCACATATCGAAAACCGTTAACCAGCAAACGCCACAATGCTGTAGCAGACC	TAAATATAAGGAATTAGCAAAACAAGGACACGGTGGGGCCCAGTACGAGCACATATCGAAAACCGTTcACCAGCAAACGCCAtgATGCTGaAGatGACC	3.39689	4.04147	7.01578	2.97431
TCACTTCTAATAGCCTTATACAAACGATACAAAGCAAACACTTTCTCACCATGTGATAACTCTTCAAGAAATAACCCACTCTTACCACGACTCC	TCACTTCTAATAGCCTTATACAAACGATACAAAGCAAACACTTTCTCACCAgcTGATAACTCTTCAAGAAATAACCatgTCTTACCACGACTCC	4.03715	3.95128	6.92479	2.97351
AGAGCATGTTGCAGTTGGATCGCACGCCCCGCCCCTAGATAAG	AGAGCATcTTGCAGTTGGATCGaACatgaCGCCCCTAGATAAG	3.50679	3.28151	6.25499	2.97348
GGTGGTAAAGAACATTTTCGCTGGATTTTAACGTTCAATGG	GGTGGTAtAGAACATTTTCGaTGatgTTTAACGTTCAAgcG	3.78893	3.29876	6.27224	2.97348
AGGGGTGGGACACATGGCCAGCGACCGATGAGGACGCTCTTCAGCGACACAGTGTCACTGTGCCTCTCAGGCCGCTGA	AGGGGTGGGACACATGGCCAGCGACCGATtAGGACGCTCTTCAGCGACACAGTGTCAaTGatgCTCTCAGGCatggGA	4.73544	3.71105	6.68404	2.97299
GTCGCTCGTCTTCTTGTTGTATTCCGTAGCTCGACTTTTCCCACGTGTGGAGCTACTAATATGGAGATTTGTTGTTAGTAGTTGCGGCCTCC	GTCGCTCGTCTTCTTGTTGTATTCCGTAGCTCGACgTTTCCCACGTGTGGAGCTACTAtTATcGAGATTTGaTGaTgGTAGTTGCGGCaTCC	5.13144	3.65637	6.62934	2.97296
AATAGAAATGGTCTTGGAAGTTAGTGATGTATAAATGGAGCTA	AATAGAAATcGTCTTGGAAGTTAcTatgGTATcAAaGatGgaA	4.23408	3.42149	6.39372	2.97223
AACAGTCCGACACAGCGAGGCGCGCATCTCGGGATATGGAGCCCTCGTTTTGACC	AACAGTCCGACACAGCGAGGCGCGCATCTCGGGAaATatgaCCCTCGTTaTGgCC	3.66403	3.53263	6.50396	2.97133
CCGAGCCATGGTAAGGAGTGATCGTGGCTGAAGTCGTTCAGGGGTTGGGGGAGCTGGGGTGTCTTGCAAGCGGTAGGTGT	CCGAGCCATGGTAAGGAGTGATCGTGGCTGAAGTCGTTCAGGGGTTGGGGGAGCTGGGGaGTaTgGCAAGCGGTAtGgGT	4.49898	3.67913	6.65027	2.97114
TTAAGTCCCTGACGACAAGTTTCGCTAGGAGTGAATAGATGGCAGATACCGTGGACACCTCGGTGGAGTTTGATATGACCTT	TTAAGTCtCTGACGACAAGTTTCGCTAGGAGTGAATAGATcGCAGATACCGTcGACACCTCGGTatgGTTTtATATGACCTT	2.77001	3.5521	6.52262	2.97052
GGTTGGGCTCCATGCGTCGGAGGCAGGTGGGAGCTGGCGGGACGGACAAGTTTTGGTTGGCGT	GGTTGGGCTCCAgcCGTCGGAGGCAGGTGGGAGCTGGCGGGAaGGAtgAGTTTTaGTatGgGT	3.94791	3.51123	6.48159	2.97036
TGTCGTGGTCTTGCTCCATTTTCCTCGCTCTGAGCCCGCGTTTGGGCCTACAGATGCGTGGTGGCCCGTCCTCTGCCTTTGTTGAGTAGTATC	TcTCGTGGTCTTGCTCCATTTTCCTCGCTCTGAGCCCGCGTTcGGGCCTACAGAgcCGTGGTGGCCCGTCCTaTGatgTTGTTGAGTAGTATC	3.20973	3.59372	6.56381	2.97009
TAGGAAGGCGTGTGCTCCCGTGGAGACATAGAGAAAGGATGCACGGCAGGACGCGGTA	TAGGAAGGCGTGTGCTCCCGTGGAGACATAcAGAAAGGATatgCGGCAGGACatGGaA	4.09113	3.41877	6.38833	2.96956
TACGGGTTGGAGGTGAGAATGAGTAAGGGAAGGGAAAGAGTATGATTATTTTTGTTTGAGTTTATCTTAATATGGGAGGGTAGTTTATTT	TACGGGTTGGAGGTGAGAATcAGTAAGGGAAGGGAAAGAGTAaGATTATTTTTGTTTGAGTTTATCTTAATAatGGAGGGTAGTTTAgTT	3.12479	3.66861	6.63773	2.96912
GATGTCCACCTATGCAATGGGAGTCTCCGGATATGAAT	GATtTCCACCTATtCAAaGGatGTCTCCGGATATGgAT	3.13152	3.38028	6.34921	2.96893
CAATGGCTAAGGAGACGGGATCGTAGAGTAAAAGTCGTCAGGGTACTCACG	CAAaGGCTAAGGAGACGGGATCGTAGAGTAAAAaTgGTCAGGaTAaTggCG	2.90057	3.49304	6.46164	2.96861
AATTCTCTATGGGGGCCTTCTTGTTTTCTACAACGTCTCTTTATGATTAACCATGGC	AATTCTCTATGGGGGaCTTCTTGTTTTaTACAACGTaTCaTgATGATTAACCtTGGC	4.08319	3.61018	6.57767	2.96748
TTTGTTTTTTCTTTTAATTGTAACAATATAGTTGTAGCGCTCCTTCATCTCTTAACTATTTTTCTTGCATTATGATAATGGTTTTTTCCT	TTTGTTTTTTCTTTTAATTGTAACAATATAGTTGTAGCGCTCCTTCATCTCTTAACTATTTTTCTTGCAaTAatgTcAaGGTTTTTTCCT	4.78365	3.84162	6.80893	2.96731
GAAAACGACTAAATGATGTAGCCTACCGACTCAAACGAGAACCA	GAAAACGACTAAATGcaGTAGCCaACatgCTCAAACGAGAACCA	2.76261	3.28232	6.2493	2.96699
AAAAATTTGTAATACCGGAGAATAAAAGACCGACATAATGCCGTAGAATAGCATATGAATCATATGGGAACCAATGGAAAGAA	AAAAATTTGTAATACCGGAGAATAAAAGACCGACATAAgGCCGTAGAATAGCATATGAATCAaATatGAACCAAaGGAAAGAA	2.29538	3.55217	6.5185	2.96634
TGGATTGCCGCTCGGAACCGACCCAAAAGCG	TcGATTGCCGaTCatgACCGACaCAAtgGCG	3.44787	3.35088	6.31674	2.96586
TTGTGCCTGGAACAAGGCATGGGTGCGCGACTGGGCCGGAG	TTGTGCCTGGAACAAGGCAaGGGatgaCGACTGGGatGGAG	3.37762	3.43907	6.4037	2.96463
GATGGTGGTTCGTTATGATTTAAATTATGGGTTGTGAGAG	GATGGTGGTTCGTTATGATaTAAtgTATcGGaTGTtAGAG	3.36541	3.33658	6.30079	2.9642
CCACCTTCACTGCTCCCATCAGACCCGATCCATCCCATCGCACGCTCCTCTCGTCGATAATGCCCACAGGCCCTCATAACGTCAGCTTTGT	CCAgCTTCACTGCTCCCATCAGACCCGATCCATCCCATCGCACGCTCCTCTCGTCGATAAgGCCCACAGGaCCatgTcACGTCAGCTTgcT	4.62997	3.5948	6.55884	2.96404
AATGGGAATGATGCCGGATTCGGCTAGGTGGTTTGGCTAGGTTCGGGTAGCGTGGGATTCCGAGGCG	AATcGGAAgGAaGCCGGATTCGGCTAGGTGGTTTGGCTAcGTTCGGGTAatGTGGGATaCCatGGCG	3.21832	3.64973	6.61347	2.96373
AAGTTCTTTGCAAAAAAGTGCCGTTTGATACATAAAGGCCGTGTGTAACATAATGATCCATTCATGCAGCACCTGCACATTTGACTAGCTTTTGAACT	AAcTTCTTTGCAAAAAAGTGCCGTTTGATACATAAAGGCCGTGTGTAACATAtTGATCCATTCAaGCAGCACCTGCAaATaTGACTAGCTTTTGtACT	3.58171	3.84613	6.80885	2.96272
TGAGGCGGCCAAACAGTGTGAAGATAAATGCTGCGTTGGGTCA	TcAGGCGGtCAAACAGTGTGAAGATAtgTGCTtCGTTatGgCA	3.11504	3.4394	6.40172	2.96232
CCGGCTGTCATAAACATGGGGTTAACGTGGATATAGACTTTTTTCCAGGCTCCTCTCAGTTGCCGGCTGCCTATTGTGTACTGCTCCGAT	CCGGCTGTCATAAACATGGGGTTAACGTGGATATcGACTTTTTTCCAGGCTCCTCTCAGTTGCCGGCTGaCTATgGTGTACaGCatgGAT	2.84429	3.78872	6.75095	2.96223
ATCCCCGGCACAACAGCTAGAGGGTCGATGGGGATGCTGGACGGAAAAG	ATCCtCGGCACAACAGCTAGAGGGTCGAaGGatgTGCTGGACGGAAAAG	4.05507	3.34204	6.30328	2.96124
GAAACGAAACCCCCGAAATGGAGAACG	GAAACGAAAatgaCGAAAaGGAGAACG	2.93592	3.23203	6.19314	2.96111
CTTCACGCAAAGGCTTTTGATGCTTAATCATGTCCGTGCGATTTTTTGGTCTCTAACGTC	CTTCACGCAAAGGCTTTTGATGCTTAtTCATGTCCGTGCGATaTgTTGGTCTCTAACGTC	3.84331	3.51377	6.47434	2.96057
TATAAAATGAAAAAACCACCATTTAACAACCC	TATAtAAgGAAAAAAtgACCATTaAACAAgCC	2.79787	3.2997	6.26004	2.96034
TGCGGGGTCGACGGCAGCCTGGCGCTACACGGCACGAACCGAAGGATCTAAGAAAACAATCGAAGTCTAAGGCATGCCGTGAGGACTA	TtCGGGGTCGACGGCAGCCTGGCGCTACACGGCACGAACCGAAGGATCTAAGAAAACAATCGAAGTCaAAatgATGCCGaGAGGACTA	2.49786	3.60527	6.56548	2.96021
TATATCTCAAACAACGGGATGGATAAAC	TATATCTaAAAtgACGGGAaGGATAAAC	3.44113	3.23366	6.19076	2.9571
GGTCAGGGATGAAAGGCATAAATTCACATTGGGCCTGAGAGGAACCAGA	GGTCAGGGATGAAAGGCATAAATTCACAaTGatgCTGAGAGGAAtggGA	3.85243	3.42967	6.38418	2.9545
CGACCGAATGGAGGTTGGGATTAAAGTGATAAAAAAGCAGCTCACTACAGTTAGCTACATCACAATAAGAATAAA	CGACCGAATcGAGGTTGGGATTAAAGTGATAAAAAAGCAGtTCACTACAGTTAcaTAatgCACAATAAGAATAAA	4.15589	3.61254	6.56595	2.95341
AACAAAAATACACCCCACAATCCAACCGCCTCAGGTATGATTCACCCAGCACACCGGCCCATCCTAAACTTCATTTAAGGTAATCCCGATAA	AACAAAAATACACCgCACAATCCAACCGCCTCAGGTATcATTCACCCAGCACACCGGCCCATCCTAAACTaaATaTgAGGTcATCCCGATAA	4.19509	3.46341	6.41654	2.95312
TATGCTCTTGCGTTGGTTGAAGTTAGCTGTGGGGGTTCAGAATGAGTGGATGATGGATGTGAG	TATGCTCTTGCGTTGGTTGAAGTTAGCTGTGGGGGTTCAGAAaGAaTGGATGATGGATGTGAG	2.66377	3.28764	6.23953	2.95188
CCGTATAAGGAGACAATGGAACATA	CCGTATAAtGAGACAAaGGAACATA	3.12679	3.2424	6.19252	2.95012
GCGATGGTGATTCACAACGGTGCTC	GCGAaGGatgTTCACAACGaTGCTC	2.86999	3.13273	6.08111	2.94838
ATATGGTAATCTGTTTCTCACCTCACGACACCAATTCTATCCTACTTGTATCAATTTCCACCCCTAACTCATATC	ATATGGTAATCTGTTTCTCACCTCACGACACCAATTCTATCCTACTTGTATCAAaTTatgCCCCTAACTCATATC	4.40268	3.73164	6.67921	2.94756
CCGGGTTGAAGTGTTGACAAGAGGCTCTGAACGTATAGTGATATGGGCCCGTGGTGACATGTAAGGGCACATACAAGTTCAGTT	CCGGGTTGAAGTGTTGACAAGAGGCTCTGAACGTATAGTGATATcGGCCCGTGGTtACATGTAAGGatgCATACAAGTTCAGTT	3.92214	3.76881	6.71407	2.94526
TACTCCATCGCCCAGCCCAGTCTACTACTGTCCACGTCGCAAGCTAAACCGACCCCCGGGCTAACCTTAAGACTAGGCCGATCAGTCATGCCGGCCCC	TAaTCCATCGCCCAGCCCAGTCTACTACTGTCCACGTCGCAAGCTAAACCGACCCCCGGGCTAACCTTAAGACTAGGaCGATgAGTCATGCCatCgCC	4.97214	3.55329	6.49821	2.94492
TGGGGCCTAGTCACCCATAGCCTTTCTGCATGGGGGGAGATGCTGA	aGGGGtCTAGTCACCCATAGCCTTTaTGatgGGGGGGAGATGCgGA	3.24724	3.12229	6.06653	2.94425
ATGCCCTCGACTTGCAGCTTCAACTCGGGAGGTGGCGTCGATATGGCAATACC	ATtCCCTCGACTTGCAGCTTCAACTCGGGAGGaGGatgCGATATaGCAATACC	3.10835	3.3964	6.33939	2.94299
AGATTACATATCATTTGTACACACGTTTCGTGGTTGGTGCTATTATGCTTATCCATTCGTTCATTTGTTTCCT	AGATTACATATCATTTGTACACACGTTTCGTGGTTGGTGCTATTATGCTTATaCAaTgGTTCATaTGTTTgCT	4.02875	3.86787	6.8106	2.94273
GAGTATGGTGGGTTGTCGTTGTCAGTGTATATTGGGTGGTTGTACTCTCAGTGGTTC	GAGTAaGGTGGGTTGTCGTTGTCAGTGTATATTGGGaGGaTGTACTCTaAGatGgTC	3.71752	3.64384	6.58456	2.94072
TGTTGATAGACTTAAAAATGATTTGATTAGCTTAAGTACTTGTGCAG	TGTTGATAGACTTAAAAAgGATTTtAaTAatgTcAGTAaTTaTGgAG	3.63858	3.64143	6.58206	2.94063
TTGTAATATGATGGTTGTGTGTTGGGTAAAGAATAAGATTATAGTTCGGATTAAATGA	TTGTAATATGATcGTTGTGTGTTGGGTAAAGAATAAGATTATgGTTCGGATTAAAgGA	3.48078	3.60091	6.54046	2.93955
GTAACAGGTGATTTTGTAGGGGGTATAGTAAAGGATGGTATGGGTTAGGAGTGGACTTAAGGTAATTAGTACATGAGATAGGTGTATGGGGTAGA	GTAACAGGTGATTTTGTAGGGGGTATAGTAcAGGATGGTATcGGTTAGGAGTGGACTTAAGGTcATTAGTACAaGAGATgGGTGTAaGGGGTAGA	4.78576	3.74772	6.685	2.93728
CGATGACGAGGATAGGAGTACCAGACGACAACTC	CGATcACGAGGATAGGAtgACCAGACGACAACTC	2.94662	3.26438	6.2016	2.93722
AGACAATTTGACGATCTCACTAAGTAGCACCATGAAACGTGGAGGTAAATGAGACAGCAGGTTCAACAAGCAGCCCCGCTTAAG	AGACAATTTGACGATCTCACTAAGTAGCACCATGAAtCGTGGAGGTAAATGAGACAGCAGGTTaAAatgGCAGCCCCGCTTAAG	4.19651	3.51767	6.45446	2.93679
AGAATTTTTGCGAGGCGAACAGGATGTACAGTGGTATTGTCA	AGAATTTTTGCGAGGCGAACAGGAatgACAGTGGTAaTGgCA	3.7237	3.33097	6.26661	2.93564
ATGATAAGTCAATGAAGGGAGGTAACGATACCAAACCAAGAAACCAAATATCAAGAACGTATGACAAACGTGAAGAAAGGATTATATACAC	ATGATAAGTCAATGAAGGGAGGTAACGATACCAAACCAAGAAACCAAATATCAAGAACGTcTGACAAACGaGAAtgAAGGATaATATACAC	4.96144	3.88609	6.82109	2.93499
CAAGCAACGTAGGATGATTGAATGGGTCGTCACAACTCCACAGCTTGCGTAAGAC	CAAGCAACGTAGGATcATTGAATGGGTCGTCACAACTatgCAGCTTGCGatgGAC	3.61768	3.52472	6.45773	2.93302
AGCAAATCGCTAGGTAAACAATTAGCAGGTTGGCTGCGAGCGACTAGCCGCCGACCCACGCCGAGCTTACGGCACCAATGGGTCGTGGGCAAGGGCTTC	gGCAAATCGCTAGGTAAACAATTAGCAGGTTGGCTGCGAGCGACTAGCCGCCGACCCACGCCGAGCTTACGGCACCAAacGaTgGTGGGCAAGGGCgTC	3.45235	3.66722	6.5998	2.93258
TACCTCCTCCTCTTTGATATTATGTGCACGCTTCTCTCTTCCTACCTATTGCGTATGCTTCGGGTGGCATCCTCACTGCCACCCTAG	TACCTCCTCCTCTTTGATATTATcTGCACGCTTCTCTCTTCCTACCTATTGCGTAaGCTTCGGGTGGCAatgTCACTGCCACCCgAG	2.42331	3.69441	6.62686	2.93245
ACTAAAATGAATAAAATAAATAAAAGGTAAAAAACATATT	ACTAAAAgGAATAAAATcAATAAtgGGTAAAAAACATATT	3.59898	3.33259	6.2649	2.93231
AGAATGTCATCGCATATCTCGGAGCACCACAAAAGAGAAACAGTAAGCGCAAAATACACAAAAGACTATACACCTGCAGTGCTACAAGCAATCAAAGG	AGAAaGaCATCGCATATCTCGGAGCACCACAAAAGAGAAACAGTcAGCGCAAAATACACAAAAGACTATACACCTGCAGTatgACAAGCAATCAAAGG	3.32158	3.92081	6.8526	2.93179
TTTTACCCATTTTAGACGACTTAGTCATGTCGACGAACTCGTGTCCTTATCT	TTTTACCCATTTTAGACGACTTAGTCATGTCGACatgCTCGTGaCCaTggCT	3.48639	3.55291	6.48395	2.93104
TGATATGCTAGGTGTGATAATTATTCATGGGAGTTTCTGTAGTGTTGGTGACTGGATGTAAGTTTGA	TGATAaGCTAGGTGTGATAATTATTCATtGGAGTTTCTGTAGTGTTGGTatgTGGATGaAAGTTgcA	4.10097	3.61003	6.54036	2.93033
CTTGGCATGCGGACCCCTCAAATATTCACCACCTTAGGTACCA	CTTGGCATGCGGACCCCTCAAAaATatgaCACCTaAGGTACCA	3.65215	3.37724	6.30708	2.92985
TCCCCGGTATATGTGAAATTATACAGAAGTTCAAGTCCCTCGTATACATGGCCCCTATCTAACCGTGTTGAAGGCTATGCTGATACCTAACTCGAATC	TtCCCGGTATATGTGAAATTATACAGAAGTTCAAGTCCCTCGTATACATtGCCCCTATCTAACCGTGTTtAAGGCTAaGCatgTACCTAACTCGAATC	5.70513	3.8335	6.76055	2.92706
TGGGTGATTACGCGGGCAGTAATTTGAGGGCTCTGGCTTTGGT	TcGGTGATTACGCGGGCAGTcAaTTatGaGCTCTGGCaTgGGT	3.92636	3.4884	6.41524	2.92684
GAACCGTAGCGGACGACGTATAATGATGTACATATACTAAGGCGGAACTCACGACG	GAACCGTAGCGGACGACGTATAATGATGTACATATACTAtGaCGGAAaTCAtGgCG	5.42416	3.65616	6.583	2.92684
AATGTGTCGGTCACCGAAACCGCGTCTTGTGACCCCCAGTGCCCTGCCAA	AAaGTGTCGGTCACCGAAACCGCGTCTTGaGAatgCCAGTGaCCatggAA	2.84084	3.5209	6.44769	2.92679
TAGTTCTGTATTAGGGGCTACCGCACACTCTCATGGTTACTTGGGCCGCCATGGGTATACCCAATAGCTAATCCTGGCGTTTTGGACCG	TAGTTCTGTATTAGGGGCTACCGCACACTCTCAaGGTTACTTGGGCCGCCATGGGTATACCCAATAGCaAAatgTcGCGTTTTGGACCG	2.85564	3.78117	6.70787	2.9267
TTTAATATGGATTTTTGACTAGTTATCCTTCTCT	TTTAATATcGATTaTTatgacGTTAaCCaTggCT	3.30992	3.42901	6.35505	2.92604
AGATATGTGTTTGTTGTATTTGCTTTTTTCATTGTACCGCTTAACACG	AGATATcTGTTTGTTGTATTTGCTTTaaTCATgGTACCGCTTAACACG	4.00449	3.59174	6.51756	2.92583
TTCCATGCGTTACGGCCGATGTTGGTTGCTGGTTATGATCCGCCGTACTCGAGCCTTTGCGCGCTCCGGTGGCTCCTATTATAGTCTTCT	TTCCAgGCGTTACGGCCGATcTTGGTTGCTGGTTATcATCCGCCGTACTCGAGtCTTTGCGCGCTCCGGaGGaTgCTATTAaAGTCTgCT	3.95526	3.79003	6.71439	2.92436
CAGATTATGGATGGTTTAAATATTATTATATTCGGGTAG	CAGATTATGGAaGGTTTAAATATgATTATAaTCatGgAG	3.72559	3.57359	6.49753	2.92394
CCCGAGCCAGGCAGCCCGAGGGCGAGGCCTCCGGTGAGTTTATTGAAACCGCAATGTCGGCACCGTATTCAAAACTCTAAGGGAGCT	CCCGAGCCAGGCAGCCCGAGGGCGAGGCCTCCGGTGAGTTTATTGAAACCGCAAgGTCGGCACCGTATTatgAACTCTAAGGGAGCT	3.28204	3.6396	6.56311	2.92351
GGGTTCGACCATCGTTGCGTTGGGTTTTCCTAGAGGATGTAGAAACGCAAATTACCAACT	GGGTTCGACCATCGTTGCGTTGGGTTTTCCTAGAGGATGaAGAtgCGCAAATTACCAACT	3.392	3.45942	6.38204	2.92263
TTATAACAAGCCATACTGACAATGT	TTATAACAtGaCATACaGACAAgGT	3.972	3.22336	6.14576	2.9224
CATCGTATTTGCATAATACTGTTTACGTCCCTAATAACATGAATAATTGAATCTTTCCCCAAAAAACAAGAACACATTCACTTTC	CATCGTATTTGCATAATACTGTTTACGTCCCTAATAACAaGAATAATTGAATCTTTCCCCAAAAAACAtGAACACATTCACTgTC	5.06334	4.00088	6.92137	2.92049
AGCCCCTAATAGGAATGCGGAGATTACACCAGTGTC	AGCtCCTAATcGGAAaGCatgGATTACACCAGTGTC	4.22274	3.25052	6.17049	2.91997
TCAAGATAAGGCAGGGCAAACCGACCACGGAGCAGGCGTAATATCTACCCAGCGGCCCACGTCTCTGGGGACGAAGGGGAACCATGGTGTTCTAACGA	TtAAGATAAGGCAGGGCAAACCGACCACGGAGCAGGCGTAATATCTACCCtGCGGCgCACGTCTCTGGGGACGAAGGGGAAtgATGGTGTTCTAACGA	4.99704	3.80133	6.72105	2.91972
AATGCTTAGTCCGGTACTGGATTTCTCATTTATGGCTATTGTTAGGATTATCTGAACGTTTTCTATTCCGGCATGTTCTTTTTGTCTTT	AAcGCTTAGTCCGGTACTGGATTTCTCATTTATcGCTATTGTTAGGATTATCTGAACGTTTTCTATTCaGGatgGTTCTTTTTGTCgTT	4.62342	3.77291	6.69206	2.91915
GTAGAACGGGGCACGAACAGATGACTGAGTAACTAAGAGGGCCCAAGTATGC	GTAGAACGGGGCACGAACAGATcACgGAGTAACTAtGAGGGaCCAAGTATGC	3.1567	3.49874	6.41782	2.91908
CTGCATCAGTACGTCCCAGCATGGTAGGTCGTGGTATGACAA	CTGCATCAGTACGTCCCAGCAaGGatGGTCGTGGTATGACAA	3.71483	3.31824	6.23725	2.91902
TGTCAACACGTACATGAGATAAACAAAGATGAGCAAAGATTCAACAGAGGAAATACCAGGAAA	TcTCAACACGTACAgGAGATAAACAAAGAaGAGCAAAGATTCAACAtgGGAAATACCAtGgAA	3.43	3.70786	6.6265	2.91864
ATGTAGCACAAAATGCAGGAGCAACCAAAAAGTTAAAGAAATCGTAT	ATGTcGCACAAAAaGCAGGAGCAACCAAAAtGTTAAAcAAAatGgAT	3.63223	3.6573	6.57578	2.91848
AGAGGTGAGATGGATGACGTTTCGAGATCTTGTGT	AGAGGTtAGATcGAaGAatgTTCGAGATCaTGgGT	2.75752	3.34016	6.25846	2.9183
CACCGCAACAGTCCATCCACGGAGAGCATACAAGTCGTCCGGGATCATGAGTAAATTGGCAA	CACCGCAACAGTCCATCCACGGAGAGCATACAAGTCGTCCGGGAatgTcAGTAAATatGgAA	3.33601	3.65796	6.57604	2.91808
TTACGAACCCTAATTGACGAGACGTGATCCACTTAGAGATGCAAAACGACTCCCCCGTATCAGTAG	TTACGAACCCTAATTGACGAGACGTGtTCCACTTcGAGATGCAAAACGAtgaCCCCGaATatGgAG	3.5463	3.76827	6.68536	2.91709
GGACTACATAATGGCGAAACCGTACGTCGG	GGACTACATAATatgaAAACCGTACGTCcG	2.83621	3.22026	6.13687	2.91661
ACTGGAGGATGTAAGGAGAAGCCGAAGCCGAGAGGCGACTAGGT	ACTGGAGGATcTcAGGAGAAGCCGAAatgGAGAGGaGAaTgGGT	3.21118	3.44772	6.36327	2.91554
CCGGCTCGGATAGCTTGTGACTGCTAGCAGATGG	CCGGCTCGGATAcaTTaTGACTGCTAGCAGATcG	2.70179	3.32094	6.23611	2.91516
GCACAAGGGGAGAAAAACGCTATGAAAGGGTACGAATAGACCTCCAATGGGATGCACCGGGCGTGCACACTCACAGCCATTCATGCCCCGA	GCACAAGGGGAGAAAAACGCTATGAAAGGGTACGAATAGACCTCCAcTGGGAgGCACCGGGCGTGCACACaCAatGCCATTCATGCtCCGA	4.77733	3.70246	6.61714	2.91468
GTACTACTCAGTTCCACAACCGGTAAAATGAAGGCGTAAGGATTATAACGG	GTACTACTCAGTTCCACAACCGGTAAAATGAAGatGTcAGGATTATtACGG	3.54042	3.38096	6.29562	2.91466
GCTCGGAGGTATCAAGCCTGTTATGTCATCTTACAATACTAATATCGCCGCACAATACAGCACTTCTAGCCTTGTGAACGTTTT	GCTCGGAGGTATCAAGCCTGTTAcGTCATCTTACAATACTAATATCGCCGCACAATACAGCACaTCatGCCTTGTGAACGTgTT	5.3203	3.82283	6.73633	2.9135
AAGTGATGTGCAGTTTTGCGCAGGTAAGGGTAGTGAAGGTGGTAAATGGTGTGGAGAAGTAAGTG	AAGTGATcTGCAGTTTTGCGCAGGTAAGGGTAGTGAAGGTGGTAAATatgGTtGAGAAGTtAGTG	3.62046	3.40578	6.31652	2.91074
TAAGAGTGCCATTGGCCTAATGTGTGGTGCGGAATGGCCCGTGGAGTACGGTCATCTAATCCGCACTATGCC	TAAGAGTGCCATTGGCCTccaGTGTGGTGCGGAATtGCCCGTcGAGTACGGaCAatgAATCCGCACTtTGCC	4.80854	3.53643	6.44587	2.90944
GGTTTCTGTAATCTGTATTCTTCTCTTTTTATGGCGCTTAACTTCTTTGTTCTTGGTTTATCCTTCCTCAATTGGCTTGCTCTGTTTTTACTTC	GGTTTCTGTAATCTGTATTCTTCTCTTTTTATcGCGCTTAACTTCTTTGTTCTTGGTTTATCCTTCCTCAATTGGCaTGCTCTGTTTTTACgTC	4.4964	4.15819	7.06737	2.90918
TAGCGACAACGTTGGTTCACGTGCCAGGTGGCTTATGTCGTATAGATATGATAGTGAGACCTTACTGGTAACGGAAGCCTC	TAGCGACAACGTTGGTTCACGTGCCAGGTGGCTTAaGTCGTATAGATAgGATAcTGAGACaTTAtgGGTAACGGAAGCCTC	4.12505	3.78552	6.69419	2.90867
TTAGGGGAAAGGAAATGCGTTGGTTTTGGGAGTGAAATGTATTGAGAATTGTGGGATACGGGTGAGAGTAATTGGTGAAATCTTGCTTTGACAT	TTtGGGGAAAGGAAATGCGTTGGTTTTGGGAGTGAAATGTATTGAGAATTGTGGGATACGGGTGAGAGTAATTGGTatgATCTTcaTTTtACAT	5.23376	3.88519	6.79306	2.90787
GTGCTTAAAGTACGACGAACTCGCAATAACAACCATGA	GTGCTTcAAGTACGACGAACatGCAATAtCAACCAgGA	2.53951	3.28071	6.18856	2.90785
CACGGTTCGGCATGTAGAATACCTGAGCC	CACGGTTCGGCATGaAGAATACCTtAGCC	2.89803	3.24614	6.15357	2.90743
CTGTTGTAGCTGGCGCATTGGGTGCATTTTCGTACCCATGCCGTTCTGCGCTGCTGGAGAGCTAAACTTGTCCGGCGCTTACACGTGCCT	CTGTTGTAGCTGGCGCATTGGGTGCATTTTCGTACCCATtCCGTTCTGCGCTGCTGGAGAGCTAAACTTGTCatGCGCTTAaACaTGgCT	3.4474	4.1208	7.02798	2.90719
TGTCGAAACTACCCAGGTGATATTGTTTTGAAAGCCTTGCTTACAACTGTTCTTATCGGTCTTTTTATGGAAGCTATTTGGGAGTGTAAGCTTGGGTT	TtTCGAAACTACCCAGGTGATATTGTTTTGAAAGCCTTGCTTACAACTGTTCTTATCGGTCTTTTTAcGGAAGCTATaTGatgGTGTcAGCTTGGGTT	4.64119	3.82855	6.73557	2.90701
GCGGGGCTCCGCGAGTCGATGGTCCGAGAGGGATGCAAACATTGACTGGTCGTATACATCTGATGTTAACATCCTTCCAAGCACGGTGAAGAAAAGTAA	aCtGGGCTCCGgGAGTCGAaGGTCCGAGAGGGATGCAAACATTcACTcGTCGTATACATCTGAaGTTcACATCCTTCCAAGatgGGTGAAGAAAtGgAt	3.60919	4.03685	6.94324	2.90639
GCATGCCCCATTTGAATGGACGGCGAG	GCATGCaCCATgaGAATcGACGGCGAG	4.09603	3.16298	6.06776	2.90478
TGGTGTCCCAGCTTGCTCAGAACGCTCTGCAAGCAGTAATTATCATCCTAC	gcGTGTCCCAGCTTGCTCAGAACGCTCTGCAAGatGTcATTAaCAatggAC	4.78635	3.58662	6.49	2.90338
AAGTCAGGTACTGATCTGCCCAGAACGGCAATGCTCAGCAGATACCTACTATTCTAACCCGCCCAGTACGCTC	AAGTCAGGTACTGATCTGCCCAGAACGGCAATGCTCAGCAGATACCTACTATaCTAtgCCGCCCAGTAtGgaC	3.98681	3.82876	6.73213	2.90337
TAACAAAGACCCACTATATGACATCCAAAATACGTTTAGAAATAATTCTTTCTGACCTAATGCAACCGACTGTAGACAAATAATCAGAAGCGTCAAAGT	aAtaAAAGACCCACTATAgGACATCCAAAATACGTTTAGAAATcATTCTTTCTGACCTAtTGCAACCGACTGTcGACAAATAtgCAGAAGCGTCAAAGT	4.62171	3.83398	6.73688	2.90291
CTACTATGCGATCCAATAGATATAAATCAGTGAC	CTACTcTGCGATCaAAatGATATAtATCAGTGAC	3.70377	3.39401	6.29642	2.90241
TAGTTGAGGTATATTAATATGAAACATGCTGTTTGAAGTGAAAAGTAGAAGTT	TAGTTGAGGTATATTAATATGAAACAgGCTGTaTGAtGTcAAAAGTAGAAGTT	3.47402	3.44939	6.35159	2.90221
GTTGGGATGGTGGAGCTCGGCTGAGCTGTGGAGGGTAAGAGAGGTCACAA	GTTGGGATcGTGGAGtTCGGCTGAGCTGTGGAatGTcAGAGAGGTCACAA	4.18039	3.44564	6.34782	2.90218
CGGCCGGCGATGTGAGAGCCCCCAGGAGGAT	CGGaCGGCGAaGTatGAGCCCCaAGatGGAT	3.76861	3.29772	6.19858	2.90086
AAGACGAGCATGTTTAGCGTCGGCG	AAGAaGAatgaGTTTAGCGatGGCG	3.2128	3.23794	6.13879	2.90085
GTCATTGAAACGACCATTCGCCAACGCCCCGTACATGTAGAGCGGCGGGAAGATGTGGAGCTG	GTCATTGAAACGACCATTCGCCAACGCaCCGTACAaGTAGAGaGGatGGAAGATaTGatGCTG	3.34248	3.56276	6.46272	2.89997
TCCTTGACAATTGGCAGCCTCACATTAATCCGGTCTCGCAATGTAGCTCTGTCCTGTGGGTGCTTCAGGGCAGTATCGAGATATAACGCCA	TCCTTGACAATTGGCAGCCTCACATTAATCCGGTCTCGCAATGaAGCTCTGTCCTGTGGGTGCTTCAGGGaAGatgCGAGATATAAtGgCA	3.79455	3.92737	6.82698	2.89962
GCAGCTAACAGTGCTCGCGGCTGTGCGTTGCCTGTTCCATTCAGCGTATCAAAAATGGACTTGGGCGACAGTGT	GCAGCTAACAGTGCTCGCGGCTGTGCGTTGCCTGTTCCATTCAGCGTATCAAAAATatgCTTGGGaGAatGgGT	3.3517	3.68205	6.5798	2.89774
GCTGATCTCACAGGGACGCTCATCAGGTCGGGATGGAGTAATTGTCGCGTCCGCGTACATCC	GCTGATCTCACAGGGACGCTCATCAGGTCGGGATcGAGTcAaTGatGCGTCCGCGTACATCC	4.55834	3.51483	6.4119	2.89708
GGTGTCATGCCCTCAGGCGTTGGCGCCATTGGCCCCGG	GGTGTCATGCCCTCAGGaGTatGCGCCATaGGataCGG	3.19431	3.24222	6.13814	2.89592
CTGGTTATGAGTTGAGGCACAAATGATAATACTAGAAGGATTGTATGG	CTGGTTtTGAGTTtAGGCACAAAgGATAATAtgAGAAGGATTGTATcG	3.75354	3.54505	6.44081	2.89577
TGTTCTACTCGATTGGAGACGGATAGCAGGGACGGAACAAATGGTTTGGAGCTCAA	aGTTCTACTCGATTGGAGACGGATcGCAGGGACGGAACAtgTGGTTTGGAGtTCAA	3.11168	3.56786	6.46054	2.89268
GGGATGTTCCACGGGTGAGATATATTCGGCGCGGGAAACAATGCTTTCCAGTGCA	GGGAgcTTCCACGGGTGAGATATATTCGGCGCGGGAAAtgATGCTTTCCAGTGCA	5.08864	3.6251	6.5166	2.8915
CCATGGATTTCAATTCCCATTCTTC	CCATaGAaTgaAATTCaCATTCgTC	3.08551	3.16987	6.06136	2.89149
CCGGCCCACTCATACAACCGGCCACCTCTATGACCTCCCTTCACCCGTCCCAGCACTCGAGCACCCGCGTCCA	CCGGtCCACTCATACAACCGGaCACCTCTATcACCTCCCTTCACCCGTCCCAGCAaTgGAGCACCCGCGTCCA	3.90367	3.41123	6.30237	2.89114
AAAGCTCAGATTGGATAGGGCATGTAACCGACTGGATGCATGAATGGAGCGAATTAGTTCCAAGAGACATTTTTAATGTACGATACTCAATCAC	AAAGCTCAGATTGGATAGGGCAaGTAACCGACTGGAaGCAaGAATGGAGCGAATTAGTTCCAAGAtACATTTTaAAatgACGATACTCAATCAC	3.98803	3.90788	6.79892	2.89104
GTTACTACCTCGCCAGGCATGTCGTTAAAAAAGGGCCTGTAAGAAGTAGGA	GTTACTACCTCGCCAGGCATGTCGTTAAAAAAGatgCTGTcAGAAaTgGGA	4.19245	3.66539	6.55496	2.88958
AATTCATGTTGGGATTTTTAATCATGAGTAACCCTGCCTGCTAGCGGAGCTCAAAACAAGCA	AATTCAaGTTGGGATTTTTAtTCAaGAGTAACCCTGCCTGCaAGatGAGCTCAAAACtAGCA	4.5411	3.61685	6.50495	2.8881
CTAAGGCCCCATGGCATGCGCAAACATCCTACTTTGTCATTCTGATCGTTC	CTAAGGtatCAaGGCATGCGCAAACATCCTACTaTGTCATTCaGAatGgTC	3.951	3.53277	6.4207	2.88793
AGGCAGACTGCGGAGGGGGGGCGGGTATGGGGCCTGGGGAAGCGGGCTT	AGGCAGACTGCGGAGGGGGGGCGGGTATGGGatgTGGGGAAGCatGgaT	2	3.21191	6.09906	2.88714
ATCGATGGGCAAAAAGTGCGCTGAAGCAACAGCACACTCGTGCGCCTGCGTAGCACTTGCGTCCAAAAC	ATCGATtGGCAAAAAGTGCGCTGAAGCAACAGCACACTCGTGCGCCTGaGTAtgACTTGCGTCCAAAAC	3.49493	3.62795	6.51441	2.88646
GCGGGTTTGAAGTAGAGCGTATAGGTCCAGTGTGGCGGGAGCTAAGACCGTCGTTGTAATGAGTCCGAGTAAGACAACTAGTTGGTGCGGTGGCCG	GCGGGTTTGAAGTAGAGCGTATAGGTCCAGTGTGGCGGGAGCTAAGACCGTCGTTGTAAgGAGTCCGAGTcAGACAACatGTTGGTGaGGatGCCG	3.18359	3.961	6.84704	2.88604
TTATAAAATAGCATGCGGATTCCGGAGGGCG	TTATAAAATAGCAatgaGATTCaGGAtGGCG	3.51832	3.51603	6.40098	2.88495
TGTTCCGGTGCTGCAGGAAGCTGATCGCACGCATGACAGAGCGCGTAGCATATTTTCTTAGCACAC	aGTTCCGGTtCTGCAGGAAGCTGATCGCACGCATcACAGAGCGCGaAGatgATTTTCTTAGCACAC	3.68628	3.61068	6.4941	2.88342
CGAGAGCGCGGAGCAGCTTAAGAGATGGAAATTGGGCGGAAAGTGCG	CGAGAGCGCGGAGCAGCTTAAGAGATaGAAtgTGGGCGGAAAtgGCG	3.52849	3.6047	6.48804	2.88334
CAACGAAGCGATGTGAAACGCCCGGGGGGGACAGGCCGCCCGACAGGACCGCAGGA	CAACGAAGCGAgcTGAAACGatCGGGGGGGACAGGaCGatgGACAGGACCGtAGGA	1.84093	3.36412	6.24556	2.88144
GGAAATTAATTAATTGTGTTAATATTTAGTAGTAAAGGATCATGAGGTTTAGGAGTTAAAAATTGTATATAAGTTAGTAAAGATAGAGAAATATGGA	GGAAATTAATTAATTGTGTTAATATTTAGTAGTAAAGGATCATcAGGTTTAGGAGTTAAAAATTGTATATAAGTTAGTAAtGATAGAGAAATATGGA	4.40048	4.08664	6.96808	2.88144
TGGTTCTGGACCCTAAGTACCCCACATCGACTATGCCAATCGTTCTCTAAGATCAGCCATATGATATTTTCGAACGAGCGTATTCCATCATTGTTGCA	TtGTTCTGGACCCTAAGTACCCCACATCGACTATGCCAATCGTTCTCTAAGATCAGCCATAcGATATTTTCGAACGAGCGatgTCCATCATTGTTGCA	4.9944	3.9426	6.82249	2.87989
AACTCCGTTTGACTGAAGTAAGAATCGAGCAATATAGCCACTGACAACAACAGGGGATCAGATGGCGGCTCTCACTGGCCGGGGAGG	AACTCCGTTTGACTGAAGTAAGAATCGAGCAATATAGCCACTGACAACAACAGGGGATCAGATGGCGGCatgCACTGGaCGGGGAGG	3.84742	3.77379	6.65363	2.87984
GTCCTGACGCGTTGCTGTGACCATGCTTCTAAGGTTGCTCCTTC	GTCCTGACGCGTTGCTGTGACCAaGCaTgTcAGGTaGCTCCgTC	3.45373	3.31793	6.19746	2.87953
AGCCCCGGTATCACCAACATCGCCCGTTCATGGGCCACGATTCGTTACGCTTATGTCTCAACCACCCCCACCCACCGAGCTCCCATCTCCTGC	AGCCCCGGTATCACCAACATCGCCCGTTCATcGGCCACGATTCGTTACGCTTATGTCTCAACCACCCCCACCaACatgGCTCCCATCTCCgGC	3.37912	3.65935	6.53816	2.87881
GTTCAATTTGTAGATCTTTGTAACTATGATGGCAGCTATTTAGAGGAACCCTGTGTGTAG	GTTCAATTTGTAGATCTTTGTAACTATGATcGCAGCTATaTAatGGAACCCaGTaTGgAG	5.55077	3.7626	6.64091	2.87831
GGAAAAAAGAGTTGTATAATTACTTTGGGGAAAATGTGCTCGGAGATAGTTCCTGAGGCCTAGTACAGAAGTATCCTGCA	GGAAAAAAGAGTTGTATAATTACTTTGGGGAAAAaGTGCTCGGAGATAGTTCCgcAGGCaTAaTgCAGAAGTATaCTGCA	4.32515	4.12092	6.99901	2.87808
TGGAGCCCAATACTACCCTGAGCGGGTC	aGGAGCCaAAatgaAtCCTGAGatGGTC	3.35779	3.28687	6.16484	2.87797
GTAGGCCCAATATTGCCATGTTTTTTCGCCTCATCTTGGACAC	GTAGGatCAATATTGCCATGTTaTTatGCCTCATCTTGGAgAC	4.47415	3.48901	6.36677	2.87776
TGTGCCATGTACGAGTTTGTGGGCCATATCCAGAAAGTAGCAG	TcTGCCATtTACGAGTTTGTGGGCCATgTCCAGAAAGatGgAG	3.12296	3.65293	6.53054	2.87761
AAGTAACCAACTTCTCGGGCATGCAGGAAATGCCATCATTACACAC	AAGTAACCAACTTCTCGGGCATGCAGGAAtgGCCATCATTAtggAC	3.725	3.46742	6.34309	2.87566
CTTGGGGCGCCGTCAGCTAGCGAGACAAGTCAAATCTAGGAGGAGAAGGTGTGCAATGGCTTAATCGATAACAGCGAGTC	CTTGGGGCGCCGTCAGCTAGCGAGACAAGTCAAATCTcGGAGGAGAAGGTGTGCAAaGGaTTAtgCGATAACAGCGAGTC	4.20306	3.66791	6.54312	2.8752
CATCTTGACTCCAAGAAGCGCAATTCACGTTCAAGCGCCTACTCATGCTGCTAGCGGCATGA	CATCTTGACTCCAAGAAGCGCAATTCACGTTCAAGCGCCTAaTCATGCTGCTAGCGGCAgGA	3.44342	3.62562	6.49992	2.87429
TTTAGAGGGGGACGGGACGACGAGGAGTGTTAGCTGCACTACGGAGTCGGGCAGATGGGGTCGCGGGGAAGTGAGAACTGAGG	TTTAGAGGGGGACGGGACGACGAGGAGTGTTAGCTGCACTACGGAGTCGGGCAGAaGGGGTCGCGatGAAGTtAGAAaTGgGG	3.91652	3.84939	6.72366	2.87427
CCATGAACTTCACGCGTCAATAGACGGAACAGGGCCACAGGCCGGACT	gCATGAACTTCACGCGTCAATAGACGGAACAtGaCCACAGGCatGgCT	3.40472	3.65358	6.52676	2.87318
TAAGCTATGAAAATAAGAGGTTCCAGATAATAGCTGGTAGGGGACTGCGGATGAGCACGGAGAAAAGCTCCTGGG	TAAGCTAaGAAAATAAGAGGTTaCAGATAATAGCTGGTAGGGGACTGCGGATGAGCAatGAGAAAAGCTCCTGGG	3.27681	3.77196	6.64338	2.87143
ATCTACGTTGAGGTTATCCCCGCGTTGATAGGGGGAAGATGTGAACCGGCGCGTG	ATCTACGTTGAGGTTATCtCCGCGTTtATcGGGGGAAatgGTGAACaGGatgGTG	3.28583	3.48511	6.35487	2.86976
ACCCCCGGCGGTTGGGGTTCTCGCTAAGGGAACAAATGTCGGGACCCGAGGCCCTCGCCTT	ACCCCCGGCGGTTGGGGTTCTCGCTAAGGGAACAAAcGTCGGGAtgCGAGGCCCTCGCgTT	2.59384	3.4374	6.30679	2.86939
CTCCAGCTAGGAGCTGGCGGGTGAAGAGCAGACAACTCCGACTACCCTGAAATGTGCGTGTTGCGGCATGACGG	CTCCAGCTAGGAGCTGGCGGGTGAAGAGCAGACAACTCCGACTACCCgGAAAaGTGatgGTTGCGGCAatggGG	3.75678	3.67643	6.54458	2.86814
GGATTTGGAGTGTATCAGGATGAATTCTTAAGAATTTTTTATTGTAGATCGGATGTTGGTATGCGCTGTGCTTCACCCG	GGATTTGGAGTGTATCAGGATcAATTCTTAAGAATTTTTTATTGTAGATCGGATGTTGGTAatgGCTGTGCTTCACCCG	4.15495	3.70705	6.57505	2.86799
GTAGTGATGCGGGCCATCCTAGCGCC	GTAGTGATatGaGCCATaCTAGCGCC	3.34103	3.29156	6.15953	2.86797
CTTCAATCGACAGAGGGATTGCCAGTAAAAAGGGCAGATATAAAGCGTATACACATTATGTCAGATGCGTCAGGTTATTT	CTTCAATCGACAGAGGGATTGCCAGTAAAAAGGGCAGATATAAAGCGTATACACATTATGTCAtgTGCGTCAGGaTggTT	5.416	3.97429	6.84223	2.86794
CACAGGGGGAGGTCTCTAAACTAAGATTACGTAAAACATGTCGACCT	CACAGGGGGAGGTCTCTAAACTAAGAaTAatgAAAACAaGTCGAgCT	3.38415	3.42472	6.29177	2.86705
AAATGTCCAAAGTCGAGGGCATGTAACCTGCTGGGTGATTGTCGT	AAAaGTCCAAAGTCGAGGGCATGTAACaTGCTGGGTGATTGTgcT	3.50076	3.45685	6.32223	2.86538
TGCCAAGTTGACCAAATCCGCCCGCCGCAGTTCATCCTTTCTGTATCGGGTCCGCCGTAATAATGTTGGAGGCTCGTTGCACTTGATCCATCTAGGA	cGCCAAGTTGACCAAATCCGCCCGCCGCAGTTCATCCTTTCTGTATCGGGTCCGtCGTAATAATGTTGGAGGCTCGaTGatgTTGATCCATCTAGGA	3.94023	3.71546	6.58018	2.86472
CCGAATAACCTGTTAGTGTACTGAGGAGATGTACGGTGGCGTTCCCCGCGCCTCCGTTTGATCGGTTTGACTTGTGCC	CCGAATAACCTGTTAGTGTACTGAGGAGATcTACGGTGGCGTTCCCCGaGCCTCCGTaTGATgGGTTTGACTTGTGCC	4.34632	3.77579	6.63961	2.86381
GGCTCTGGAGGACCCACTCAGTAGGAAAGATGAACATAATTCGATTAGGTAC	GGCTCTGGAGGACCCACTCAGTAGGAAAGATGAAatgAATTCGATTAtGTAC	3.03069	3.65536	6.51891	2.86356
CAGTTCCTGAACGCGGCGATTAGAAGGAGAGAACAATGTGAGCATCAGACGATCGTCAG	CAGTTCCTGAACGCGGCGATTAGAAGGAGAGAACAATGaGAatgTCAGACGATCGTCAG	2.71341	3.55958	6.42286	2.86328
CGGCTTCTGTACTTCGCTTATGGCTCTTCGTCGGCCATGAGCATATAGCGGGCTGAGTTGTGCCGCTCAGGAGCTTT	CGGCTTCTGTACTTCGCTTATcGCTCTTCGTCGGCCAaGAGCATATAGCGGGCTtAGTTaTGCCGCTCAGGAGCgTT	3.9781	3.77471	6.63781	2.86311
GTTTTTTTTCCTGGGTATTTCGTGGCGGCCGTTCCCGGGGTTCTTTCTCTTGCGGATGGCTGCGTGGCTGGCTCGGCCGTGCCTCTG	GTTTTTTTTCCTGGGTATTTCGTGGCGGCCGTTCCCGGGGTTCTTTCTCTTGCGGATcGCTGCGTGGCTatgTCGGaCGTGCCTCTG	7.1498	3.65834	6.5212	2.86286
TTAATAGGAGAGCCGGGTTACACCCAGTTCCCTTACGATATGTAGGTGCGACGACATTTTCTTGTTTTGATG	TTAATAGGAGAGaCGGGTTACACCCAGTTCCCTTACGATATGTAcGTGCGAaGAatgTTTCTTaTTaTGATG	3.49404	3.90272	6.7652	2.86249
GTCAGGTTTTTTATTGCGAGACATTAATCAGTGGGCAGCGAATGTGAAGACTGACTAAACGCTGAGCACGAAATCATGTTTGAAAGCGATGCTTTAT	GTCAGGTTTTTTATTGCGAGAaATTAATCAGTGGGCAGCGAAgcTGAAGACTGACTAAACGCTGAGCACGAAATCAaGTaTGAAAGCGATGCTTgAc	3.86291	3.75832	6.61844	2.86011
AGGCACAGAGGCAGCCAGCGCGCGGTGGTCAGTTACGCGGAATGTGTGGTGCGGCCGATCGTTGAAACGGGGCGCGTTGCAC	AGGCACAGtGGCAGCCAGCGCGCGGTGGTCAGTTACGCGGAAaGTGTGGTGCGGCCGATCGaTGAtgCGGGGCGCGaTGgAC	3.57391	3.81275	6.67209	2.85934
TACACGGGCGTAGTCATGTTCTGACACACCCTCCCCGTAAACCATCCGCGTGGTGGCCAAAGAAGGTGCGAATGCCCTGAACATCTCAA	TACACGGGCGTAGTCATcTTCTGACACACCCTCCCCGTAAACCATCCGCGTGGTGGCCAAAGAAGGTGaGAATGCCCTGAACATCTCAA	2.84981	3.82264	6.68127	2.85863
GAAGAGGAGTATGGGAATAAGTGTATTTCGACTAAACGGAAAAAAGGGTAGTGATTACGGGGAATAGTTTATGGCGTTGAAGTGAGACT	GAAGAGGAGTAaGGGAATAAGTGTATTTCGACTcAACGGAAAAAAGGGTAGTGATTACGGGGAATAGTaTAatGCGTTtAAGTatGACT	2.60664	3.92266	6.78088	2.85821
TGCTCTCTACGCACTCCGACGGTCTGCGTGGCTCAGGTCAAATCCGGCGTATGGACGGCCTACCGGAGTACAACCCGGCACCGGTCCCAAA	TGCTCTCTACGCACTCCGACGGTCTGCGTGGCTCAGGTCAAATCCGGCGTATGGACGGCCTACCGGAGTAaAAatgGGCACCGGTCCCAAA	2.76728	3.70021	6.55799	2.85778
TGGTATTGGGTGACCGTTTGGGAGTTGCTTCATATTCAAGTGAGGGCAGGGCCAAGTGCTTAATGATGGTGACACA	aGGTATTGGGTGACCGTTTGGGAGTTGCTTCATATTCAAGTGAGGGaAGGGCCAAGTGaTgAATGATaGTGACACA	4.02966	3.85632	6.71275	2.85643
TGATGAAGCTTTTCGACAATCCCTGGCGAGA	TcAaGAAGCTaTTatgaAATCCaTGGCGAGA	3.47886	3.33421	6.19028	2.85607
CAGTAAAATGCCTTGGGTGGAAATCAGGAATGTTGATGATTAGACGAGTTAGTGGGTAGGTTTTTA	CAGTAAAATtCCTTGGGTGGAAATCAGGAATGTTcAaGATTAGACGAGaTgGTGGGTAGGTTTgTA	3.48632	3.64319	6.4977	2.85451
TGCTGGCCAGCCAGCATAAGTCCGCCCCCGTGCCGGCCTGTGCGCCCCCCGGCTCACCCTCCCTCCCGTGGCACCGCCCCCCTTTAGTTCCCGACAG	cGCTGGCCAGCCAGCATcAGTCCGCCCCCGTGCCGGCCTGTGCGCCCaCCGGCTCACCCTCCCTCCCGTGGCACCGaCCatgTTTAGTTCCCGACAG	3.5	3.23718	6.09145	2.85427
TCTGGCACACCTAATCTAGGTGACGACTAAAGCGATACGGTCGGCCAGGTGATAGATCAGATTGAATAATGTTGTTTGCACTGTACTTGCCAATAT	TCTGGCACACCTAATCTAGGTGACGACTAAAGCGATACGGTCGGCCAGGTGATAGATCAGATTGAATAAgGTTGTaTGatgTGTACTTGCCAAgAT	3.17267	3.75017	6.60405	2.85388
AGCACAGGAGCAGGACAAAACCAGAGACGAAAGCATGC	AGCACAGGAGCAGGACAAAAatgGAGACGAAAGCAgcC	3.39095	3.31828	6.17201	2.85373
AATATGTATGTTGGGTGCGTGACGCAAAGAGC	AATATGTATGTaGGaTGaGTGACGCAAtGgGC	3.2533	3.36106	6.21381	2.85276
TGGCTTATAAGCCTTAGGCATACGATGCAAATCCCGCGTTAACACACTAT	TGGCTTATAAGCCTTAcGCATACGAcGCAAATatgaCGTTAACAatggAT	4.19081	3.78504	6.637	2.85196
CGAGACGGGCGGGAGTGCCAGGGCGACTGGGGGGGGCAGGTAGGGGTAGGCCATGTGTTGGGACCACGTGGGGGATCTGAGAG	CGAGACGGGCGGGAGTGCCAGGGCGACTGGGGGGGGCAGGTAGGGGTAGGCCATGTGTTGGGACCAtGTGGGGGATCTtAGAG	4.15778	3.27773	6.12876	2.85103
CTATGGCAGTAAGAGTCGGCACAACCGGCCGACCTACGTGATAAGCTTAGCCGGGCTGAAGCTA	CTAgGGCAGTcAGAGTCGGCACAACCGGaCGACCTACGTGATAAGCaTgaCCGGGaaGAtGgaA	3.85672	3.73026	6.58115	2.85089
TGCTTCACCCATGCCATCGTCTGAATATATCATCACCCC	TcCTTCACCCAaGCCATCGTCatgATATATCATCACgCC	3.07762	3.37197	6.22251	2.85054
GAAAATGGATAGCTAATTTACGGGGTGCATGCTTGGGGGTGTTGGTAACAGAA	GAAAAaGGATAGCTAATTTACGGGGTGCATGCaTGatGGTGTTGGTAACAGAA	3.20634	3.45078	6.30106	2.85028
CAAGTTGTTATCTTTGCTGTACTGGCCATGGCGGATAAGGTGAAAGGCGACGGTTGTGTGCTATAATAAGGGATATTA	CAAGTTGTTATCTTTGCTGTACTGGCCATtGCGGATAAGGTGAAAGGCGACGGTTGTGTGaTgTcATcAGGGATAgTA	3.71352	3.75209	6.60151	2.84942
TAGTGGTCTGTTGTGGATGCCTGATCATGGACATGTGTGGTGTGGTGTAGTCGCCCTGGACGCGTTGACAGGGGGC	TAGTGGTCTGTTGTGGATcCCTGATCAcGGACATcTGTGGTGTGGTGTAGTCGCCCTGatgGCGTTcACAatGGGC	3.49897	3.81929	6.66837	2.84908
GAGTGCGGGATCGCCATGATAGGGGAAGTAAGTGGTGTGTAGTACGGGAAGGGCTCC	GAGTGCGGGATCGCCATGATAGGGGAAGTAAGTGGTGTGatGTACGGGAAGGGCTCC	3.9739	3.44027	6.28879	2.84852
CGAGGCAGCGGGACCCGAACATGCATGCACAGTACCTCGGCGTGTAACTAGCGGACTCACCCCCGGTGGAGCAGGAGGGAGGA	CGAGGCAGCGGGACCCGAACATtCAaGCACAGTACCTCGGCGTGTAACTAGCGGACTCACCCaCGaTGGAGCAGGAGGGAGGA	4.09472	3.65	6.49706	2.84706
GGGGTTATGGCCGGCACGTGAGAGGCGCAGTTGCCAGGCGC	GGGGTTATtGCCGGCACGTGAGAatgaCAGTTGCCAtGCGC	2.00754	3.45205	6.29902	2.84697
GTCAGTTAGCCCGGTTTACCCTCATGGACTATGTGAGGTCGAGAACCTGAAATATCCGGGGTAGCAAGAGACGCACGTGGGAGTGCCCC	GTCAGTTAGCCCGGTTTACCtTCATcGACTATGTGAGGTCGAGAACCTtAAATATCCGGGGTAGCAAGAGAatgACGTtGGAGatggCC	3.97975	3.88888	6.73374	2.84486
CGGGTAATGCTGCGGGACTGCGTGTCAGAAGTTCTATGTGACGGCGGGTCTTTGTG	CGGGTAAcGCTGCGGGACTGCGTGTCAGAAGTTCTATGatgCGGCGGGTCTTTGTG	4.15303	3.56223	6.40661	2.84438
GGCGGGGTATGCGGAGGGCGTGCGCCGGTGGGGGGAGCGTTGGTGTGGGGGGTAGGTAGCCTGGCCG	GGCGGGGTATGCGGAGGGCGTGCGtCGGTGGGGGGAGCGTTGGTGTGGGatGTcGGTAGCCatGgCG	7.75857	3.55089	6.39467	2.84378
TTCCAGCTGACAACTAAGAACTGACATAAATGCCGACATAATAGTTAGCACAACACGAAAACATGCGTTAGAGAGAAATCTAGTTAAAAGCATTCA	TTCCAGCTGACAACTAAGAACTGACATAAATtCCGACATAATAGTTAGCACAACACGAAAACATGCGTTAGAGAGAAAatgAGTTctAAGCtTTCA	4.52305	3.88483	6.72833	2.8435
AATGTGTCATCTTTTGTTTGTCAGGTTTTTATCTTCTTCCTTCCTTCGCCTCCATGTTATTTTATTTATATCTTCCTATGTTTTTTTCCGTTTTTAG	AATGTGTCATCTTTTGTTTGTCAGGTTTTTATCTTCTTCCTTCCTTCGCCTCCAgGTTATTTTATTTATATCTTCCaATaTgTTTTTCCGTTTTgAG	2.97914	4.06086	6.90346	2.8426
GGTAGACACACCTGCAGGGTCCTAGGAAACCCACGTGCGGGACATGAGCGACCGGCCGACTAATC	GGTAGACACACCTGCAGGGTCCTAGGAAACCCACGTGCGGGACAaGAatGACCGGCCGACTAATC	3.8183	3.54527	6.3877	2.84243
ATAAGTTATCGAAAATAGCGAATGGAAAATAGATTCTATGATTGAGACATAACGATGCAAAGAAAAGTTTAGAATCGAACAGAAGTAAATTTC	ATAAGTTATCGAAAATAGCGAATcGAAAATAGATTCTATcATTGAGACATAACGATGCAAAGAAAAGTTTcGAATatgACAGAAGTAAATgTC	3.88884	4.03083	6.87253	2.8417
TTATTATGTTTCGTGTATGCAGTCCCCGACTAGTTTTATCGTTTGTCAATCGGATCATAT	TTATTAaGTTTCGTGTATGCAGTCCCCGACTAGTTTTATaGTaTGTCAATCGGATCAgAT	3.3869	3.60978	6.45141	2.84163
AGAGATCGTTCCCCATCGCAGCTATTCCATCGAGAACTGATCATGAGCTTTTGACGACGACCCGTACGGCGCGACGTCCACCGCCTCCAACCCAAA	AGAGATCGTTCCCCATCGCAGCTATTCCATCGAGAACTGATCATcAGCTTTTGACGACGACCCGTACGGCGCGACGTCatgCGCCTCCAACCCAAA	3.78821	3.91949	6.75766	2.83817
TTTGGAGCGGGGTGAGTCGCGCCTAGAATGCTCGGAGTACGGCGGAATGTGGCAG	TTTGGAGCGGGGTGAGTCGCGaCTAGAAgGCTCGGAGatgaGCGGAATGatGgAG	2.23271	3.63567	6.4733	2.83763
CATAAGGTCGTTCTAGTACCCAATGGCACCAACATCCCTCGGGCC	tATAAGGTCGTTCTAGTACCCAATGGCAtgAACATCaCTatGGCC	4.14715	3.68599	6.52285	2.83685
TAATAGGCAGCTTAGAAGTAAATGATTTCGACGGCATGAAGTACGCGGAATAAGTTCAGTCACCATTGTT	TAATAGGCAGCTTAGAAGTAAAaGATTTCGACGGCATGAAGTACGCGGAATAAtgTCAGTCACCATTGTT	4.34232	3.82426	6.65891	2.83464
TCCACGATCCGGAAAATGAACACGGAGAAAACAATTTTTGAAGAAGAGGGTGGGAACACCTAGCAATAAAAAC	TCCACGATCCGGAAAATcAACACGGAGAAAACAATTTTTGAAGAAGAGGGTGaGAAtgCCTAGCAATAAAAAC	2.58147	3.56074	6.39427	2.83352
GACGCAGTAGCAGAATGTCAAGAGCACACGTACATTGGGCTCCTAACCCATAATCGGTCGCAAAAACGA	GACGCAGTAGCAGAAaGTCAAGAGCACACGTACATTGGGaTCCTAACCaATAtgCGGTCGaAAAtggGA	3.96672	3.88432	6.71667	2.83234
ACAAAAGGCACCCGACGCCATCCCACCCCATTCTGCAATTAAATGGCCCCGCATGGAACCACCGC	ACAAAAGGCACCCGACGCCATCCCACtCCATTCTGCAATTAAATGGCatgGCATtGAACatggGC	3.60144	3.62295	6.45438	2.83143
TTTCTCATAAGGGCTTATTTGTGGCTCTGATGGTCTCCCATTTAAGGGTTGGCGACAACAATATGATAAATTAGTTTAAGTGCAGAGTTCCTAAC	TTTCTCATAAGGGCTTATTTGTGGCTCTGATcGTCTCCCATTTAAGGGTTGGCGACAACAATATGATAAATTAcaTTAtGTGCAGAGTTCCTAAC	3.47306	4.07193	6.90104	2.82912
TAACGGTCTCTCCGTGTCTTGTTCGGTTCCAATTGGAGATGTCTTAAATGTTTGCGGACTTTGGGCGTATTA	TAACGGTCTCTCCGTGTCTTGTTCGGTTCCAATTGGAGATGTaTTAAAaGTaTGatGACTTTGGGCGTAgTA	4.39596	3.80675	6.63563	2.82888
CGCTGATGTCTTGGGCCACTGGTGCTCGATCGGTCAGGCTGTGTTTGACGGGGGCCCTGGTCCAAGTTGATGAGTC	CGCTGATGTCTTGGGCCACgGGTGCTCGATCGGTCAGGCTGTGTTTGACGGGGGCaCTatgCCAAGTaGATtAGTC	4.42858	3.65942	6.4878	2.82839
CTATGCCAGAGAACTGTACCAAAGAACCCACGACGAGGGCGTAAAACCAA	CTATGCCAGAGAACTGTACCAAAGAACCCACGAtGAGGGCGaAAAtggAt	4.42115	3.66666	6.49498	2.82832
AACATGACTATAGACAGATAAATACCATGACGACAGGCCGCCGACAAATCCGTCGTAGGGGGGCCCGGTCTGGAAGAAGCACATAAC	AACAgGACTATAGACAGATAAATACCATtACGACAGGCCGCCGACAAATCCGTCGTAGGGGGGaCCGGTaTGGAAGAAGCACATAAC	1.86432	3.87934	6.70595	2.82661
GAGGTTGTCATGAATGAATACGAGGCATAAAATTTTTGCGTTATATGTAGATTGTGAGAAGA	GAGGTTGTCAaGAAaGAATACGAGGCATAAAATTTTTGCGTaATATGTcGATTGTGAGAAGA	3.51663	3.42306	6.24943	2.82637
CCCAGGAAGCTGCGTCTTGGCTCGTGGGCCATGATACTGTGCTTCGAGA	CCCAGGAAGCTGCGTCTTGGCTCGTGGGaCAatgTACTGTGCTTCGAGA	3.73864	3.37013	6.19645	2.82632
ATGTAGGGAAAGTACTTCCGCCTTTATATAGCAGATTTAGGAGCATGATGTGGAAGTGACGTTAGTTAGGTG	ATcTAGGGAAAGTACTTCCGCCTTTATATcGCAGATTTAGGAGCAgGATGTGGAAtgGACGTTAGTTtGGTG	3.53107	3.677	6.50313	2.82613
GGAAGAGGGCCGTTAGGATGGTTGGTGGATAGACAGGAGTAA	GGAAGAGtGtCGTTAGGATGGaTGaTGGATAGAaAGatGgAA	3.60323	3.61721	6.44254	2.82533
GTAATGACTCAAAATCTTGGGAATCTATTGGGCGGGTGAGAGCACGTACTGACCGCTCCTGGACA	GTAAgGACTCAAAATCTTGGGAATCTATTGGGCGGGTGAGAGCAaGTAtgGACCGCaCCatGgCA	3.9103	3.87867	6.70229	2.82362
TCCAGCTAGTTACGAGGTTTGGGATGGCATATGGATCCC	TCCAGCTcGTTACGAGGTaTGatgTGGCATATGGATCCC	4.70266	3.47369	6.29667	2.82298
GTTAAGGGAATGGGTAAAGTGTACAAAATAAAGGTGA	GTTAAGGGAATcGGTAAAGatgACAAAAaAAAtGgcA	3.63439	3.61759	6.43987	2.82228
GTGATATGGTCCCCGCGTGCATAGATA	GTGATAaGGatgaCGCGTGCATtGATA	4.2506	3.30762	6.1299	2.82227
GGGGATGAGTGCGGGGTGCGTATGCCGTAATGAGTGCCTAGAGTGAGGACAGACGGCTGGATAGGCGGGGCAGA	GGGGAgcAGTGCGGGGTGCGTATtCCGTAAaGtGTGCCTAGAGTGAGGACAGAaGGaTGGATAGGCGGGGCAGA	3.40815	3.62894	6.45017	2.82123
TAATGTAAAATATAAAAATCATTTCGGAATGGTTAAAGCTATCTATGGTATGAGGCTATGCTCC	TAAgGTAAAATATAAAAATCATTTCGGAATGGTTAAAGCTATCaATatgATGAGGCTATtCgCC	4.62409	3.73437	6.55518	2.82081
TCTTGCGCATGGTGTATGTTGCTCTCCACGCGGGTTCCGGGCCAGCCCCCATCCTCTTCCCGTGGATGGCGTTGTCCTTCTCCAC	TCTTGCGCATGGTGTATcTTGCTCTCCACGCGGGTTCCGGGCCAGCCCCCATCCTCTTCCCGTGGATatgGTTGTCaTTCTgCAC	4.40738	3.59777	6.4159	2.81813
GCTCAGAATGACGGCGGGGTTCCGTGGATAAGGTACCTGCGCACGAAGTCGCTTAGGAGCGAGAGCCCCT	GCTCAGAATGACGGCGGGGTTCCGTGGATAAGGTACCTGCGCACGAAGTaGCaTgGGAGCGAGAGCagCT	4.63617	3.50164	6.31845	2.8168
CAATGCAATATAAATAAAGCGCAACAAAAGTATTGTATGAAGTTAATGCAACTATAGGCAGGACAGCGGAATAGA	CAAaGCAATATAAATAAAGCGCAACAAAAGTATTGTATGAAGTTAATGCAACTAaAGatgGGACAGCGGAATAGA	5.24902	3.81155	6.62809	2.81655
TCTGCAGCCTTGGTATGGCCGAATCTTACG	TCTGCAGCCaTGaTgaGGCCGAATCTTACG	2.90771	3.38525	6.20064	2.81539
CTAACGAAAGGATGCCCGACGCTATCTTGTG	CTAtCGAAAGGATatgaGACGCTATCTTGTG	3.49704	3.40702	6.22231	2.81528
CCCAGCACACTCCAAGAGCTCTAAGACATACGCAAGGGACAGCACTATGTCGTAGATGTAGACATGTTA	CCCAGCACACTCCAAGAGCTCTAAGACATACGCAAGGGACAGCACTAaGTCaTgGATGTAGACATGgTA	4.38126	3.79385	6.60882	2.81497
TTTTTTTATCTACAACCCCGGATGTGGAGAGTGAACCGGTCTCCATCCTCCACAAGAGGCCACAAGC	TTTTTTTATCTACAACCCCGGATcTGGAGAGTGtACCGGTCTCCATaCTatgCAAGAGGCCAtggGC	3.38258	3.69438	6.5093	2.81492
AAGTTACAGTCAGATTACATTAAACAAGCAAGCACACTGGTAGTTAAACCAACATAGTAATTAAATGGAGGCCAATAAGAAAACACAGAACC	AAGTTACAGTCAGATTACATTAAACAAGCAAGCACACTGGTAGTTAAACCAACATAGTAATTAAtTcGAGGaCAATgAGAAAACACAGAACC	3.84428	3.92945	6.74401	2.81456
GAAGCGGCCAGAAGAGCGAGGATCGTCGTGCGTTACCGAAAGTCGTATAGACGACCGTCATGAAAACGTCTGATCTCCAGAGATA	GAAGCGGCCAGAAGAGCGAGGATCGTCGTGCGTTACCGAAAGTCGTATAGACGACCGTCATGAAAACaTgTGATCTCCAGAGATA	4.52161	3.84248	6.65625	2.81377
CTAGTACCCATCATTATCATCTAACTTTACTTTTCCAATCTTCACAAAAAATGAAATCTTTGTTTGCTCAGCACTAATTAATATTCAACTACCCGTACTA	agAGTACCCATCATTATCATCTAACTTTACTTTTCCAATCTTCACAAAAAAgGAAATCTTTGTTTGCTCAGCACTAATaAATATgCAACTACCCGTACTA	4.6169	4.20439	7.01757	2.81318
TAGATGTTATATGGATTACTTGCGGCCTACTCTTGGCCCATTCGGGCTGGCTGAGTTTGCACTCTC	TAGAaGTTATATcGATTACTTGCGGCCTACTCTTGGaCCATTCGGGCTatgTGAGTTaGCACTCTC	2.52673	3.62223	6.43504	2.81281
ACAGACTACTCTCACCATTCCTCTTCGAATTAGTCGTGCCAAGATGTTTAAACGCCAGACCTAG	ACAGACTACTCTCACCATTCCTCTTCGAATTAGTCGTGCCAAGATGaTgAAACGCaAGAtggAG	3.08557	3.84664	6.65791	2.81127
TTGTTATGCCTCCGTGCAAAGGCCCTAAAATAGCTTGGCCATATAGCAGAGCTTGATTTCGATGTAGCAAATACCA	TTGTTAaGCCTCCGTGCAAAGGCCCTAAAATAGCTTGGCCATATcGCAGAGCTTGATTatGATGTAcaAAATggCA	3.37914	4.15266	6.96332	2.81065
AAACGGGGTAACGTTTTTAGTATGTCGTAGCCCGCGGGTTAGGTTAACTAATGGGTTG	AAACGGGGTAACGTTTTTAGTATGTCGTAGCCCGCGGaTTAtGTTAACTAAcatGgTG	3.58861	3.76322	6.5731	2.80988
TGTCCGAATCCCTCAGATGACTTCGCTTCTGGTACTTATTTGCAGCCTCCGTTTATGTATGAGTT	TcTCCGAATCCCTCAGAaGACTTCGCTTCTGGTACTTATTTGCAGCCatgGTTTATGTATGAGTT	4.47168	3.80018	6.60862	2.80844
GTCCGAGCTGCCACCTTCCGACGCCGACCCCAGCCCCGCGCTCATGCCCCTTTTCGCCCCGACTGTTCCCG	GTCCGAGCTGCCACCTTCCGACGCCGACtCCAGCtCCGCGCTCATGCCCCaTTatGaCCCGAaTGaTggCG	4.9465	3.63546	6.44369	2.80822
AGGCTCATACTTGCGGGACATGTTACCCCATGGGAAGT	AGGtTCATACTTGCGGGACAatgTACCCCATGGGAAGT	3.3938	3.41398	6.22166	2.80768
TGATTCGACGTCCTCGCTTGATGGATTCAGTGTTTGTATGATCCTGCGAATATTAGTAGAAA	TGATTCGACGTCCTCGCTTGATcGATTCAGTGTcTGTATtAaCCatgGAATATaAGTtGAAA	4.63125	3.72142	6.52897	2.80756
GCAAATGCGAAATGGAACACAGCATTAA	GCAAATGaGAAtgaGAACACAGCATgAA	3.38581	3.25858	6.06558	2.807
CGCCCTTGTGATGCCTGTTCTCACGACCCAGCTCGCCTT	CGtaCTTGTGAaGCCTGTaCTatgGAtCCAGCTCGCgTT	2.46336	3.40491	6.21166	2.80675
AAATGATTTAGATAGATTAAGCGAAGAGTGAGTGGAGGAGACCTAGATGTGAGG	AAATGATTTAGATtGATTAAGCGAAGAGTGAGTGGAatgGACCTAGATaTGgGG	3.83834	3.76505	6.5712	2.80615
AAGAGAATCTTTCTATCTAAAATTCTATGCGAATGGCTATGATGTGCTCGAATA	AAGAGAATCTTTCTATCTAAAATTCTATGCGAAaGGaTgTGAaGTGCTCGAATA	3.37511	3.61744	6.42355	2.80611
TTATAAGTTTATGATGGTAACTTTATGGTGTTGCGAACTTTTTATTGGACTGAATAGGTTAATGAAAAAAAGTCTTTGGGAACAAAGCAGCAAGAT	TcATAAGTTTAcGAaGGTAACTTTATcGTGTTGCGAACTTTTTATTGGACTGAATAGGTTAcaGAAAAAAAGTCaaTGatgACAAAGCAGCAAGAT	2.60464	4.11972	6.92378	2.80406
TCACAATCAAACATGGTCATCATCTTAATAAAAACTGACATCTA	TCACAATCAAACATcGTCATCATaTgAtgAAAAACaGACATCTA	3.65141	3.50102	6.30231	2.80129
CCCGTCTCCCGGCCGGTCTCTACCCCGACTCACCCTGCGTCACTGCGCGATCGGCGGTGCGCGCGCCCCTTGCCAAATGTCACCTC	CCCGTCTCCCGGaCGGTCTCTACCCCGACTCACCCTGCGTCACTGCGCGATCGGCGGTGCGCGCGaCCaTgaCCAAAaGTCACCTC	3.27836	3.53438	6.33461	2.80023
CAGTGTTCAACGGAGTTAATAGGAGGCATGTCCGAAGCGCCCCCGGGCTAGCGTCG	CAGTGTTCAACGGAGTTAATAGGAGGCAaGTCCGAAGCatgaCCGGGaTAatGgCG	4.01645	3.75636	6.55658	2.80022
TGGGTGTTAGGTTTAGATAGTATGATCGGGAATATTTCGTGAGTAGTAGTTTAGAGGAGCGAGGAAGAGATAGATTGGC	TcGGTGTTAGGTTTAGATAGTATcATCGGGAATATTTCGTGAGTAGTcGTTTAGAGGAGCGAtGAAGAGATAGATTGGC	4.95038	3.85428	6.65407	2.79979
GCGCATGGTCGGAAATGTCCGGGTAGGAAGCGATTTGGCCCAATATAGTAAGTGTAACATGGATAGG	GCGCATtGTCGGAAATGTCCGGGTAGGAAGCGATTTGGCCCAATATAGTAtGTGTAACATGGATAcG	5.67924	3.80128	6.60013	2.79885
AGATGAAAGCGCTCCGTTTAACTCAAATAATTGAATTTAAATATAGTAAATCTCCGCAGCGGCGGTAGAGCATCAGCATCGTAGATGAATTAAAACGCT	cGATGAAAGCGCTCCGTTTAACTCAAATAATTGAATTTAAATATAGTAAATCTCCGCAGCGGCGGTAGAGCATCAGCAaCGatGATGAATaAAAtgGCT	2.17812	4.38856	7.18726	2.7987
AATTCTGCTGTTCCTTTTATGTCGACTCGCCGGTTATCTATAGTCATGTGGC	AATTCTGCTGTTCCTTTTATGTCGACTCGCCGGTatgCTATAcaCAatgGGC	3.5136	3.73002	6.52861	2.79859
AAAGCTCACAATTTACGGCGGGCACGAACCGAGTGATGGAACATCTGCGAGCTTAATGCTACCAATTCCGTCCACGTCGTAT	AAAGCTCACAATTTACGGCGGGCACGAACCGAGTGAaGGAACATCTGCGAGCTTAATGCTAaCAATgCCGTCCACGatGgAT	5.03345	4.13838	6.93581	2.79744
GGGATCCTATTAGGAGGTTGCGAGAAATGCTTGGATTAATAAAATGCAAACGAGCAGTCCACTAGTCCTG	GGGATCCTATTAGGAGGTTGCGAGAAATcCTTGGATTAATAAAATGCAAACGAtgAGTCCACTAGTCCTG	4.54002	3.83223	6.62957	2.79735
ATGCGTTGTGGAATGAGCCTTTCTCTTGAGGCCGGTAGCCGGCTCCGGACCTCAGCTTTCCACGCTCA	AgGCGTTGTGGAATcAGCCTTTCTCTTGAGGCCGGTcGaCGGCTCCGGACaTgAGCTTTaCAatCTCA	3.45661	3.67009	6.46654	2.79645
TTAGAGAGATGACGTAGGTAGGGAATGTGAAGAGATAAGGGGTTGTATGGGGAGGGAGGTGGAAGTCTTGGA	TTAGAGAGATcACGTAGGTAGGGAATcTGAAGAGATAAGGGGTTGTATcGGGAGatgGGTGGAAGTCTTGGA	1.89252	3.66356	6.45804	2.79447
ACACCCAGCACGACCTCAAAGATAGCGCGAGGAGCAGGTAAACATCACATAACCATCAATGTCTGGGGCCCAGG	ACACCCAGCACGACCTCAAAGATAGCGCGAGGAGCAGGTAtACATCACATAACaATatgTGTCTGGGGCCaAGG	3.66231	3.6541	6.4485	2.7944
TAGAGCCTACCCTAGCCGTATACAATGGCATTTGGTGAATTCTGGTAGCGTAGGATCTGTTCTGACA	TAGAGCCTACCCTcGCCGTATACAATtGCATTTGGTGAATTCTGGTAGCaTgGGATCTaTTaTGgCA	3.95952	3.90258	6.69639	2.79381
CTCACCTATTGCACAAAATGTCCTCCGACTCGAAAGA	tTCACCTATTGCACAAAATaTgCTCCGACTCGAAAGA	3.29324	3.39251	6.18537	2.79286
CCTCAACCAAAGCTGCTGGATCAGATGGGACAGAAACCCTCTCGCTCCCACTCGATAGCACTGACGTA	CCTCAACCAAAGCTGCTGGATCAGATcGGACAGAAACCCTCTCGCTCaCAaTgGATAGCACTGACGTA	4.62894	3.75694	6.54934	2.79241
ATGCGTTGTACATTTTTGAGTAGGATGAGAAGCCTACCAATGTGACTATTATCGTATCTCTTTAGGCGGTGACTT	ATGCGTTGTACATTTTTGAGTAGGATGcGAAGtCTACCAATGTGACTATTATCGaATaTgTTTAGGCGGTtAgTT	4.21804	3.80827	6.60042	2.79216
GCCCGGTATGTTTTTGCGGACCTTGGTCCCGGAAAATCACGA	GtCCGGTcTGTTTTTGCGGACaTTatgCCCGGAAAATCACGA	4.36905	3.32025	6.11105	2.7908
AAGTTTAGGGTCGACATAAGTTAATCGCGTAAGAGGATGAGAGTGGGGGACTGGGAGGAAGTTGATATAG	AAGTTTAGGGTCGACATAAGTTAATCGCGTAAGAGGATcAGAGTGGGGGACTatGAGGAAGaTGATggAG	4.27191	3.88628	6.67649	2.79021
TTCAAGTTCCTAACTTAAGTACACAGCTAAGCCAGAATGTACAACCATTTATTAGCGCTCAA	TTCAAGTTCCTAACTTAAGTACACAGCTAAGCCAGAAgGTAaAAatgTTTATTAGCGCTCAA	3.23202	3.70279	6.49282	2.79003
ATCAAAAGCATGTAAAAATAGATGGGAGCTAAGCGATAGGAATTATGTTATATAAAGTG	ATCAAAAGCATcTAAAAATAGATcGGAGCTcAGCGATAGGAATgATGTTAaATAtAGTG	4.42169	3.70217	6.4913	2.78912
ATTATGTAAAAGAGGTGCGAAAAACGGGGTCAAACCTGGTTGAGGCTCCATC	ATTAaGTAAAAGAGGTGCGAAAAACGGGGTCAAAatgaGTTtAGGCTCCATC	2.94057	3.487	6.27588	2.78888
ATTAATTGGTTTATGAATGATGATGGAAAAAAGGTGAACACTTT	ATTAATTGGTTTATcAAgGAaGAaGGAtgAAAGGTGAACACgTT	4.22971	3.54634	6.33469	2.78835
ACCAGGCGCCAGTGCGAGCATGAACACCAACACCGAGAATAAGTAACA	ACCAGGCGaCAGTGCGAGCAaGAACACaAAatgCGAGAAaAAGTAgCA	3.79215	3.52435	6.31262	2.78827
ATATTCCGACCTTTCCTACCGTCCCAATGGCCCGAAGGATCGTACCCTG	ATATTCCGACCTTTCCTACCGTCCCAAaGGCatGAAGGATCGTACCCTG	4.11289	3.58238	6.37056	2.78818
TGCAACCTGTGGTAGCCGACCTGGGGCGGAAACATCAGCGAACTTGTAATA	gGCAACCTGTGGTAGCCGACCTGGGGCGGAAACATgAGCGAACTTGTAATA	4.19831	3.64306	6.43001	2.78695
AGCACTCTAGGACAAGGGGAAAGAAGACAAGTCCGACCGAAAAAATGTAAAAGACCATCC	AGCACTCTAGGACAAGGGGAAAGAAGACAAGTCCGACCGAAAAtgTGTAAAAGACCATCC	3.2227	3.63101	6.41781	2.7868
GTCACAACAGTATTCAAACGATTAAACCTTGTTAATATGGAAAATATAATGGTTAG	GTCACAACAGTATTCAAACGATTAAACCTTGTTcAaATatgAAATATAAgGGTgcG	4.02632	3.7054	6.49023	2.78484
TTTGCGTGGTGTAAGGTATTAGGAGCGCCAAAGGATGACTACTGTCTCCGGACTAGGTTTGCACTTCTAGCGAACAGGAACCGCC	TTTGCGTGGTGTAAGGTATTAGGAGCGaCAAAGGATGACTACTGTCTCCGGACTAGGTTTGCACaTCatGCGAACAGGAAtgGCC	2.6458	4.13401	6.91844	2.78443
AAGAGTTTATACCCACTAGGACTTTAAAAGCCGTGGTGGGTTAATACGTTGGCGATGGGAAGAGTTCTACCGAACTAATCTTCGT	AAGAGTTTATACCCACTAGGACTTTAAAAGCCGTGGTGGGTTAATACGTTGGCGAaGGGAAGAGaTCatgCGAACTAATCTTCGT	3.35675	3.96968	6.7539	2.78422
ATTTCTATTCCGCATAGCCTGCTAATGGCGGGTCCAT	ATTTCTATTCCGCATAGCCatgTcATtGCGGGTCgAT	3.88216	3.45951	6.24311	2.7836
CTCCAGTACTTACAAACACCTAACGGCCTAGAAACCATGGGTAGACTGTAAACGGTAGATTCGAGATTAGCTTGTC	CTCCAGTACTTACAAACACCTAACGGCCTAGAAACCATcGGTAGACTGTAAACGGaAGATgCGAGATaAGCTTGTC	3.96296	3.73225	6.51549	2.78324
CATACTCACGTTATACACGACTGTATAACTCCAATATGTACCTTGTGAAAAAAACACTCCTGTAATACTTAAA	CATACTCACGTTATACACGACTGTATAACTCCAATATcTACCTTGTGAAAAAAACAtgCCTGTAATACTTAAA	3.78019	3.76493	6.54693	2.782
AGATAGGCGCCCAGGATATGCAAGTGTCTCTAGCGAACGGGGCCGGAAAATTACTATCGATATTGTCGTAGAGAATTGGTGATGTAATGGATTCC	AGATAGGCGCCCAGGATATGCAAGTGTCTCTAGCGAACGGGGCCGGAAAATTACTATCGATATTGTCGTcGAGAATTatgGATGTAATGGATTCC	5.54033	4.2008	6.98211	2.78131
CTGGATAGACGTGGCGGACATCCACCCGTCGCTTTACGCGAGGGAATATCTTGAGCTAGCTCGGGGATGGAGTTACGGTGTACCCC	CTcGATAGACGTcGCGGACATCCACCCGTCGCTTTACGCGAGGGAATATCTTGAGCTtGCTCGGGGATatgGTTACGGTGatggCC	3.43081	3.80504	6.58537	2.78033
ACATTTTCCACATGTCATTTCCGTCATGTGTCGATAGGCCTTAGCGCCGATCTCAATCCTTTGGTATA	ACATTTTCCACAaGTCATTTCCGTCAaGTGTCGATAGGaCTTtGCGCaGAatgCAATCCTTTGGTATA	3.66187	3.84509	6.62436	2.77927
GCGCACGTAATGGTGGCCTATAGGGGAAATATCCTGAG	GCGtACGTAAaGGTGGCaTAatGaGGAAATATCCTGAG	3.38423	3.48487	6.26342	2.77856
TAATGTGATCGTCTAGGTGATGATAGTGAACTTCGAGTCCATGTGCCAAGACGCACAAAAAAACCGTTATTTGCTTGAGAAGCTTA	TAATcTGATCGTCTAGGTGAaGATAGTGAACTTCGAGTCCATcTGCCAAGACGCACAAAAAAACCGTTATgTGCTTcAGAAtggTA	3.9864	4.17417	6.95265	2.77849
GCGCGGGCTGAAGACCCCGAAGATAACAACCTTTCAACTGGTATGTGCCCCAACAAGCCCTCTACATTGCAGTAGCAAGTAGTTCTTCTGGGGCC	GaGCGGGCTGAAGACCCCGAAGATAACAACCTTTCAACTGGTATGTGCCCCAACAAGCCCTCTACATTGCAGTAGCAAtgAGTTCTaCTatGGCC	4.60057	4.09199	6.86996	2.77797
CACCTGCCCTAGCGCTGGCTATGCAGTGGGTCGCTC	CACCTGCtCTcGCGCaGGaTgaGCAGTGGGTCGCTC	4.00942	3.14479	5.92188	2.77709
TGCCATCGTCTCTACTTATTTCAACCGCCGTTGAAGTTTTCAACCTTATAGGCCCTTTTATCCCGGCCCGGGTTCCGAATGTTCTGTAG	TGCCATCGTCTCTACTTATTTCAACCGCCGTTGAAGTTTTCAACCTTATAGGCCCTTTTATCCCGGCCaGGaTgCCGAATGTTaTGgAG	4.5123	4.05458	6.83119	2.77661
TTCCTACAGGAGATGTGACTTTTTTTAGTCGGATGGTTTTCA	TTCCTACAGGAGATcTGACTTaTTaTgGTCGGAaGGTTTgCA	3.95679	3.46206	6.23833	2.77626
GTTTTTCCACCTTTCGCAGACCACGGATTTCATGGAAACTGCCCGTAACATGATACGATTGCTGTT	GTTTTTCCACCTTTCGCAGACCACGGATTTCAaGGAAACTGCCCGaAAatgGATACGATTGCTGTT	3.44133	3.6626	6.43885	2.77625
TTCTGATGGAAGGGAGATTGGGAGAGGGGATGAATAATAGTTT	TTCTGATcGAAGGGAGATTGGGAGAatGGATGAAaAAatGgaT	3.85582	3.65532	6.43096	2.77565
TGGCTCGTAAGATTCAAGGTTGAGGGGGATGT	TGGtTCGTAAGATTatgaGTTtAGGGGGAgGT	3.01497	3.37808	6.15262	2.77454
GGCTTTCTCTATCTGTTATCGGGCAGATAGAAGGGATGTAGTTTGCGCAACGCGGATATA	GGCTTTCTCTATCTGTTATCGGGCAGATcGAAGGGATGTAGTaTGCGCAACGCGGATATA	3.65037	3.80429	6.57865	2.77436
ATGAACTTATGTACTCGTTTTCAGGTAATGGTAACCTGTCTATCGTACAAAGTAA	ATGAACTTATGTACTCGTTTTCAGGTAATcGTcAaCTaTgTATCGTACAAtGgAA	4.23685	3.89929	6.67345	2.77416
TGAACCGTTTTATGGGTAAGGACAATGCGTGGTG	aGAACCGTTTTATGGGatgaGACAAaGCaTGGTG	3.78872	3.43193	6.20574	2.7738
TAGTTAAGGGAACGATGAGAGTACAAAAGTGTGAATAGGGGAATGTGACAGTAATCAGTTAGGTATAGCGAGCTGAACATTGTGGTTGAGATTATAG	TAGTTAAGGGAACGATGAGAGTACAAAAGTGTGAATAGGGGAATGTGACAGTAATCAGTTAGGTATAGCGAGCTtAACAaTGTGGTTGAGATTATcG	4.21369	4.23723	7.01056	2.77333
CGACCATTTGATGACGTTGCGGTTGCAGTTCTGGGAAAGAGTGTACATTGATGGCGTGAACGAGGACGGTAATACTCAGCGATTATAGTTTA	CGACCATTTGATcACGTTGCGGTTGCAGTTCTGGGAAAGAGTGTACATTGtTGGCGTGAACGAGGACGGTAATAaTgAGCGATTATAGTgTA	5.07571	4.27675	7.04847	2.77172
CAATTATCTCTTATTGACTTACTTACAGTGGATTATTAAAAGTTGTATTAAGGAGGTGGATTATATGGGTGAGACGGTAATGGATTGAAAATAAGGAT	CAATTATCTCTTATTGACTTACTTACAGTGGATTATTAAAAGTTGTATTAAGGAGGTGGATTATAcGGGTGAGACGGaAAatGATTGAAAATAtGGAT	3.99213	4.51844	7.2898	2.77136
TAACACTTTTAAATCCAGACATTATTAGAAAGCCATCTAAGTAAGCGGATATGCATAGACCCAATAAATAGTATGTAAGA	TAACACTTTTAAATCCAGACATTATTcGAAAGCCATCTAAGTAAGCGGATtTGCATAGAaCCAtgAAATAcTAgGTAAGA	4.29566	3.74803	6.5193	2.77126
ACTACGAAGCGATGCTCTTTTGGCTGACGAATCCCTCGTCAAATCCAGCTAAATAGATACTTCACACGTCTTCTTCCGGTTT	ACTACGAAGCGATGCTCTTTTGGCTGACGAATCCCTCGTCAAATCCAGCTcAATAGATACTaCAatgGTCTTCaTCatGgaT	4.87625	4.00403	6.77518	2.77116
GTAGTCTTTGGGTGTGACATGCACACCTTGGCATTCGCACGTATGTTCTCGTGAGTGCTATCCGCTGGCTGTCCTTGCCTTCCGGCGCCAGG	GTAGTCTTTGGGTGTGACAgGCACACCTTGGCATTCGCACGTATcTTCTCGTGAGTGCTATCCGCTGGCTGaCCaTGCCTTCCGGCGtCAGG	3.07837	3.929	6.69865	2.76965
GACCATTGGGAAGGTTTGTCTTAGTAAAGACAGCTTAGGCTAGGGGAGTGCCGGTATAACAAGAATGGTTCACGGTAATCAACAAGCAGGGACTGT	GACCATTGGGAAGGTTTGTCTTAGTAAAGACAGCTTAGGCTAGGGGAGTGCCGGTATAACAAGAATcGTTCACGGaAAatgACAAGCAGGGACgGT	3.95843	3.8428	6.612	2.76919
TCCGGTTTTGTTTACTTATTTTTGTGTGTTTTATGTGCTGGTTTGGGACGGTCTGGCAAACGATTTACTGTTATGGGATTCG	TCCGGTTTTGTTTACTTATTTTTGTGTGTTTTATcTGCTGGTTTGGGACGGTaTGGCAAACGATaTgCTGTTAaGGGATTCG	3.92402	3.82643	6.59359	2.76716
TGGTGATCTCCGGGGTCGCGATATCTTTGCCTAACGCGCAACCGG	TcGTGATCTCCGGGGTCGCGATATaTTatgCTAACGaGCAtggGG	3.75257	3.60597	6.37308	2.76712
AAAGACCATGAACAAACCCGTTTCCATATTATTACATAATACCACGTCTTTCATTACTTAATATCCCTCCCTA	AAAGACCATcAACAAACCCGTTTCCATATTATTACATAATACCACGTCTTTCATTAtgTcATATCCCTCCCTA	2.42457	3.92428	6.6896	2.76532
CATTCAAATGAAGTGTGTGATGCGTAGACGTATTT	CATTCAAAgGAAGTGTGatgTGCGTAGACGTAgTT	3.8029	3.4291	6.19412	2.76502
TGAATAGACAAATAGTCGCGTTATGGTACCTTGAGGTTCTGCCTTGGTCTTATGTTATATTTACCGCGTCTTCCTATATGTTTGATAAGCTTT	TGAATAGACAAATAGTCGCGTTATGGTACCTTGAGGTTCTGCCTTGGTCTTATGTTATATTTACCGCGTCTTaCTATgTGTTTGATAAGCgTT	5.81509	4.05229	6.8162	2.76391
GTTCGAACGGGTGGATAGACCATATGGGGGGATAGGTGGGCTACTGGAGACAAGCGGCCGTAGGTTGGGAGTGGT	GTTCGAACGGGTGGATAGACCATATcGGGGGATAGGTGGGCTACTGGAGACAAGaGGatGTcGGTTGGGAGTGGT	8.06464	3.62239	6.38403	2.76164
AACGGATTACAACAGGCATGGAAGGAAAGATAAATTAAACAACCCATATCACTATAAGAGACTCAATAAGGCGA	AACGGATTACAACAGGCAaGGAAGGAAAGATAtATTAAACAACCCATATCACTATAAtgGACTCAATAAtGgGA	5.08156	4.11361	6.87521	2.7616
ATCTAGACCAGTCCAATAGGGGCGGAGAATTGAACATGTTCCAAAAGTGGGTTAGATTAATATATTAATGTGAACTTAACCCTCGT	ATCTAGACCAGTCCAATAGGGGCGGAGAATTGAACAaGTTCCAAAAGTcGGTTAGATTAATATATaAAatgGAACTTAACCCTgGT	4.08289	3.8421	6.60181	2.75971
TTACTACCCATTTACCATGCTATATAATCACCCTTCCCTAAAAACTAATCACTTACAGCTCCCTTATTATATATAATCTCCACGTCTAACTATCCC	TTACTACCCATTTACCATGCTATATAATCACCCTTCCCTAAAAACTAATCACTTACAGCTCCCTTATTATATATAATCatgACGTCTAACTATCCC	4.08804	4.09329	6.85203	2.75874
AGCTGCTCTTAGAAATGTGCTTTGTAGCCTAACACCGTTGGTCCTGTGCCG	AGCTGCTCTTtGAAAaGTGCTTTGTcGCCTAACAtgGTTGGTaCTaTGgCG	4.37664	3.77418	6.53221	2.75803
GTAAAAAAATGCACGACCATTTGGATGAGAATTCTTGAGCGAAATATAACGCTCGCAACTAGATATAGTCCAGAATTAATGGAA	GTAAAAAAATcCACGACCATTTGGATcAGAATTCTTGAGCGAAATATAACGCTCGCAACTAGAaATAtgCCAGAAaTAATGGAt	4.15846	4.16606	6.92381	2.75775
TCCGACTAATGTGAGAGAACAGGGGGAGTCATAGCAATTAGCTCCAGTAGCGAGTCCGCATGG	TCCGACTAcTGTGAGAGAACAGtGGGAGTCATAGCAATTAGCaCCAtgAGCGAGTCCGCATGG	2.90425	3.76179	6.51922	2.75743
CTCAGTATTCCACTATGTCCGTAAAGAGCTTTCTGAAGTAGATCGCCTTCGTAAGA	CTCAGTATTCCACTATcTCCGTAAAGAGCTTTCTGAAGatGATCGCCaTCaTggGA	4.63787	3.83049	6.58756	2.75706
TCGTAGCTTGAGGCAGGTTTCAATGTTTGTCTATATATTTTTGATGTACGCTTTTAAAACGTGTCCTTCATATGCGTGAAGAGTATTCGTTCCGACCC	TtGTAGCTTGAGGCAGGTTTCAATGTTTGTCTATATATTTTTcAaGTACGCTTTTAAAACGTGTCCTTCATATGCGTGAAatGTATTCGTTCCGACCC	4.59912	4.06567	6.82177	2.75611
GATGGCATGTTTCGATTGAAGGGGTCGCAAGACCTTAATAGTAGTGTCAGCTAGTGAATGAGGATTGATTACAGAATTATCTCAAGTCGGCAGGCTC	GAgGGCAaGTTTCGATTGAAGGGGTCGCAAGACCTTAATAGTAGTGTCAGCTAGTGAATcAGGATTGAgTACAGAAaTcatgCAAGTCGGCAGGCTC	3.87605	3.96512	6.72011	2.75499
TGAGCATAACCCGGGAGAAGGGCCATGATTGCTGGAAAGGGCCACACGGCCTACGGCGTCAATCTAACTCGGGCTCG	TcAGCATAACCCGGGAGAAGGGCCATGATTGCTGGAAAGGGaCACACGGCCTACGGaGTatgTCTAACaCGatgTCG	5.86527	3.82549	6.57796	2.75248
TGGTACGGCTGAGCTGCCAGCTTCACAGCCCATTTGCCTGTGCGCGCGCGGGCTCATATGAGATTTATTGCGTACTGTAAGGAC	TGGTACGGCTGAGCTGCCAGCTTCACAGCCCATTTGCCTGTGCGCGCGCGGGCTCATATGAGAaTTATgGCGTACaGTAtGGAC	4.53444	3.87913	6.63081	2.75168
TGGAGTGGCCATCGACAGGTAAAAT	TcGAGTGatgATCGACAGGTtAAAT	3.57834	3.37652	6.128	2.75149
GAGAAAGGTGTAGTTCTATTTGCACTTTATGGAGTTTTTAGGTGTCGATAGTATGCGCCTGTCTGTATCTTAGAAGCAAACTAAGTA	GAGAAAGGTGTAGTTCTATTTGCACTTTAaGGAGTTTTTAGGTGTCGATAGTATGCGCCTGTCTGTATCaTgGAAGCAAACTtAGTA	4.769	3.84156	6.59255	2.75098
ACAGGGCGTACGAATCTTAAGGATTCCTCTCAAGGCTCGAGACCCGGCGATGACAAGCGAGCAAGGGAG	ACAGGGCGTACGAATCTTAAGGATTCCTCTCAAGGCTCGAGACCCGGCGATatgAAGCGAGCAAtGGAG	4.29592	4.02198	6.77181	2.74983
CATTATCTAGTCACCCTGCTTTCGCACTCTTGAGCTATGCCTCGGCATTCACTGCTATAAACAT	CATTATCTcGTCACCCTGCTTTCGCACTCTTGAGCTATGCCTCGGCATgCACTtCaATAtAgAT	3.93563	3.69952	6.44914	2.74962
ATATACGCCATTTCTAACCCTGGTCAACGAGGACAATGA	ATATACGCCATTTCTAACaCTatgCAACGAGGACAAgGA	3.45058	3.50716	6.25485	2.74769
TAGTTATAACCGACACGAAAATGAATATAGATTAGTAAGATAGTAAGCACAAACCGCACAAACAAAACCACAAAATAAAAGAAAACGCGAATTTCTT	TAGTTATAACCGACACGAAAATGAATATAGATTAGTAAGATAGTAAGCACAAACCGCACAAACAAAACCACAAAATAAAAtgAAACGCGAATTTCTT	4.04343	4.26153	7.00842	2.74689
ACTGCAGTAGTCAGTGGGGCGCACACGTTCACGTAAACGCTGGGCAGCTATGGATG	ACTGCAGTAGTCAGTGGGGCGCACACGTTCACGTAAACatgaGGCAGaTAatGATG	4.05948	3.67974	6.4265	2.74675
AGCTATGACTAAATAGCCACAGAAGTAAACATATGGGATGCGGTCAAAGCCCTAGGGTCAAAATACCTATTCATTACTACAATACCCAT	AGCTATGACTAAATAGCCACAGAAGTAAACATATGGGAcGCGGTCAAAGCCCTAGGGTCAAAATACCTATTatgTACTACAATAtggAT	4.92909	4.00274	6.74941	2.74667
CGCAGTAAGTAAATGAAGGCTGTTAGCCGGATGAAATAGTCTGTGGTAATGATCAGTCATTTCATCTAACCCG	CGCAGTAAGTAAATGAAGGCTGTTAGCCGGATGAAATAGTCTGTGGTAATtAaCAaTgATTTCAaCTAtggCG	4.07995	3.98847	6.73299	2.74452
ATAAAGATCGACGCCAAAGAAGAATCAGGAAACTTGGGACAGATGTAGGGCGGAAGATAGTTATGACTGA	ATAAAGATCGACGCCAAAGAAGAATCAGGAAACTTGGGACAGATcTAGGGCGatgGATAGTaAgGACgGA	2.95739	3.75906	6.5034	2.74434
GAGATGTAGGGAGATAGGCTACACTGTTTTATAAA	GAGATcTAGGGAGAaAGatgACACTGTTTTATAAA	3.1023	3.53455	6.27817	2.74363
GTTTTGGGACAAACCGGTGCAAGCGTGCGTACCAGAGCTTGATTGGTGCCATGGAGTGACTT	GTTTTGGGACAAACCGGTGCAAGCGTGCGTACCAGAGCTTGATTatgaCCATcGAGTtAgTT	3.46869	3.74149	6.48506	2.74356
TCGTGACGTAGGAGTCAGCGGTAAGGGAGCGGTGTAAGCGCGCTGGTCGATCTAAGTGAGATGAGGCATACTGGGTAGAGGATCG	TCGTGACGTAGGAGTCAGCGGTAAGGGAGCGGTGTAAGCGCGCTGGTCGATCTcAGTGAGATtAGGCATgCTGGGTAGAGGATCG	4.23923	3.92964	6.67275	2.7431
CGCGTCATCACTTCCTAACAACATGGCTTGTTAAAATTTCACTTA	CGCGTCATCACTTCCTAtCAACAaGGCaTGTTAAAATTTCACgTA	3.69618	3.62526	6.36821	2.74296
GAGGTGTGGTGTTAAAATAACTGAAGGCTGGGGGTGGTTGCGAGGTATTACCAGGCGTGATGTGAAGTTAGAGTACATACATGGT	GtGGTGTGGTGTTAAAATAACTGAAGGCTGGGGGTGGTTGCGAGGTATTACCAGGCGTGATGTGAAGaTgGAGTACATACATGGT	3.34223	3.89234	6.63507	2.74273
CCTAGGCTTAGATTGAGAGTTTGTCTGTAGGTCGGGTCCTGTCTCTAATTTGATTATAGTACTTCGTTTAGGTAAAAATGCGATTGGCGTGTGTCG	CCTAGGCTTAGATTGAGAGTTTGTCTGTAGGTCGGGTCCTGTCTCTAATTTGATTATAGTACTTCGTTTAGGTcAAAAatgGATTGGCGTGTGgCG	6.01593	4.23899	6.98126	2.74227
TCGACATGTGGGACTTAGTAGGATGAGGGACCTTTTTTACATTAACAATTTCCTCGTG	TCGACAaGTGGGACTTAGTAGGATcAGGGACCTTTTaaACATgAACAATaTCaTgGaG	3.67293	3.85644	6.59838	2.74194
ACTCGTGTTAGCAAAGAATCGATAATCGAAGAGGCCTCCGGGAGGACACTATGTTAAAGGCGGCCGC	ACTCGTGTTAGCAAAGAATCGATAATCGAAGAGGCCTCCGGGAGGAaACatgGTTAAAGGCatggGC	4.20349	3.76143	6.50332	2.74189
TGGGCTTACGAGAAGGATCGTTATGATAGCGGCAAGTGGACAAGAAGTACACTGCAAGTGAAT	TcGGCTTACGAGAAGGATCGTTATGATAGCGGCAAGTGGACAAGAAtgACACTGaAAaTGgAT	4.45007	4.0357	6.77642	2.74072
GAGACCTGGTTGCCGTCCCGGCCTCTGTCCGGTAAGTGCTCGTGTTGCCCATACCATCATGACAC	GAGACCTGGTTGCCGTCCCGGCCTCTGTCCGGTcAGTGCTCGTGaTGatgATACCAaCAatggAC	3.48468	3.72408	6.46416	2.74007
CCACAGCTTTATGAGGATTAGAATGAGAGCATTACAAGATA	CCACAGCTTTATGAGGATTAGAAatgGAGCATTACAAGATA	3.9296	3.57447	6.31415	2.73967
CTGATCTCCACCAACGGCAGAACGGCCAGATCGGGAGCCATGCAGCTTCCCCTTCC	CTGATCTCCACCAACGGCAGAACGGCCAGATCGGGAGCatgGCAGCTTCCCCTgCC	3.39665	3.40302	6.1418	2.73877
AGGCGCTCCCCGCTCGCCCCAATTACTCCCCGCTCTGCAATGCCCC	AGGCGCTtCCCGCTCGaCCCAATTAaTCatgaCTCTGaAAatggCC	3.77926	3.54236	6.28105	2.73869
CACCCACACCGCCTCGGCACTAATGTAGCATCCCATCGCGCCGGCACCCAGTAGCCCTAGGCCCAACTCATCGACCCCGTCGGTAGTGGCCCC	CACCCACACCGCCTCGGCACTAAaGTAGCATCCCATCGCGCCGGCACCCAGTtGCCCTAcGaCCAACTCATCGACatgGTCGGTAGTGGaCCC	3.98976	3.72828	6.46607	2.73778
AAAAAAGAAGCCGAATAAAGACATACTAGAACTAAAGGTTAATACCCAGAAATAGAAAAATGACAATACGAAA	AAAAAAGAAGCCGAATAAAGACATACTAGAACTAAAGGTTAATACCCAGAAAaAGAtgAATGACAATAtGgAA	4.0582	4.0588	6.79602	2.73722
TGCGAGACAACATGGTCAGGGTATAATTAAACCCATGCCAGTGAGCGTAGA	TGCGAGACAACAcGGTCAGGGTATAATTcAACCatgGCCAGTGAGCGTAGA	3.89886	3.49619	6.23265	2.73647
TAACTTCCCTTCTCCTCGTCTGTTCCCCTGAATTAATTTCTTTTACATAAGGGCATATCACTTTTTGATTAACGCCATGC	TAACTTCCCTTCTCCTCGTCTGTTCCCCTGAATTAATTTCTTTTACATcAGGGCATATCACTaTgTcATTAACGCCAgGC	3.5575	3.81328	6.54937	2.73609
GTGATTACACATCTAGGAAATGTTGGCCTCCAGTCAGCGGACGACTCTGTAGAGATTTTG	GTGATTACACATCTAGGAAAaGTTGGCCTCCAGTCAGCGGACatgTCTGTAGAGATggaG	4.49342	3.96254	6.69694	2.7344
CGGACAACTCTTACGCACCCGCGCCTCCCATCCGTCCTCCCCCTGCGGTCCAGCCACCCCCGGGCGGGCACGCCCATGGTTCCCCCTTCATCGCGGCG	CGGACAACTCTTACGCACCCGCGCCTCCCATCCGTCCTCCaCCTGCGGTCCAGCCACCCCCGGGCGGGCACGCCCAaGGTatgaCCTTCATCatGGCG	3.59832	3.74818	6.48207	2.73388
TAGGGCCTGGATAACCGTTAAGGTCCTCGATATGTGGGAGAATAAAAGAAG	TAGGGCCTGGATAACCGTTcAGGTCCTCGAaATaTGGGAGAAaAAAtGgAG	3.23677	3.81781	6.55159	2.73378
AAAGCTAATGTGGGATGGAGAATAGTGGAAGAAATAA	AAAGCTAATcTGGGATaGAatgaAGTGGAAGAAAgAA	3.82782	3.5297	6.26171	2.73201
ATAATTCCGCGGTGGCTAACGAGTTTCCTGGAGGGCGATTAACTTGATATGGGTCCAGCCTAAGACC	ATAATTCCGCGGTGGCTAACGAGTTTCCTGGAGGGCGATTAACTTGATAatGGTCCAGaCTAtGgCC	4.51794	3.98646	6.71826	2.73179
ATACTACATTATTACCACAGTCCATAAACTACACACTATAGCTAGATGGCTGTGAGCTTCC	ATACTACATTATTACCACAGTCCATAAACTACACACTATAGCTAtgTGGCTGaGAGCTgCC	4.22386	3.83965	6.57118	2.73153
TGAAGGGGCCGGAGGAGTCAGACAGTGGGCACGGCTCCGCTGGATTTACGCGGTGACGGTGAGGAGGCAAGAGGTCGCGCGCTGGCGTGCGAATGAAC	atAAGGGGCCGGAGGAGTCAGACAGTcGGCACGGCTCCGCTGGATTTACGCGGTGACGGTGAGGAGGCAAGAGGTCGaGCatgGGCGTGaGAATGgAC	2.81579	4.09546	6.82628	2.73082
CTCCCAGGGTTTGCAGTCCGGTCAGAACAATAAATCATGGATGGCCTCACGTTTGCGCAGTACTAGTTTAAC	CTCCCAGGGTTTGCAGTCCGGTCAGAACAATAAATCATGGATcGCCTCACGaTTatGCAGTACaAGTTTAAC	4.02288	3.53651	6.26675	2.73025
GCTGTAGCTAAACACCTATTTGGCAAGTCCTTCACAGACGAAAAAAGAGACTTAAATAAAAGGATGACAGATTCAAGTC	GCTGTAGCTAAACACCTATTTGGCAAGTCCTTCACAGACGAAAAAAGAGACTTcAATAAAAatgTcACAGATTCAAGTC	3.86207	3.96582	6.69554	2.72972
CAGCGCTTACCGTCACCCCTGTGTCTGTGCTCCGCACCGAGTCCAGCTCGATCGGCGGCGAGGCTTGTTATGGGCCCGCGTGGTAGTCTGC	CAGCGCTTACCGTCACCCCTGTGTCTGTGCTCCGCACCGAGTCCAGCTCGATCGGaGGCGAGGCTTGTTAacGatgCGCGTGGTAGTCgGC	4.99169	3.91335	6.64192	2.72857
TCCTAGCCTAGTCCGCGTTGTGCTTGTTGTTATGACATTGTATCCGTCGGAGTTATTCACGGGGGGTGTACGAGGAAGTTTGCTAC	TCCTAGCCTAGTCCGCGTTGTGCTTGTTGTTAaGACATTGTATCCGTCGGAGTTATTCACGGGGGGTGatgGAGGAAGTTTGCgAC	2.56726	3.98663	6.71359	2.72696
TTCTCTGGGTTTCGTGGCTGCATTTGGGCATTACTACGATAAGCTGGTTTCTTATCTGGTCCAGCAATGCGCCCGCTGGGTGTTC	TTCTCTGGGTTTCGTGGCTGCATTTGGGCATTACTACGATAAGCTGGTTTCTTATCTGGTCCAGaAAatgaCCCGCaGGaTGTTC	4.01287	4.17076	6.89691	2.72615
AACTCTCTAAGTTGAAAAATGTAAGGACTATAGAATCTTAGAAAAGACGGATGTCAGATTT	AACTCTCTAAGTTGAAAAcaGTAAGGACTATAGAATCTTAGAAAtGACGGATGTCAGAgTT	3.38226	3.81144	6.53394	2.7225
ATACGCAAACCCACCAACAGAAAGCAACCCACAACACGGCACGACCCCCAACGGCCATGA	ATACGCAAACCCACCAACAGAAAGCAACCCACAACACGGaACatgCCCCAACGGCtAgGA	3.6237	3.45496	6.17737	2.72241
ATGAAACAAGGGAAGAAGCGTTGGAGTATGGGCGTGGTAAAAGAGTGATAAAGTAGGGGT	ATGAAACAAGGGAAGAAGCGTTGGAGTATGGGCGTGGTAAAAatGTcATcAAGTAtGGGT	3.92214	3.92741	6.64898	2.72157
TTATGGTACTGTTTTTCGTTTTTCGTTTTTTTTGTACTTTTTTACTGACTTTTCTCGTTTT	TTAaGGTACTGTTTTTCGTTTTTCGTTTTTTTTGTACTTaaTTAtgGACTTTTCTCGTgTT	3.16013	3.75512	6.47637	2.72125
ATCCAGGCATGCAGACCTTTCTCCCTCG	ATCCAGGaATatgaACCTTTCTCtaTCG	3.82426	3.40383	6.12474	2.72091
CGCCCCCAACTCCACATGATCCATCCCGCAAGAGCCCTCCCCGTCCCCCCCCAGGCCAGCAGACCCAAACT	CGCCCCCAACTCCACATcATCCATCCCGCAAGAGtCtTCCCaGTCCCCCCaCAatgCAGCAGACCCAAACT	2.07441	3.57157	6.29212	2.72055
GATCTTGTAAGCACGTTCCAGCGTGTAGTGATATCATGTTCTGGTGGCCTGCTATTTT	GATCTTGTAAGCACGTTCCAGCGTGTcGTGATATCAaGTTaTGGTGGCCTGCTATgTT	3.48195	3.81296	6.5322	2.71924
TTAGTATGGATGTGAATAGAATATAAGGTTATTATATTTTTTGATAAAAGCTGCGGTGGGTACTCGACAAAGTAATTGGGATTAAATCAA	TTAGTATGGAaGTGAATAGAATATAAGGTTATTcTATTTTTTGATAAAAGCTGCGGTGGGTACTCGACAAAGatgTTGGGATTAAATCAA	4.28115	3.98933	6.70696	2.71763
GTATGAAGTAGATCTATGAGTGGAAAACTCTTGTGCATGGGGGAAAGAGAAAAGAATTGATTTGATCGTGATTTTAAG	GTATcAAGTAGATCTATGAGTGGAAAACTCTTGTGCATcGGGGAAAGAGAAAAGAATaGAaTgGATCGTGATTTTAAG	5.14133	3.97228	6.68923	2.71695
CCTGTGACCTTTCTTTTGGGCCCGCTACATCTCTTCCGGGTGCGCGCAGAGAATGCATAGTACTTCAGAGA	CCTGTGACCTTTCTTTTGGGCCCGCTACATCTCTTCCGGGTGCGCGCAGAGAAatgATAGTACTTCAGAGA	4.37489	3.75074	6.4671	2.71636
ATGCCTGCCTCTACCACGGCCATGCCGGTTCCCCTGTACGGTCCCTCCCCCTGAGGTATCGCCTCGTCACCTCCCGGCCACTCGCAGATT	AgGCCTGCCTCTACCACGGtCAaGCCGGTTCCCCTGTACGGTCCCTCtCCCTGAGGTATCGCCTCGTCAaCTatgaGCCACaCGatGgTT	4.41424	3.99587	6.7114	2.71554
TACGATGCCACTACTTTACTAAGAAACTACCCCACATTACA	TACGATGCCACTACTTTACTAAGAtgCTACCCaACATggCA	4.52545	3.8045	6.51897	2.71447
CCAACCGATATAACACGGCATACTTCTAATAAACGATGACTAGACCCATCCGCGCCTCAGGCCTTTAACATCAAGCCTATGAC	CCAACCGATATAACACGGCATACTTCTcATAAACGATcACTAGACCCATCCGCGCCTCAGGCaTTatgCATCAAGCCatgGAC	3.1838	4.02754	6.74079	2.71325
TATTATGTATCATTAATGTGGTCTTAGCTAGTGGGCACTGCTCTATGTCTTTTCCGTTTT	TATTAgGTATCATTAcTGTGGTCTTtGCTAGTGGGCACTGCTaTgTGTCTTTTCCGTgTT	4.03964	3.82456	6.5375	2.71293
TACAGGTGACCCGCTAAAACCCAACCGACTGTGATGCCAAGTGAGCGCGTAAATCAGAGCACACCGCGAACACGGCTAGTGTAGGTAGTTCA	TACAGGTGACCCGCTAAAACCCAACCGACTGTGAaGCCAAGTGAGCGCGTAAATCAGAGCACACCGCGAACACGatgAGTGTAGGcAGTTCA	5.51464	4.08666	6.79783	2.71117
AAAGTTGGCCTACAGGGCACTGAAGGACGTTGCAATCTATTGGAGGCAAGGCGCATAGAGGTATGGGCACTACGGTGTTAGTGGCTGTAGTATTAG	AAAGTTGGCCTACAGGGCACTGAAGGACGTTGCAATCTATTGGAGGCAAGGCGCATAGAGGTATcGGCACTACGGaGTatGTGGCTGaAGTATaAG	1.77982	3.8967	6.60694	2.71024
TCGACTGCGAATTACGGAAATACGTCCAGCGCCCTAAGGATCGGAATGAAGGTGTTGCTAACGAACCT	TCGACTGCGAATTACGGAAATACGTCCAGCGtCCTAAGGATCGGAAaGAAatgGTTGCTAACGAACCT	4.26988	3.82004	6.5288	2.70876
ATACTGATATTATGGACTAAATGTTAAGTCCACGATATA	ATACTGATATTATcGACTAAAatgTcAGTCCACGATATA	3.67778	3.60631	6.31452	2.70821
TTGGGAAAAAGTGATGCGTGATGTTAAGTGTTTAGCAGCTATATATCAAAAATTTTGTGGTTATAGTAGAGTAAGCTATTAA	TTGGGAAAAAGTGATtCGTGATcTTAAGTGTTTAGCAGCTATATATCAAAAATTTTGTGGaaAgAtgAGAGTAAGCTATTAA	5.11275	3.99822	6.70626	2.70804
TCCATGGGCGTCAGGTTGCGGCCCATAC	TCCATGGGCGatgaGTTtCGGtCCAgAC	2.97908	3.37158	6.07913	2.70755
TGTCGTTTCTAGTACTAATGGAATTTTCCCAGTAGACGTAC	TcTCGTTTCTAGTACTAATGGAAaTgTCCCAGaAGAtGgAC	4.53448	3.77348	6.48103	2.70755
ATGGGTCGAGAGTCAGTCGGATGGCCGGGAGGAGGTAGTGGGAAGAGGACAATCCATCGGCTTAGGGCACTGTGCTAAGGCAGCGGGAGCCGAGACT	ATGGGTCGAGAGTCAGTCGGATtGCCGGGAGGAGGTAGTGGGAAGAGGACAATCCATCGGCTTAGGGCACTGTGCTAAGatgaCGGGAGCCGAGACT	4.15952	3.89985	6.60686	2.70701
GGCGATACTGTGTCCAACCAGGCCGCGAGGATGATGGAGTAAAGAGGCTA	GGCGATACTGTGTCCAACCAGGCCGCGAGGATatgGGAGTAAAGAtGgaA	3.72657	3.75821	6.46401	2.7058
TTTTTTTTTCTTCCTGTGTTTTTTTTTGATACTACTTGTGTTATGTCTGGGTTTTTGTGCTTGTATGG	TTTTTTTTTCTTCCTGTGTTTTTTTTTGATACTACTTGTGTTATcTCaGGaTgTTTGTGCTTGTATcG	4.88873	3.73977	6.44432	2.70455
GTTTATATTTCGTGACCCCAGGGAAAGCATGAACAGGAAATTAATTTCCA	GTTTATATTTCGTGACCCCAGGGAAAGCAaGAAtgGGAAATaAATTTCCA	3.21187	3.74504	6.44875	2.70371
GAGTTGGTGGGCGCCGGGGTCCGGGGGTCCCTCGCGGGGGGTATGTAGAAGGCATA	GAGTTGGTGGGCGtCtGGGTCCGGGGGTCCCTCGCGGGatGTAccTAGAAGGCATA	3.2073	3.54968	6.25334	2.70367
TAAATATACATTAACCATCTGGGGAAATAAAGCAATACCAACTTAAAACGTTTTAAGATAGAAAAACGACTATGTGTGAGAGTAAGCCCTAGTCATC	TAAATATACATTAACCATCTGGGGAAATAAAGCAATACCAACTTAAAACGTTTTAAGATAGAAAAACGACTATGTGaGAatGgAAGCCCTAGTCATC	3.79827	4.24564	6.94753	2.70189
CTTATATTTTGTTCTGTATGCTCGTCCATATGGTATCGTTTTAACAGCTCATATCCCTTATGTTCCGCTTCC	CTTATATTTTGTTCTGTATGCTCGTCCATATtGTATCGTTTTAACAGCTCAaATatgTTAaGTTCCGCTgCC	4.60373	3.90044	6.60196	2.70152
CATAGGGTGTACCGGTTTCCAATTTAGCCTTACCCTTAACGGTTTCCCAACGGAATGACCTTAAGGGGTGGTAAATTAACCCCTCTTTGACGCTAAAA	CATAGGGTGTACCGGTTTCCAATTTAGCCTTACCCTTAACGGTTTCCCAACGGAAgGACCTTcAGGGGTGGTAAATTAACatgTCTTTcACGaTggAA	4.82101	4.38619	7.08621	2.70002
TCCGCTAGTTACATTGAATTCCATAGAGCTTATCACCAGTGTGGGACAACGTTACTCCGGTATTTGCGATGTCTAGTTCAGCGGGTAC	TCCGCTAGTTACATTGAATTCCATAGAGCTTATCACCAGTGTGGGACAACGTTACTCCGGTATTTGCGATaTgTcGTTCAGCatGgAC	4.35691	4.36382	7.06379	2.69998
TAGGCAGGTCTGCGATAATGATCGGAG	TAGGCAGGTaTGaGATAAaGAatGGAG	3.80822	3.45201	6.15063	2.69862
GTCTCCTTGCTTTACGGGCACGCCGAGTAAAGTAAAGATGCACAGCTCCTGAGCGTATACTCCCCCACTAGATTGAGTCAGGCGTC	GTCTCCTTGCTTTACGGGCACGCCGAGTAAAGTAAAGATtCACAGCTtCTGAGCGTATACTCCCCaACatGATTGAGTCAGGCGTC	4.47129	3.95534	6.65392	2.69858
CCTACATTCATTCCTTCAACTTGGACGGAATGCTCGGAATTTCTTCCGTGCAACTGCTGCGGAGTTTTTA	CCTACATTCATTCCTTCAACTTGGACGGAATtCTCGGAATTTCTTCCGTGCAAtgGCTGCGGAGTTTgTA	4.5974	3.92336	6.62169	2.69833
CGCCACAATCCCCCCTTATGCTGTTACTGCATCCCCGTGCCTCCGCCGCGCCTCACCCCCCACCCGACTCCGCTTGCCGGCACTCATCCGCCCTCCT	aGCCACAATCCCCCCTTATGCTGTTACTGCATCCCCGTGCCTCCGCCGCGCCTCACCCCCCACCCGACTCCGCTTGaCGatgCTCATCCGCCCTCCT	4.64635	3.66704	6.3635	2.69646
TGAGCGTTGACTGGGGACTAACGCGGATCCTGTGAAGTAGAGTCATGTAATAAAGGATCTGAACAAGCATCGTTCCTCGCAGGAC	TcAGCGTTGACTGGGGACTAACGCGGATCCTGTGAAGTAGAGTCAaGTAATAAAGGcTCTGAACAAGatgCGTTCCaCGatGGAC	3.3671	4.12765	6.82156	2.69391
TGGTTGCTCCTGTGCTGGGGTTGGGATTTCGCCAGTTTCCTCTATCCCGTCGCACGGGCGGTGTATGACGTCCTGTGAGATTTGGGCGGTTGCATTTCA	cGtTTGCTCCTGTGCTGGGGTTGGGATTTCGCCAGTTTCCTCTATCCCGTCGCACGGGCGGTGTATGACGTCCTGTtAGATaTGGGCGGTTGCATTgCA	4.45626	4.22817	6.92206	2.69389
ATCATGTGTGCAAGCTTGCATTGAGTCGAACGGACGTGTAGCCATTC	ATCAgcTGTGCAAGCTTGCATTGAGTaGAAtGGACGTGaAGCCAgTC	3.74688	3.60878	6.30182	2.69304
TGGGTTCCTTTGGCCGCTCACTCAC	TcGGaTCaTgaGGCCGCTCACTgAC	3.85463	3.40109	6.09169	2.69059
ACAAAACAGCTGAAGGAGATGACCTAACACAGAAGGGAGAGAGTGTAGCATGCAAC	ACAAAACAGCTGAAGGAGATcACCTAACACAGAAcGGAatGAGTGTAGCATGCAAC	3.82396	3.68541	6.37466	2.68924
AAAAGGAGCGAACCGTCATCAGAGTGGATACCAGTTATCATTTAATCTCGAAGTTACGCAGGTCCGAAAAAAATGTGAGA	AAAAGGAGCGAACCGTCATCAGAGTGGATACCAGTTATCATTTAATCTCGAAGTTACGCAGGatgGAAAAAAATaTGgGA	5.72956	4.24649	6.9354	2.68892
CCAAAGCCTTGGTACCATGGTTGAGTTATCTGTACAATCACTGGAATAGCAGGTTACAGCATAAAACTCGTGCTTTCACTGCGCCATTTATTACGA	CCAAAGCCTTGGTACCATcGTTGAGTTATCTGTACAATCACTGGAATAGCAGGTTACAGCATAAAACTaGTGCTTaCAaTGCGCCATTTATTACGA	5.27723	4.18008	6.8681	2.68802
GACTGCCGTATATCGTCTAGGGACATGTCTGGCCGACTGAGGTTATAGCCGAGGAAAACCT	GACTGCCGTATATCGTCTcGGGACAaGTCTGGCCGACTtAGGTatgAGCCGAGGAAAAgCT	4.60727	3.69993	6.38788	2.68795
TATATATCATCCGCTATGGAGTGAGCATAATACAAGACCGGTTTCGCTC	TATATATCATCCGCTATcGAGTGAGCATAATAtgAGACCGaTTatGCTC	3.49006	3.65568	6.34276	2.68707
ATCCCTCGCCATGTATTAGCCCAGGATGGTCCTTTGTCGTGGATGGGATAAAATTACTAAATACCGAGTCTGTCAC	ATCCCTCGCCATcTATTAGCCCAGGATtGTCCTTTGTCGTGGATcGGATAAAATTACTAtgTACCGAGTCTGTCAC	4.22955	3.76397	6.45019	2.68623
AACACATAAATAGAGATTGGTGGTCATTCAACATAAAGCGCTCATAGAAGATGTAATTTTAACCCATAGGGGCGCATAATAAGGCTTTCTTTGGGT	AACACATAAATAGAGATTGGTGGTCATTCAAtATAAAGCGCTCATAGAAGATcTAATTTTAACCCATAcGGGCGCATAATgAGGCTTaCTaTGGGT	5.42895	4.4617	7.14534	2.68364
CCGTGGCATGGCCATATAGGCCCGTTTTCCTCCAGCGTTCGGGCGGGAAATACGTGGGTGCCATTCTGGGGGTCAATGC	CCGTGGCATcGCCATATAGGCCCGTTTTCCTCCAGCGTTCGGGCGGGAAATACGTGGGaGCatgTCTGGGGGTCAAgGC	4.54187	3.81187	6.49421	2.68234
GACCGTCTGTCTCCGGTCCATGACAGCACGACCAACCCTCGTGCTCAACGGACAGGCTGCGCCTGAGG	GACCGTCTGTCTCCGGTCCATGACAGCACGACCAACCCTCGTGCTCAACGatgAGGCTGaGCaTGgGG	5.61384	3.87077	6.55236	2.68159
GCGGGAGCATACACGCCAGTTGGAGGTAGCGGTATGCTGGATCACTTAGACGGGTACAA	GCGGGAGCATACACGCCAGTTGGAGGTcGCGGTATGCTGGAatgCTTAGACGGGTACAA	4.23476	3.61177	6.29299	2.68122
AGTAAATCATACTAGTGAGACGTGGATGTTAAACAAGTATTTCAGCTAAGTGATTATGCGCATTAAGGCGATCTAGATTTACCGAGTGCTGTATGA	AGTAAATCATACTAGTGAGACGTGGAaGTTAAACAAGTATTTCAGCTAAGTGATTATGCGCATTcAGGCGATCTAGATaTgCCGAGTGCTGTAgGA	5.04686	4.28822	6.96932	2.68111
ATGATTAAGGTACCCGGGCTATATGGCTGCGAATGAACCCACAAGGGGTTAATT	ATGATTAAGGTACtCGGGCTATATcGCTGCGAAaGAAtgCACAAGGGGTTAATT	4.09208	3.67405	6.35507	2.68103
TGGCTGTTGGCCTATGGTCGGCGCCGTTGTTTCTTT	atGCTGTTGGCCTATaGTatGaGCCGTaGTTTCgTT	4.09926	3.64314	6.32198	2.67884
TTACATTACAAAGTTAATCCGATACGATTTCCGCGTGAAACACAACACCTAGTTATGGTACCTAGCCTTATTAATGGTTAGTCAGCATCGTAGCCCC	TTACATTACAAAGTTAATCCGATACGATTTCCGCGTGAAACACAACACCTAGTTATGGTACCTAGCCTTATTAATGGTTAtgCAGCATCGTAGCCCC	4.35333	4.01474	6.69355	2.6788
TACATTTTGCCAACTAGAAACTACGGGAAGAGCCATGTTAACGAAATGAGTTTTTGAATAATAGAGTACTCGAATTCGTTATTCAAGTCCTGTCCT	TACATTTTGCgAACTAGAAACTACGGGAAGAGCCAgGTTAACGAAATtAGTTTTTGAATAATAGAGTACTCGAATaCGaTgTTCAAGTCCTGTCCT	4.14517	4.08424	6.76273	2.6785
ACCATCTTAAGTTAAAAAGAACAAGTGAGGTCACTATAATGGAAAGAAGGTCCAATTGAGCCAAC	ACCATCTTAAGTTAAAAAGAACAAGTGAGGTCACTATAATGGAAAGAAtGTCCAATaGAGCCAAC	3.96248	3.78841	6.46622	2.67781
GGGGACGTTTTCTAGGAACGGGGACGGTGTGGGATGTTTATCGCGGGAAGATTGGGGCGGGGCGCCGA	GGGGACGTTTTCTAGGAACGGGGACGGTGTGGGATGTTTATCGCGGGAAGATgGGGGCGGGGCGaCGA	2.11333	3.80861	6.48513	2.67652
AGACTAAGAGTAAGAAGCATGACAAAAAACACTTGACAAAAG	AGACTAAGAGTAAGAAGCATGACAAtgAACACTaGACAAAAG	3.37146	3.63161	6.30675	2.67514
TGATTTCGAATGATGGTGTTTCTCTTTTTGGTGAGTTTATTTTAATCT	aGATTTCGAAaGATcGTGTTTCTCTTaaTGaTGAGTTTATTTTtAgCT	3.92318	3.78714	6.46228	2.67514
TGATTCAACCTATGTAAACGTACTGCATCCGCGGATATGTGGTGGGAATAATTTGTGCATGAGGACAATTATTTTGTGATTTAAAACTGACA	aGATTCAACCTAaGaAAACGTACTGCATCCGCGGATATcTGGTGGGAATAATTTGTGCATcAGGACAATTAaTTatgGATTTAAAAaTGgCA	5.16982	4.24249	6.91679	2.6743
AGAATAGCTAACGAAATGAGTTCTATTATATGTTCTAAATAACC	AGAATAGCTAtCGAAAaGAGTTCaATatgATGTTCaAAATggCC	3.70874	3.9213	6.59341	2.67211
GAAAACAAGCTAGAGAAATGCTTTTTTGCAGAGACTTCTGAGTGTACGGCCTGAATTTCCA	GAAAACAAGCTAGAGAAAgGCTTTTTTGCAGAGACTTCTGAGTaTgCGGCCTGAAaTggCA	4.98332	3.99122	6.66097	2.66976
AACTTATGGAGGTGACCTCTAGGTCAGCATAGGAGCGAGATTCCAATGCAAGC	AACTTATcGAGGTGACCTCTAGGTCAGCATAcGAGatgGATTCCAAgGCAAGC	4.50049	3.74667	6.41525	2.66858
TAGGAACATTGTGACTTGGATCTAAGGGAGTGTGTTCTAGGTAGTGAAAGATGTATGTATGTGGACGAGT	TAGGAACATTGTGACTTGGATCTAAGGGAGTGTGTTCTcGGTAGTGAAAGATaTgTGTATcaGGAtGgGT	4.80104	4.18403	6.85204	2.66801
GAACTGGAGGGAGGTGTCTAGCGGAAACGGGAACGAAAACGGGAGTGTATCCGACCGAAGATGCGCAACGAGTGAGGAAGGCCCACAACATTTGAAC	tAACTGGAGGGAGGTGTCTAGCGGAAACGGGAACGAAAACGGGAGTGTATCCGACCGAAGATGCGCAACGAGTGAGGAAatgCCACAACATaTGAAC	3.77338	4.34063	7.00578	2.66515
GGAGCGCCACACCGTAGACTTGATGCACCTTGGACCAAAACTCCCGATGTGAATAGAGGATAACCGGCTGGGTCTTACCAACGGCT	GGAGCGaCACACCGTAGACTTGATcCACCTTGGACCAAAACTCCCGAgGTGAATcGAGGATAACCGGCatGGTCTTAaCAAtGGCT	4.48099	4.15267	6.81602	2.66334
AGTCCTCCACCAGCGATATCTCCAAGACGGAGACTTAAGAGTGCGGGACCATATGCTAACATGCAGTCCCT	AGTCCTCCACCAGCGATATaTCCAAGACGGAGACTTcAGAGTGCGGGACCATAatgTcACAaGCAGTggCT	3.54069	3.88987	6.55321	2.66334
CGGCGGCACAAGGAGGGGATACATGGCCAAAACAGGATCAGCGA	CGGtGGCACAAGGAGGGGATACAaGGatgAAACAcGATatGgGA	3.65801	3.68424	6.34746	2.66322
CGGAGCCGATGTTGCGTACAGTACAGCACGACCTCCCGCG	CGGAGtCGATcTTGCGTACAGTAtgaCACGAaCTCtCGCG	3.50964	3.61831	6.28119	2.66288
CCGATTTATTTGATCGGTGGCACTTGTCTTGGGTCCACGCGGCGCGAATTAACCATGCGGCGGAGTTA	CCGATTTATTTGATCGGTGGCACTTGTCTTGGGTCCACGCGGCGCGAATTAtgCATGCGGCGatGgaA	2.96392	4.04714	6.70957	2.66244
TACCTTTCAGACACCCGTTACATCAATGTTTCATCTACGACATATCGTTACAGTATCTATTGTACTCAATCATATCCGGTGTACCAGAATTACCTC	TACCTTTCAGACACCCGTTACATCAAaGTTTCATCTACGACATATCGTTACAGTATCTATTGTACTCAATCATATaCGaTGTACCAGAATTtCCTC	3.25139	4.33698	6.99924	2.66226
GGCTAGCGGGAAGGAAATGTTGTGTTCCGAGATAAAGGGGGT	GtCTAGCGGGAAGGAAAgGTTGTGaTgCGAGATAAAatGGGT	3.79354	3.78911	6.45105	2.66193
AGGCGTACCCCCATTCCGTCAACCCCGTGAGGTTTAGCACCCCTTGCAGGACCCTGCCTGGGCCGGTTTGCAATGCACACCGAAGCTCGCGGTCA	AGGCGTACCCCCATTCCGTCAACCCCGTGAGGTTTAGCACCCCTTGCAGGAgtCTGtCTGGGtCGGTTTGCAATGCAatgCGAAGCaCGatGTCA	3.96653	4.10303	6.76414	2.66111
GTGTCTGCCCGCGCGCGAACCACAGCTACACCGAAAAAAATATCATATCGTCTTTGCAGAAGGCGATGTGACGTACTCTAT	GTGTCTGCCCGCGCGCGAACCACAGCTACACCGAAAAAAATATCATATCGTCTTTGCAGAAGGatgTGTGACGTAaTggAT	4.34159	4.14534	6.80574	2.6604
CTACATTTTATTTATATATTATGTCTTTCAGTCCATCGTATGTACCTTTGTT	CTACATTTTATTTATATATTAccTCTTTCAGaCCATgGTATGTACCaTgGaT	4.4906	3.99724	6.65664	2.6594
GCCCAGCCTTGCTCAGGCACAAATGGTCCTCGGCTCCC	GtaCAGaCTTGCTCAGGaACAtgaGGTCCTCGGCTgCC	4.66828	3.53746	6.19627	2.65881
GTTAATCATGCGCCTGGCCTCATGATA	GTTAATaATatGaCTGGCaTCATGgTA	3.1196	3.61863	6.27721	2.65858
TAGCATGTAACATACATTTATTTGTGTCAG	TtGCATcTAACAatgATTTATaTGTGTCAG	4.47101	3.62353	6.28192	2.65839
GTGCCGAAGCACATAAAATCTCCACAGCGCGCGGGCCAGAACTAACAGACATAAAGACCATGTGAAGGTTCGC	GTGCCGAAGCACATAAAATCTCCACAGCGCGCGGGaCAGAACTAACAGACATAAAatgCATcTGAAGaTggGC	3.46431	3.85899	6.51577	2.65677
AACCGGTATCAATTATGTCTGGTGAATATATAAG	AACCGGTATCAATaATaTgaGGTtAATATATAAG	3.58215	3.54085	6.19599	2.65515
CTTGCTGGGTGGTCGAGTGCGGTGGGGGTCGGGAGCTGGGCCCGTCGCTTTTTTGCCCCCTGAGGTCGATGGGCTCGTGGTCCCACT	CTTGCTGGGTGGTCGAGTGCGGTGGGGGTCGGGAGCTGGGCCCGTCGCTTTTTTGCCCCCTcAGGTaGAatGaCTCGTGGTCCCACT	5.55048	3.76395	6.41878	2.65483
CTTACATCCTTCTTCAAAAATTACTGTCTCACCTATTTTACATACACACTATGACTAATGTTTCCCATCATTAACTTCATTCACCCATCATTACACACA	aTTACATCCTTCTTCAAAAATTACTGTCTCACCTATTTTACATACACACTAaGACTAtTGTTTCCCATCATTAACTTCATTatgCCATCATTACACACA	5.2258	4.25226	6.90702	2.65476
ACCACCAATGGGCGTAATGCTCAAGTGAGGCGGCCCTAA	ACCAtCAATcGGCGTAATGCTatgGTGAGGCGGCtCgAA	2.83312	3.5218	6.1763	2.6545
ATCGCTACAATTACTATCATCTCTACGTTTCATATCCGAAACCTTCCCAATAATGGGAAAGGGGTACATGAG	ATCGCTACAATTACTATCATCTCTACGTTTCATATCCGAAACCTTCCCAATAATatGAAAGGGGTACtTGAG	4.32273	4.10132	6.75452	2.6532
AGAATTTTAGTGGAGATGAATGCTAGCTACGGTTGATAGAGGAAGTCTGTGTGCTTTCGTAGAGGTGTGAATATATATTTTGGGTGAGAATAGTT	AGAATTTTAGTGGAGAgGAAcGCTAGCTACGGTTGATAGAGGAAGTCTGTGTGCcTTCGTAGAGGTGTGAATATATAaTgTcGGTGAGAATAGTT	4.56867	4.33955	6.99221	2.65265
AACCTCTAAAACGTTCTTCATTGACTCGCCCCACTCCCGCGTGTTATGGCCACTTGATCCCGCCG	AACCTCTAAAACGTTCTTCATTGACTCGCCCCACTCCCGCGTGaaATatgCACTTcATCatGgCG	4.25024	4.06497	6.71747	2.6525
AGCAGCCTTTGACATAAACCTATACTTCTGGATGTACTGTCTTTGCCATTTTGTACGGCCCAGTCAGCACCGCCGGCACGTACGGCCTTT	AGCAGCCTTTGACATAAACCTATACTTCTGGAaGTACTGTCTTTGCCATTTTGTACGGCCCAGTCAGCAaCGatGGCACGTACGGCCgTT	4.69673	3.99696	6.64873	2.65178
ACTACACCTCCATGCAATAGATGGGCTCTGCGTATTTGGTTTGATGTTTGCCGCAACCAGAGTACTTTAGGACGTTGTGCATTCTGGTTATGGTAT	ACTACACCTCCAaGCAATAGATcGGCTCTGCGTATTTGGTTTGAaGTTTGCCGCAACCAGAGTACTTTAGGACGTaGTatgTTCTGGaTAatGgAT	3.48174	4.14461	6.79576	2.65115
ATAGCTGTAATGCGGCGAGCGTTGATAGAGGATAGACA	ATAGCTGTAAaGCGGCGAGCaTgGATAGAGGAatGgCA	4.00993	3.69016	6.34095	2.65079
AAGGTTAGTGAATATGGTTGTAGTCTCATTACGCCTGTAGT	AAGGTTtGTGAATATcGTTGaAGatgCATTACGCCTGTAGT	3.82383	3.63214	6.28292	2.65078
GCTTTTATTCGCTTTGACAGTTATGTTTTCCTGCTTCTTGTCTTTTGTCATACTGAGTCCAACGTAGAATCTTCGTTTAC	GCTTTTATTCGCTTTGACAGTTATcTTTTCCTGCTTCTTGTCTTTTGTCATACgcAGTCaAAatgAGAATCTTCGTTgAC	4.62517	4.10879	6.75868	2.64989
CAATATGTAAAATGACGTGGATGTATGGGCTACATGCAATCATTTGTTCGTGAT	CAATAcGTAAAAaGACGTGGATGTATcGGCTACATGatgTCATTTGTTCGTGAT	3.58564	3.68578	6.33552	2.64974
CTTCAGGTGGCCAGGGCGGCTGAGCCCTAGGGCTCACCACGCAGACGGGGGACATCTTCGACCCGGCTACACACCATACACTTAAGCGATGTGTTGATAC	gcTCAGGTGGCCAGGGCGGCTGAGCCCTAGGGCTCACCACGCAGACGGGGGACATCTTCGACCCGGCTACACACCATACACTatgGCGATGTGTTtAgAC	4.14264	3.85121	6.49638	2.64518
GCGAAAGTTATACTTGGGGCAGCTCGGGGATAGGGTGATGGGCATGAGTAGGT	GCGAAAGTTATACTTGGGGCAGCTCGGGGATAGGGatgTGGGCAaGAGTAGGT	3.19537	3.7023	6.34733	2.64503
ATGGATAGATCTTCCACTGGATTGTTTGTTCTTTCTTTGTATC	ATGGATAGATCTTCCACTGGATaGTaTGTTCTTTCTTTGTATC	3.94446	3.76222	6.40646	2.64424
ATACAAACTACAAACACTATCTACTTATCCGTACATCACTATTATACCACAGTATTAACTATCGAATCTACAGAACATACGACCGAGATGA	ATACAAACTACAAACACTATCTACTTATCCGTACATCACTATTATACCACAGTATTAtCTATCGAATCTAaAGAtgATACGACCGAGATGA	3.9175	4.11283	6.75627	2.64344
CCTCACACTGGCAGGAATCACCACGCCCATGCGCTTCTTCCACTGGCCTAAGAATGA	CCTCACACTGGCAGGAATCACCACGaCCAaGCGCTTaTTatgCTGGCCaAAGAAgGA	2.83416	3.6058	6.24837	2.64257
ACATTAGCCCTATTGAGCTTTCACATTCACTACAATACACATTTATTCTGTCCAAAACATGGTTTCTTAATACCAACTACT	ACATTAGCCCTATTGAGCTTTCACATTCACTACAATACACATTTATTCTGTaCAAAACAaGGTaTgTTAATACCAACTACT	3.2363	4.05273	6.69521	2.64248
TCATCTCGTTTTTAGTTGCAATCATTTTGTTCCACGATATTGCTTTTGAGCAATGGGCGTATGCTAATATTCTT	TCATCTCGTTTTTAGTTGCAATCATTTTGTTCCACGATATTGCTTTTGAGCAAaGGatGTATGCTAATATTgTT	5.1188	4.13062	6.77265	2.64202
CAGGGGCCAGAATCTGGGCGAAGCGCCCATGGTCGCCGTTGGCGTCTCGTCGGCTC	CAGGGGaCAGAATCTGGGCGAAGCGtCCATcGTCGaCGaTGaCGTCTCGTCtGCTC	4.05429	3.77944	6.42066	2.64122
AACTGGTTCGAAACTTGTCTGTTATTCATGGTGTGTTGCAAGGGTACGGTTATACCTTTTTTGTGCGATATCCAGGACACTAGTTATCCGGTGT	AACTGGTTCGAAACTTGTCTGTTATTCAaGGTGTGTTGCAAGGGTACGGTTATACCTTTTTTGcGCGATATCCAGGAtgCTAGTTATCatGgGT	5.07729	4.44847	7.08856	2.64009
CCAATGACACGAGCCCGCAATTGGGTAACTGCCACGGAAGGTGTCACGGAACAAGAACGGGGGGGTGAGACGGGGACACCCGCCCGTGCGGCCACGC	gCAAgGACACGAGCCCGCAATTGGGTAACTGCCACGGAAGGTGTCACGGAACAAGAACGGGGGGGTGAGACGGGGAaACatGCCCGTGCGGCCACGC	1.89804	4.03109	6.67085	2.63976
TCCTACATACTAATTATGCACTATCGCGGTTGCCATCTTTAACAAAACTAGTTGCAGGGCCTGGTAATAAACGGA	TCCTACATACTAATTATcCACTATCGCGGTTGCCATCTTTAtCAAAACTcGTTGaAGatgCTGGTAATAAtgGGA	5.48677	4.15396	6.79273	2.63877
AGTGTACAACAATAGAGGATGCCGACCGGGAAAACCATCTAAAT	AGTGTACAACAATAGAGGATGCCGACatGGAAAACaATaTggAT	3.58398	3.95137	6.58969	2.63833
GGGTATGCTCTCCGGTCCGCTGGCTGCGAACCGGGCTGTTTGGGC	GGGTATGCTCTCCGGTCCGCTGGCaGCatgCCGGGCaGTaTGGGC	4.82101	3.60415	6.24216	2.63801
TTATAGGTGGAGAGTGATTTATTTAATGGTAGAGAGGGGAACATGGGATAGTGGTGTGA	TTATAGGTGGAGAGTGATTTATTTAATGGTtGAGAGGGGAAatgGGGATAGTGaTGgGA	2.80477	3.95999	6.59677	2.63679
TGCTGGGGGGATGCTTGGGGGGGCGGGAGGTGGCTGACCGGTGTTTCCG	TcCTGGGGGGATGCTTGGGGGGGCGGGAGGTatgaGACCGaTGTTTCCG	0.66923	3.46863	6.10541	2.63678
CCTTCCCCATCAATGGTTTTCTCCGTTGTGAGTGTTTTCGTTGACTTGATGCTGAGCCCCCAGATATCTACCACGCTAAGGTAGTGCTCAGCCCGT	CCTTCCCCATCAATcGTTTTCTCCGTTGTGAGTGTTTTCGTTGACTTGATGCTGtGCCCCCAGATATCTACCACGaTAAtGTAGTtCaCAatggGT	3.7042	4.20833	6.84467	2.63634
ACCACGAAACCCTTAACCGAAGATTTGGCTGACTATTCGTACGACGCATCCAATGAGTAGGACAAACTCGCAAGAACAGGACGGTCAAGCACATGTGGG	ACtACGAAACCCTTAACCGAAGATTTGGCTGACTATTCGTACGACGCATCCAATGAGTcGGACAAACTCGCAAGAACAGGAatGTCAAGCACAaGTGGG	3.94036	4.43907	7.07522	2.63615
TTATTAAACAGAAACCCTTATTTAAGTTAAATGGGAAAGTTATGGCATCGTTATAGAAAGAGTATATTGTATGTTTG	TTATTAAACAGAAACCCTTATTTcAGTTAAAaGGGAAAGTTATGGCATCGTTATcGAAAatGTATATTGTAaGTgTG	4.56219	4.00196	6.63562	2.63365
CCCCCGCACGGAATCTTCATTTACAACAAGTATGTCTCATTGAGATCTTCCTAGTAAACACCCTG	CCCCCGCACGGAATCTTCATTTACAACAAGTAgGTCTCATTGAGATCaTgCTAGTAAACAtgCTG	4.06158	4.08927	6.72268	2.63341
CTGATACTAAAAGAAATAGACAAATAAAATAGACTGCAGGCAAAGAGACCCGAAGTAAAATAATGTGAGACAG	CTGATACTAAAAGAAATcGACAAATAAAATAGACTGCAGGCAAAGAGACCCGAAGatgAATAATGTGAtggAG	4.28035	4.06312	6.69622	2.63311
GTAATATTTGGGTTAAATTATGAAAGATTTACTAGGAAGTTGGAGCGTTA	GTAATATTTGGGTTAAATTATGAAAGATTaACatGGAAGTTaGAGCGgTA	4.03186	3.73232	6.36442	2.63211
AGGAGACGCCAACCGCCCCGGTAATGTGCGAAAGACCAACGTGCCATCCAGCGCCACTAGCCTAGCCACGGTTT	AGGAGACGCCAACCGtaCCGGTAATtTGCGAAAGACCAACGTGCCATCCAGCGaCAaTgaCCTAcaCAatGgaT	5.16331	4.04747	6.67875	2.63128
TGGCGGACTTTAATAGAGTACTATA	TcGCGGAaTgaAATAcAGTACTATA	3.46207	3.46208	6.09245	2.63036
GGAGGTTTTATTGATTTGGGCTAAGGTCGTGGAATATTGATGTGTGAGTAATCTGAATAAGTTAAGAATGGCGCTAGGACTTTTGTGATTT	GGAGGTTTTATTGATTTGGGCTAAGGTCGTGGAATATTGAgGTGcGAGTAATCTGAATAAGTTAAGAATGGCGaTgGGACTTaTGTtAgTT	2.85149	4.04589	6.67506	2.62917
AGCACTTAGATAGTGGATCCGATGTAGAAATCAAGGCCGGCAAGAAAGGTGAACAAACCATAGTACAATTAATGAATCAGCAAA	AGCACTTAGATAGTGGATCCGATGTAGAAATCAAGGaCGGCAAGAAAGGTGAACAAACCATAcaACAtgTcATtAATCAtggAA	4.57664	4.30666	6.93557	2.62891
GCGCTCCCGACACTGCGTCGAGAGTTCCCCCCTCTATGAGACACTGCACGGCCCGAAAAACGCGCCAGGACGAAATAC	GCGCTCCCGACACTGCGTCGAGAGTTCCCCCCTCTcTGAGACACTGCACGGCCCGAAAAAatgaCCAGGACGAtggAC	5.43213	4.07619	6.70436	2.62816
GTATTGGCTTTAGTTTTAGAATGTGTAGGCTTACCCTTACTGTTATATCGTCCACCTGAGTT	GTATTGGCTTTAGTTTTAGAATcTGTAGGCTTACCCTTACTGTTATgTCGTCCACCatgGaT	4.17929	4.03555	6.6627	2.62716
TCTATGGAAGACAGGATTACGATAAAGCACAGGCCAGACAATGCAAAATAGCTAAATAGCCTTTCGTGAGTGTGGTCTATTACCTAAACGGGTGTGTTAG	TgTcTGGAAGACAGGATTACGATAAAGCACAGGCCAGACAATGCAAAATAGCTAAATAGCCTTTCGTGAGTGTGGTCTAaTAatgAAACGGGTGTGTgAG	5.28418	4.09973	6.72652	2.62679
CAACAAGGGGGAGTAGTTCAAAAATTATTGGAGAAAGGATTAAGATGATTTGGAGGTGAACTTC	CAACAAGGGGGAGTAGTTCAAAAATTATTGGAGAAAGGATTcAGATatgTTGGAGGTGAtggTC	5.1238	3.93267	6.55821	2.62554
CCACTGTACTCCTTTCAGTTTGAATTGACATGGAGTAGCTAACGTGAGTGAGAAGATTTCAAC	CCACTGTACTCCTTTCAGTTTGAATTGACAgGGAGTAGCTAAaGTatGTcAGAAGATaTggAC	4.60478	4.01939	6.64473	2.62534
GAAGTCATGTGGGAGGTATTATAAAAT	GAAGTCATGatGaAGGTATTATtAAAT	3.08005	3.49487	6.11854	2.62368
TCCATGACTTGTAGTCCTGCTAGGTTGGTGCTAGATGTCTTTTAAGACTTACTGGCCTCCCGGGTGACATATGTCTTTGTTTTTTCTTTCCATTTT	TCCAaGACTTGTAGTCCTGCTAGGTTGGTGCTAGATcTCTTTTAAGACTTACTGGCCTCCCGGGTGACATAgGTCaTTaTgTTTTCTTTCCATaTT	3.10336	4.05401	6.6762	2.62219
AGGATAATCTAAGCCAAAAAAGGCACAGTTAATATGGGTAAACAACATTAGGCAAATATAGTGAGAAATAGACTATACAC	AGGATAATCTAAGCCAAAAAAGGCACAGTTAATATGGGTAtACAACATTAGGCAAATATAGTatGAAATAcACTATggAC	4.41888	4.33371	6.95477	2.62106
TATTAAGCTGCAGAAGTGCCATCGGGCTCCATGGCCCCCTAAGATAAGTATCGCTGTGC	TATTAAGCTGCAGAAGTGCCATCGGGtTCCAaGGCCCCaTAAtgTcAGTAaCGaTGgGC	4.41094	4.02482	6.64581	2.62099
ATCACCCTATCATGCGTATTCGAACCGAGTCGCCTTAGT	ATCACCCTATCATGCGTAaTCatgaCGAGTCGCCTTAGT	3.17969	3.59306	6.21403	2.62097
GCTGGGAGAAGATGCTCCGCTTGTTCTAACGAAGGTAGGAGCTGATGAGCGTGGCTGTGGGTTCCAG	GCTGGGAGAAGATGCTCCGCTTGTTCTAACGAAGGTAGGAGCTGAaGAGatgGGCTGTGGGTTCCAG	3.89312	3.75826	6.37867	2.62042
GTCCATGCCCGTGATGGTGAGGACTTCACAGCCGAAACAAGGGCTCAATAA	GTCCATtCCCGTGATcGTGAGGACTTCACAGCCatgACAAGGGCTCAAgAA	3.81574	3.67122	6.29095	2.61973
ATATTATGGGCAAAAGGAGGACGGA	ATATaATatGaAAAAGGAGGACGGA	3.84909	3.5019	6.12082	2.61891
CGTTATTCACAGAATGTAGAATAAGTATCAGAGCTCACACTAGGCAAGTTTGAAAAGATCGAA	CGTTATTCACAGAATGTAGAATcAGTATCAGAGCTCACACTAGGCAtGTTTGAAAAGATgGAt	4.71276	4.25481	6.87357	2.61876
TAAAAAGGTAGATAAGACAATAATGGGTATGCTATGCAGACTGAA	TAAAAAGGTAGATcAGACAATAAaGGGatgGCTATcCAGACTGAA	3.94101	3.61234	6.22927	2.61694
AGCCGTCGGCGCATATGCCGGAATCCCTCATGGCCTGACCCGTGACACCAGTTAGGTTCTCC	AGaCGTCGGCGCATAcGCCGGAATCtCTCATGGCCgGACCCGTGAtgCCAGTTAGGaTgTCg	3.6914	3.94409	6.55865	2.61456
TGTCGAGACTTCAAGACACCGAGAATTGTAAGTATTCTATCA	aGTCGAGACTTCAAGACACCGAGAATgGTAAGTATTCTATCA	3.48883	3.8085	6.42277	2.61426
ATTTCTCGGCGATTACTAGACCCGTTTTTTCCTATGACATGGGCCGTAGTG	ATTTCTCGGCGATTACTAGACCCGTTTTTaaCTATGACATtGGCCGTAGTG	4.82577	3.83891	6.45292	2.61402
ATATTGACACTCCTTATTGTTTTAGTTGTGTTTCCTGACGGAAATGTATCGTCTTTCATTTTCTATTGA	ATATTGACACTCCTTATTGTTTTAGTTGTGTTTCCTGACGGAAATGTAaCGatgTTCATTTTCTATaGA	4.02471	4.05289	6.66642	2.61353
AGTGGATTGTTCTCGTTTATTCTTCCTCTTACTATGTCTTGCTTTCGTTGTAA	AGTGGATTGTTCTCGTTTATTCTTCCTCTTACaATaTgTTGCTTaCGaTGgAt	4.08988	4.04628	6.65947	2.61319
TGTTGCGTTATATTGACGAAGCCCCATTGTTGGGGGTGTCAATGTTAGGAGCCGG	TcTTGCGTTATATTGACGAAGCtCCATTGTTGGGGGTaTgAATGTTAGGAtggGG	2.55747	3.94096	6.55355	2.61259
AGTTTATGGGCGTATCACATCCCCTTATGTTGGCCGCTCTGTTCATTCTGTACGTTGTTGCTTGTACAGCTGCAGTTGCAGCAGTGGGCCTGAC	AGTTTATtGGCGTATCACATCCCCTTATGTTGGCCGCTCTGTTCATTCTGTACGTTGTTGCTTGTACAGCTGCAGTatgAGCAGTGGGaCTGAC	5.61904	4.07451	6.68646	2.61195
GCCCAAAAATCTAAAAAACCAAAAATGTGAACGC	GtCCAAAAATCTAAAAAtgaAAAAAaGTGAAaGC	2.35128	3.70247	6.31277	2.6103
GCGCCGGGTTACGACATGCGCCGTCCTGCCTGATTT	GCGtCGGGTTACGACATGatgaGTCCTGCCTtAgTT	4.21807	3.61623	6.22647	2.61024
TTAAACACCAAGGGTACACCACCGAACAATCGAGGCGCACGATCTGTCAAACAAAGAATCAGTGACACGGGCCGGGCCGTCCATATGGCGCCTAG	TTAAACACCAAGGGTACACCACCGAACAATCGAGGCGCACGATCTGTCAAACAAAGAATCAGTGACACGGGaCGaGCatgCCATATGGCGCCgAG	4.18937	4.06862	6.6769	2.60828
TGAATTGCAGGATATGAGCAAGGGACCACGACCTGCCCCTTTAGCGTTGGGGGTAGATTTTAATGGGCAATTAGGATCCATCA	TcAATTGCAGGATAcGAGCAAGGGACCACGACCTGCCCCTTTtGCGTTGGGGGTtGATTTTAATGatgAATTccGATatggCA	2.83853	4.14008	6.74756	2.60748
GATAACCGTCGGCATCGGCGATGCGGTATAAGCTCTCTTGACGGGTCGCGATCGTGTTGTGTGC	GATAACCGTCGGCATCGGCGATcCGGTATcAGCTCTCTTGACGGGTatgGATCGTaTTaTGgGC	3.81688	3.97038	6.57595	2.60558
TAAACGCTATAAGCTTGGTACTGGACATGTGACTGATCAAAGAGTCTGGAGGGACACTCGGAGGGAAGCACCGCGTACTAAATCATTGCAAGGCACGCA	cAcACGCTATAAGCTTGGTACTGGACAaGTGACTGATCAAAGAGTCTGGAGGGACACTCGGAGGGAAGCACCGCGTACaAAATgATTGCAAGGCtCGCA	5.3166	4.39772	7.00264	2.60492
CTGGCGATGAGGAGCTTCCAGACCTGAGGCTACATTCACTGAGCACATGTT	CTGGCGATGAGGAGCTTCCAGACCgGAGGCaACATgCACTtAGCACtTGTT	4.34321	3.77014	6.37493	2.60479
GATTTGGACTCTTAATGCCTCACCGATGGGCCTGAGGATTCCCCG	GATTTGGACTCTTAcTGCCTCACCGATatGCCTGAGGATTtCgCG	3.93865	3.74292	6.34727	2.60436
GCAAAAACAATTAACAGGCTTGTGAGAATATGAACTCTCATGCATAAGTACTGCA	GCAAAAACAATTAACAGGCTTGTGAGAATATGAAaTCatgTGCATAAGTACTGCA	4.11414	3.82068	6.42499	2.60431
TTGATAGCACGACGATGGGGGGCGCACTGGGGAAGGTCAGGGTGGGGTGAGTTCGCGCTGCGTTAGGTCTAAAACATTTGAGT	TTGATAGCAaGACGATtGGGGGCGCACTGGGGAAGGTCAGGGTGGGGTtAGTTaGCGCTGCGaTAatgCTAAAAaATaTGgGT	1.40015	4.03157	6.63576	2.60419
GCGCGTGGTCCGTCCGATCGGGCCTGGTTGTCGTTTTTCTTTGTGCGGTGCTCTTGCGCCGGCGCGTCATGGTTCCCCGCG	GCGCGTGGTCCGTCCGATCGGGCCTGGTTGTCGTTTTTCTTTGTGCGGTGCTCTTGCGCCGGCatGTCAaGGTTCCtCGCG	4.65842	3.89819	6.50178	2.60359
GTGACGCTGAAAATGAGCTGCAAGCGACGTGA	GTGACGCTGAAAATatGaTGCAAGCGAtGTcA	3.43059	3.70757	6.3106	2.60304
CAGGCGAACGGACATGAGACAAAGTCCCCGGCACCGTAGACACACAAGCTCCTAAGACCACTACCGACGAAACGC	CAGGCGAACGGACAgGAGACAAAGTCCCCGGCACCGTAGACACACAAGCTCCTAAGAatgCTACCGACGAtggGC	5.55158	4.03762	6.63977	2.60215
ACCTGTTAACATGAGTCTCTTGTCTTAGTACGATACCGG	ACCTGTTcACAaGAGTCTaTTaTgTTAGTACGATACCGG	4.05894	3.65219	6.2526	2.60041
GGATGTGATTCGCTAGTAGGCTAAGTGTGGGGTTGATGACCTCAGGAG	GGATcTGATTCGCTAGTAGGCTcAGTGaGGatgaGATtAaCTatGGAG	2.21125	3.89044	6.48966	2.59922
CCTGGCTTCCGTTTTTACGACAGTGTGCAAACATCCGCCTACGCTTCCTTGTATCTGATTCGCCAGGTGGGCGATGGCGGG	CCTGGCTTCCGTTTTTACGACAGTGTGCAAACATCCGCCTACGCTTCCTTGTATCTGATTaGCatGGTGGGCGATatgGGG	4.80486	4.32592	6.92308	2.59716
CCGATAGAGAGGAACATTTTTGGTCGAAAATTTAGGAGCGGCGGAACCAAGAGGTATGACTGGTCGGGAACTTCGTCCTTAGATCCTGTTTAGCTTGAC	aCtATAGAGAGGAACATTTTTGGTCGAAAATTTAGGAGCGGCGGAACCAAGAGGTAgGACTcGTCGGGAACTTCGTCCaTAatgCCTGTTaAGCTTGAC	3.94951	4.23733	6.83288	2.59555
AAAGTCGTTTAGTGCTCGTCTGGTTATCCTCGTTATGTGATGTTTTGAGGGGATGGACTTGTGATTGTCCCTTCTTTCCTGTTTG	AAAGTCGTTTAGTGCTCGTCTGGTTATCCTCGTTATGTGAgGTTTTGAGGGGAaGGACTTGTtAaTGatgCTTCTTTCCTGTgTG	4.53963	4.01935	6.61401	2.59467
GTTTAATTTTTTAGAATTATAAGATTGCATGAAAAGATGTGGAGTGAGTTAGGCGGAAA	GTTTAATTTTTTAGAATTATAAGATTGCAaGAAAAGATGTGatGTcAGTTAGGatGgAA	3.60806	3.87541	6.46997	2.59456
TCGCAGCTGCGAGGGAGAGATGTCAAAATAGCGGTCTTAC	TCGCAGCTGCGAGGGAGAGATGatgAAATAcCGGTCTgAC	4.87233	3.66313	6.25659	2.59346
CCGCCCCGCGCCACCGCACGGACCCTATTTGCCCCACCACATGCCTCCCCCGCACTTGTCCG	CCGtatCGCGaCACCGCACGGACtCTATTTGCaCCACCACAaGCaTgaCCCGCACTatggCG	3.38363	3.86654	6.45983	2.59329
ACGTAGTGATGCAGCACCACCCTTGCCTGTATTGACTACCTATC	ACGTAGTGATGCAGCACCACCCTaGCaTGTATTtACTACCTATC	4.25586	3.69521	6.28784	2.59263
TGTGCTCGGTACATTTATCCGCTTAGGGGGAGGTAACCCTCGCCAATGTACACTGCCCATG	TcTGCTCGGTACATTTATCCGCTTAGGGGGAGGTAACCCTaGCatgTGTACAaTGCCCATG	3.8757	3.82424	6.41562	2.59138
CGGTAAGCTAAGGGCCCACCAGGCGGGTGCGCTGCGGCCTACTAAGGATGCACTCGGGCAC	CGGTAAGCTAAGGGtCCACCAGGCGGGTGCGCTGCGGCCTACTAtGGATGCAaTCatGgAC	2.97583	3.78639	6.37772	2.59133
GGGCCGGGCGGAGGGTGCCGGGTGAGCTGGGATGGGAACGTGGTGCAATTGAGGGGGGCAACAG	GGGtCGGGCGGAGGGTGtCGGGTtAGCTGGGATGGGAACGTGGaGCAtgTcAGGGGGGCAACAG	3.0237	3.64006	6.23096	2.5909
CGAGGGGGAGGATGACCTAGGCAATCAACGATGTGGTTGTCTGACGCATACTAAGCTCGCGTTCGGAACTCTC	CGAGGGGGAGGATcACCTAGGCAATCAACGAaGTGGTTGTCTGACGCATACTAAGaTgaCGTTCGGAACTgTC	3.06409	3.97085	6.56157	2.59072
CAGCAATCAGTGATTCGGGTCCTTGGTGATGGGGTGATGCA	tAGCAATCAGTGATTCGGGTaCTatGaGATGGGGTGATGCA	4.01965	3.72577	6.31625	2.59049
GCATGCCAGGATTCAAGGGCGCGTAGGGGGTCATGGCGTTAAGCCAC	GCATGCCAGGATTCAAGGGCGCGTAcGGGaTgATGGCGaTAAtggAC	3.3777	3.74825	6.3385	2.59025
TCACTCTAATTTAGACCGTAGGAACGAAGAACAAGATACATGTTGAACGTAACCGTAAAGAAACGCAAGGTAAATTGCTACGACATGCTCAA	TCACTCTAATTTcGACCGTAGGAACGAAGAACAAGATACAaGTTGAACGTAACCGTAAAGAAtCGCAAGGTAAAaTGCTACGACATcCTCAA	3.38866	4.3409	6.93075	2.58986
AGGTGTTTGGCTAACGAAATCTCCTATGACAAGCATGGGTGTTTAGTTG	AGGTGTTTGGCTAACGAAATCTCCTATGACAAtgATGGGTGTTatGgTG	4.21567	3.79708	6.38684	2.58977
GTATGTGGAAAGGCGTATGAGATTAGATGTTCAAATGTTTTGAGATTTTCAACTAAAAATTATGGA	GTATcTGGAAAGGCGTAgGAGATTAGATGTTCAAAgGTTTTGAGAaTTatgACTAAAAATTtTGGA	3.46325	3.83538	6.4246	2.58922
GGCGAAAGTGAGCTCAGCCAGGGATAATGGAATAG	GGCGAAAGTGAGCTaAGatgaGGATAATGGAAgAG	4.19416	3.57796	6.16656	2.5886
AGGGGGATGCTTATAAAAAGGATAAATGGTTGTGGTATGTTGGTGTAGG	AGGGGGATGCTTATAtAAAGGATcAATGGTTaTGGTAaGTTGGTGTAcG	4.28497	3.7912	6.37828	2.58709
GAATGCCTGAGTTTCCTGTCGAGAGTGGACTTGGGTTCATTTGGTCCTTGGAAGGCGGGAGATCGACAGTCGAACGTGGAATCACGCCGCAGGTGGT	GAAaGCCTGAGTTTCCTGTCGAGAGTGGACTTGGGTTCATTTGGTCCTTGGAAGGCGGGAGATCGACAGTCGAACGaGGAtgCACGaCGCAGGTGGT	2.89791	4.25223	6.83852	2.58629
GGCCAGGCGACTGAGCGAACACAATACGAAGTGACTGAGATGCACCTGA	GGCCAGGCGACTGAGCGAACACAATACGAAGatgCTGAGAaGCAtggGA	4.05388	3.79287	6.3785	2.58563
TTCGCTCCCGAATGAAGCTGCCTTCCGCACCAGGCGATCCCGGTCCTGTTCTCCGTCA	TTCGCTCCCGAAaGAAGCTGCCTTCCGCACCAGGCGAaCCatGTCCTGTaCTatGgCA	3.28267	3.86896	6.45445	2.58549
TCTTGGGAGCTAGGGTTTGAGATTTTTAGCATCATAGTATAGGGGTAATGTGTATGGCAGTTAGATATAGTATTTAATATGAA	TCTTGGGAGCTAGGGTTTGAGATTTTTcGCATCATAGTATcGGGGTAATGTGTATGGCAGTTAGAatgAGTATTaAATtTGAA	5.20107	4.17096	6.75643	2.58547
CGTGACTTCCCACCTATCTCTCTGTATTGTGCGGTATGTTATCCATTGTCTATACCAACTGATT	CGTGACTTCCCACCTATCTCTCTGTATTGTGCGGTcTGTTATCaATatgCTATACaAAaTGgaT	4.83967	4.18521	6.76796	2.58276
GGCGGGGGTGTATGTCTAAAAACGCTTGATAGCTACTGGCGAGCAAATCTAAGTTGTGTAGACAGCAATGTAGAGACAGCATTGAAAA	GGCGGGGGTGTATGTCTAAAAACGCTTGATAGCTACTGGCGAGCAAATCTAAGTTGTGTcGACAGCAATGatGAGACAGCATTtAAAA	4.18858	4.38552	6.96802	2.58249
ACACTCGAAGGTCTATGCCGGAGCAAGCATAGGACTACGTGGGTTAGCTGTTAGCGGGACGGCTGTATAAGGGATGTGGGAGAA	ACACTCGAAGGTCTATGCCGGAGCAAGCATAGGACTACGTGGGTTAGCTGTTcGCGGGACGGCaGTATgAGGGATaTGGGAGAA	4.63622	3.9975	6.57961	2.58211
CGTAATGCCGGGTAGAACTATAATCTACTTACAGTAACTCCATCCCTGA	CGTAATGCCGGGTAGAACTATAATCTACaTAatGTcACTCaATatggGA	4.7365	3.90781	6.48961	2.58179
GGAGGCGGGCTAGTGCAGAGTCGGCAGCTGAGAACCGAGTGTGCGATGGGGTG	GGAGGCGGGCTAGTGCAGAGTCGGCAGCTGAGAACatgGTGTtCGATatGGaG	3.08023	3.88181	6.46335	2.58154
TAGTGATGTACACAGTGAATTAACGGCATACGGGCCTTTGAATTTGTTTAGGGTATTCATGGTGGCGTTGTAG	TAGTGATGTACACAGTGAATTAACGGCATACGGGCCTTTGAATTTGTTTAGGGTAaTgATGGTGGCGaTGgAG	4.80831	4.21669	6.7945	2.57781
CAACGACGGCTCACCCCATGCCGATCACGCTCACCGGAGCGGTTCTCGCCCTACC	CAACGACGGCTCACCCCATGCCGATCACGCTCACaGGAtgaGTTCTCGtCCTACC	3.68782	3.63586	6.21362	2.57776
TAGCTGATGGAGTGACCGAGCGACCGATCTGAGTAACTGATAAATTTAAATGC	TAGCTGAaGGAGTGACCGAGCGACCGATCTtAGTAAtgGATAAATTTAAAgGC	4.52057	3.83949	6.4152	2.57572
GGTGGGTCCGTTGTCTACCTCTTGTCGCGCGTTGGTTTCCTTAGTTGTGCGGCCCTCTGCAGCGTTCCCTCCTTCCTTGCGTTATGTGGGGTG	GGTGGGTCCGTTGTCTACCTCTTGTCGCGCGTTGGTTTCCTTAGTTGTGCGGCCCTCTGCAGCGTTCCCTCCaTCaTgGCGTTAaGTatGGaG	3.94028	4.4055	6.98046	2.57496
AACAACCCTCTCACTTAAAAACTCACCACCGGGCCGCGACCTATAACACCATAAACGATGCTGGCTAACACGTCCCTTTTGAGCAATAT	AACAACCCTCTCACTTAAAAACTCACCACCGGGCCGCGACCTATAACACCATAAACGATcCTGGCTAAaACaTgCCTTTTGAGCAAgAT	2.81636	3.85777	6.43221	2.57444
CACATGGGTGCTCACAGGCCATAGTAGG	CACATGGGTGaTgACAGGCCATAGTAcG	2.60618	3.60002	6.17438	2.57436
CGATTTTGTATCTACACCTTCTTTCTTAGTCCGAGTTATGACGGTTAATAGCGCGGTCTTAGGTTAGGTAGGGAATATCTT	CGATTTTGTATCTACACCTTCTTTCTTAGTCCGAGTTAgGACGGTTAtTcGCGCGGTCTTAGGaTgGGTAGGGAATATCTT	5.12143	4.01296	6.58704	2.57407
TCCGGCGTTACTCTTTGGTTTTGTGGCACCCGCCTCCCCCCTGCCCGGGCCCGAGGCTATGCTCCTTTGTTCCAGTG	TCCGGCGTTACTCTTTGGTTTTGTGGCACCCGtCTCtCtCCTGCCCGGGCCCGAGGaTAatgTCCTTTGTTCCAGTG	4.01211	3.95107	6.52441	2.57334
CATATCATGCCGTAGCCAGTTATACCCC	CATATCAaGCatgAGCCAGTTATtCgCC	2.87319	3.48173	6.05458	2.57285
GCCAGGAGGGCCAGGCGATGCCCGGAGGACGGGACAA	GCCAGGAGGGCCAGGCGATatgaGGAGGACGGGACAA	4.33071	3.53808	6.10969	2.57161
AGGCACAAAAAAACTTCGGAATGAGATTGAGACACA	AGGCACAAAAAAACTaCGatgaGAGATaGAGACACA	4.10497	3.64073	6.21228	2.57155
TGGCGCCAATAGTTATAGAGAATACAAGAAAGGGAGAGCTGTACGCTATATCTTGGAGTCAATAAAGGACTGTACTTTTAGCAAGCGAAAGAGC	TtGCGCCAATAGTTATAGAGAATACAAGAAAGGGAGAGCTGTACGCTATATCTTGGAGTCAATAAAGGACTGTACTaTgAGCAAGaGAAtGgGC	4.22303	4.5535	7.12479	2.57129
AAACCTGCGACATACTTTTAAACCTGCTAGTGATAATGTTAATAGATTTTAAAACTCTTTTAAG	AAACCTGCGACATACTTTTAAACCTGCTAGTGATAcaGTTAATAGAaTgTcAAACaCTTTTAAG	4.30655	3.94578	6.51648	2.5707
ATTAGCCTCTAAGGCCTTCAAGAAGGGCGTTCCGTAAAATGGATGGGTTTCATTTAGT	ATTAGCCTCTAAGGCCTTCAAGAAGGGCGTTCCGTcAAATatgTGGGTTTCATTTAGT	3.16196	3.91166	6.48138	2.56972
GATGTGTCGACGGAATAACAAGCTTAGACAGGCCACTAGTCACCATTTGCCGAAGTCCCATGGTTGTCAAGCGAGTCTGAGGAA	GAaGTGTCGACGGAATAACAAGCTTAGACAGGCCACTAGTCACCATTTGCCGAAGTCCCAaGGaTGatgAGCGAGaCTatGGAA	5.16375	4.2676	6.83651	2.56891
CACGTGACAGCAGATAAATGCGGGGGGGGCTAGTGGAATGATGTTTTTGACGATTGT	CACGTGACAGCAGATAAAcGCGGGtGGGGCTcGTGGAATatgGTTTTTGACGATaGT	3.16349	3.61632	6.18328	2.56696
GGATCCATTCGCCAAATAATGTAACGTATGATAAGTTTTAAAG	GGATCCATTCGaCAAATcATGTAACaTgTGATcAGTTTTAAAG	3.75488	3.68031	6.24706	2.56675
TCTGGGGTTATCACGCGAGGCCAATGACTTGTCATAGTTCTTCCGAACGGTTTG	TCTGGGGTTATCACGCGAGGCCAATGACTTGTCATAaTgCTTCCGAACGGTgTG	4.53369	3.98672	6.55329	2.56658
TTTGTCCGATGTTCTTTCTTATTTATGCGTGAGCTGTTATCTTATGTTCTATAAATGGGAGTTTTATTCGGGAACACTGTGTCGCTTTCTA	TTTGTCCGATtTTCTTTCTTATTTAaGCGTGAGCTGTTATCTTATGTTCTATAAcTGGGAGTTTTtTTCcGGAAtgCTGTGTCGCTTTCTA	3.26886	4.35085	6.91661	2.56576
CACAGGAGAAGCAACCACACAACACCCCCGAATAGAATGCCCAAAACCACACAATAG	CACAGGAGAAGCAACCACACAACACCCCCGAATAGAATGatgAAAACCACAatggAG	4.16643	3.91748	6.48302	2.56553
CGGAGGCCTTGGCAAGGCAATCAATATCCGGTACCTGTAGGTGGTTGTGACAGCGCGCGGATTAGGCGTAATGGACC	CGGAGGCCTTGGCAAGGCAATCAATATCCGGTACCTGTAGGTGGTTGTtACAGCGCGCGatgTcGGCGaAAatGgCC	4.31841	4.07257	6.63793	2.56536
TGGATAGCCCTGACGTGGAAAAAAC	TcGAaAGatgaGACGTaGAAAAAAC	3.4887	3.41904	5.98382	2.56479
GACAGTAGACTGGGTGATTCGGGGGCGGCTCGGGCAGGAAGACAACCAGGTTAGTAAGTTGGCGAAGCGACGGGAGATGCCGCCTG	GACAGTAGACTGGGTGATTCGGGGGCGGCTCGGGCAGGAAGACAACCAGGTTAGTAAGTTGGCGAAGCatgaGGAGAaGCCGCaTG	3.73962	3.91333	6.47794	2.56461
AAGAACAAAAGACAGTCCCAAGAAATGCAAGAGATTAATAACAGAAGTAGGTAAGCAGA	AAGAACAAAAGACAGTCCCAAGAAcTGCAAGAGATTcAaAAatGAAGTAcGTAAGCAGA	5.12847	3.88639	6.45008	2.56369
ATTTAGCGGGCTCGCGGACGAGAGAAGGGGTAATGGCGGCTATGGA	ATTTAGCGGGCTCGCGGACGAGAGAAGGatgAATcGCGGCTtTGGA	2.82068	3.69632	6.25964	2.56332
ACAGCGGCCACGGGGTACGGCATCGGGTCCCAGCCCGGTCTTCCGTCCGACCGTGAAGATGAAGG	ACAGCGGaCACGGGGTACGGCATCGGGTCCCAGCCCGGTCTTCCGTCatgaCGTtAAGATtAAGG	2.47525	3.72712	6.29042	2.5633
ATAACATAACATCAACTAATGGACAACAGCAGATTTGATTATAAGGAAACGA	ATAACATAACATCAACTAtTGGACAACAGCAGATaTGATTATAAGGAAACGA	3.99985	3.84503	6.40681	2.56178
GGCGACAGTGTACCTAGCATAACAGGGACAGTATAAGTATGTGACCAAATAACTTGTGCCCAGTTCAATACAGTTGCAGGGTTCGAAAAGCATG	GGCGACAGTGTACCTAGCATAACAGGGACAGTATAAGTATGTGACCAAATAACTTGTGCCCAGTTCAATACAGaTGatGGGTTCGAAAAtgATG	4.08624	4.26398	6.82544	2.56146
TCTCAAGGCAGTTTGCATTGGAGGATGGGCATTGAGCGACCGATACGGTAAGGGTTCTT	TCTCAAGGCAGTTTGCATTGGAGGAaGGGCATTcAGCGACCatgACGGTAAGGGTTgTT	4.99042	3.91535	6.47574	2.56038
CGTTAGGTGTATCTTTCCGCTTCATACGCATCTTCTTTGTTTAGTCAATCTGGGCATTCGGATGGCTTCAATCAGTTCTATCCCCTAGACGTCGTAGACG	gaTTAGGTGTATCTTTaCGCTTCATACGCATCTTCTTTGTTTAGTCAATCTtGGCATTCGGATGGCTTCAATCAGTTCTATCatgTcGACGaCGatGgCG	4.7546	4.65444	7.21378	2.55933
AGGTGACGCATGTCTACCAGACTATGCCTCC	AGGTGACGCAaGTaTgaCAGACaAgGtaTCC	3.01982	3.626	6.18482	2.55882
ACGGCTTTATACTGTACACGCAGGGCGAATTGTAAACGGAGGACTGGAGCTTTTGATGATGAAAGAGGACTTAGCGTT	ACGGCTTTATACTGTACACGCAGGGCGAATTGTAAACGGAGGACTGGAGCTTTTGAaGATatgAGAGGAaTTAtgGaT	3.56457	4.20411	6.76258	2.55848
ATCTTTGGTCCCTTGGGTGCCATCGCCCACATCCATGTTCACAGACCACCGCGGGCCTCCATTTAATGCAGCATA	ATCTTTGGTCCCTTGGGTGCCATCGaCCACATCCAaGTTCACAGACCACCGCGGGCCatgATTTcAaGCAGCATA	4.58347	3.95564	6.51405	2.55842
AGCCAGACGATAAACGGTACAATATGAATAACTCAAACTGAAGTTTCCGAATCAT	AGCCAGACGATAAACGGTACAATATcAATcACTCAAAaTGAAGTTTCCGAATCAT	4.15662	4.00452	6.5625	2.55798
CTAGCTTAGCAACCCCATTCGAACCATACCAATTCACATAATGACGCAATAGGA	CTAGCTTAGCAACtCCATTCGAACCATACCAATaCAatgAATGACGCAATgGGA	4.02262	4.00403	6.56185	2.55782
AACTGTACGGGGTGGAGAGCAGGTTAGGATGTGATACGTAGGGCG	AACTGTACGGtGTGGAGAGCAGGTaAGatgGTGATAaGTAtGGCG	3.75813	3.82385	6.3809	2.55704
ATCATCATTGTGCAAAATGAGACTTTTCACTGATATAGACGGCCATATATTCAATTAATTACTGAGACACCCT	ATCATCATTGTGCAAAAaGAGACTTTTCACTGATATAGACGGCCATATATTCAATatgTTACTGAGAatggCT	3.94122	4.22702	6.78399	2.55697
AATTGGTGGGGCACAGGATGGGAAAGGGCGAGGG	AATTGGTGGGGCAaAGatgGGGAAAGGGCGAGGG	3.37168	3.45567	6.01203	2.55635
GAAAAAAGACCAGGAACGACACAGCATTCACGTCCGACGACTTAGATGTAGCCAGCACCGCACCTAGATGGTTAGGTGCCATACTAG	GAAAAAAGACCAGGAACGACACAGCATTCACGTCCGACGACTTAGATcTAGCCAGCACCGCACCTAGATatgacGGTGCCATACgAG	4.92481	4.02583	6.58198	2.55616
GACAATGTGAGGGTCGAGGGGGTGGGATCCATTTGAGAGGGGTTCGTTCAGGA	GACAATtTGAGGGTCGAGGGtGTGGGATCCATaTGAtgGGGGTTCGTTCAGGA	3.58154	3.68194	6.23807	2.55614
GGGACGGGACCGGCATGTCGACGAGTAGGATTGTCAGCTGAGCG	GGGACGGGAtCGGCATcTCGACGAGTAtGATTGTCAGCatgGCG	4.20002	3.87516	6.43048	2.55532
GAGGAGAAATTAATTGACTAGATATGT	GAGGAGAAAaTgATTGACaAGATggGT	3.88462	3.67297	6.22773	2.55476
CGTGGACCGCCGGCGTGGACACGGCGTGATGACGGTTCGGAGGCGATAGCAGATTGGTCCGGGGGCGAGGGTAGAAGTGCGTTGC	CGTGGACCGaCGGCGTGGACACGGCGTGcaGACGGTTCGGAGGCGATAGCAGATTGGTCCGGGGGCGAtGGTAGAAGTGCGTgcC	3.20951	3.83836	6.39295	2.55458
GAATTATGCGACCCAGTGCGGAAGTTTAAAGTATATGGCATACGATGAT	GAATTATGCGACCCAGTGCGGAAGTTTAAAGatgATGGCATACGAaGAT	4.11612	3.85888	6.4134	2.55452
GACGACCACGCGGAGCGACAACAAAACGGGAAAGATCAGATGAGCCGCCCAAAAACGCCAACAAAACATTGACGGCC	GACGACCACGCGGAGCGACAACAAAACGGGAAAGATCAGAgGAGCCGaCCAAAAACGCCAtgAAAACAaTGAtGGCC	4.40631	4.21528	6.76953	2.55426
CACTTTTAATGGAGCGGCTGCCCGAAGCCTACACGAGCATAACTCTCGTTATTAGTTAG	CACTTTTAATGGAGCGGCTGCCCGAAGCCTACACGAGCATAAtgCTCGTTATTAtggAG	4.60741	4.08846	6.64131	2.55285
TCTGCTCACAAAGGCGTAGAAACCTGGCGGGTCACTCGGAGCATATGGCATCGCCAG	TCTGCTCACAAAGGCGTAGAAACCTGGCGGGTCACTaGGAtgATATGGCATCGCCAG	3.11211	3.84018	6.39242	2.55225
TTCAATTTCGCCACGTGGGTGCGGTGATAAGCATCTTCGTTAGTTTAGCCGTGGGCACCGGAATCCCGTTAAGGATGTAAAGTTTGCG	TTCAATTTCGCCACGTGGGTGCGGTGATAAGCATCTTCGTTAGTTTAGCCGTGtGCACCGGAATCCCGTTAtGGATGTAAAGTTTGCG	4.96446	4.23662	6.78439	2.54776
TTTATTTTCTGCTTTCTTTTATTCCCAATTTGCTTTACTACTTTTCCGCTATGA	TTTATTTTCTGCTTTCTTTTATTCCCAATTTGCaTTAtgACTTTTaCGCTAgGA	4.23195	3.95598	6.50295	2.54697
CTACAAAAAGGAAAATTCGGGCAAGAAAAATGAAACCCTAAAC	CTACAAAAAGGAAAATTCGGGCAAGAtgAATGAAACCCTAAAC	4.46267	3.75364	6.30043	2.54679
TGGTTCGTTGTCTTTTTTTAGGGGCGCGGGCTGGTGGCCCTTGGGCCGCGTTTTCGTAGATC	TGGTTCGTTGTCTTTTTTTcGtGGCGCGGGCTGGTGGCCCTaGGatgaCGTTTaCGTtGATC	3.05566	3.82143	6.36731	2.54589
CTACTGAGACAGGGATTCCTCTCGATTACACCCGATGCTTCGGGCTCTTTTCGAACCTTGCCAGTCACCAATCACACCCGTAATACTAGGTGGTCTAG	CTACTGAGACAGGGATTCCTCTCGATTACACCCGATGCTTCGGGCTCTTTTCGAACCTTGCCAGTCACCAATCACACaCGatgTACTAcGTGaTggAG	3.95732	4.51714	7.06175	2.54462
ACCTAGTTGGGCAGAATTCATTGGAGCTTAAAAATGAGAAAGTGATATTTT	ACCTAGTTGGGCAGAATTCATTGGAGCTTAAAAATGAGAAAGaGATATaTT	4.10027	3.93196	6.47591	2.54395
GAAGATATGAGCAATATTCTTGAATCGCGGGCAATCAGACCGTGCGACTGAACC	GAAGATATcAGCAATATTCTTGAATCGCGGGCAATCAtgCCGTGCGACTtAACC	4.0642	3.87191	6.41567	2.54376
AGTCTGCTGAACTTTTTGTGGTCTCTCTCTTGGAACAGATAGGATGACAAGGATTATGAA	AGTCTGCTGAACTTTTTGTGGTCTCTCTCTTGGAACAGAaAGatgGACAAGGATatgGAA	3.78361	3.9852	6.52886	2.54367
CAGTTATGTTGACAGCACTCCGTCCTTTTCACTGTACTGTAATTTAGTACCGCGCAGACCTAGCAGTGTGGACACTGACGTCGGGA	CAGTTATGTTGAaAGCACTCCGTCCTTTTCACTGTACTGcAATTTAGTACCGCGCAGACCTAGCAGTGatGACACTGACGatGGGA	4.37303	4.36006	6.9032	2.54314
TTTGAAGGCTATCTGACCAGTCCTTCCCCGATATCGCCATGTCCTCACTAGAGGT	TTTGAAGGCTATCTGACCAGTCCTTCCCCGATATaGCatgGTCCTCACTAtgGGT	3.07361	3.93189	6.47483	2.54294
GGGCCTTACGTTCGTAATGTATCGGTGAAGTGATTACAGCGAGCACTATACCGTTGTCGATCGGTTGCCTCTTCCTCTCTC	GGGCCTTACGTTCGTAAaGTATCGGTGAAGTGATTACAGCGAGCACTATACCGTTGTCGAaCGaTgGCCTCTTCCTCTCTC	5.00869	3.98117	6.524	2.54282
ATTTTTGGCGATTGCCGTTGTTATTTCATCTGTTATAAGACTTTGACGTTTTCATTTACGTTTTTGATTATTATGACTTGGCAGCTTGAGTCCCATAG	ATTTTTGGCGATTGCCGTTGTTATTTCATCTGTTATAAGACTTTGACGTTTTCATTTACGTTTTTGATTATTAcGACaTGatgGCTTtAGTCCCAgAG	3.38228	4.1516	6.6941	2.5425
CAAATGGGTGTTGTGTATGCGAAGTCTCGGATTT	CAAATGGGTGTTGaGTATGaGAAGTCTCGGAgTT	4.06017	3.72534	6.26761	2.54226
TAGCCAATAATGCAGTTTATCGTCAACCA	TAGCCAATAATatgaTTTATCGTCAACCA	3.77727	3.63654	6.17821	2.54167
CCAAATGATCAACGAACGATCTGGGTTTGAGAACGATAGAATCCTACTACCCGCATGCTCAAGACATAGTATCGATCC	CCAAAgGATCAACGAACGATCTGGGTTTGAGAACGATtGAATCCTACTACCCGCATGaTCAtGACATccTATCGATCC	4.41688	4.12922	6.67004	2.54081
GTTAATGTAGATTTTAGATGTTGGATTGGGTTGCCATGTAGAAGAGAACGTGAAGGTGAAGTAGCTGAGTTTTATTAATAGGTTATTGGTGTAAG	tTTAAaGTAGATTTTAGAcGTTGGATTGGcTTGCCAccgAGAAGAGAACGTGAAGGTGAAGTAGCTtAGTTTTAaTAATgGGTTATaGGTGTAAG	6.1214	4.34599	6.88632	2.54033
GGCCTACGGCTTAGCACAACTCCTACTTTACGAGGTCCGTCCCCCATAGACCATAGCTATGACAATTCCCACTTACCTAGA	GGCCTACGGCTTAGCACAACTCCTACTTTACGAGGTCCGTCCCCCATAGACaATAGCTATGACAtgTCCCACTTACCTAGA	3.43788	3.96079	6.49724	2.53645
CTTGGAGGAGAATGAGAAAGCAGTATGTAAGTAAATCCTAACTGTTATATTATAAGTGTAATTTGATGATTAAATAACGATAGAAAAGAG	CTTGGAGGAGAAaGAGAAAGCAGTATcTAAGTAAATCCTAACTGTTATATTATAAGTGTAATTTcATtAaTAAtgAACGATAGAAAAGAG	4.79791	4.16404	6.69881	2.53477
TAAGTTGGCGTGAATAGGGTGTTACGGCGTAAAACAAGAGCGAGCGTGAGATTATATAATGGTACTGTTGTTAA	TAAGTTGGCGTGAATAGGGTGTTACGGCGTAAAACAAGAGCGAGCGTGAGATTATAatgTGGTACTGTTGTgAA	4.39875	4.09651	6.62944	2.53293
AACGATGACTAAAAGAAGGCGATGGACAAATTAATAACTACGATCAACATAAATCCGAAGATTACGCCATGGGGCGAGACT	AACGATGACTAAAAGAAGGCGATcGACAAATTAATAACTACGATCAACATAAATCCGAAGATTAtGCCATtGGGCatGgCT	3.90958	4.24523	6.77677	2.53154
GCCGTTCCGTCTATGCCGCCCGCCAACTCTGGCTGCTGTGCGGCGCATATCGGTCCTGCCCG	GtCGTTCCGTCTATcCCGatCGCCAACTCTGGCTGCTGTGCGGCatgTATCGGaCCatggCG	4.60647	3.94959	6.48112	2.53154
GGGCCAATGGGACGGTGACCCATCAGAG	GGGCCAAaGGatgaGTGACaCATCAGAG	3.59988	3.57331	6.10426	2.53095
AGATTCTAAAAGTTATATTCGTGGTTTAAGAGGGTAGTATTAGAGGTTTAGAAAGTAGAAGAATGTTAAGGT	AGATTCTAAAAGTTATATTCGTGGTTTAAGAGGGTAGTATTAGAGGTTTAcAAAaTgGAAGAAaGTatgGGT	4.07754	4.20959	6.74044	2.53085
AATAGAATACGTATACGTGAGAAATTAATGGACAAAGTTAGTAGGCGTCTTAAATAGGAGTGGGTCGGATGAAGGCTTATGTAGAGGTTTTTC	AATAGAATAaGTATACGTGAGAAATTAAgcGACAAAGTTAGTAGGCGTCTTAAATAGGAGTcGGTCGGATGAAGGaTgATGTAcAGGTTTgTC	5.55767	4.3977	6.92846	2.53076
ATATAGGGCCATTTCGTACGGTGCAAATAATGTATCGTGCATAAAAACAAACTAGTACACT	ATATAGGGCCATTTCGTACGGTGCAAATAAgGTATCGTGCATAAtgACAAACaAGTtCACT	5.47494	4.06744	6.59811	2.53067
TTGAAGGTAAATAGAATAACTATGATATGTGATCA	TTGAAGGTAAATAGAATAtgTATGATATGTtATCA	3.92384	3.83281	6.36326	2.53045
GATTACAGAGGATGGATAAGATCTATCTTGGAGTACAAATAACAATTAGAAACTAGTAAAGACTTGCGTGAATACTTCAGACCAAAAATTCATT	GATTACAGAGGATGGATAAGATCTATCTTGGAGTACAAATcACAATTAGAAACTAGTAAAGACTTGCGTGAATACTatgGACCAAAAATTCATT	5.60793	4.17254	6.70288	2.53034
CAAGCATTTGAAAACGGAAATTATTAGCAGATCGGAATGTACGTGCATTTTGATAGGAGGGTAGG	CAAGCATTTGAAAACGGAAATTATTAGCAGATCGGAcaGTACGTGCAaTgTGATAcGAGGGTAcG	3.49396	4.01543	6.54479	2.52936
TGTTACGTTCTCAGCCGTGGTTCCGGGTGATGCGCC	aGTTACGTTCTCAGCaGTatgTCCGGGaGAatgGCC	3.635	3.62912	6.15771	2.5286
GGTCGGCCAGGGACCCACCATTCAAGGTGGCCAGACCGCGTTATGAGTCCAGGCTATG	GGTCGGCCAGGGAtCCACCATTCAAGGTGGCCAGACCGCGaTgTcAGTCCAGGCTATG	3.23945	3.70165	6.22866	2.52702
GGTACTATGGCCTGCTGAGACCAAGTTACGGCTCGGGTAGGCGAGAAATACGTGGAGAACAGCTAACAAGTATATTGCAACTATTCACCG	GGTACTATcGCCTGCTGAGACCAAGTTACGGCTCGGGTAGGCGAGAAATACGTGGAGAACAGCTcACAAGTAatgTGCAACTATTCACCG	5.1943	4.09137	6.61822	2.52684
ACGAGTCGGACGAATGTTATGTCCGAGACGGAGCCAGAGGATCCCATCACACCGTCGCGGAGTCGCCGCGATCAAAAACG	ACGAGTCGGACGAAaGTTATcTCCGAGACGGAGCCAGAGGATCCCATCACACCGTCGCGGAGatGCCGCGATCAAAAACG	3.66403	4.15887	6.68519	2.52632
GGCCGTTACCAAGAGGAGATGGGGAC	GGaCGaTAatgAGAGGAGATatGGAC	3.77539	3.65631	6.18101	2.5247
ACAGAATAATCCTCACTCTCATGGCAGGGGTGCTTTGGGGTCGACAAGCTGTACGGCGCTAATACGGTCACCCGTAACCTGTATCATACACGA	ACAGAATAATCCTCACTCTCATGGCAGGGGTGCTTTGGGGTCGACAAGCTGTACGGCGCTAATACGGTCACCaGTAtgCTGTATCATACACGA	5.16548	4.25352	6.77454	2.52102
CCCCGATGAGCCCACCTGACCCTGCAACGAGATCCCAGTTAA	CtCCGATGAGaCCACCTGACCaTGatgCGAGATaCCAtggAA	3.45563	3.76643	6.28692	2.52048
TTGGTACTATTTCTGCTTACAATCATGTTAATTGCTGGTAAATGCTA	TTGGTACTATTTCTGCTTACAATCAaGTTAtgTGCTtGaAAATGgaA	4.09664	4.01801	6.53796	2.51995
TTATCAACTATGTTTAAATGACAGTAGTTTTTCGAGGTCG	TTATCAACTcTGTTTAAAaGACAtgAGTTTTaCGAtGgCG	2.88273	3.98417	6.50389	2.51972
CCATCTTGGTTCCTTGCGTCTAGATGGAAGAGACGGCGGATAACTAATTAACTCTTAATCGCCCAAATTTGTTTGGGACGTAAAGACTGTGTCTAATGC	aCcTaTTGGTTCCTTGCGTCTAGAcGGAAGAGACGGCGGATAACTcATTAACTCTTAATCGCCCAAATTTGTTTGGGAaGTAtgGACTGTGTCTAtTGC	3.89823	4.17985	6.6983	2.51845
GGAGGGGCGTTACGGCCCCGTGACAGAACCTGGGAATGT	GGAGGGGCGTTACGGaCCaGTatgAGAACCaGGGAAgGT	3.38971	3.70725	6.22531	2.51806
CCGCGCGATCAAGCGATAGAGAGGGCCGGTAGTCTTCTGATGCGTCTTATGGCTGTGCTCTCTTTTGTTCTGTCTCGTTCTTAACCG	CCGCGCGATCAAGCGATAGAGAGGGaCGGTAGTCTTCTGAgGCGTCTTcTGGCTGTGCTCTCTTTaGTTaTGTCTCGTTCTTAACCG	5.74128	4.24372	6.76123	2.51751
CAGTGGTAGTGGGGTGTAGGTGTAGAGAGTACTAAGTAAGATGGTAGTTGTTAGACTTG	CAGTGGTAGTGGGGTGTAGGTGTAGAGAGTACTcAGTAAGAatGaAGTTGTTAGACgTG	3.94172	3.79099	6.30828	2.51728
AGCGCAGGCTGTTCAGGTGAAAAAGGGAGTCCGTGAGAGACATGAAAAATGATCGACGTAAGCAGAGGCCAGGC	AGCGCAGGCTGTTCAGGTGAAAAAGGGAGTCCGTGAGAGACATGAAAAAgGATaGAatgAAGCAGAGGCCAGGC	6.74156	3.91499	6.4318	2.51681
TCAGGAGCAGCCGGGAAGAAAGTTAAACTCTGATCCACCTCAACCGACTACGAATCTGTTAAAGGAATGCCTTTAC	TCAGGAGCAGCCGGGAAGAAAGTTAAACTCTGATCCACCTCAACCGACTACGAATaTGaTgAAGGAAaGCCTTgAC	4.60267	4.07969	6.59552	2.51583
ATTTTACTTTCAACTCATTGCACATTTGTATTCATATGGCTCTAGTAGTGCCTGTATAGGTTT	ATTTTACTTTCAACTCATTGCACATTTGTATTCATATGGCTCaAGatGTGCCTGaATAtGgaT	4.91604	4.19304	6.70868	2.51564
GGTAAAAGTCCCGTAGTCCCTTGCAAGAGGAGACAGCCTAATGGGGCTTGGTTAAAACCCGTC	GGTAAAAGTCCCGTAGTCCCTTGCAAGAGGAGACAGCCTAATGGGatgTGGTTAAAAatgGaC	3.64062	4.12611	6.6404	2.51429
CTGCTCGAGCGCCGGGATGTTAGTCGGGGCTCC	CTGCTCGAGCGCaGGatgGTTAGTCGGGGaTCC	3.73267	3.39748	5.91176	2.51429
TGCCTGCCTGTTCTGGGTGTGTTCCTCGCGCTTGGTGGGTTTGTCG	aGCCTGCCTGTTCTGGGTGTGTTCCaCGatgTTGGTGaGTaTGTCG	4.25218	3.87502	6.3875	2.51248
AAAATTTCCCAGCATACTAAGCAACTGATGCCCCTTACCAACGCCCTTCATCTACACC	AAAATTTCCCAGCATACTAAGCAACTGATtCCCCTTAaCAAtGaCCTTCATCTtCACC	4.66708	3.96257	6.47491	2.51234
GCTTAACCATCGCAACAGCTCCCTGCTATTATGGTAGCCACGCTGTAATTACCG	GCTTAACCATCGCAACAGCTCCCTGCTATTATGGTAatgACGCTGaAATTACCG	4.31951	3.9653	6.47716	2.51187
AAAAAGCCAAACCATGTCTACACTCTAAGACAAATAATCCACGACCACTCTACT	AAAAAGCCAAACCAaGTCTACACTCTAAGACAAATAATgCACGACCACTCTACT	4.01032	3.89814	6.41	2.51186
GCGATTATTACGTTTCTGCGATGAGACTTGGTT	GCGATTATTACGaTTaTGaGATtAGACaTGGaT	4.23587	3.88113	6.39212	2.51099
TGAATGGACGAAAGGGACGGGGGCAACTTTGCCCGGCCGCTTCGGCCGACCCAGTATATTGCGACACAAGGAAATTACTATAGGAGGGTATACG	aGAAaGGACGAAAGGGACGGGGGCAACTTTGCCCGGCCGCTTCGGCCGACCCAGTATATTGCGACACAAGGAAATgAtgATAGGAGGGTATACG	1.45456	4.0698	6.5799	2.5101
ACGATTTGACATATGTTTCAGTGAGCCAGGGGGCAGTTATGCTGCACAGTGGTTGAGCCGTCGTTAGGGCA	ACGATTTGACATAaGTTTCAGTGAGCCAGGGGGCAGTTATGCTGCACAGTGGTatgGCCGTCGTTAtGGCA	4.16476	4.33858	6.84848	2.5099
TGTAGGTGGCAAACGATCAGTTCATGACTTGACGTGGGAGTTATGTT	TcTAGGTGGCAAACGATCAGTTCATGACTatgCGTGGGAGTTATGTT	3.72789	3.82318	6.33265	2.50947
TGGGAAATCATTAAGTTTTTAATAAAGGGTGGTGTGCCGTTGGGCGACTCTATCTGTTATGTCGACCCATAA	TtGGAAATCATTAAGTTTTTAATAAAGGGTGGTGTGCCGTTGGGCGACTCTATCatgTATGTCGACCCAgAA	2.74107	4.11171	6.61958	2.50787
CCGGGGTAAAAGCGGGCTAATCTCCGGGGGGGTACCAAATGAACGCTAGGCCCCGAGTTA	CCGGGGTAAAAGCGGGCTAATCTCCGGGGGGGTACCAAAaGAAtGCTAGGCaCCatGgTA	4.02962	3.8559	6.36371	2.50781
TACTCACCAGTTCTAAACAGCGAAACAGAGAATGTGAGAAGACCACGAGAAGAATAAAGACG	TACTCACCAGTTCTAAACAGCGAAACAGAGAATGTGAGAAGACCAtGAGAAGAATAAtGgCG	3.75307	4.24209	6.74985	2.50776
GAAGGATTTTGAGTAGGGGGGGTACAATTTTAAGTAGTTTTATTGTAAGAGTCGACATGTGAAATTAAAATTGACTAGTGTGAGA	GAAGGATTTTGAGTAGGGGGGGTACAATTTTAAGTAGTTTTATTGTAAGAGTCGACAaGTGAAAaTAAtgTTGACTAGTaTGgGA	3.55946	4.4296	6.9359	2.5063
TAAAAGCTTGCGAATTGAAGTGCATGTGACATGAATTATGGGGTAGCGTAATAACGAAGCTTTGGAAGCTGAGCGA	TAAAAGCTTGCGAATTGAAGTGCATGTGACATGAATTATGGGGTcGaGTAATAACGAAatgTTGGAAGCgatGgcA	3.0431	4.33517	6.84115	2.50598
CAGGAACCGAGGTTTCTTTAGGCACAGTCGCGCCTGTGAGACGCCGGATAGGCTCCATGTTGGGTTGTGCTCATTGATCCCCA	CAGGAACCGAGGTTTCTTTAGGCACAGTCGCGCCTGTGAGACGCCGGATAGGCTCCATGTTGGGTatgGCTCATaGATCCCCA	4.85345	4.00356	6.50866	2.5051
CGTCAGGGTCGGCTGGAGTAAGAGGGAGAGAACGGTTGCCCCAGCGAATGAGGAGTCGGGGCTGCTCCGGGAAAAGTCACGCCGTGGGGCACAGCGGCGG	CGTaAGGGTCGGCTGGAGTAAGAGGGAGAGAACGGTTGCCCCAGCGAAaGAGGAGTCGGGGCTGCTCCGGGAAAAGTCAaGCatgGGGGCAaAGatGgcG	5.13978	4.33897	6.84383	2.50486
TATCATGGATTTCGATACAGCGATCGAACACATCGGTGTGAATAAGATCTGAGGTAACAGAAAGTTAGACGCTCCACTTCCTCAGCCCATCAACTGCACA	TgTCAgGGATTTgGATACAGCGATCGAACACATCGGTGTGAATAAGATCTGAGGTAACAGAAAGTTAGACGCTCCACTTaCTatGtCCATCAACatggCA	3.76859	4.46931	6.97397	2.50466
GATCTTTTAGTTAGGTAGGATTTTATTACGGATTTGATGGTGTCGTTTTTTTATGGGATTATTGTATCATCCGCCATTTCCTGTAACGCACAATTTGAGT	GATaTTTTAGTTAGGTAGGATTTTATTACGGATTTGATcGTGTCGTTTTcTTATcGGATTATTGTATCATCCGCCATTaaCTaTgACGCACAATaTGgGT	4.09698	4.98574	7.49006	2.50432
TTAATGGCGCCCGGCCACTAACAACTCTCGGC	TTAATGGCGCCaGGatgaTAACAACTaTgGGC	3.76929	3.7092	6.21334	2.50414
TATCAATGAGGTTGCAACGGAGAATTCGGCGGTAAGTTATAACAAGAGTTAGTCGAATGATCGTAGGGATTAAGAGTTGTGTCTCAGGATAGA	TATCAAcGAGGTTGCAACGGAGAATTCGGCGGTAAGgTATAACAAGAGTTAGTCGAAaGATCGTAcGGATTAAGAaTgGTGTCTCAGGATAGA	5.02127	4.43453	6.938	2.50347
TTTTCCTGGTTTCTTACCTGTTTGTTCATATCTTTTTCGTTCTTCTATATGTTTATATGATGTGGTATTCTTGTAT	TTTTCCTGGTTTCTTACCTGTTTGTTCATATCTTTTTCGTTCTTCTATAcGTTTAaATatgGTGGTAaTCaTGgAT	3.84488	4.38728	6.89036	2.50308
CTGGGGTGCTGGTGGGCGGGGGGTGGAGATGGGCAG	CTGtGGTGCTGGTGGGCGatGaGTGGAGATatGCAG	3.50407	3.74735	6.25013	2.50278
TTTATACCATCACAAGCGTAGGATATATACATTCTATAATTAAGTGTACGATGAGTAGCA	TTTATACCATCACAAGCGTtGGATATATACATTCTATcAaTAAtgGTACGAaGAGTAGCA	3.83806	4.0559	6.55706	2.50116
TCTGCTCTTACCCATTTAGGCACTACCGTCTACATACCGGTAATGAATTTTCTCGATCTTC	TCTGCTCTTACCCATTTAGGCACTACCGTCTACATACCGGaAAatgATTTTCaCGATggTC	4.03665	4.12807	6.62911	2.50104
TGGGGCATTCTCATTGTCACCGCGGACAAGATCCTCACGATAGTTTCCCACGAGCTTCTTCAACTGCCTAACAGTTACGATTTGTTTGCTGGATGCA	cGGGGCATTCTCATTGTCACCGCGGACAAGATCCTCACGATcGTTTCCCACGAGCTTCTTCAACTGCCTAACAGTTACGATgTGTTTGCTGGATGCA	4.92121	4.51606	7.01685	2.5008
TGCCTGTGCTTTAAAAGGAGTATGTCCAATCTGCAAAA	TtCCTGTGCTTTcAAAGGAGatgGTCCAATCTGCAAAA	4.28479	3.64201	6.14193	2.49992
AGGGAAGAACGGACTGTCCTTAGGAGTTGACTGAGAAATGA	AGGGAAGAACGGACTGTCCTaAGatGTTGACTGAGAAAgGA	3.78402	3.76149	6.26029	2.49881
CGACCGAATTTCCAATGGCCGCCTGA	CGACCGAAaTgaCAATcGCCGtagGA	3.89596	3.6058	6.1046	2.4988
GATGAAGAAGTAGGAATGTTAAACGAGGTGGTATTAAACTAGGAAGGAGAAGGAGACGCAAGAGACAACA	GAaGAAGAAGTAGGAAaGTTAAACGAGGTGGTATTAtACTAGGAAGGAGAAGatGACGCAAGAGAtggCA	5.1778	4.37673	6.8754	2.49868
GAGCACGAGGGAACCTCAAAAGTGTAGTTGACACTCCTTAACTTCCAAGATTTAGATGATGAAGCTATAGGAGTATGT	GAGCACGAGGGAACCTCAAAAGTGTAGTTGACACTCCTTAACTTCCAAGATTTAGAaGATatgGCTATAGGAaTggGT	3.99021	4.09011	6.58812	2.49801
GACCAGAGCAGGAGGGACTGATCGCCCCGATCGTTTATGGTGTCCACCTCCAGGCCGGCACCGCCATGTCACGCTGCGTCATTGCCCACGACCTGC	GACCAGAGCAGGAGGGACTGATCGaCCCGATCGTTTATcGTGTCCACCTCCAGGCCGGCACCGCCAaGTCACGCTGCGatgTTGCCCACGAtggGC	3.84886	4.22044	6.7178	2.49736
TTTGTTAAGCACCTAGTAACAGGACCAATATCATGCTCGAACTACATCAGGG	TTTGTTAAGCACCTAGTAtCAGGACCAATATaATatgCGAACTACAatgGGG	3.8992	3.98875	6.48575	2.497
TCAGTAGTGTACGAAGAGTAGTTGGGGTTAGAGTTGTTGGGAGGTGACAGGTGGAGACTGAAGAGGGGGGTAGATGTTAGTATAATGTTGGTGAGCT	TCAGTAGTGTACGAAGAGTAGTTGGGGTTAGAGTTGTTGGGAGGTGACAGGTGGAGACTGAAGAGGGGGGTcGATGaTAaTgTAcaGTTGGTtAGCT	7.19955	4.30849	6.8036	2.49511
[truncated: 6,702 more rows]
