# Supplementary material for: Enhancing mRNA translation efficiency with discriminative and generative artificial intelligence by optimizing 5′ UTR sequences
Source: iScience. 2025 Sep 10;28(10):113544. doi: 10.1016/j.isci.2025.113544 (PMC12506572; doi:10.1016/j.isci.2025.113544)
Supplement: Table S6. Performance of the generative model with different λ, related to Figure 2 [file mmc4.xlsx]

## Sheet: Sheet1
Table S6 Performance of the generative model with different λ
Original seq	Original MRL	Lambda=1	Lambda=10	Lambda=50	Lambda=100
AATTATGACACAAAACGCCCCACACCCGTGGCCATAATGGGGGGACCGTTAATGTAATTCTGGGGAGGTAGAAAGGCAGGGCCGGGTGGAGAA	2.5164	3.08742	4.92622	6.37099	6.42043
GTTCAATGGATAGGTTGGAGGACGAGGGGGCCTGGGCGAGACGGCGAGGACGGGGGGGATGGACTATGATCCTGGCGCACC	2.669	3.02426	5.91465	6.05776	6.43351
GTAGGCGAAATCTCTCGGCGGCGGGGATGTCGGCGGAGGGGGGGGTGGGTTGGCTGGTGGGGGCGATGGGCGGGAGAA	2.41089	2.43568	4.78295	4.26159	6.00149
GGGGTAAGTATTTGAGGCAGATGGATATAATTAGTAAGTGAGGGTCTGCGGGGAGTGATTGTAGAAAAGTTATTAAGTTAGTGATATGATTTAATTGT	3.85697	3.57692	6.32465	6.76582	7.06602
TGCTGGGGGGATGCTTGGGGGGGCGGGAGGTGGCTGACCGGTGTTTCCG	3.46863	3.65134	5.01586	5.49619	6.10541
GGGCCAATGGGGCGGGGTGATACGCGCGGGCGGCGGGGCAGATGCCTTTCGGGATGAGGAGCTAGGAGGGACGGGAGTGA	2.7019	2.76529	4.23839	5.98758	6.35702
GTGACATGGGGGGCGCGGCACAGAGATGGGTAGGGGGACGGCCGGCTCCATTAAATAACGGCCACAGTTAACCTAATGTACGCGTGGCTGAGTGAGC	2.51146	2.42	5.02986	6.45739	6.61206
AAGCCATAGACAGAGTGATCATGATTGATTAAACGCGAAAGAGAAACATGCCCCACTAATGAGTATGGAAGGAGGGTGAGAGAATGAG	3.23205	3.32246	4.24913	6.36145	6.56289
TGTAGGCCGTCGCCACCCCGACTCGCCCCTCTACCAGGCTCCCCCCCTCGGAACCCAGCGACCACCCCCCCATGTAGCACAGCCGCGCCTGCCTT	2.71406	2.53562	5.42268	6.0463	6.4977
ACCACGGGGTCCGCTGAAGGGGTGCGGGTAAAGGGGGTGGGGGTACGGGTCCGGGCGTGGGGACGTGAGAATGGGGT	3.2375	3.23447	5.68168	5.95375	6.47239
TAGATCCCGGGGGACCGCCAGGAGCACTGCGCCGTGGGGGTTTTGGTATGTTAATTGGGGGGATGAACGAGGGCGGCTCAGGTCGCGGGGTAGA	3.19542	3.20776	6.14695	6.16902	6.62964
CATAGACGAAATGCATACCCGCAGAAGTCCGCTAGGGTCTATGGGAGTCTCGTTGGGATGGAAGAGAGAGAACGCGGGCAAATCGTGAAGGGCAGAGTGC	2.71326	2.90436	6.00962	6.16766	6.93812
CGATGCCTTACAGTAGCGCGCCGGCGGTAATGGGGGGGGCGCGCAGGTCGTGTTGGGTGTAACGAGGCTTAAGCTGGCACGGCTAGGGGAC	2.70443	2.65365	5.41262	6.26696	6.68699
CCAATAGACCAAATACTAGTATGGCATATAAACGAACATAAGCAGGAGGACGCCATAAAAAAGGCACGATGGGTAATCGCACGCAAAGACCACACGAGAC	2.68835	2.56664	5.09194	6.40348	6.80254
TTGGCGATGGGGGTGCCCGGGGCAACAAACCGTGCGGGTTGGGGGTG	2.91268	2.89564	5.64373	5.73553	6.17933
GGATAGTTTCAGCCTACGAAGACCTGCAGGAAGCTGAATATCCTGGGGCTCGTTGTAGCACTCCAATGTCAAAACATGTCGGCCCAGGGCACCCTCG	3.365	3.34208	6.16997	6.34638	6.77008
CCTCGCAAATCTTATTCTGCGGATCTGTCTTCATCCGGTGGGATACTTGGACTCCGGGCCAACTAGATATGGCACCTGTACTCGGTGTTGTTGGTGG	3.50934	3.65302	6.06236	6.39695	6.93081
TGGGCGGGGATCGGGGGCCCGTAGCGGGCGCAGGAGGTGGTAGGCCAGCTGAAGTCTGGGAGGGGTGGGCGTAAGGCTGGTGAG	3.12349	6.0803	6.04464	6.10079	6.27341
GAGGTGTGGCGGCTGGCCGGAGCGGCAATGGCGCACGCGGGGGACCTACTGATGGACATGTCGGGGGGGTGTGTCCACGCGAG	2.29322	2.49568	4.83199	5.99661	6.42371
GGGTATCGCTATAATGTTGCTCACGGGTACGCGCAGGGCGACGAGGGGTGTTCCGGATTGATAGTGGGCCAGACTTGTGTTCTGTGCCCGGCGTAAA	3.5023	3.6301	6.42178	6.46729	6.98198
GACCATGAGGGGTTGGTTACCCGTAGGAGGGAATGGGCGAGCTACGAGTTAGAGGGATACGTAGGCGCGCTTGCATACTTAGTGTAGAAGGAGGAGA	2.64767	2.915	6.19654	6.47065	6.84477
AAAACTACAATATGAAAGAACATTCCCCAGGCACGAGCACGCCCTAAAACTGTGCGATGATCTACATAAAAGTTAAATGGAGAGATGAATA	2.54993	2.60357	6.27517	6.37715	6.58791
TGTGGTAAAATGGAAGGGGAATATAGCAAGGTATTTTTTTTGATCGAAAGACAAAGAAGAAGCATGATGGAATTGTAAATGTATGGTCGGGGAGATGAT	2.35181	2.52048	4.43618	6.43666	6.7653
GGCGGGACGGGAGGTCGAATAGCACTCACATGGGTCAGCGGAAGGACGGAGGGGTGGTGGGGCAGGTGGAGGGGG	2.75933	5.9264	6.05232	6.08866	6.52944
CAAAGATGTGAGGGTAGGACCAACAAGCCGACTGACCCCAGGAATGGGGACAATCTAGTTCCAGCTCAGCGGC	3.25588	3.26636	5.44246	6.29686	6.74132
TTCACTTTTTTAAAGCTTTGGTCCTTACCATGGTTCGGCGGTCCCTAGACATTTGGGGTCGCCCTGGGCCCGGTGCATGGGAAGGCATCACTTTCTGTC	2.72563	2.81662	6.14312	6.18044	6.44734
TTGATAGCACGACGATGGGGGGCGCACTGGGGAAGGTCAGGGTGGGGTGAGTTCGCGCTGCGTTAGGTCTAAAACATTTGAGT	4.03157	4.34317	6.10585	6.20659	6.63576
ATCGGCTCCACGTGACAAAGAGCCTACCGAACGTATGGGGGGGGAGGGAGTTCGCCCGGGGACTAGGA	3.30661	3.29033	5.98431	6.23615	6.51257
GATGGCAGAGCTCATTATTTTAAGGACCATGGCGACGTCAAGGGAAGCATTGCGGCTAGATATGATGTTTATTGGATCGCTATGCATCTATAGTAGGTG	2.01499	2.43261	4.38244	6.05912	6.6911
TGAATGGACGAAAGGGACGGGGGCAACTTTGCCCGGCCGCTTCGGCCGACCCAGTATATTGCGACACAAGGAAATTACTATAGGAGGGTATACG	4.0698	4.08499	6.21744	6.31637	6.5799
CTCCCGGGCCGGGCGTCGGCTCCTCTGCGGGTGATTGGCCGCGTCCTATCTCCGCCATGGGGTCGCGATGGCGGC	2.61109	2.75105	3.82204	5.16891	6.12481
GCCTCGTCGCCCCGCAAGAACGAAAAATGTCCCCTCCGCAGCCGGGCGGCCCACCCGCCTGCGCCGACCTTAAGCC	2.39438	2.4525	5.49253	6.00679	6.49042
CGTTGGGAGCAATATGAATTCGTGGCTGGATACTGTGTCTATGCGGCCCCCATGGATCTGGAGCTATCGCAACCCGCCGGAACAATGTTAGGT	2.98106	2.98561	6.60209	5.37843	6.94947
GCGTGTGGGGGGCCGCGAAGGTCGCCCGGGAGTTGGAGGATGTCGGGCCACTGTGTGCGGGGTCCGCGGGCTGAAGTGTCCAGGAGGGT	2.81154	2.8863	6.14749	6.26841	6.74453
AGTTAAGTTATCAGTTCAGGAGAATCGTGCATGTCGGTAAAGCGTACGATGGTGGGTGGCGTATGGTGGTTGGCGGTTATAGAAGTATATATACAATGGA	3.44446	3.88596	6.32528	6.49682	6.82749
TGGAATAGTTGGCAGGAAAAGCTAGCTGGCTTATAGCGTGATGTCTTCCACCGGGGACGATGGGGAGCACCAGTACCCTTGAAGATCGA	3.11969	3.31319	6.28808	5.78257	6.72226
GACGGGTAGACGCGTCGGCTTAATGGACGAGGCCGGCGGTGATGTCCATTCACGGGTGCC	2.93892	2.96811	6.11426	6.16321	6.32289
GAGTCAAGGGCGATCCGAGCGAACGTATGGGGCGTCACAGAACGGACCAGACCCCAGAAGGCGATCTCGGCCTGCGGGGCGGAAGTGGAACAGAAG	3.29834	4.41119	6.30456	6.48249	6.99754
TATAATGGCACGACCACCCGCACCCCGTCACTACAGCTCAACGACAGCCTAGTCAGCGGAACAGGCGCTGGGATGGCCAGGCAAATAAT	2.64519	2.84563	6.0755	6.21925	6.37948
GTTAGTTGGCGTAAATTAATGATTAAATAATGTTTGATTGCGGACGAATGGTTTTGTTGAAAAACTTATGCGGGGATGTGATTAA	2.9765	2.92164	6.05343	6.2505	6.80188
ATAAGGTCCCTCGTGGTATGTATCCCCCGCCTGCGATGACCTGGGCGAGCGCGTCTAGAGCCCCCGCAGGGGGGG	2.3502	2.467	5.76641	6.18432	6.65015
GTTGCATGGTCCGCGGGAAGCCGTGTGGTCGTCGAGTTAAGATGGGGCCAGCGGAGTCTAGAGGGGGTCGCCTTCTGGCCTGTGGGGAGGGAAGTCG	2.69546	2.61384	4.72838	6.23178	6.45813
CCATCATGATGAAGGGGATCGCTATAAGTTTTGTAGAGATGATGTATATAGGAGATTTAGTTACTTAAATTGTGTAGAAGATTCATTGGGTCGATATAT	2.55677	2.70106	5.87748	6.55774	6.81065
GCAAATATGTTTTTTAGCAATATGAAGGCTGTATGGTGGGATGAACGGAAAGATATGTTTACTGTGAACATTGCCT	2.23019	2.3973	5.46144	6.36742	6.78408
TGTGGCCCCCACGGATCATGGCTACTTACCCTTACTGCACGCATCGTCTCTGTACGGGCGGTATCGCCC	2.25335	2.22389	5.40043	6.17609	6.71496
GCAATAAAATTTCAGCAATAAAAATGGCAAAACTAAAACACAGTTACATATTTGCGAAGCAATCATCTAACGTAATAACGTACCAAATAAG	2.77489	2.80837	6.55466	5.77024	6.80701
CGATTTTCTTCCCCCCTGCACCAAGCATGTGTAGGAACGAATACAAAGACGTCGTGCAGTCCCGTC	2.65225	2.64904	6.11419	6.22215	6.47001
GCGATTTTTGCCCGCCCTTTATGAGGCCTAGGGCCCAGCACGGGACAGCAGATGGAGTACGTAGAAGAGGCGCGAT	2.94797	2.94421	6.01796	6.20656	6.48573
CGCGATGGCCCGCGACCCTGGGAAAATCCCCAACGCAGCGAGGGGCCGCGCGAACG	2.24966	2.44443	4.87573	4.04993	6.27429
CTGCGGCGTGCACGTGGGGGCGGCGAGGGCAATGTGGGAGCCGTGCGGCAGTAGGTAGTTTGGGGGCGATGGCCGTCGTAGGCGAGGGCTGG	3.32578	3.31959	6.05314	6.36893	6.31511
TCTTTTAGCGGGTCTTGCGGTGGCCGGTCGACTGTTTCCCATGCCTTGCCCGATGGCTATGAGTGACCCGTCGCGTCCGTCTCTTGAGCGTG	2.50679	2.5997	6.37638	6.19407	6.69257
AAGCCGGACCCAGATATGCGTGTCCGGCGACGGCGGTGGCAGGGCGGAGTGTCGACAGGCACGC	2.99545	3.00963	5.9084	6.17079	6.45935
CCCGTCAGGGATGACGCGCAGGGGCCGCCGGGTCCAGGAAGGGGTCCCACGGAGCAGGACCGACAATCAACGGCGGCCACGCAATGGAGTCCC	2.47699	2.5092	5.992	5.96487	6.4199
CAGAACTTCTCATTATCGCCCGAAGAAATGGCGAAAACTTCGTGTCTTGCCCAGAAGTCCGCGCTGCATTGGACTTTGGACTTTTGCTTACC	2.55948	3.09367	6.17556	6.32725	6.76517
CCGATGGAGCGATGATGTTAGCTACTGCGGGGAACCCCACGTCGGCGCCGATGGGCGGGGTCTACCCGGC	2.31931	2.26625	4.45649	5.97562	6.32547
CCTTCCAGGATGCCTACTCCCCGCTTGGTCTGCACGCCAGAAGCGACCACACACAGGACGAAATACCGGTTAAGAAAGATGCGAACCG	2.51473	3.54225	4.89849	6.34446	6.40619
ACGCCATGGCAAGGCCAGTTGACGACAAGCAAATCAAACGGCGGCGGGGCCCAGGACCCACCA	2.5261	2.54292	5.81056	4.98268	6.45444
CGGCACTATGTCTACACTTTATGAAACCGTACATGTGCCAGAAAATATATTTTGCTCTATTGCATACGCTTTGCACCAACGCTTTACGTTTGCGT	3.40676	3.42865	5.47896	6.41864	6.96358
AGGAGGGATGAGGGCCGGAGCGCGGCGGGGCAGTGAGCACGTGGCGCGGTATGGAGG	2.55918	2.57321	5.04878	5.66272	6.38453
AGGCGCGCGCGCGAAAAGCCTACTACAACGATGGCGGGCGACAGCGATAGCCCTCACGACCTATGACACTAATCCGGCGCAA	2.94459	3.09722	6.11974	4.94137	6.52975
GTGGGATGGGGAATTCAACTGGGGAAATGAGCGCGGCCGACAGACGGGGTA	2.11293	2.35525	6.07661	6.15572	6.57645
ACAGCCGGGGAAAGCAGACCGCGCCAAAGAGCACCATGACGGCCGAACCGGGCCCGGCGGGAGAGAGGGAAGACAGAGCCCCTCGAAAGCACA	2.27857	2.30244	5.69865	6.24983	6.65355
GCAAGACCAACATGACAATAAAAGCGAGTTTCAACATGCAAACTCATTGGACGTCAAGGCCCAGCATTGGTGCATAGG	2.43846	2.42173	6.15872	6.3658	6.49017
TGGGGCGGTCAAGCTAACGGGTCTGCTCTATCCGCTGGTATGATACGAGGGTTAAAGGATGGCTAATGTGGAGACCC	4.86493	5.02008	6.05798	6.29805	6.48179
GCATGGCTTTCCCCTGGGCTCGCAATATCCTCGACGGGGGGTAAAGTCTGCT	2.78319	2.78267	5.92648	5.96691	6.28347
AGCAGGCCTGAGGCCGTTGATGAGACGACGGGTAAAGGGTGGTGGGCGCGTAGGGCCGTAGTGCCGATAGGTTCGATCTGTGGCACTAGCAAATGTG	4.73304	6.17796	6.10732	6.23953	6.35477
AAAGTTGGCCTACAGGGCACTGAAGGACGTTGCAATCTATTGGAGGCAAGGCGCATAGAGGTATGGGCACTACGGTGTTAGTGGCTGTAGTATTAG	3.8967	5.94894	6.53034	6.63052	6.60694
ACGCGCTCCCCGACCGCAGAGGTAAAGAGTATTCAGAGATATGAGTTGCGACCATCGCTTCGGCAAACGTGTTAGCATGTCGGAATGGC	2.6988	2.75367	6.23721	6.35489	6.7304
CACCGCGTCATTTAACAATGTCTCGCGCTACTCGCAAATGTAAGGCAGGTACTAGAGAAGACAGTTGGCACCCGCGAATGTAGCCC	2.78727	2.78176	4.25822	4.36425	6.76076
AAGATTAACGAACATCTAAAAATTAAACACGAGCTTAAAAGAATGCATATCTATATGGACGTAGTATTTTCGTTAAAAGAAAAACCTGCCT	2.72806	2.81093	6.47933	6.64809	7.10667
TTGAGAAAAGATGGTCATGGATTGTAGTAATTAGTTAGTGTTTTAGGTGGAAGAGTAGGTAAATTGAAGGTAAGATGGTGCAATCTTCAA	2.89288	2.86967	6.31817	6.32611	6.67695
AGAATATGCATCGAGCTATAATAAAACAAACATATTTAGTAAACAAACTATGCGTGTCGAAAATGAAGA	2.49163	2.62733	6.31284	6.42096	6.62298
TCGATCCCCGACCAGCATACTATGTAGCATGATTTTATAAACCTAAGAATGGAAGTAATAATAATGTCGACCG	2.36001	2.36451	6.40907	6.48175	6.52677
ACCAACACCCCACAATAGGTTCTATGCCGGCTCTAAACTCCAACGCACACAGCCAGTCACCATGTGAGGTGATCCTCGTAT	2.96542	3.02116	4.49304	5.91723	6.46165
GCCCGACCATGCCGGCACCACCCAAACACCTACACCGCCCTCACATACTCTGGAAGGCACATGTGAGCGCAG	2.58006	2.60989	4.4693	5.92864	6.39274
GGATGGGAACTCAGGGCGGATTGGGGCCCTGGAGAGCAGGCCTTTGTGCCTTGGGTCGCGA	2.51135	2.5286	5.58034	5.80969	6.43975
AATATGGTCGCGTGTTCACGGGACACTGGTGAGGGTCGGCTGGGGCGGACGGGTAGAAT	2.83989	2.97022	5.95698	6.1565	6.42355
GTAGGGGGACCGACGACTAATCCCAGTCTATCCTGGATTAACCGGGCCCCACCATGG	2.80871	2.84414	5.79889	6.0658	6.28043
TCATGGCGCGAACCAAGCCAGGTCGACGTCAAAAGGCAAAAGGAGTCCTCGGCCCGAGGTGGGGAAGCCT	2.4462	2.4829	5.74522	6.24054	6.49134
CTGGCCTCTCAAATGAAAGCAATGCAGTCCCCAGCATGTGCCCCCGGAAGCTCATGGCACTCTTACCGGT	2.41812	2.46106	5.46644	6.09772	6.51327
GCTGGCGGCTATGTTCTGTGCCTAGCAAGAGACTTTACCCATGGGCCAGGGCAAATA	3.33467	3.35124	6.07782	6.19556	6.31948
CCTCGGGGTGACGGCGGTGGGGGTTGATGACATCCGTCGGGAAGGTAATGGCCGAGGGCTCGGAATCGTAGGT	3.36027	4.89624	6.19818	6.13593	6.63324
GAAATGGCTCCTGCTGTCACCCAGCTTTACCGAAGCCCCATTAGGGATCCGGTTTAATGGTAGACCT	2.93437	2.95254	6.07587	6.24774	6.62792
CTAATGGATTTCCCGCGCCGCCTGTCGGACCCTCACTATATCAGCGGCCCCCCCCCGAACGATGGCCGCATACACTCAC	2.91194	2.93964	5.6968	6.15099	6.56693
GATAGGCATCATGTGTGCATGGTCGCGATGTGTCTTTCACCCTTCCTATTCGCTTGCTAGCGCCC	2.67763	2.65387	5.71403	6.10136	6.65381
CTTTACAAAGGATGCCGCCGCAGTGTTTGGTGCTGCGAGACTATAAGGTGCGCCTGATGATAAGCCTTCAATGGGCTCGAGGTAGTTG	2.96608	3.35297	4.29714	6.35194	6.75166
CAACGAAGCGATGTGAAACGCCCGGGGGGGACAGGCCGCCCGACAGGACCGCAGGA	3.36412	3.37151	5.56375	5.93125	6.24556
AAATATCGGAGCTATGCCTTCCACCTACAGTTCATACCCTCTCCGACACCAGCTCCAGAACGGCCGCATTCGCAGTCCTCTTCATCCCC	2.92438	5.84941	5.89943	6.10946	6.86415
GGCACGACAGACTCTGGCTCCAAACAACGCAGCCGCGCATAAGCATGGGGGCCAAGGTCGGGCCGAAGGGCGGTGCGACCACGGCCGCGCCACGGGGAAA	2.54825	2.53869	5.70707	6.15996	6.8522
CTAGTTAAGAAATGTGAATGTAGAGCTACGGAAATGGTGGCTAGTAATTTGGGTGGTTAGGCGATCTTTCTGTGCTATACGGGATTATGC	3.03068	3.00541	5.72696	6.66988	6.91472
GTTTATCATGGAGTATACTAAAAACATCAAGCCCAGTC	2.39435	2.41182	6.12886	6.15408	6.37351
ACGGGGTGCGTCACCCCCAGGAGAGCGGGCAAGACAGCAAACATGGAGGGACGGAGCCAAGACGCACGGTACGGACAGGGCTGACAGCCAATGTC	2.48816	2.94454	5.48098	6.5362	6.41265
GCTCACCAGATTCTACTGCACCCGGTGTTGGGCCTAGGTCGGCCAGGGGCCGGGGGCGTCGGGATGATTACTGATTAGCCGATTTCTGGCCCAGGGGCG	3.59135	3.83433	3.73152	5.59474	6.7559
AACATGACTATAGACAGATAAATACCATGACGACAGGCCGCCGACAAATCCGTCGTAGGGGGGCCCGGTCTGGAAGAAGCACATAAC	3.87934	3.98636	5.98641	6.2145	6.70595
AGATTAGTAATGGCGCACTCCCCGTCTGGGACGCGCCAAACCCACGGTGTTGCGGCTTACCAAGCTTGCTC	2.68166	2.66815	5.96784	6.2461	6.6811
TGTTACGTTTCCTCGGTTCCGATGGGTGGGCGCTCTATTGTCTGTTGCTCTAGCTGGATCGGGGTGGGTCGGCCATTGGGCGATGG	2.48498	2.5569	4.8524	6.19588	6.53857
CCGGATGTCTAGCGAACCGGCGCTGCGATGGCGCATTGGCGGTACTACCGGACCCTAGTTTGGTCATTCATTTCCTACT	2.65101	2.71213	6.2621	6.17503	6.54247
GGATGTACGAATACAGTGTGAGGCTATGACTCCACAAATGAATCGTCTGTCGCGATGCTCTGATCGCGGACCGGAGGTCAGGTTGC	2.82723	2.82447	6.05985	6.39975	6.79244
AGGATAATCTCGTATAAGGTCGAAAAAAATGGCGTACGAATAGGTTCGCGTATGGGAATGACTCATCTGCGTCAAGGTTAATTCT	3.26867	3.7614	6.29513	6.64968	6.78069
GGGCTGGGCAGATCAGGGGCGGCCGGTTGGGGCGGGCCGAGGATGAATGGCGTCGGGTCGTCGGTGTGTCCGAAGGGACGACCGCGGGGGG	3.04171	3.62721	5.82082	6.01033	6.59016
GGGGTTGTGCCCCGGGGGGAGGTTGTGGCACAATGGGATGGTCCCTTGGTGAAAGCCGTGGGTCTGGTTATGTGCATGGCGCTTCGCGGAACT	2.70302	2.80109	6.49242	6.55801	6.58606
TGGGGCGAATACCGAAGCCAAGCGGTGGCTGTTCTTTGCAATCGAAGATTTAGGGCAGAAGAATATCACGGGGCGATGGCAGGGTA	3.02189	3.21243	5.96922	6.28847	6.91531
TTGCAGACCGGGATTGATAACGATAGACGGCGATGCATCGGACGCATGTACTTCCCGGGTCGCAGACGCTGATCAGATCTGTAGAGATAT	2.85587	2.92903	6.0944	6.42584	6.71231
GGACACGTGGGTCCATCAAGCGGATCCACCATGGCCAACTCTCACACGTTCCGTCGCTGGCGCCCCCTGGACCGCACTTTTAGGCGCGTGATGCCCA	2.2469	2.80648	4.32955	6.04828	6.35223
CGACTATTCTCTCGAATACTTTTATATCCCCACAAATGTCTTCACAAACATGGCTAGCAGAACCTACTTAAACGCTATCTTCGTCATTACTC	2.66473	2.67148	6.11003	6.50611	6.86151
TCAGTATGTCGGGGGATGGTTGGGAGTCCACGGGGAGTGGTAGCGGATGCCTCGTAGTGGTGCGATGAGGCCGGA	2.44908	2.65673	5.95262	6.2427	6.46849
TTAGAGAGATGACGTAGGTAGGGAATGTGAAGAGATAAGGGGTTGTATGGGGAGGGAGGTGGAAGTCTTGGA	3.66356	3.65818	6.40622	6.43511	6.45804
CTTGGTTATAGATTTTCTCCGGGAGGCGGAGAGGATGACCACTGAAGGACATTTGTACTATCGCGATCGCC	2.71541	2.84427	6.38484	6.38095	6.85941
TGTGAGCGACACGCGAGCCGAGGGGAGGGCCAGGG	4.1651	5.79262	5.07699	6.01926	6.14075
CCAATGACACGAGCCCGCAATTGGGTAACTGCCACGGAAGGTGTCACGGAACAAGAACGGGGGGGTGAGACGGGGACACCCGCCCGTGCGGCCACGC	4.03109	4.87262	6.16345	6.46178	6.67085
ACCATGTGCGTCTGTAAATGGCCCCAACCTCCTCCGTTGAGGGTCCTCCTCC	2.57766	2.57402	4.91768	6.02522	6.2116
TACTATGGCCACTTTCCCTTGTGGCTGATTACACCAGATAAGGATGGAGTTTTTAACACTGTGTATAGTTGTACTTGTTAACGTTCTTG	2.21074	2.46007	6.43238	6.52492	6.88649
CGGCGATGGGGCTGCGTCGGCGGCAGAGGATGTCTAAGT	2.32261	2.35416	5.65121	5.02503	6.01985
CTATGAAGGACTACCTAACAGATCGACTATCGGGGGTGAAAGCCTACAACTATAGGG	2.89369	2.88819	6.26477	6.27248	6.63524
AAGTCCGTTACCTCGAGTGAACTAAATACGCTCAGGACTGAGCCCGTGATTTACTTCCTTAGTTCATAGTCATGGGTTATCGGGGTACCCAGGGTCCAA	3.22929	3.14748	6.25492	6.45847	6.75169
GACTTACGGAAAGCTCTGTCTAGGATTAGTATAAAGGAACAGAAGAAAAGATGAAACCAAAGAAAATACCAAGAAATGGTCAAAACGCTACCCCCATAAT	2.74958	2.69458	6.39816	6.40452	6.82716
TTTTGGTTTTATTTGCTTGTATTTAATATTACGTATTTCGAAATGTGTGTTTTCCAGGATTCTATCCGTCGTACATTTCTTGTGTCAATGCCCTGGCGGC	2.92668	2.73725	5.64089	6.2405	6.65693
GACAATGATTTGGGGTAACGTGGTAGGCCGGGGACAGTCTATGTCCAGATTAGGTACCGTAGAATCAGCGCCTTTGTGGGTGTTGAGAATTGG	3.04616	3.08497	5.65146	6.30493	6.64129
GGCTCAGCCGGCGAAGATGGGGTTGAGAAGGGGTGAAG	2.59078	2.59331	5.85379	6.03404	6.3267
CAGCCTGACAATGATTGCCTCCGACTATCGCGCCTCGTGGAGGGGCTCCCCACACAACACGGCATCCGGCGG	2.72441	2.75686	5.44617	6.0567	6.59605
GGGTGGCGCGAGTCAGACGGACGATGGGCTGCGGCGGGGTGCGTAGGGGAGGGAGAGCCTGCCCATTGCGAGGGCACGG	2.67282	2.69718	5.7715	5.99904	6.35708
GTAGATGAGATGCTCTTAGTACTACTAAAGCACGGTTACGATCATGGATTGAGTGGATGACATCCGGTTCCTTATAGATGGCGTCGTTATCGGAATCCGT	2.9648	3.0544	3.88344	6.57258	7.07717
ATTATGACTTGATGTGAGCTTATTGGTTATGGCTTTCTTAACAACATACCACATCGGGCTGTTGCCTTGTACTTTTCAAAGCTTCATTTTCATTTGTTT	3.13225	5.36695	5.86311	6.47627	6.92455
CTCTTTGCCTTGGAACCATGCGGTACTTGCTGTTGCGGGGTTCGGTGCAAGGTGTCACGGCCGCATCGTCATGAGATCGCCGGTGTTTATCAGCCGGCTA	3.24056	3.17041	6.23739	6.48975	6.99497
CACAAAGACTCCAAGCAGTATGATTGTACTGGCACAGCATGCCGGGGCCACTTAGGGACTGCTGGAGCGACAGGGGCAGGGGGAGGCCGGCTAGTGGC	2.93441	4.23743	6.36578	6.41928	6.72889
AGCCGATGAGGTGAGGCATGTAATTCTCGTGGCCAAGGTCTGCTCTAATGCGGGAACAAGGGTTAGAATGGTGAAGTAATGTTTC	3.13778	3.15158	3.9203	6.22695	6.55858
GCTCCTTTAAGAGCTGATTCGGCACCATGATTTGGCGAAATCGAGAAGGTGATTACCCCTA	3.39944	3.40719	5.74793	6.30513	6.38933
TTTCCTCCGGATTCCGGTCATGGGTACGCATCGCTCTCGTGGTGGTTGTCTGCTACGGGCGGAGTTCTTTGCTGAGCCTGCTCCCTGACGTT	3.03643	3.07132	6.38755	6.42561	6.65825
TTTACTTACGACGTAGTGTTTAGTATTACTAGGAAGGAGCAATGGAGTCAATGGTTGCTGAGCGCTGGGAGTACTCGACTGTGA	2.69563	3.54889	6.21775	6.43517	6.98453
TCGTTGCAATATGAACCTTCTTCGTCGACAAGCAGACTTATGCTTTACCCAGACATCATGTCCGTCCCTAGCCCGAAACTGCCTCT	2.48839	2.63329	4.88323	6.14022	6.9966
TGGCGGTTTGTATATTGCTTTCGCTCTTTCTCCTCCCCCCCTGGGGGCAGTGCCATGCTCGCGCGGC	2.57701	2.53715	5.56617	6.17818	6.57791
AGCCCATGGGCACCGCTTCAGCGGGGTTCCGGATTCTTCTGGTTTTGTCTTGGGCCTCCTATGTTCGACCTGCTCC	3.50655	4.95217	5.97662	6.25827	6.64551
TCATGGAGTCCATTGTCTTATTCTCTCCACCCTCCCAATCGAAATCCGCTATCACACTGAACATATGCC	2.60804	2.61701	6.20164	6.38638	6.62396
GCGCTGTAGATGTGGTTGGGTAGGGCGTGCGCGTGGAGGGCGGGAACGGAGGAAGCGGTGTATTGGTTGGAGGCGTGCA	4.23474	4.88302	5.98283	6.17897	6.3465
TATATGGGCAGGCGTGGGGGGCGGCTCCCGATTGTGGACTCGTGTTCGCGGCTCGGGGGCCTATTTGACTAGCGGTGT	4.53478	4.80637	5.55256	6.29502	6.64385
AGGCAGACTGCGGAGGGGGGGCGGGTATGGGGCCTGGGGAAGCGGGCTT	3.21191	3.26751	4.64904	5.74278	6.09906
GAATGGGGGTAGGCCTAATTAGTGCGCACGGACGAGTCATGGCACTCGCTAGGGGCCATGC	2.0774	2.17057	5.72995	6.10629	6.10621
GGGGTTATGGCCGGCACGTGAGAGGCGCAGTTGCCAGGCGC	3.45205	3.45231	5.58271	5.92595	6.29902
GAGGTGCGTAGATGGAGAACCACGGAGTGACCGGGAACCCCTTAACGGCGATTCCCGGGACATGCCACCGACCCA	2.75756	2.81636	5.93575	6.17644	6.64587
GTGCCTTTCGACATGCAGCGACAGGTCACAACGAGGGGGGACGGGCCCTACTCGCTATTATTACAGCCCGCCCATAG	2.51354	3.06221	5.26013	6.15113	6.50241
GATAATAAACCAAATTTAGGTAATGAGAAAAAACCAGACGAAATACCAACTATGTATAACTAGCAAACATAATGACCCCTAAACGGCC	2.94621	2.94955	6.3361	6.42168	6.91987
GAGAAATCCATAGGAAAGAAAAACATACAATCTAACGCAACCATGAGACGTAGGCAATGTCGTCAATACTGTTCTAAAC	2.76725	2.77129	6.30861	6.39366	6.67179
AACATAAGACTGCGACAGATAATAAAGTACGAGGAAAAACGAACAAGAAAAAGAAGCAAATCAATATGGCATTTAAGAGAAAAAAACGACCAAGAAA	3.56197	2.94646	6.35016	6.50193	7.1022
GGGTTCAAGCCCTTGCAAGCCCTGCTCCGAAATGGTTGCACGTCATCGACTCCGACCGT	2.87618	2.86429	5.88524	6.15128	6.41545
AGGGGGGACGGTCCCCACAGACGGAGTAAGCCGAGATCATGCGCACAGCGTTGCAAATGATTGGGACGCCTACTGATACCGCGA	2.73876	2.72433	6.05689	6.28315	6.53857
GTAGGGGACGCAGTGAAACCTCAGGATGCCGTATCATCAGTCGATACACAGGAAGGATTTCAAGA	2.83313	2.83985	6.39423	6.37945	6.42701
AAGACCGCATATCGGGTCAGACATGGACAGCGACAAGGAAAACGGACCTAGAAAGC	2.5424	2.53317	6.23318	6.2504	6.39512
TACAAGCTTAATATGAGTTGCATAAGTAGAGGCACGATTGAAGCGAGGGCGATAGCTAAGTATAATGT	2.66259	2.70134	6.32036	6.45491	6.57905
GAGGACCAGGCAGATGGCGGACGACAACTACATACCTGTAGCCA	2.87447	2.87214	5.94998	6.10498	6.47676
GATTTTTGGCGTCGTAGAGGCTTAGGGCGCCCATGCCATGCGGATCAAGAACGCCCTGGAGCGTCGCCGGATGCAGCC	2.97462	2.97919	5.2571	5.96838	6.33318
CCGGAGAGAGTGAGATTATATAGGACGTCGGTTCGGATGGTTGCATGAGGGCGGGGTCGCGGAGTATGGGGGCGTTCCGAGCCATCGAGGAGC	2.82309	2.81171	6.23091	6.35954	6.57521
CGATTATGTACAGGCGCAGTCAACCAGTCCTACCTGAACCCATACATGGGGGGCCCCACCTTCGCCC	2.36228	2.34707	5.23749	6.16192	6.55069
GTAGTGAAATGATATGTAGAAATTATTTAGAGTATAGTAATGTAGGTAGATGATAATGGGGGAAGAAGG	2.70556	2.68644	6.11559	6.55263	6.56044
CGCTACCAAAATGGCTCATTTCTACTCATCAGGTCAATACCGGCCCGTCCTAACAGGCTTGGCTCGCCAATCTAACGACAACCTAAACC	2.37681	2.40095	6.16289	6.31996	6.72907
TTCTACCCATATAACACTCCCTATACCCCAACATGTCGCCACTACTATACC	2.82917	2.83291	5.32779	6.13079	6.23558
GCGTTAACTCAAATCATTTCCAGTATGAGGCAACGCCAGACTTTTACGCCTAACACAGTTAACCTTGTCATGCTCATAA	2.6074	2.61334	6.14689	6.38207	6.68303
TATTTTACCAGACCTCCACTCAATTTTTTCTCGGATGTTATTCATCTCTAGTATCAACCCCTCCTCACTAATCTCATATCACTTACACAAAATAAAT	6.36772	6.49239	6.33395	6.30427	6.85291
CCAGCGCAACCGGATATGGCGGAGGGTAGACGGCGTTCGCTACCTGGGTTACGGGCCTGGTTGA	2.63372	2.64798	5.83434	6.07754	6.23859
CGTTTTTTATTTAGGAGAGTGGATGAGAGGGTTAAAGAGAGTGGGTGTAATAACTTGACGGTCAGCTATGTGATGAGGCATACAT	3.04269	3.07206	4.00593	6.11041	6.55755
GTTATGACTTGCCGAGTACATTATCTAGCGGCGGATCCCGCGGACCATGCTTTCGGAAATGAACACCTCATTTCCGATTTACCATTGGTGGAAGTCCG	2.29456	2.20722	6.50438	6.58382	6.81836
CCGCCCTGCGCACCACCGCAAAGCGTCTCCGAGCGCGCCATCATGGCCCCCTCCGGCCTTCCCGGTCGTTACA	2.17894	2.21745	4.7968	5.77394	6.27734
CGCCCCCAACTCCACATGATCCATCCCGCAAGAGCCCTCCCCGTCCCCCCCCAGGCCAGCAGACCCAAACT	3.57157	3.57704	5.50803	4.6882	6.29212
AGAATAGAAAAAGAGTGAAGAAGCGGAGGACAATGG	2.51126	2.51016	6.02953	6.11613	6.2194
GTATGGGTATCGCCATGGTCATGCGGGTACCCGGTTTTACGGATTTTTTGGTAGAAGATCTCCAGATGAGTGGGTCAAGATGCGCGTGTT	1.9933	2.44607	5.86043	6.29156	6.53568
ACTTAAGAAACCAAACGTCGTTTCAACATGGAAAAGATGAAGCTCAATACAATTTCAGGAGAAGACT	1.85783	1.86342	6.2307	6.33228	6.88033
AGGACAAGACACGAACCAGACAATATAACTACAACTATGCAATCTAAAAATGCAAGCAGATAACTGAAGAAAAATACAAATGG	2.3368	2.36453	5.3522	6.2305	6.73021
ATACCATGAGAGAATCACGAGCGTACTATTACACCGGAGAGCTCTTGAGCTGCCCACCAG	2.85644	2.8648	6.23134	6.30952	6.59253
GCCGGGAGCACAGAGCCGAGGAGTCTGGGTGCGAGGGGGCCAGGGTGTGTCAGAAGGGGGAATACATATGAATCTATGCGCCCTCGTTATGGATCCGCC	4.80385	4.14459	6.52379	6.38024	6.80318
ATGTGATAAGGATGATCATCTTAATAATGGCTTTTAGTATTGTGAGGTACGCACCTTGGATATC	2.33329	2.77698	6.20922	6.19264	6.43086
CCGTAACGTTGCGTCTACCACCTACCGGTAAGATGATCGGGGGAGTGCGCGGGTCGAGGGTCAGGGTCACAGTCGTTGACGCGT	2.66071	2.84841	6.08956	6.10961	6.33788
GTACCCTGGGGTTATCCTACTGATTTGTCCAAAATGTTACCATTTTACACCTCGTGGTGGT	2.81408	2.8169	6.02518	6.10125	6.46018
GGACTTCATCCAAATACGTCGCAATGACTCAGGTACTCACCATTATCTCAGATGCAAGCTTAAGACTGCCTGGGGAACATCCACGGACCTGGATGGAAGC	2.78736	2.98406	6.28273	6.42763	6.65794
AGAAATGCAGCGTGCCATCCAACCGCATTCGCACACGCTAGCCAGGGTGTGGACGGTGGACGGACAACGGC	2.71754	2.72117	6.07691	6.25442	6.56686
CTCTCCACACAAGACAAGTAACAACATGTGTGGCGGATCATGTGCGTTGGTCCCCTTTA	2.90235	2.91155	5.5886	6.17103	6.35914
TCCATGGGACGTTGCCCCGCTGGAGGGCTGGAGGGGGAGGGGCCTGGATAAGGGAGTGGCCAGACATGTGTGAAA	2.7012	2.74375	3.91321	5.7449	6.42617
TTATGGCGCTCGGTGAAGAGGGGGCTGCAGGTGAGGGGGCAGTAAGAACGTTGC	2.49613	2.57566	5.33151	6.09735	6.26805
GCAGTCGCTCGGAGCATGCTGGGGCAAGGTGTGTGTTTAAAGGGGGATGTGAAGG	2.79744	2.86409	4.52157	5.09832	6.32972
CTGGCATGGCTGGTCTTGGTATTAGCCCCAAGCGGGCTTGCAGCTTTCTGGAGGCCCGGAGCCACAAGGCTTAAGCCGAATCGGA	2.84406	3.12356	6.20078	6.25837	6.79743
CGAGAGACATGTGATCGTAGAAGTAGTTGATACAACGGCCAGAACCGCCGATGCGGGGTGTGATACCTTATTATGTGT	3.38978	3.37882	6.04513	6.37201	6.85246
TGCCGGGGTAGTCGGGAATGATGGGAGAGGTGGGGGAAGCAGTTGCTGAGGGGGGCGAGAGCGGTGTGAGTCGGC	2.47873	2.53265	5.8396	6.19446	6.36987
GGGGACGTTTTCTAGGAACGGGGACGGTGTGGGATGTTTATCGCGGGAAGATTGGGGCGGGGCGCCGA	3.80861	3.78333	6.08784	6.2424	6.48513
AGCGCGTAGGAGGGTCGACAGCGGTTGTCGGTAAGCTCGAGGATGGCGCTTGGCTACTGACACCGCATTTTTACCAATATGGCTCTCA	2.75542	2.76994	6.13007	6.40569	6.58888
GACCTATCTGATGGGACTATGAAGCAGAAATGGTGACTGCGCGAGGACGACGGGCGC	2.90191	2.90284	4.86317	6.05109	6.42883
GCATCATGATGCTGACTAAAGCGGATTGTGAAGGTTTTTATGTAATGAATGTGCGTTACAGATATTG	2.76461	2.76491	5.20717	6.4053	6.26233
CTGCCCATGGCAGCCCGGAACGGCGTGTTTACCGGATCTTCGTAGGTTCTCAAAATGCTAGCTGGCAATGAGAGCGTCCGGAAACGGGAGAGGC	2.68502	2.75068	6.22207	6.39961	6.77716
GAACAGTACAGTGTACTTCCAAACCATAGCTACAATGCCCGTGCCGTGCATCCGTCCCCAAGTCAGCCACGCTGGGATCCGCG	2.71254	2.70137	5.09257	6.32343	6.73492
TCTCAATGGGGGGAAGTTCTCCCACCGGAACAGCGCGGAACAGTGCGCTCCAGGCGGCAGATAATATTT	3.1042	3.11039	5.85782	6.30045	6.40694
AGTTCGCTCACCGGACCCTCCTACAAACATCCGTCATGAAAGAGAACAGAGTGAGGAAACTGTTAGAGC	3.05406	3.05759	6.34995	6.40014	6.44905
ACCAAAGCAACATGATACGTCGACACACCA	2.76841	2.77113	5.75926	5.8542	6.14584
GGTAAAACAAGCGAACACGAACTGGAACTATGG	2.68758	2.68746	5.89959	5.92147	6.1792
AGGACTAGGCCGTACTTTTCATCTCCGCCGGCGCATCGCCATGTCGGGGTATCTGCTGTTTTTAAGCGCCC	2.53983	2.55629	4.92787	6.14243	6.41743
TCCTTACTTCGGGTCAAAGCACCATTATGGAATGCGTGATCATTAGATCTAGCTCCCGGC	2.42457	2.4961	6.07295	6.20943	6.38518
CCGTAATGCCTGACACCGCCGTCCCTTCCTACATCCCACCCC	2.30009	2.30941	5.23316	5.80724	6.30797
AATTCGACTAGAAAATTTTACGTAGGTATACAGATGACGATTAACTGTTAAGTGTAGAAAAATGTGGACATGTTCCGTTA	3.03074	3.05693	6.11144	6.44863	6.65184
GATGCAGGGACTATGAGCTGCGTAACCTGCAGTAGGGGCCACTGCCATGTGGGCG	2.85107	2.88361	6.06649	6.20218	6.51382
TTAAAATGTCGCCTCTCAACCGCTATTGGT	2.63193	2.62865	5.6711	5.85236	6.22712
GGTCTTCACCAACCTCCCGAAGCTGAATAATGAACAGAGCTCGACCTCCGGTCCAGGCCCGACAGG	2.7921	2.80688	6.0409	6.28844	6.41866
CTACCCATATATTTTTTCGTCTCAATAGGGGGCTAGAATTGCTGGCCGTGATGGGGCATGGCTCGTGTCTCGTGGCCCACGGAACCATGGCTCATG	3.52529	2.87859	6.20942	6.41335	6.59728
TGGGTACCTTCAAAAAGTGCAGAGAAGGTCCGGGGAAGGGAGCTGGTAGCAACGCCGCGGA	3.05614	3.234	6.15058	6.30978	6.54901
ACTGGAATTTAATGATGGCGCGGAGGGCTAAAAGAAGAA	2.55454	2.59755	5.32355	5.60582	6.12521
ATGACAGAAACACCCGCCGACCGGCCACCATGGGAACCAGACACGGGGGACACCCACGCGCTCGACAACTGGAGCCCGAAAAGAGAAACACGAATAT	2.52327	2.55536	4.91772	6.178	6.50545
AGATGAAAGCGCTCCGTTTAACTCAAATAATTGAATTTAAATATAGTAAATCTCCGCAGCGGCGGTAGAGCATCAGCATCGTAGATGAATTAAAACGCT	4.38856	4.66147	5.01938	6.68775	7.18726
AGGGGCGGGCCCCGCTCTAGAAGTGGTATGGATACGTAAGGATGAGTGTGGAAGGGGAACGTATTGTGTGGGGGGACCGCCGGGGTCTGGGATT	2.98282	6.21453	6.25995	6.23415	6.55254
CGCAGTAAAGATTCACATGCTGGAATTTTTAGAAGCTACCGCTTTATCAATCAGTAGCCACTTTTATACGAATGCAGAATTATACAGTGC	4.38327	4.56925	5.57325	6.29045	6.74747
CTCGGGACCACTATGGCTCCATGGGTTCCAAAGAAATTGGAATGGCACTCTACTTCGTACAGAGAGTACC	2.29351	2.29682	4.90787	6.44222	6.6074
GTCCAAAGATATTTGTTTGAGATGTTGATCCTAACTAAGCATCACCCCTTTTCAGCCGGCA	2.69261	2.68332	6.22988	6.31544	6.70326
CCGGAACAACATCATGTACACCGAGCATGGGCAATCTCCGAGCGACAATAAGTCGTCCAAGGCGACGG	2.94385	2.94176	6.1449	6.32934	6.49952
CTCGGTGAAATGGCGTGGCCTGTGAGTCTGCGCACATCAACGGCGTTGCCACCGTT	2.69855	2.65476	5.96132	6.1374	6.25615
CGCGCCCCTCGAGCTGGATATAAAGTATGACACGCTGCTACGTACCTCAAAGTTTGATACACCGGCCCTGTC	2.88271	2.86956	6.09254	6.32542	6.52965
CCACTCAGAGCTGCGCGGGCCTTCAAAGGCCCAGTACCGACAGAATGGAAGCTC	3.05007	3.05245	5.72674	5.94003	6.37623
AGACATGATTGATCATTAAGGATGTAGATATGGGGAGAGACATGGATTAATTT	2.69367	2.70509	3.36623	4.58838	6.36802
CCACCAATAAGTACATAGCGGTGAGACTCTCGTGATGCCTCCCAAAGCATGCGAAGGACAGG	3.01473	2.95726	6.09941	6.29033	6.4454
GTCGCATCCGGCTGGACCGCCTACCACCATGGTCTTTCCTGTCCCGCTCTCGGTGCGATATGGGACCGCAAC	2.41681	2.42461	6.14373	6.12973	6.44694
GGATGTGATTCGCTAGTAGGCTAAGTGTGGGGTTGATGACCTCAGGAG	3.89044	3.87068	6.17726	6.1876	6.48966
TACCGAAGAAGAAAAGCAAGAAAATGTATAATAATAAAAACATAAGGAAGCCGTCAAGGTATGGAGAACTCAAAATCACATAAAGGCATGACACC	2.73288	2.75233	6.3405	6.43374	6.86865
GCCAACAAACCCAAACTTCCAGACAATGCGCACTATAGTTGCAAAAACATTAGCAAAGGCCATGAAAAAGATACCAAATA	2.64474	2.64155	6.35406	6.37809	6.51482
GAAGGTCTCCTTGGGTCAGCCGACCCTTTGGCGATGGCTGCACGCAATAGAGGCGCTCCGCCACGGAAGGGTCGTAGCTGCGGTGGGCAGTAGCTGA	2.61028	2.81529	5.46247	6.31333	6.5359
ACAGTTGGCTATATGGATGGAGATGGGGATGCTGGACAGATAGCGATCGACTAATGAGGATGTGTGGTGTGAGGGT	2.88463	2.96748	5.1071	6.33199	6.63935
GCTGCCGCGATGAGGCATGTTCACGTCGCTTAGTCGCAGGTCACGCTCGCCATGTACAAAAAGGGGGGGAATCTGGTATTTTT	2.61608	2.70956	5.24009	6.36826	6.65695
ACAATGCTCGGTTGCCGCGCCAGAATAAGTATAAAAGATGCACAGTCTAAGTACAGATAGTTGCATCTGTGGAA	2.45808	2.46939	6.15481	6.37438	6.75127
GACGGTGAGAATGTCTGGCTTTGCGTCATTGATGGACGGCATGATGGGTTTGAGCGAGTCCTGCGGTCCGGGTTACGGTATGTGGGGTAGGG	1.83938	1.89799	4.9027	4.79558	6.3603
AAAATGAATGTCACAGAAGACGAGAAACCTCAAGATAGTATAATAGAAAT	3.03851	3.03581	6.11347	6.26756	6.38432
GCCCTAAACACATACCCTATTAACCCCTTATATGCCGCTCTCATGACCTAAACATGCACACCCTTATAAGCCCCAAACGTA	3.11278	3.08473	5.94053	6.2654	6.671
GGTACGAGGATGCGGGTGTATGCGGTAATGACTTGGACCGCGCCCGTGCGGTATTTTC	2.49584	2.51181	4.92467	6.14508	6.44646
TCAATGGACACATTAACTTCACCAAGATGACTACTCGATCAAAAA	2.73246	2.739	5.93573	6.18408	6.3125
CCCAAGTAGCAATGCGGAACATATCTAATTTCGGAATGAAGAGCAACTACC	2.48575	2.53567	6.20777	6.25849	6.31138
TCCACTGTTCGCCCGCGGCCCCCGCAGTCATGATGCCGCACCGTGGCGCGCCTTGCCGCTGGCATCGTCCCGGTTTCCATTC	2.16305	3.45169	3.2771	5.61795	5.84902
GTAGAACTTACTTTATCTCAGTATGACAGAATGTGCTTATTCCCGGCAAGGAGTGAATGGTTGAACAAGATGAAGCT	2.90723	3.06585	6.21488	6.26602	6.81422
TTAAGATGTCGTGGCGTGAATTTCTGTTAGCTTAGATGTGAGGTACGATGGGGCTGTCTATGAAGACACGAGATCGGATTATATCATGCCGG	3.49583	3.45951	4.52077	6.40288	6.87286
TGCCCTCCCCTTATTCATCCGTTATGGCCGCAACAAAGTGTGTGTTAATAAAAAAGG	2.3107	2.384	6.19484	6.35607	6.52709
TTTGGAGCGGGGTGAGTCGCGCCTAGAATGCTCGGAGTACGGCGGAATGTGGCAG	3.63567	3.64974	6.3212	6.19796	6.4733
CGGACCTGCCTGGTTTGGTGTTGGCGATATGGCAAGCTTTGTTATATTGGATGTCCGGT	2.72379	2.71684	6.28286	6.28848	6.55137
AGATCCGAAGGGCGTCAGCGTGGGCCGGTCCAAATGGGTTCTGTGCGACTGGACACGGTTAGCTTGACTCACTATTTAAGGCGGC	2.66367	2.73416	6.3306	6.40587	6.81927
ACACAACGGAAATCCACAAGAGTACCCAAGAAATGCACACGAAGCCTGCAGGAGGACGCCGGCAAACACCGCCAGACGACTCGTG	3.1088	3.11168	6.37803	6.40332	6.66391
CCACTATGGTGTGCGAAAAAGGGTCAAGTCGGGCCCGAGGTCTAGAGTTGGGACTAATCGGAGCGTTGAGAT	2.56111	2.85538	6.19707	6.41664	6.4525
ATATGACAAAAACAGTAATATCAGCACAGATGAAAGAAAAACAGTAAGTACAATACATGCATAATGAGACTAAAATAATAGTGACT	3.52454	3.90367	6.48778	6.52898	7.1203
CCATTGACGTTTAGTATATTGTCGATAATGGGCCCGTCCATAACATGTATAGGGAAGGACTGCGGTTAGTAATGTATCAGGATGTCTGATTAA	2.10981	2.30326	4.77158	6.62124	6.74906
GCGGCACCTTCCCGCTGCGCCCGTCCCGGCCAACGCCCTCGCCCCTTGCCCCCGCGCCAATCTTGCGAGATGCCTTAGCAGCGCATC	2.76509	2.79299	2.97703	5.71888	6.44769
GAATGGTCAACATGACCATATGGCGCCCAGCCTCCACTGTTACACCACC	3.04528	3.04547	5.65948	5.9626	6.36482
TTCTATGCGTCTGCCTTGTATACGACTACAGACATATGGGCTAAACTCACGGGCTTAGGAGATGTGTCGGACATGTCTTCCGC	2.90635	2.96053	6.08509	6.36118	6.39545
TGACGCCACGGACTGCTTCCGTGCCAGTGCCAGGGCTATTAGCTCCAAAGTGGGGTATGCGACTGTGTATTCCTAGCTTGGTGCTGTCCGGCACATA	3.57819	4.05617	6.23652	6.4246	6.73785
TTCTTTACACATTAGTGATGTCTCTATTCACCTCATTTATACCCCCCATATATGTCAGAA	2.74003	2.72951	6.40869	6.39298	6.63271
TAGGAAGGGGCATGCACATTCTGAACTGTTGGAGATAGTAAATAGAACAGATGG	2.98076	2.98254	6.3029	6.37393	6.56005
TGGGATGGCAGTGACTTCAGATGAAGTCTGCAAGGGGGGTTAGAAATAACCCGGTTTCCGGTAGGGGGTTTGTGGTCGTAGGGGG	3.06448	3.08065	6.12417	6.32886	6.82269
AACATGAATATAGCACAAAGTAGAAATCAACCCGCCTAAGGAATCGGCCTGCATTCATGGATCGGC	2.95211	2.93564	6.1715	6.30088	6.65438
TGGATCGTGATTCGGGCAGGAGCCCAGGTATAACCTTGGGATCATCGTCGGCGTGGTCCTGATTTAAGAAGAATGACGAACAATGTCGATTA	2.95898	3.14715	6.18303	6.53983	6.7645
CGCTACACCAAAATGATACCGAAAATAAATGGCGATCTCGAGCTCTAAGGGAATCGGAAAGGTAGCTGGTAAAGGCTACAGCCCGCG	2.92572	3.23353	6.12029	6.4798	6.70482
AAATGCCGTACACCGCTTTCCAGGCAGCCGAAAGGACAGTCACATCCCAACAAAAGTCAATTTTATGACGCGTCAATC	2.95248	3.23054	6.18938	6.33314	6.59217
TTCATCTGTCAGGAGTATGCCGTTAGTCACTGGGCTTACGAATTCTCCTATACCGCGTT	3.02632	6.15217	6.326	6.36625	6.599
TGTTAGCGCCGCTCGACCTGGGCGGGGCGAGTGAGCGCGCATCGTGATTGGCCGGATGGCGGTGGGAATGGGTGTAAGGGTCCCTGCATTGGG	2.84642	2.92311	5.60603	6.08228	6.67621
ACCATGCCCCTGCCGCATCTACCTCCGCACGTTACAGGCGAACCCACGCCGGCGGCCACTGGCCTATCGAACCGGACAGG	2.69622	2.73047	4.11927	6.04591	6.41843
ATCAACTGGATGAATATCTCCGGTGGCAGAATGATAAGTAAAGGGCTAACTCACCAAA	2.53396	2.53666	6.34645	6.41402	6.4496
GACATGTCTATCTATACTGCCACTGGCGAGTGCGTTATTATGGAGC	2.15939	2.17797	6.11092	6.20032	6.54444
AGTCAATTCAGGGTTTTTGCCGCTTTGATATGAGTTCCCTTGTCCGAGGCGTGGGTCTGTGCGGTAGTGTTC	3.10127	3.05799	6.21022	6.38957	6.61906
CGTGCGTGCGGCCATGGTCCCCCCCCCACGCGGCCTTCTTTTCCGCGCCTCAGGGAGCA	2.56197	2.57265	5.358	5.88566	6.318
TTAGGTAGTTGATGGAAAGGTTTAGGGAACAATGGGTATTGTATGTGGAGGGGAGGGTAACAT	3.28995	3.23841	6.11559	6.16363	6.40004
CACCTATCGGTATGACTAAACTCCATAGTTTGATCGCCACCCACTTTGCCGGCAGAATCAAGAAAT	3.02956	3.15749	6.34479	6.35669	6.64478
AACTCGACCCTTTGGCCTGGATTCGTTGGGTTTCTTGCTATAATGGTCCTTAGCGCGCTGTCCGTTTTCCTCGTTC	3.06325	3.08446	6.07152	6.35035	6.64188
CTTTGTGATGGGGGGGCTGACCGGGTTCGGGCGTTTCTCGTCTGTCAGCTGGTTCGCACGCTTCTCTGGGGTCTTGTTCTTTCTGC	3.14361	3.55526	5.77469	6.32132	6.56458
TACGATTCCTAATGGGGATGATGATGTTCCTTTTATATAATACGCTTCCAG	2.26612	2.27586	6.0168	6.26883	6.29574
GGCGCGTCGATGCGGCTTACGGTAAAATTTCTTATTAGAAGGGAAGAGTTGGGTTGGAGATGTGCTGGTGGCTTGAGGGGATGCTAGGGGAAAGAGAGA	2.88406	2.97164	6.30131	6.37106	6.76134
ACTATGGGTATGTCACCGAATCCAATTCCTC	2.76438	2.76763	5.45233	5.99198	6.20355
TAATTATGCTTCACAGTTATGAGGTAGAGAAATTGGAACAGGGCGTAGGTTGGAGATGGAGGTGTAAATTCTACGTCCTTGCCCGTGAGGTGTTAA	2.68095	3.43668	5.7078	6.141	6.74909
CTAGGCCGAGATTGCTGAAAGGTTTATTTTTTTTGAAGGGCGGCTTCGACGTAGAATGTAGTCAGGCGTGTACCAAGATGGAGTTAA	2.81993	2.76119	5.41658	6.08263	6.18427
AGGAGGTCTTGGAAATGGGTAGGACTATCGCGGGACCACCTGCGTGCGCGGCGTCGGCGACCGGGCTACCGGGATGAAATTG	2.62766	2.63872	6.18132	6.13675	6.56527
GGCTGTGGTTGCGAGGTCGTCTTGCCATATGAGGTCTGCGTGCCGCATACGGCCCGCTACCGCCGGGGCCCTCTTCCTTCCGA	3.36809	3.49202	5.94152	6.25935	6.76109
GAGATGGTACTGAGACGCATCCGACCGAGCGAGGCCCGGTC	2.94544	2.95325	5.77937	5.85653	6.2793
AAAAGAATGAGCCTTACTTCTAAACATTCGCCGTGACATGAGTGGAATACATTCACCTGACATAAATGGCAACCATAGCAAGTAACCGAAATACAATGAA	2.7655	3.34404	6.37961	6.53173	6.7678
AATACTCTTTTGCGTTACCTGAGTTGCAATGG	2.82757	2.82865	5.93676	5.97592	6.2007
AAAAATTTGTAATACCGGAGAATAAAAGACCGACATAATGCCGTAGAATAGCATATGAATCATATGGGAACCAATGGAAAGAA	3.55217	3.54241	6.39657	6.4685	6.5185
CCTGGGCGCGTCTTTTTGTCGGTGATGGATATGG	2.62764	2.63941	5.84573	5.98385	6.10733
ACATGGGTTAGACATGCCGCTCGCATTCCAACCATTGTTAGA	2.87397	2.87	6.01439	6.12992	6.34986
TGGCAGAGTTTGCACCTCAGTTCGAGCGGCGCGTCGTAAAAAACTATGTTCGCTGCAATC	2.99981	3.03388	6.20924	6.27722	6.51971
TGCATCGGGAGAACTGAAGATTGCGGAGGGGTACACAGTCGACAGCATGGCTAAGTCCGGGGTAGCCGTAGG	2.90572	2.89854	6.20745	6.27143	6.27804
CGATGGCGGAGTCTGTAATCGGCATAAACCCTTTATACCGTATGAAGGTTACAGT	2.59225	2.63142	6.21255	6.26643	6.34316
CTGGTGTTCGCTCGCGTGCTTGTTGCGATGCTGTTGCACACCTCCGGTTGCGTCCTCCCGGTCTTTCCGCGTCCCCGCCCCTGCCTTC	2.90998	2.917	5.70238	6.06332	6.66318
CAAGAATGGCTGCACAAGACCGCATGAACGCGGTCGGGACCTAGTAGCCGGAGCACCCCGAATGG	2.45432	2.46261	5.15047	5.9326	6.41277
AGATGGCTGAATTTCAGCCAGTGTGCGATATGAAACACTAATCACGCAATTTTGGAGTATTGAGTCCGGAGCACTGGTATGAAGGGTG	2.59595	2.62202	5.37514	6.39611	6.76919
GGCGGACAGATGGCTCAGCGATGTAGCGATGTGGTATGAGATCGCAGAGCGCCCCCGCGC	2.76359	2.78036	5.96268	6.14746	6.46446
TCTACATATGAAGCTCTATGATGGATCCTTTTCTCCTGTGATCCATGATGAGATTTTTTGGGG	2.62992	2.65644	5.4923	5.33416	6.57984
AGCTGGTGGTAGGATGAATGGGGAGGTGTGGGAGTTAGATGTGAAGAATTGAGGATGAATATGGGATAGTTATAGTATTTAGAT	3.05467	3.01839	5.43956	6.57117	6.76017
CAAATCAAAGGTCATCAAGACTCAACGTGAATTTCATGGGAAATCCGAGAATATGACTAGACAAGAATATGGCCAACAGATCCCCCCCGACGA	2.71571	2.73505	6.28194	6.53728	6.37864
ACAACGATGAACCTCATACCTGATTCCACTACTGACCAAACAAATAATAGCTAACCGGAGATCACCTCGCTTAAAATGTCA	3.8568	3.95894	6.41193	6.51244	6.98874
GGGCGGTATGGTGATGGATCGGGTAGGTGGCGCGATCCAGGGCGAGCCCGAGGG	2.60608	2.64671	5.7038	5.925	6.17239
GGCGTCCCCTAGTGAAATGGAAAATACAAAGGGGACAGTCGTCC	2.9058	2.90938	5.9954	6.14092	6.43939
GATGAAAAATGAAACCAATTGGGGGGGATGTTTTGGAGGAGAGCTTAGAAGGTGATAAGGGAAAGCGTGATTGAGTTTCATAATCTCGGTTGG	3.4049	3.13097	5.62832	6.33835	6.53894
AGGGTAGGACGCAGTCAAGCGGTAAATTAACTGGATGGAGGCGAAGCGCAGAAGGGGTGGGACGACCGTCAGACGCCATC	2.83905	5.87181	6.15439	6.31203	6.42298
GGGCGGAGTAGCAGGGATTTTGGGTATGCCTAGGATCAAATGGGTGCGTGAAATGGTGCAGTTGTGGGGGGT	2.99859	3.45166	3.76858	6.13281	6.62521
CACATCCCAAACATGCGCCTGAATTGCCTTCACGCAATATATTGTCGAACCGCTGGCTAATCTGGATTCCTGTTTGTGACGCTCACCGCTATATGAATGA	3.17495	3.12472	5.53909	6.27349	6.58178
GCCCAAAAATCTAAAAAACCAAAAATGTGAACGC	3.70247	3.69998	5.92651	6.12206	6.31277
GAAACAAAAAATGCCAGAAGCAATACCAAAGAGAAGAGAAGCGGAAAACC	2.59505	2.75942	6.09762	5.90244	6.28829
TGGAGAGCGTGGCATTAGTGGACAAAGTGGGAGGTACGGGAGTCGTTCAGGTTACCATCTGGCGTCTATCGGGTATTCGTTGAGCTGCTGTCCGA	3.45358	4.01905	6.23895	6.39179	6.71723
TGGGACGAGCCGGCTGGGACGGGTTAGGCTGGGCCGCCATGCCATTGCCGGTAAGGGACCGGAGCCCCTGCGCGCTGA	2.4125	3.46674	5.35184	6.07121	6.26859
AGCCATGTGGTAGAAAGGAAGGGTGGTAAGGTTTTAGAGAAAAATGAAGATTCTGGAATAAGTGTTGTAGAAAATAGTGAGAATGTTGACGTAA	2.54563	2.93819	4.61323	6.55743	6.91705
GTTGCGGCGCTTTGAAGCGAGCTCGTACGACGGCCCTCGACGAGCAGCATGGCACTGAGGGCCCTCCGGCAAGGAGTATCCTGATCTTT	3.31022	3.16665	5.92448	6.09064	6.57157
CGAAGATTTATTGTGGGGTGCTCTGTTAGCATGTTGGGGTTAGGAGTAAGATATGATTTCA	2.92098	2.9158	6.4608	6.51413	6.52263
TACAAGAAAAAAAAATAAATCAAATAATCAAATCATCCTAAGAAAACCATGATACGCGCAAAAATCAAGCTACTGAAACATA	2.91803	2.90734	6.45594	6.44744	6.68472
ACATGGAATCGCCCAATGGACCGGCACTTCAGGAGAATATGACAGTCAATCTTTATTTTTTACGGGTCACAAGCGGTGAGAGGAATA	2.31525	2.32417	6.10771	6.39064	6.61314
AACCGCAGCGGACATGGGGGGCAAAGCGGAAAAGGCCCCCCA	2.72878	2.7302	4.93713	5.78299	6.11087
GCGAGCTATGCCTTGCAGCGCATCGCGGCAGCCGATCGGTCGGCTGCAGATCCATGTGTCCCCAGCTCGAACTC	2.89055	2.98335	6.14258	6.30007	6.43011
TTAAGCGAGGACACAATGCTATTCTCGGTACCCAGGCTCTTCGGGCCTAGGCGTTGGCGCATGA	2.68149	2.68028	5.43147	6.16512	6.48936
GCCCTCACCATGATCACGCACTCGAGCAACTGGCCCGTCAACGATACAACGCGGCTGGCGTACTTAGACCATTCGC	2.57333	2.90069	5.31519	6.29161	6.43626
TGGCTGGCTTGCACCTTTACCACCTACTAGCTACGGGCGTCGGGCCACTGGTGTCGTTATCCCTGCATCCGTAGCTTGCTCTGGCGGGGTTTCCTAAT	4.72853	6.14133	6.33419	6.37328	6.73323
AATACCAACAATTTATAGTAAACAGAAGTATGTAAGTGGGTGAGGTCTTTAAATGTTAGCTCGACGACATGGCGGAATGAACTTGAT	2.90906	2.877	5.12313	6.35627	6.59495
TCAGTCCGATGCTGCCCTGGACTGCATGATGTTGTTTCAGATATTGCCTAACTCATATTCTTGTCTTGGTCACTAGCTTACGTTGTGACCCGATGC	2.78568	4.69131	5.97728	6.43387	6.68132
ATGAAGAAATGAGGACCCCATGTCACGGCATCCAAAGTGGACTATAGCGAAAGCATGGGATGTACCAGGAAAAGCTGTTATGGTGTGTAAT	3.47283	3.4739	6.33942	6.44363	6.73483
GTTGACCTACGTCATCGCTTGCTGGGGGCGGTCCGGCCCTGCAGTACCGTAGGTATGCAGGGCG	3.51617	3.50609	5.80792	6.04535	6.68737
TGCTTCCCTCCTTGTCGTTCGTGCTGGTGAGGTGATGGGCTGTCCCCTACCACCTC	2.98733	2.98562	5.46559	5.86453	6.3856
ATGAGGAACAGCGAGAGCAGCGGACACGGCTCAGCCGAGACGGCGAACGAAAAGATGGTACCGAAGTAGAGTACG	2.96326	2.97231	3.13676	6.34764	6.56748
ATAACTTTACTTTCTCGTTCGTTTTTTATACCGCCCATATGGGAGCGTTTGCGTTTCACGTATACCTTGCTCTTGTAGTGTATCGGG	3.33836	3.33121	6.60411	6.6196	7.0598
AATGTGAGGGGCAGGCGACCGCAATGTGGAACTGCGAGGAGGGCTCGCAACCGC	2.63437	2.63536	4.97014	5.80001	6.19572
GCTCAAAATCAGAGTTGATCGAAACCAATCGATAGCATGAGTGCGACTGCCTTTGTAAAAATTAAGTTACTACTAGCTAAAGTGCATACGATCCTGCTTC	3.11316	3.16565	6.42831	6.53611	6.9038
GGTCGAGAGGGGGGCCTGGTGGCGGGGGGTCCTGGGCGTGATGGCGTAGGAGCAGGAT	2.75241	2.7722	2.76669	5.46619	6.48423
CCTAAATCGCCATGTGTCTTGGGTCCACGGTACTATGCGTCAGCCACCTAGACTTTTGGTTGTCATGACCGTACGTAA	2.69934	2.71566	5.92746	6.27461	6.72441
TGTCACAGGTATGAGGACTGTGTACAGCGACACGGGAGATAAGACCTTTTCCCTGCCCG	3.40214	3.39518	5.9989	6.23965	6.5369
ACGATGTCCGAAAGTATGCCAATCGTGAACACCCACGGCCCATCTTC	2.56951	2.68603	5.66796	6.02955	6.41835
CACTAAACAAAAATGAAAGGCGAAATAAGAGGGCACCATACAGTGAGGATAACCTAATGAACGACAGA	3.43422	3.43741	6.40635	6.33996	6.5483
CCATCCAGCCGAATGACTTATGTACTATGAGGCCTCTCGTAAGATTTAAAACCAACTATGTCCAAACTTGCTTAGTAAACAATACTCCCTCCC	2.96581	2.82436	5.25296	6.3761	6.5284
TTTCGCTTCCTGTCTAGACGGTTATCGATGGTTGGTAACCTCGATTTGCTCCTTATCGTGCGTCTCGGTCGCTCCCACA	3.54002	4.30592	6.39462	6.44719	6.6871
GTCTAGCTAGTCGCGGACCCACAAAAGGCCCACGTTGAATTCCTTAACCATGGTAGAATTCGCTTATG	3.39652	3.37963	6.4156	6.45829	6.54561
TGGATTGCCTCAATCCCACTCTGATAGGGCGCCCTGTGCTGCACCGAGCAGTTTTTT	2.85932	2.86442	5.33651	6.13595	6.37361
TGGGACAAGTTTAAATAGAGAGAAAATATCGTGGGGGGGTGTAATGATGGAGTATATAGTAATTAGAATGATTG	2.66866	2.69294	6.00059	6.30253	6.48602
GTATGTCTAATTTTTTGTTTCCACTCGCTTGGCTTTATAGCTGATCATTTTAAGGCTTATTCT	4.89387	4.91094	5.68619	6.01552	6.20947
CGAAATGACTGCTGTGATACTGGAACCTGGGAGACGCCCATTATAGGGCCAACTCGGAACAACTGATGTATGTTACTATAG	3.01781	2.9922	5.69158	6.40304	6.62129
ATAAAATGGGTGGTTAGACCTGATGAACGAGGGTTACCTAATCATGGTTAAAGGTCGCGCCCATCAAACGTAAGCAAA	2.45303	2.60847	6.14957	6.37968	6.50296
GATTATACAGAAGGTATTAGATGGATTTGTCTAGGTTAGGAGATAAGAGAATATTGAGAGATGT	3.20965	3.17069	6.20562	6.40591	6.66783
TTGGTCCATTTAGCCAGAATGAAATGTATTGCCTATCAATGCATAGCTCCTGAAATGACGT	2.78293	2.78515	5.81569	6.37875	6.59173
ATTCACATTACCTACGGCTTTGCCATGATCATGCTAACCCACACACTCGGCCGCACCCGGGTGCCCCCCTC	2.28969	2.32352	4.81865	5.9858	6.3154
GAGTAGTAAAAATGAAAGAACCTATATCAAATGTAACTAGCGGACGACTAAGGAA	2.58894	2.5956	6.31429	6.29502	6.54679
TACCTCCTCCTCTTTGATATTATGTGCACGCTTCTCTCTTCCTACCTATTGCGTATGCTTCGGGTGGCATCCTCACTGCCACCCTAG	3.69441	4.24308	5.52766	6.2763	6.62686
AAAGACCATGAACAAACCCGTTTCCATATTATTACATAATACCACGTCTTTCATTACTTAATATCCCTCCCTA	3.92428	4.15545	6.38662	6.45609	6.6896
GCAAACCGCCCATGCCAGACCACCAGGGCCGCGCACTATGTTTCTAATGTATCCAGTCTCGCCGCTCA	2.72288	2.73864	4.75273	5.82536	6.34198
ATATATAAAATGGTTATGCAAGGATTCCAGGATTTTACCACGAAATTTGAGGTTAAATGGA	2.73858	2.72762	5.97669	6.41665	6.58832
TAGGATGAATTGCGAAAGAATTGGACTGGTAAAACTATGTTTTGGGTGTGGGGGCAAGGAGGATGTTTCAATAAGTATTGTGTTAAAGGAATGGTT	3.24352	4.40256	6.27946	6.50335	7.15
GTTATGGCGGTTTTGGCCTCACCTTTTTCTGTCTTTTTCGACGGCATTCGGGTGTTCCCAGTGC	2.95335	3.14157	5.80645	6.28211	6.53545
TTTGATGGAGAATCCGTATTAATTTTGCTAGCCCA	4.80976	4.91347	6.11114	6.2267	6.42427
TGGCGCCACTCCAAGGTTTAACCTTTCTCTTTTGTACTCCGCTGGACAGCTCAAATT	2.86579	2.87042	6.00146	6.21249	6.42487
CCTGGGCTGCGACTGGATGAGAGGAGACGCCAGGCTGTGATCGTAAGTAACGGGAGTAACATAAGGATGGGCACCTCCTAGCGCCAACATTGTA	3.50874	3.36006	6.4516	6.36766	6.58642
TTGTACAAGATGCAACAGTCAACCCCAA	2.83953	2.8406	5.84515	5.90846	6.13721
CAGTAATACTAGAGATGTCCCCAGTGTCGTGCACTCGGGACT	2.90228	2.9062	6.04905	6.13969	6.3727
GATACACCCTCCCCGCAATGGCAAGACAACGTACGTGACAGCAGCCTCCTATGCCACCCAAGCCTAGCTAGACTAACGACAAGG	3.16711	3.17237	6.15524	6.34465	6.49481
ACATGGGACCATCCTAGTCTGTGTCAACATGCACGAGAGGGGGAGGATATGTTCCTAACTGAATTAAAGCGGAGAGCGAAGTCAGGCGCGGT	2.73087	3.15323	4.10809	6.68211	6.69681
GAGCAGCGGGTTATGGGGAGGTTTGACATTCACGATGACGAGGGGGGATGCGTGACGGCGGA	2.8027	2.79872	6.17561	6.05788	6.40352
GTGGAATGCCGGACTACGCTATCCGGCGGGCATGCTTCAGTTCGAGGATTTACGCTGTTGCGGTCCAGACAATCTCCACAAAGTGCC	3.18811	3.27343	6.48611	6.45864	6.73073
TGGCCCGGCTGAGCGGCATGCTACATGACCCCTTAGTCCCAAACGCCC	2.303	2.35155	3.70939	5.452	6.39366
GCTTAAAATGATGTCGCGCAGAAGAATTT	2.64995	2.6554	5.03379	5.85522	6.04551
GGACGGTAACCTGTTAGCTAAAATGCGGCGGCAGAACCCTAAACGAATGCAAAAGACGACAAATC	2.39875	2.401	6.24969	6.29263	6.42401
CTAATACTTTTGAGCATGTGATGCCGTCGAGGCTATGGCTTTTACTAGTGTATGTCGCATTCGTTTCTCGGTGCTCAGTGTATACAT	3.48165	3.51962	5.89674	6.27619	6.68393
AGACGAAGCGGGATAGACGTCACGCCCATTATGAAGTCCTCTGCACTGTAACGGACGCCACCCCTTTCCCCCTCCCTCCATAGCTCGGAATGCGCACGTG	3.29579	4.86825	5.90137	6.41254	6.75539
GTTGTCTCGCGTGTGCTCTCCGCCGCTACTTTCGCTTCGACGATGAGTTGCGCTTTAAGCTGTTCCTCGTGCGCTCCCGGTGCCCCTG	2.5323	2.5247	6.10234	6.41257	6.79411
GCCCCGAGATGCCAAGGACTAAGAGCAGAAGGGCCACGAGGAGCTAGCGGGGAGCGAGGGGCAACAAAAGCCACCAGAGGCGAGGTCCCTAG	3.32625	4.38354	6.11855	6.19758	6.62794
CCAACAATGGAAAACAGGAATTCGTACAAGTATATTCCTAAGGCAAAAAAGAAAAAAGGGATAAAAACATCTGGTGAAATAGTGAAAACCA	2.60001	2.61549	6.46119	6.59924	6.58905
ATGGTTATGGCGGGCTATGGAGTGCGGGGGGAGA	3.69008	3.69621	5.76662	4.97296	6.18137
GATGAGTGCAAAAGAAACAACCAATGGTACCTAGCCTGAACGGAATCATTAAAACCGCAATGACGTACACAATGCGACTTATAAAACGAAAGGTGTAA	3.02632	3.41103	3.62925	6.34472	7.03122
TGGCGCGCGCCGTGAATGGCTCGAGGTGTGCACAATGTGGAAGTCAAGGCTGGCTCTTGGAACTTAGTAACGAATC	2.62376	2.77202	5.4442	6.02241	6.33489
CGCCCTTGTGATGCCTGTTCTCACGACCCAGCTCGCCTT	3.40491	3.50675	5.48388	5.88424	6.21166
CATGCAACCATGTAAGGCAGCCAGATGCGTGGACCAATTGGGGTCACCTTGGAG	3.24454	3.21374	5.02045	6.04729	6.5014
CTCTCGATAATGGAGAATAAGAGCACTCCGGGAAGCCGATACGAGGGGTAGGC	2.90143	3.03455	6.28037	6.28159	6.38135
CACAGGAGAGACGATGAGGACGAATGTCGAGCAGTCAGGGCTTGTAGATGATGGTAGGAGGGGGAGGCGGTGAGATAGAGTGTGCC	3.02373	3.12	6.54953	6.40891	6.7451
CTGAGTAGAATTCCTTAGGCACTCGTTATGAAGTCTGTAACGATGGAGTGGGAAAGGA	2.48723	2.48598	6.11679	6.23658	6.29647
ACAGCGGCCACGGGGTACGGCATCGGGTCCCAGCCCGGTCTTCCGTCCGACCGTGAAGATGAAGG	3.72712	3.74754	5.77909	6.2858	6.29042
AGATCTCGCTAACGCGATATAATGGCGTACTGGACGG	2.91759	2.91882	6.12733	6.17607	6.27072
TCCACGGTGTGTGGATGACGCGGTCTGGTGGGCCGTAGGTCGGGCGTTCGGACGCGGGGGGAGAAAATCCAGGATGTCCTGCCGGACGAACGAAT	3.43212	5.63861	6.21043	6.33492	6.68391
TAAGATATACCGCCATGCTATCGTTCTTCGGTATACCTAAAGGGATACAAACTATCGTCCAGC	2.94594	2.95213	6.24474	6.30855	6.40093
AGCGGGTCATACAATGTCTCGCCTGGTTCCATGCCCATACCCGGTAATGGCTTTGTAGTAATTA	2.95155	3.00689	3.64091	5.73945	6.4196
AAGATCCGACTGACGCCCGCCCACACGACGCCCAAAGATGCCTTTGAGGGCATCGAGTAAGATATCTGTAGCTAAAGTAGGCGATTATGAATAACTTTT	2.60212	3.91885	5.9545	6.01472	6.5885
AGCTAAAAATATGGCAAAAACGAGACTCTAAGAATTAGGAAGGCTAAGCAGAAGGGGGGACCAAAATCACCAGAATTCCACCAATATAGGGCATAACGT	3.2618	3.9708	6.20736	6.35523	6.81086
GGAGGTACAGGTGGCTATGGGGGGGAACGACGCAGTCC	2.9184	2.92032	5.49434	5.92439	6.28845
ACAAAAACGGCCGACATGACAGCAAACACACCGGCCAGTAGCACCTCCGC	2.88939	2.89214	5.62931	5.98746	6.36348
AAAATGGAGAGCTCAGATAACATGGTGTAGCACCAGTCAGGGGATTAGTAGGACGGGGTCTTGCCA	2.72258	2.73396	6.01289	6.22574	6.51102
TCTTTCGCTTATAATGTCCAAACTTACAGCCTATCGATCCCCAAGTTTTTACTATTCTTCACCATCAAACATCCACC	3.13345	3.15683	6.37502	6.35337	6.87194
CCACCAATGTTCGCCTGCATGGTCGCACACATGCCTGAGACATGCAGCTAGCCCACGGTCA	2.79932	2.92323	5.52507	6.12813	6.50923
AACTTAGGCATGGAACGTTAAGCATCCGACGCCCTCATAAGGTGGGGCGACTCAAGGGGCGGTCCACTCGGACAAACTCTCTTACCAAACAAAA	3.10598	3.07063	6.35061	6.39401	6.72051
TCGACGGGCGTCTGGGGAGGGGCTGGGGCAGAGCGGGTCAAAATGGGGGTCCGGTGCGGGGTTCCAGGCAGGC	2.21415	5.87391	5.82277	6.12642	6.14981
ATATCGGGTGGGTGGGGTATAAGTATCATGGAGGTGG	3.03431	3.10223	5.81919	6.13514	6.20406
CCTCGCTCTATGCAACCCCATGGCAGTATTTTGGGCATTCAATGATGA	2.91372	2.91951	4.61712	6.00966	6.29381
AACATTCTGCCCCTTCTCTGTGGGAGAAACCTCGGAATGTTCATCCGTCAAATATGCCGCGCCGAAGAGCCCGTCG	2.70548	2.71102	5.55585	6.28157	6.70516
TGCGGGGTCGACGGCAGCCTGGCGCTACACGGCACGAACCGAAGGATCTAAGAAAACAATCGAAGTCTAAGGCATGCCGTGAGGACTA	3.60527	4.18215	6.0923	6.28829	6.56548
GTTTAAGATGGGAGGTTAGCACTTATTCAGCCGAC	3.24677	3.24436	6.05997	6.13721	6.31973
CGGTGGCTGGAGGCTTGAATTTGGAGGAGCTGATTCGCCCGTAAGGGTGAGGGGGCTGCAGGCCCCCATGGGG	6.40685	6.4411	6.40696	6.29041	6.8206
GTTAACAAATGAGTATGAATTTCACGAGTGAAGTCGAGTGGGGGCTCGGCGAATAGGCAATAGACGATGTGTGTGCGGGTTTGATCGTGCGTAT	3.11103	3.38736	6.05453	4.71342	6.68264
TGAAAACTTACATTCCCGTGCTTGGCAACCTTAATTGTGCCGTTGTAGATTCAATGTGATCGCTCGTTCGATATGCCGACGGGTGGCACCTGGAAAAG	3.10145	3.29028	5.17729	6.44193	6.7078
GGATGTATTCGATAATAGGGTCTCTGCATTTAGGACGGTTTAGATCCAGAGGTGCGTGATGAACC	2.88111	2.88495	6.45873	6.49417	6.51761
TGCCGTACGCAATGGGTAGCGCGTACAAGGCTTTTTCTAAGACCAGCCTGTATAAGGGGCGCGAAACTTTATA	2.73446	2.66213	6.21359	6.34475	6.61273
GCAGTCTGGACCATGAATACCTAGAAACACATATGTAGACGAGATCAACTTATATCTTCTGGTGCTGTAATAAATACGCAACCCCTCTAATCGACATGGA	2.9629	3.03948	6.36589	6.45322	6.75879
AGCCGATGTTGAACCATGGGGGGCAGGGAAGAGCCGGAGA	2.75068	2.74148	5.63991	5.83518	5.89171
ATCATGGCGTCAGTTTGATTGTAACACCGAAGGTGCTGGCTGGCATTGCCGTCCGCT	3.47612	3.47709	5.97484	6.16025	6.47752
GTTAACATGCCAAAGGCAAGCGGGTGTAACAATGAAGGGAAGCTAGCTTC	2.52508	2.64311	5.87049	6.14093	6.38658
AAGAATTATCTGTGACATAATCGAATGAGAACGGCAAGTCCTCAGGCCCACGCGCACCATGCCGTGAGGGATGGACGGGGCAAAAAGCGCCGACGTAAGT	2.99065	2.98674	5.90851	6.26117	6.9263
GTCATGTGTCACTACCGTTCGAGCCTTT	3.06759	3.18111	5.52627	5.86635	6.19726
CTGGTAATCTCTCCCAAATGAGTGATATTTGCAAAGATGTTTGTGGCCCTGACTTGAGCCTCACTTTGGCCTATCCTAGACTTAGCTA	2.82432	2.94362	5.65367	6.32037	6.64027
CCAGCGGCGGAGAAGCAATGACGGCAAAAGCTCGAACCCGGCCATATGTTTCCGATACCAC	2.61104	2.615	5.97638	6.2192	6.38513
GGCATGTTCTTCCTTTCCCCGCTCCGGTCGACTAGCATTCTGCTTGTCTTGTTGCTTTTTAAGGGTTCCTTATGGGGGT	3.17496	3.28821	6.09538	6.26749	6.54057
TAGATGTTATATGGATTACTTGCGGCCTACTCTTGGCCCATTCGGGCTGGCTGAGTTTGCACTCTC	3.62223	3.62948	5.38189	6.18801	6.43504
ACGAATCCGCGTGGCATGGACTCCGTTTGGGGATCTGCAGTTCAAGTCACCCATGATCGAT	2.86222	2.86549	6.40068	6.43155	6.70767
GGTTTTGGGGGTCGGGGGGCGTGAGCGGGACAATGGCAGGGGACTCGTGGCCGT	2.61669	2.61858	5.27855	5.52224	6.2582
TAAGTGAGCAGCTGCCCTCTGTTGAAGTCCCCTGTGGGGGATGGAGTTGGGTGGTGATTGTGGTCTCGGAGCGAGGGGGT	2.8356	3.47564	6.19125	6.20349	6.63236
TGTAACAGTGAACCAAACACGGTGAGATAATATCTGGGATGATTAGGCACGATGTTGAATTGTGGTAGTATGGGTTAAGAAAGAATACTGAT	3.27889	3.69138	6.40797	6.51653	6.60993
TCTCATGGAATCCAAGGAACTCCATCGCGTATTATTTACTAGAGTGAAAGCGATTAAACGGT	3.29219	3.27892	6.53017	6.55872	6.76836
GTATGTGTAGGGGCTAGTACGCTAATGAAGCCATGTCATAGATCTTTTTCAATCTGCCCCGGCCCTTAATCGGCCGTCGCCTA	3.30909	3.36038	6.12786	6.32218	6.63987
CCCAAGCATAAACTATCCTGCAACCATGCAGCTTAGAAAAGACTCGAAAATCCAACAACCTG	2.59208	3.04623	5.42044	6.38176	6.64321
CGATAGAGCTCAGGTTGAAGAGCTGCGGTGGATATGAACCTCCCTTCCGGAAACTACACGCCATACTCCCCCCTACCATTGTTAATACAACGATAG	3.68386	3.81977	6.29257	6.32055	6.83438
CACAGCACACCATGTGGGTCTGAGCCAACTCCCAATGGATTTTGTAGCTT	2.70283	2.70622	5.14339	5.51678	6.23488
GGACTCTCCATGTGTGAGGGTCGGCAAATGGACGCAATGCTAGGTTACACGGCAGGAGGCAA	2.99123	2.98548	6.05305	6.34972	6.41146
GTGCTTAAAGTACGACGAACTCGCAATAACAACCATGA	3.28071	3.22132	5.69727	6.0043	6.18856
GCATGCAGGCTGACCAAACTGCGTCAGTCACAACCAATAACACGATGCAGGGACCATTGTAAAAAAACCCTAAACACTACA	3.01876	3.25834	6.03657	6.31243	6.82052
GGCCCTTGTAGTCTGGGACACAATGGGATGAATGGCGGTTCGGAAGGTTTTGAAACCTAA	3.06191	3.16065	5.93856	6.05413	6.60334
ATTCCGCAACGTATTGAACTGAGGGATTTAAGTCCCTGGAGGCGGTAGCCATTAGCGATGGTTGCCTGGGTGAGCTCCGTTACAACTCTTGGAGCCAGCA	2.9988	3.08277	6.45486	6.57097	6.83938
CACTATGGAATGGGTTCAACCATCGGATGTTTCCCGCTATGTCAGTTCCCGATTCCTGATATAGTATGCATG	3.51269	5.03907	5.2441	6.43857	6.61199
CTGAAAGAATAACAATGAATCACGGAAAATCATATAAGCATAAAATAAAAAACAAACCAAGATTACGGAGCGA	3.03494	3.03438	6.40612	6.4841	6.84559
AGGATGATTGTTTTGGTAGGTTGATGGATGCAATAGTAGTTTGTATTTTTGTGGGGTTGAAGGATGTGATCGGTAAGATCAT	2.56145	2.6223	5.44633	6.39398	6.4329
TTTTTACATGTCCTGTTCCAGCGCTGCCTGCCATGCCTGCTATGGCTGGCGTGGTTGCTCACCCGTACACCAATCAGCCCTGCG	2.41133	2.25425	5.61865	6.0397	6.58175
AGACGCTAACCTTTCACTCTATCATCGCTTGAATACACACATAACCATGCCCCAGAAGATATCAGTTCACCTTC	3.11538	3.11739	6.10207	6.331	6.55298
GTATAACGATGCGAGCGGAGGGCCTTGAGGGCTTCGTGGAGGGTACACATCTAATGAGTTCCATGTCTCTGCAGCTCTCTGGGAACTGTTAAAGTG	3.01682	4.45136	5.1223	6.11035	6.83683
TGGCCAGCGTGGCGAGTAAGTCCGGGGCACTGGATCGCC	2.88852	2.90439	5.59697	6.06637	6.35509
CGTTAGGCGAGGGGGCCGTTCATGGTCCGGGAGGGGGAAGGAGCGGAAATGGAGAGATGGAAGCTGGT	3.13262	3.14908	6.16112	6.11184	6.19375
GTCCCAGTAGCCTGGATTGGAGTTCGCGATGCGGGCAACCGTATTGGGTCGGACCGCAATCCAGTGACA	3.43027	3.42965	6.2368	6.30481	6.68119
AGTAGCAACACTCCGCTGAATGTGTACTCTAAATGGGAGCAATGGTCGAAGTTAACTTGTTGCTTGAAACTCAGTAGTCCAGTTTTAACCACA	3.80301	3.75159	6.26602	6.6383	7.05788
TAGATTCCCGTTGTTTAAACAAAATGCTTGTACAACCTGATTCGAGCCAAGCCAACATTGCCCTTGTCTTTGCAGCTG	2.77632	2.80189	6.29124	6.39697	6.77818
TGTTGCGTTATATTGACGAAGCCCCATTGTTGGGGGTGTCAATGTTAGGAGCCGG	3.94096	3.93319	6.01846	6.23886	6.55355
CGGACATGATGCGGACCCTCTCTGGCTGTA	2.70296	2.71708	4.93895	5.63771	6.09388
AACGAGTAATAGGTGAACCTCTATCGGATAGTACGATGCGCTGTTCTGTCGCTGGTCGCTTTGGAATAGGTCGCCCCTTAG	2.85801	2.85326	6.27737	6.52317	6.78191
TGTGAACTATGGGCACACAGGACAAGTTACAGACTCGTCGCAGTTGCTGCGTCAGTAAAGGGTAGGGTTCGAG	3.21275	3.22589	6.26036	6.41644	6.7685
TTCGTGGATTCTATATCGACCCGTAGACCGCGTAGGCCTCTCACAAAATGAGTCCTTACTCTCCTTTGAAAAATCGCT	2.85814	2.98703	6.40141	6.43535	6.93946
TCCTAGCCTAGTCCGCGTTGTGCTTGTTGTTATGACATTGTATCCGTCGGAGTTATTCACGGGGGGTGTACGAGGAAGTTTGCTAC	3.98663	3.88995	6.4525	6.54797	6.71359
GTTTCTATAATGATTTCGCATTTTGCAGGGCTTCATCAGTGTTGGCTGCACTGTTCGGATATTCCGAAGCC	3.2405	3.23874	6.55252	6.52414	6.75156
GGCCGTGATGGTGCGGTGGAGACCAGGTAGCGGGATAGGACGCTA	3.12013	3.15247	5.97443	6.04801	6.31566
TCCACGATCCGGAAAATGAACACGGAGAAAACAATTTTTGAAGAAGAGGGTGGGAACACCTAGCAATAAAAAC	3.56074	3.54828	6.19253	6.09124	6.39427
TATGGAATCTTACCTTCTTCTGAAATGAAACCCCATTCCTTCACAAACCCACAACCCCCTCCGACCCGGTCTTGGGATCCCTCAAGAG	3.525	3.28987	6.28422	6.3767	6.62323
CAACCAGGAACGTAGACAACAGTGCTTGGATCCGAAGCAGGAAGCACCGGGAGAATGCGACGCAAGCTGTTTCGATCCCACCAAGAAA	3.10323	3.10433	6.51324	6.52543	7.02757
GCAACTGAATCATGGCATTTCAGCTCGCTGTGGACGTATCGGGTAGAATGGAGCCTAGGGGCAGTAGGTAGTCCGGGGGG	2.74097	2.9491	5.86049	6.28776	6.82029
GAGATGAGGTTAATCCCGCGATCTTCTCCTCGATATTTCCCCCGCCCCTCGCCCTGTTTACTAGACCATTAACGTTAGCCTTGGGCTGCGCTGCC	3.69886	3.80927	5.55125	6.31142	6.80709
ACGAACATGTGTCTCATACGACTTAAGTCACGGGG	3.01017	3.00453	6.03647	6.0733	6.44364
GTATCGATGGATGCTATATATCCGTTACCCGCTACCGTGGGGGCCGT	3.18173	3.15494	5.77512	6.1188	6.37728
GTCCATCTAGGCAGCCCTGCGATGGAGGGAGGGTGAAGTGGCGGTACCCCTAAAGTACTTTTTTAACAATCGATATCAGCGATGCATGATCGAA	2.96418	3.06508	6.19359	6.47097	6.92777
ACCCCCGGCGGTTGGGGTTCTCGCTAAGGGAACAAATGTCGGGACCCGAGGCCCTCGCCTT	3.4374	3.46535	5.42541	5.85548	6.30679
AAGAGTATGACTTAGAAGCGGTCAACGATATGCGTAAACGGCCAAAAAGAACCTCACTGTGCTCAGGTAAAGA	3.0177	3.05703	6.2714	5.64672	6.67145
ATCGTTGATAACTCGGCGGTTCAGTCGATCGTTAATGATTTCTTGTTTAATTTGGTGCCTTGAAGTCTTCCATGTTACCTGATTGGT	4.80186	4.67543	6.5745	6.54957	6.95449
TAATGCCACGGATTCACCCTTTGAAAATACTCTGCGCGATGCCGCG	3.01099	3.02283	6.00975	6.1369	6.50614
GTGCGTCGGAGGCCCCCCCCACTACAATGCTCAGCAAGACTATATTAACACTACAAAACCAATGAAGCCAAGTCAGCCTGGGCCGCCTC	2.73069	2.72481	5.66017	6.20512	6.60552
TTATAAGTTTATGATGGTAACTTTATGGTGTTGCGAACTTTTTATTGGACTGAATAGGTTAATGAAAAAAAGTCTTTGGGAACAAAGCAGCAAGAT	4.11972	5.41501	6.34156	6.59945	6.92378
CACATGGGTGCTCACAGGCCATAGTAGG	3.60002	3.72391	5.73124	5.82238	6.17438
GAAGAGGAGTATGGGAATAAGTGTATTTCGACTAAACGGAAAAAAGGGTAGTGATTACGGGGAATAGTTTATGGCGTTGAAGTGAGACT	3.92266	4.40565	6.5492	6.58509	6.78088
ACGCAGCGATGAGCGATCAGTCTTGCTTCAACCTCGGGCTCAGGACCAACATGAGATGCTAATCCCTTTGCAACTCGGCGCGGCCA	2.97931	3.21633	5.99469	6.27773	6.81686
TATAAGATGGCATTGGATATCTAATAGGCAAAGTATCAACAGATCAACCCAGATGGGATGAA	3.33333	3.31252	6.25576	6.44896	6.53075
GCAGCAACCAGAGCACTACAAAAAGAAACGTAACAAAAGAAGATGGGAGATCAACTACTAGCAGATACCAGAAAGACTCGAGTAGAAAA	2.98078	2.97438	6.52767	6.48305	6.78531
AGCCATGGAGGGCAGTGAAAGGTAGGAAGTAGTTGAGGTGGGGGTGATTGTGAAGGGGTAATTAGGGA	2.6981	2.94475	6.1333	6.264	6.31596
TGGAGCCTCCGCGTTTGGCCTGGTGGGTCCACTTTTGGCGTTT	3.17745	3.19095	5.37064	5.2598	6.2708
GAGCCGAAATGTATAAAAGTAGAGGTATGCCAAGATACCCAGAAACTATGAGGGTAAGAGATATCGAGGGAAGTCTGTACCAGGTTGCGCTGCACG	1.98475	2.16754	4.32396	6.45183	6.75272
ATCACCCTGCTCGACCGACCCATGGTCTTAACATGCCCAGCCTCAAGACTCGCGTAATTG	3.15323	3.15506	5.31053	6.12452	6.30159
GGTATGAAGTGCGTCTAACGGCTCAAATATGAACGAGACGCTATTTCGACCCCTACCCGTAACTACTA	2.69148	2.65679	6.25413	6.26562	6.44649
CGCGCCCTGCGACCGGCCTGCCCGCGAGCGTAACTCCCCAACATGGCCACATTGCTATTTTCCTTTGAGGACCCAGGCGTCGCCTCAGTCTAGAC	2.79654	3.04181	6.27612	6.34313	6.4352
ACGCGCACGCCGTCATGGAAAGAATGCTTCTGAATTGTACACAATGGAGTCGTCGGATTCCGCC	2.8703	2.9445	6.0459	6.16939	6.51387
GGATCCACTATGCGACTGCGGGGGGCACTGTATCGGGTTAAGGTTC	2.79166	2.80814	5.59451	6.0035	6.2491
TAGGAAGATAAAACATTTATGGGGGTAATGGTGGAGATAATGATAGGGTTGGAAGGTGTTATTGGATGGGAGGTTA	2.21188	2.19519	6.14252	6.27806	6.6576
GTCCGACGTTGGAGCCCGTGATATGATGGCATCCTGTTCCTCCTGGGCCGCGCGGTTGGGCAGGTATTCGAGTCCGAA	2.51265	2.76911	6.15522	6.37347	6.87965
CTCCCCGCATGATGTCGCCACCGGCAACAACGACGCAAGGCTAGGAACAGACCATGGTGATGTCGCGAAATAGAGCAGAGTTTGACTAACCCTGATGGAA	2.63136	2.69113	5.86755	6.41416	6.5859
AACTGGAATACTAGCTGGGTGGGGAGATAGGGGATAGAAAATGACAGCAGGTAGGCTTTTATATAGAAATGTCATTGAAAGTT	2.98143	3.07554	6.70648	6.497	6.87224
CATGCTAGCAACTTTATTAAACAAACTACCCAGGGATGTCTTGTACATCAAACTACTCGGAAAAGCTAAATACCAGCAACG	2.70747	2.73668	6.39995	6.41278	6.6761
TGTAGCGCAAGGGTCCAGAGAGATCCACATGGTTATAACGTATTTTAAATCGGGGTAATGCCTTAGATATGTG	3.43132	3.54529	6.24323	6.52033	6.57887
CCGCATCAAACATGTACAAAGCCCCACAGCAAGCCAGGACGCGGACAGCGAGGAAGC	2.62316	2.62343	5.81846	6.091	6.28376
GACTTTTGATTTGGACAATCCCCGCGATGGAGGTGAGCTCAACCACTAGATCCTCATCGAAAAAAAAACTACTAAGTCACCTAGG	2.84592	2.85299	6.27412	6.33879	6.5228
TCCGGTTTTTGAGTAGAACCTCCTGGTATTGTGTACTCGTACAACGATGGCCGTGTCGGTTTCTTACGGACGGAAGAACCGACCACAACTGAAATAAGC	2.83443	2.86082	6.64357	6.90434	6.6644
AGTGGACAGAAGGGCAAGGAGGCCAGTAGACGAGATGCCGATGCAAAAGGACGGAGCCGGAA	2.87812	2.91349	5.94646	6.28435	6.60555
TCCTTCAGGCAATGATTCTCACCGTAGGGGGCACGTTGAAGCCAGGCCGGATTGGGCGAGG	3.04915	3.0561	6.12924	6.21441	6.40475
CATAACGATGAGAATTCATCTAAGGGGATGTATTGGTAGGAAGCTAGATTCTAAGG	2.63317	2.68362	6.17627	6.35402	6.51328
AGGCTGGGGTAGTTACTAGTCGAGTTGGAAGTGATGAAAGAATATAATGGAGTTGTGTAATGAGGGATAACAGTGGTGA	3.3968	3.32574	6.28741	6.477	6.74377
AATATTTTAAGCATAGGAATATTGTGGGCTATAGGAGGATGAATTGGAATGTATTGGAAGGTAAAGTAGGTAGTAGTAGGTTTTTGGTGTATATAAT	3.13731	4.35334	6.66419	6.5902	6.93429
GCCGCGATGCCATGTGACAAAGACGCGCGTGG	2.98722	3.00103	4.7872	5.81292	6.15484
TTTGCGTGGTGTAAGGTATTAGGAGCGCCAAAGGATGACTACTGTCTCCGGACTAGGTTTGCACTTCTAGCGAACAGGAACCGCC	4.13401	6.18747	6.17566	6.46578	6.91844
AGTTTTCCGCATATGCAACGACATGGGCTACGCAGCGCGGTTACGTAGTGAACGTAGAGCTACCGGCCATAACGA	2.86031	2.83942	6.28861	6.37913	6.38986
CCTCATCCCGCTCAGCAATGACCGCCATCGCTTATGCAGCTTTATGCTCCACGTCGAAAGCGTCATAGACAGCCCGGGGC	3.40156	3.46707	5.83451	6.24836	6.6322
TCCGGAGATGGTCGAAACGCGGGTCTCCAAAATTACAAACTCTGATGCGATTACAAAGGTCAAAAAATATG	3.17011	3.14619	6.5807	6.55989	6.75786
CGCGATGAGGTTGGCGATGGTAAAGG	2.86531	2.85944	5.88002	5.86883	5.99963
TCTGGATTATGGCCAGTGCCAACTCACCTATGCGAAGCCCGCACAGCACTTTCCTCTGCCTCCTGGACAGGACATACACTAGTATTTGAGG	3.0097	3.06019	6.33157	6.43863	6.85924
CGTTATGACCTTGGTCGCGTTATGTCAGTGGTTCCGTGGCACATGTCCTGCTCTTTTTATCGTGCTTGCATACCGGT	3.17568	3.59695	6.38225	6.43936	6.76123
TATGCTCTTGCGTTGGTTGAAGTTAGCTGTGGGGGTTCAGAATGAGTGGATGATGGATGTGAG	3.28764	3.62173	6.07545	6.30982	6.23953
TACGCAATAATCCTTATGCATCAGAATAGTCCTTACTCTCGATACACAAGAATGATGCTCCATATCGACG	2.7002	2.70483	6.29278	6.50385	6.79331
CAGGCGACTTAACATGCCAGGCGCCAGCA	3.06704	3.08326	5.66406	5.86994	6.14856
GTAGGGCGAGCTTTGAGTTGTCATATAGCTAGGGATGCTACAAGCACTCGATCTCGTTTTGGGAATCAGGGCCT	3.1248	3.29222	6.26124	6.43886	6.87313
TCCTTCTAGTTTTTTGTTACAAGGCAAAGACTTTAGTTGTTGAGGATATGTTAGGCGTGTGTTTTTGTTGTAAAGCCT	3.44828	3.42455	6.21503	6.35877	6.92221
GTTCCACGGCTCGGAGATGGAGCGCCCCGGGTTCTTCTGCCTGCGCTAG	3.19116	3.19537	5.66896	5.92634	6.35343
GAAAGGTATTCTCCAAAATACCTGGAAAGATAAGCGATAAAATAGACTTAACTGAAATGCAGACGAACGACCGAAATGGGATGA	3.07644	2.95155	6.67447	6.63741	6.87616
GGGTATGCCCAGTGCCTCAATGGCCGACATTCCTTACGGCAGTGTCTGCAACAATCGAGAGCCCCCTATGC	2.37699	2.50219	5.92265	6.33544	6.68443
GTTCAAGCGAGATCATGTCGGCTGCTTTTCATGGTTTGTTTTTCCCGCCGTAGTCGCTTTGGTCGGGATAGGT	3.0804	3.12931	6.24405	6.35699	6.83345
GTTGGCATTGGGTCGTTGCCATGACGACGGGAGGTAGGGCAAACCGTGAGATATTTAGCGCTAGTTGGTCACCAGT	3.09251	3.10568	6.30426	5.65967	6.68074
GGCGGCGCAGCCCGCGTAAGTACGAGACGCATAAGCACGGATGGGGCGGAGTTTGAAGTCTCATCGTGGATACATGCGGCGCTCGC	2.82868	2.84844	6.01839	6.45327	6.64777
CGGTCGGAATCCCTCAGATCGGACTATTGGAGACATGAACGAGTCGAGAAGACGTCTAGAACTCCAAAGAGCCGTGAAATAGTCCACGA	3.46511	3.69704	6.46204	6.487	6.69395
AGCCAGATGGGGGAGGACGCGAGAGGTACGGGCCGACATTAATCGTGCGTCCTCTGGAGATGCCGATGGG	3.21644	3.23555	5.99795	6.18247	6.30699
TTACACGATCTCCTTAACCGCCCCCCAGAAGCAGGCTGGCAGCCCGTCCGACAATGCTCCCCTCTCACG	3.09194	3.09289	5.66411	6.12782	6.61786
CATTTTTGAATATGGCCTGACAGCGGTAT	3.30666	3.31785	3.34412	5.97253	6.33001
AATTGCCACTGTATTACTGTATTGCTCGGGTCAAACGAGAGGGGCCATGTAAAGCTACATAGGTGATCATGCAAGCAAACATAATAATTGC	3.58746	3.5062	5.01635	6.45436	6.80789
TTAGCTCCAAAGCATCCCCCCCGGGGGAAGGAATACAATGGAACCCTGGGACG	2.82436	2.82413	5.90004	5.22503	6.59978
ACTCTAAGGACACGTAATGGCAGCACCATTGACGACTGCCACAAGGGCCACCAACGGAAATATACGCAACTAAAAGGATTATCGCCTGGATAAT	3.38374	3.53048	6.29022	6.44801	6.85999
AAGGGTGCGAGGATAGAAGCGGAAGGAGACAGAGCTGGCTCTGGAGTCCGTCAGGCGGCACCGGGATGGAGCTTGGGATCGGGAGGGGGT	2.93827	2.93149	6.02137	6.0349	6.35476
TGGACATCTGTCTCTTCAAGACCAGTGAACGCGGCGTTAGTGGACCTCATGGCGCATAGGAACCATGTGCACCATGGATACCGGCCTCGAT	2.63991	2.80879	6.41707	6.26281	6.82399
GGTCCTGGGGACAGGCATGCTCGTCTTATAGCTGCAGCTCTACTACAATTATACAATGCCAGCAACGTATATATCAAAACGCCAGG	2.74472	2.74108	6.3561	6.52573	6.92284
GCTCCGCCATATCGCACAGTAGACACTATGCATACGGCTACCTGCGAACGGCGGAAGCAAAAGCG	3.0099	3.03101	5.45577	6.28323	6.69984
GTCATGCCCTCATTATCCCAATCGATGACATATTTCTTTATGCAAAGTCCTGATTGGAAAACCTATACAGGCCACTCTGAAT	2.83359	2.85618	6.27582	6.50271	7.03435
TTAGGGAGAGTTGGGTCGTTCGGAGAGGGTACATATGAAAAACAGGGAATGATTTGGATCACGAAGAGTGGGAGCATGATTGGCGTGTTGTTATGCT	3.15861	5.19126	6.37238	6.55652	6.88106
CATATCACGACTAATCTCCCCCCCCATTCATACCTTCGTCGGGAAAGCACACTGCAAGTGATGGAGTGGTTCTTCTTTCACCGAAATTACCAGCT	3.51119	6.42837	6.50437	6.47275	6.62124
TGGTCACCCCGTCTGGGCAACCTAAGCCTCAGAATGACTAACTTTGGTTTCATCAACTCTCTATTGGCTATCCACGTATCAATTCATGCCG	2.8262	2.76054	6.4829	6.51481	7.2339
GCGACGATTACTACCTGGACCACCAAAGGTAACCCCATCATATGACGTAAGCATGTAACAGAATGCC	3.34625	3.34891	4.94336	6.22543	6.54033
CCGGCTCGGATAGCTTGTGACTGCTAGCAGATGG	3.32094	3.39262	6.00364	6.08586	6.23611
TACATCAGTATGACCGATACAGAAGTAACAGTATGACGAGTTTAACTGAACCAAGTCATAGACAAGCATGCACCTA	3.00266	3.02003	6.5587	6.63231	6.84415
GCCCTGCGAGGGAGAAATGAGTGGGGGGGATGTAGAGCAGTATGATGTGGAGGC	2.39651	2.41986	5.72907	6.01383	6.26754
AACCCTTATAGCTAGCTTGTTATTCGTCGTCCGCTGTCCGCATCATGACACCCCGCAACGACCAAGGAAATATTGGATGTCTGAAGCGATGAC	3.04746	3.13956	6.48736	6.50555	6.62525
TTAGCAGCATGTGCCTGATATGTTTTGTCAACTTTTTGGAGATCAGCCCAACATTAACTAGATAGTTAAGTTAA	3.3752	3.46759	6.12891	6.36496	6.59285
TTCTCTTTCAATTTTTGTATACTATGATCCTTTTTTCTTGTCTTTTTAGGGTTCAACGATTATTGGATTGTTGTAGGG	3.27961	3.53384	6.30224	6.2918	6.381
GTGATTAGAGACTGTAAATGGAAAATATAGTCCGTATATTCCCGCATGTTAAAGGAATGATATTCCCCAAACTATCCCTTACTCATGGATGAAAGTTGGA	2.58726	2.66098	6.8994	6.91077	7.16145
ATCGACGAAGCAGACGAAAGCGCCCGCCGTAATGCCAGACGATACCA	3.23026	3.23563	5.93824	6.0709	6.31884
CAGTTCCTGAACGCGGCGATTAGAAGGAGAGAACAATGTGAGCATCAGACGATCGTCAG	3.55958	3.55264	5.97136	5.96903	6.42286
ATATGGTGGGTCAATCGCAACGCACTAAATACCTGATAGCACAAGATGAGGAATGTGTACAATAGGTGCC	2.90034	2.89427	6.51904	6.49522	6.70545
GAGAGAAGATATCAGCGACGCTGGCCCAGCATCAGGATGGACCTGATGACTCAGTGCATCCTCA	2.72754	2.72808	6.07386	6.25443	6.3355
ACTAAAAGACCAAAGACTCTAACATTATGAGCACGGAGAAAAAACTTGGTATACACGCCGATCAGTT	3.23617	3.33019	6.29237	6.30276	6.49648
TAGAGTGCCGCGACTTGACATCACAGAAGCTATGGGCCACCTGGGCCAACCAAAGGATACCGAAGGAGCGGTTCGGATATGTGATTGCGGCTGGA	2.69425	2.7342	6.16746	6.4038	6.67089
GGGTTGTAGATAAACGTCGGTGGCCAATACCGATATGGGCCCCACCTCCAAAATGAGGGCCCCCATGAGCCCGGCGTGAAATGCACTCCGATTGCGG	3.28001	3.10225	4.27479	6.25673	7.01713
TTCTAGGGTTTCCGTCTGATTCCGCCTCGGCACATGGGTACTGGTGGTCGCTATGATCATTCCTCTGCTTTTCGGTCGGGTTGCTC	3.11125	3.07644	6.27304	6.33373	6.8783
GCTCACGCCATGTCTGCTCCCTTCCGGAACCCCTCCTTCCCACGTCGATCCGT	2.77971	2.78965	5.50608	5.83812	6.42672
GCATAAAATGCACCCCGGGAAGCAGTCATCATCTCGAAGATGGCTCAATATTAAGAACTCGCAATCAAAGAGGAAAAACAGATAAAAAAAGA	2.83013	3.02379	6.42052	6.55872	6.75622
GAGGGGCTTTCGGCAGACGACCCATGGGTGACACCCTGGGATGCCCCAATCCTAGTGGGCCGA	2.685	2.69407	5.36707	6.06494	6.36211
ACAGCATTTTGTTAAGAGTAATGGTGGGAAAGAAAAGATTAATGGTGATGGGCGGTT	2.72946	2.7735	6.3086	6.29053	6.40032
CGCCTGCTGGTATGCTCAGATCGACAGTGGCGCTGCAGCGCGGACGCTGTTAATGGTGATGGCAGTTTTAGGAGGCA	2.7714	2.80666	6.36715	6.34464	6.76212
GGCTTATGGCTCGGTTTGGACGTATCATGTCGTATGTGTCTCCTAGAGCAGCAAGGGGGCCTGCCAAAGTTCCGCGACGATAAGTTGAGACTCAGG	3.05383	3.46432	6.17075	6.5767	7.04253
TGGGGGGTTCACAGCCATATTGCCAACGGTAAGGCAGGTCATGGATGGCCGCTTACTTAAATGGCATGTACGCTATTTTCTCTTTGG	2.74098	2.77025	5.72326	6.08729	6.77567
GGCCGGTGGAGAATGACAACTCTTGGAGTGGCCAAGGCGGGTGGTGTGGGTAG	3.14834	3.05421	5.91506	5.95734	6.34487
GCTACGAACCTTGTATATCTAGGTTGGTCGGGATTATGAAAGTCGCCACCCCATGGAAGATGTAGCGGA	3.23984	3.20274	6.37682	6.49365	6.54083
TAATGCGGTTGGTGTCTGCGTCGTCGCGTCGACGGGACTCCGTTGCCTTTGGTCTCTTGCGGTTTTCGGGCTGAGT	3.04799	3.0305	6.24229	6.30253	6.70413
CGGAGTGGGACGAGCTCTCACCATGTCGGTCGCACTATCGGAATTGACTGCGAGGTGGGGCTATTAA	3.21898	3.3774	4.91214	6.15217	6.50301
CGCTTGGTGGGGACATGATGCCAGGGGGGGGGCCGCATTGTGGGCTGACTTTGATGCTAGAACCAC	2.4257	2.391	3.9196	5.78121	6.27061
GGCCGCGAGCCTGTCTCTTCGTAAGCTAAACCACAGACATCCCGCAAGCAGACTTAGGAATATAGATGGAGCACGTAAAATTCACTGGTTTATCCA	3.82443	3.8922	6.4713	6.52815	6.8065
ACCTCCCCCACTCATGGCAACGCCCCCCCACCCCGCGGGCTGAGTGCTACTTACCATCGGGCCACCTAC	3.36159	3.3192	5.57584	5.92039	6.44982
AAAATCCGAGGATCTGACAGACTATCGAATTTCAAAAGGAGAACAGTCTAGAGATTGTCAATATGAAACCCCCGGTCACTAGCGAGTACGCGA	2.80747	2.83682	6.52818	6.58527	6.87216
TGGGAAATCATTAAGTTTTTAATAAAGGGTGGTGTGCCGTTGGGCGACTCTATCTGTTATGTCGACCCATAA	4.11171	4.21125	6.29778	6.2763	6.61958
CCCGACCTGCCTCGAGGTGATGGGGCGGTTCGCTTCTCCTCCCCGGCTGGTCCCCTGTGCTCTGTGTGCGCCCCCATCGTG	2.52846	2.55991	5.46283	5.765	6.59505
GGGCCATGGGGTGCCCCACATATGTGAGAATAACTAGTTAGCATCAATGTCGGAATGTTAATAAAAAA	2.85392	2.88064	6.14369	6.35374	6.41709
CGCGCATCGCCTGCCATGTCGCACACATTTAAAGAGTTAA	3.16018	3.18084	5.86709	6.11143	6.31254
GGGGAGTATCTATCAACGCCGGGTATCGACGATAAATTTTCAGTTGGCATGAGGACGACCCAATTGCGAATAATCCACCTCTAGTGACAATGGCGGGGA	2.68819	2.6459	5.64623	6.35738	6.84265
AGAGGTGAGATGGATGACGTTTCGAGATCTTGTGT	3.34016	3.33754	5.65092	6.08994	6.25846
TCTTCGGTCGGGTCCTGTCATCCCCATGCGAATAAGGTCCAATGAACGCCTTAATGGCTTTCTATAGCGCATTACCTTCTCATGGCCAGTGGGAGA	2.20641	2.27894	6.44572	6.56548	6.98341
ATGAGTGCCCTCCCCGTGATGATTTTGCCAACGGACCACCTCAGCCTACATGATA	2.69109	2.69017	5.88255	6.12815	6.3032
GAAAACGACTAAATGATGTAGCCTACCGACTCAAACGAGAACCA	3.28232	3.39721	6.11327	6.19626	6.2493
CCCCGCGAGTATTAGTATACCGAGCCCAGCCGTCAACCTGGCACACAACGAGATTCGCCGTCGCCACCGCACAGCTCGGTGTCGGGTTGCGTTACC	6.06989	6.28086	6.14863	6.32895	6.70056
TGCTCTCTACGCACTCCGACGGTCTGCGTGGCTCAGGTCAAATCCGGCGTATGGACGGCCTACCGGAGTACAACCCGGCACCGGTCCCAAA	3.70021	4.27143	6.22941	6.31934	6.55799
GGCCGTCCGGAGACTTGTAGTTGTTGCCATCAGCATGCTTGGACATATAAGGTTCTTAATTCTGAACGGATATAGTGTTTCCAGAAAGA	3.05779	3.04111	6.59484	6.64834	6.9139
AATATAAATTTTGAGTATGCAGGTTCTTCACCCCAATGGATGAGAGAACTTTTTCTGAAGG	3.1022	3.08197	5.93735	5.84131	6.46684
GCCGCTAAGATATGGACACATGAGGCCCAGGATGTTGATAGAGTGATGAGACAGCTAGGACAAGCTTCTACGCGGTCATGTACCTTCTAT	3.36624	3.19549	6.17263	6.41866	6.8288
CTGGGGATCTCTATTAAAATGGGACGGAGATGGAACAGGCCGATGAAAATTACTGTGTCTCCTGAACC	2.98923	2.97354	6.2604	6.40565	6.63648
TTAAGTCCCTGACGACAAGTTTCGCTAGGAGTGAATAGATGGCAGATACCGTGGACACCTCGGTGGAGTTTGATATGACCTT	3.5521	3.58508	6.4248	6.59004	6.52262
CCAGAAAATAAATCAAGACGCCTCGTTAATTCAAGGCATCAAGGTTCATTGAAATCATGTGACCGGAGCTGCACAAAACATGTA	3.34736	3.28547	6.25801	6.41423	6.57101
GGAAAGGTAAGAACCGGATAGAAAGAGATAGCAAGGATGAAGAATATATAACTAAGTATATTAGACCAACATCAAAAAAAAAGA	4.68816	4.65601	6.47181	6.47289	6.67686
CTGTGGTACAATGGACGCGTAGGGTGACAAATGCAAGCCAATGAGTACTAGGCGGATCG	3.31738	3.32317	6.10181	6.19771	6.30651
TCGTTGATTCCGCGCAATACCAGTTAGAAGTATGAGAGGCACAACACCTGGTGATGTCCGACA	3.15839	3.15355	6.26062	6.37068	6.63744
GCTCTGGGGGATCCTTCCTCCTTTACTGTGCCACAGCTGGTGCTTGATATTTCGGTTAGGATGCCCAATGCTGCGTTTCTGTACGTGTACCCCCCCTT	3.27232	4.19738	5.84618	6.31647	6.44991
AACGGAATTTTTAACTTATAATAATGACTTGTACATTATGGCGATCGTGTG	2.90695	2.90756	6.25013	6.25487	6.31686
TTAGTTCTCGGCTCGATTTACCGATTTCTTTCGATCGATGG	3.36397	3.31859	6.13892	6.20657	6.5592
CGCACCCCTTGATCCTTCATTACATTTACTATCAAATATGACCAGACAAACTCTAGGTCCCCGTACGCTCCCATT	3.076	3.07801	6.17608	6.3503	6.47192
TGGGTCGTGCGCCGTGGTTGTCCTTTTCGCTCGTATGTGCCCGGT	2.74543	2.75284	5.37461	6.07663	6.06793
TATATCATGAGGCGGGAAGGTATAGGTATTTGGGAGGTAT	3.04394	3.03706	5.7566	5.14864	6.38254
ACCCACGATGCGCCCGAGCCCTTTCTACCGCGTGCCCTAGG	3.03831	3.06269	4.88327	5.52902	6.06001
CTCTATGCCTGAAAATAGAACTCAGTAGAAAGAGATGGTAAATGGGATCTTTAATATATCTCCGCGACATCTCGTAACAGCAAGTTAACAT	3.57901	3.5526	6.05542	6.47709	6.69694
CCCATAGAAATGAGCAAGAGTCGTGCACGGTCCCGGCTAACGGGGTCTGGTCATAGCACGAATCTGCAGTCTCGCTTGGACGACTCACC	3.14198	3.15953	6.36518	6.4604	6.75093
AAAAGGATCCAATCAGGTGGAAATGTCTGGCCCACACCGGTGGATGCGACGATCACGGACGCGTATCGGGGTGGATGGCCATTTCTCCGAGC	2.79504	3.05001	6.08391	6.33513	6.77762
TGTTCTCAAGTCCGGTTGCCAAAAACCCTCCCAAGCCCAGGATGGAGGTGCCCCCCAAATCCTAGCTAAAAACTACCCGGTGACCTTCTCATAGATTG	3.17903	3.55841	5.35147	6.2179	6.56347
TTACCAGCAAATGCAATGCTACACCGCAAGCACAGACAAACGTGACCGTAATCGTAGGATACTAGACATCAAAGGGGACCATGTTATGCACGCGGGATTA	3.66008	3.5688	6.35669	6.43344	6.70172
GACGGAGGCGTGGACATGTTAACCCAAGCGCGTAGCGAAAGGGACAGCCGCCGTTTACCGGCGCAGG	2.50592	2.50751	5.81839	6.13322	6.31872
AGTGAACTCGGGAGCCGAAATGGGGGCGGAATTGTGATGA	2.72817	2.7333	5.99928	6.19587	6.2924
TATAAAATGAAAAAACCACCATTTAACAACCC	3.2997	3.30099	5.99031	5.90035	6.26004
GGCCAAGTTCGCAACTGTGAACTTTAGTGTAGACATGCGAACGGCAGTAACATAGTTATATGCCCAGCCCGGACTGGAACCATTCGGCCCCGGCA	3.6746	3.1147	6.10107	6.38384	6.95766
TGATTCGTTCTCATATCCGGCAAAACGACAGGTTCAGGAAAGTCTGATTGCAAAATGACAGGTGTAAAACAAGAATCATGAATAA	2.81661	2.65485	6.37556	6.42196	6.72224
TCGGCTAGGAGCTTCATAAACACCGCAACCGGAAAATGGATTATTTGCGGCAAG	2.90509	2.90494	6.26639	6.25926	6.45022
TTGGGGCATGCGTCATGGGAGTGGTTGCGGACGGTGGGGCTAACGCCTTGGCGGCTGCAGTCAGATC	2.95714	2.94971	5.93543	6.20466	6.2039
GTAGCACGATTCGACATGTAGCACCAGTTATGTC	3.09656	3.09544	6.00808	6.05238	6.23391
GTAACATCCTCATGAAAGCGAGATCTACAGCGATGTGCACCTGGACTTATGCGCTGCTACCGTGTCGTCTATCATG	2.59513	2.65027	6.1363	6.43807	6.6567
CTTTTCGTAACTAAAATGGTCGTCCGAATAGCGGCTAAACTGGTTACAG	2.89217	2.89902	6.28294	6.22772	6.37681
TTATAGGTGGAGAGTGATTTATTTAATGGTAGAGAGGGGAACATGGGATAGTGGTGTGA	3.95999	3.96694	6.24262	6.35012	6.59677
GAGATCATAGGTCAACTGAGATCATCAAAATCCTAAAATGAAAAAGCCGGTACCCCATACTACTCGGACTCTGAGAGACAACATTCTGAGATGATGGT	3.05824	3.22312	6.27163	6.40667	6.97415
ACTAAGCGACACGAGGGATATGTGATAACCAATTCCGAGCAGGCACAATGAGATCCG	3.02	3.01794	5.20123	6.32797	6.50583
GTGTGAAAAAAACGCGTGGGGGTGTAAAAGCATGTGCATAAGAACTGCGGCGGGCTCACTGGTGGGGTTAC	2.79219	2.74628	5.95446	6.2516	6.42554
CAGCGATGACCTCGGAGAGCAAATGTATCAACCCGATGGCAGGCTGTTCTGCTAATAATTAAGTCTAGAAGGGGGCTCGCTGGCAGTT	3.15506	3.36025	6.22228	6.3793	6.64868
TTAGGGACGATCGACCGGGCAGGCTCCACGGGAAAGAGTAGAGCCCCCCAGTAAATGATGGCGGGGAGAGCCGACTGCGGCTT	3.02602	3.12619	5.35888	6.21962	6.55213
GAGCGCCCCCGGAGCCCCAGCGATGCTCCACTGCCACAAACCGCGCCTCAC	3.08341	3.07986	5.30994	5.86505	6.29676
GCGGACGACTCGATTGACATCCGACATACTAGCCCTACTCGACGCAATGATGGGACTTCAAC	2.82966	2.82743	6.04006	5.63249	6.48276
CTGTGAGCGGCTTGAAATGTCTTACCCAATTCGTATAGCACAGTGGTTGCGCCCGTATTGTCAATAACC	3.29526	3.29275	6.35568	6.43175	6.75949
TGAAGGGGCCGGAGGAGTCAGACAGTGGGCACGGCTCCGCTGGATTTACGCGGTGACGGTGAGGAGGCAAGAGGTCGCGCGCTGGCGTGCGAATGAAC	4.09546	6.03226	6.29864	6.31276	6.82628
AACAACCCTCTCACTTAAAAACTCACCACCGGGCCGCGACCTATAACACCATAAACGATGCTGGCTAACACGTCCCTTTTGAGCAATAT	3.85777	3.44212	6.08815	6.18312	6.43221
TACGCGAGAGTGGCCCAGCGAGCGCGAAGGGAGATGGAACGTGGAGCTCCACAAGAGGGGGAAGAGACGAGGCAACGGCCCGAGGCCTGCGAAAT	2.71149	2.77367	6.41094	6.42475	6.78491
GATTGGGTGTGGCTTCAAAATGAATGACAAGTGTATTTAAGAGAAAATTTACCTGAGTCAGAGATGGTCATCTCCA	3.17807	3.77859	6.38579	6.60346	6.63729
ATATACATTGATATCCAGGTCCATCATGCCCGACCTACTTGATCGCACGAGTTACACAACGTCTTTATATGACTAGTTGGCTCACTGCTGAC	3.22041	3.23531	6.3075	6.54777	6.74397
ATTTAGCGGGCTCGCGGACGAGAGAAGGGGTAATGGCGGCTATGGA	3.69632	3.68248	5.92074	6.08461	6.25964
AATATTCCGAAGTGAAGGACTGGAGAGTGGGGGAGGTATGCGATCGTTCAAGCGTCTGTGGAGTGTAC	3.49778	3.54364	6.07548	6.27125	6.54151
CCCGGCGCAAACGGTACCGGAGCAGAGAGACAGATAAGGCGAACGCCAAAGCTCTCAACGAGCAGGATGCATGCCTACCGGGAAGAAGCACCAGAGG	3.1666	3.20668	6.49173	6.46553	6.90008
AGCGCTAGTTGTATATTCAACTATGAGAAACCAACTCGCATGGGGTAGCTCGTTCGACTTCTGGTTGATCGTCTGTTTACTACAAGA	3.31709	3.30265	6.11052	6.51961	6.90588
AAATGGGAATTGATATCGCTAAAGTATGAAGGGGTATGAGTATGTTCGTTATTATAGGAGGCAAACTTTGTA	2.95775	2.92989	6.25404	6.44251	6.68995
CAGGGCTCGTGGCCCGTATGAAAGGGGCACTTCGTGGCGGCGTGATACGGGGGGTGCGCTGTGG	4.42724	4.36702	5.55756	5.91873	6.4438
TGTCTGGAAAACAGGGGGAATGTTACCGGCGGTCCTTGCCCTGTTGATGGACTGCTCTAGAGAAGCTGAGCGGTAGCAATCTGTGTTT	3.25795	3.26744	5.22794	5.82532	6.5851
GGATACATAGCAGAATGTCAGACAAAGAGGCAAATCCGC	2.94696	2.95148	6.01821	6.10134	6.42261
GCATCGCAATGATAATAAAGAAGGGTAGAATGCAACTACCATACCCGCTAGCTCTGCTAAGCAACCGAAACAT	2.65547	2.80565	6.27153	6.41156	6.56531
GTCACCGTCGAGGACGGGGGCGCCCGCAATGCGAGGAGACGGCGATATAGCAGGTATCCAGTGCCCTGGCTGAGAGACGCCT	3.22848	3.24455	5.84621	6.19266	6.64109
ATCCTACTTCATGGAGCGGGCAAATCAGATTCAGAACAGATGCCTCCGAAATATTGCGGTCTCTCCCGGACAAATAAGAA	3.09892	4.0249	6.34863	6.42191	6.65767
TCGTGCCGGCCTAAAAGTGATCGGAACTCATGGGCGTGACCATGGCTCACGCGTCATCCGATGGCAGCGCAATCGTGATCATTCAAGGAA	2.23526	2.47931	6.13245	6.30497	6.68488
ACCACCAATGGGCGTAATGCTCAAGTGAGGCGGCCCTAA	3.5218	3.51865	5.85777	5.92741	6.1763
AGATCCCGACAGGCTCTTATTCGATCCTTACTATAAACGATCATTTTGTGAGAATGAAGCGACATATGCATCCACCTGGTGGCACCGC	3.3293	3.32894	6.11517	6.38524	6.63772
CCTCACACTGGCAGGAATCACCACGCCCATGCGCTTCTTCCACTGGCCTAAGAATGA	3.6058	3.52585	5.31669	6.13531	6.24837
GGACTACATAATGGCGAAACCGTACGTCGG	3.22026	3.21596	5.65415	5.92129	6.13687
TGAATTGCAGGATATGAGCAAGGGACCACGACCTGCCCCTTTAGCGTTGGGGGTAGATTTTAATGGGCAATTAGGATCCATCA	4.14008	3.96549	5.48907	6.38443	6.74756
AATTCTGAAACATGAAACAGTATGCGTATATCAATGAATACCAATTAAAAAACGATAGAATTTGAAAGGGTCCTAGAGAAGAGAACATT	3.42641	3.44909	6.41249	6.6615	6.72855
AATGTGTCGGTCACCGAAACCGCGTCTTGTGACCCCCAGTGCCCTGCCAA	3.5209	3.79571	5.65016	6.08364	6.44769
ATGGGTAAGACCGATCAGAACCCATCGTCGGTTTATTTCAAATGCTTTCACGGGATGTATT	3.25023	3.2415	6.21172	6.30101	6.47048
CAATGGATAGAGTGCTCTACTGTGCCACTACATAACACAATCGGAGATCTATGACTTCAGTGGTGCCGTGTGTGTGAGAG	3.1695	3.16125	4.91521	6.38498	6.73046
CCGGCTGTCATAAACATGGGGTTAACGTGGATATAGACTTTTTTCCAGGCTCCTCTCAGTTGCCGGCTGCCTATTGTGTACTGCTCCGAT	3.78872	3.89544	6.12106	6.1867	6.75095
CCCATCAGCGCCTGGGGATTACTGGCAGTGTACATCTGGCGACGGACAGAAAATCCAAGTATGGAGCATCGGACATAGTAAAGGGACTTAGAGTCAG	3.70489	4.03702	6.57932	6.59959	6.76713
TGTCCGTACGGCATGAGACTGATCAGAATTCGGCGCAGGCGTGTGGGGAAAGAGGTTGAGAGTCC	3.45829	3.99143	6.0483	6.2788	6.44615
TACACGGGCGTAGTCATGTTCTGACACACCCTCCCCGTAAACCATCCGCGTGGTGGCCAAAGAAGGTGCGAATGCCCTGAACATCTCAA	3.82264	3.81386	5.27455	6.38078	6.68127
TTTTACTTGGCCTCTTTACGCGTCTGTCGAGGTTACCATGCGGTTGCCCTTGCCTCCCTGTCGGCATCAAGTTGACG	2.75396	2.76748	6.31831	6.35966	6.93207
GGAGGTTTTATTGATTTGGGCTAAGGTCGTGGAATATTGATGTGTGAGTAATCTGAATAAGTTAAGAATGGCGCTAGGACTTTTGTGATTT	4.04589	3.9213	4.02461	5.26321	6.67506
AGTGAAACATGCGGGAGGGGGTGTTCTTGGCGATGTAGGTCTCGGGACGA	2.71432	2.72118	5.67033	5.9866	6.30996
CGCCCTGCTTGTATGTCCTCTATTCAGGCTGCGACCACTCCTGTGCCGCACTATGCTTCGCCTTCAGCCGTTGTACATCGGCGTGC	3.12181	3.27184	5.7605	6.30614	6.72001
TGTCCTGGTACCCGCCATGGCCCCGCAAACTCCACCACCCCGCTAGCGCGTATGCCGACGCTCTCCGCCATGTC	4.36128	4.3324	4.86952	4.91113	6.20092
TAGTTCTGTATTAGGGGCTACCGCACACTCTCATGGTTACTTGGGCCGCCATGGGTATACCCAATAGCTAATCCTGGCGTTTTGGACCG	3.78117	3.93485	5.84283	6.37807	6.70787
CGATGTGGGACCGGTCTGCCTGGGAGTTCTGTTTAGGGAAGGAACTAGATAAGACAGTAGTGGGGTGCAACTTGAC	2.9628	3.14787	6.18368	6.30035	6.444
TCCAAGCATTTCCCAGTTCCATCTCAAAATGCTGCAATTCCTCTACATTC	3.22536	3.6425	6.10607	6.17512	6.43905
ACGAACAAGATATGAGTAACCAAAATAATCGGGGAAAAGCAACATAGGATGTTTAGTAAAAAGAGAGGCCATAGGTCCAGTAGCGATATAATAC	2.67215	2.67969	6.46643	6.49075	6.74032
CTATGGAGGCGGAGATAGTAACCCA	3.19632	3.2093	5.86471	5.88264	6.20749
CTGATGGCGTCTCTGTGCATTGAGTTTTTAGTTTCAGTCGTCTCTTGTTTGGATTCTGCGCAGAACCGTT	3.07362	2.9512	6.33208	6.56669	6.78439
ACTATCAAGTGAAATGGTTGGACAGTATAATTATACTATTCGTGAGCAAAGTAAAGTTGAGGTCG	3.10468	3.09157	6.33384	6.4317	6.6834
CGATGGTGGTACCAAGGCTGCAGACCA	2.79915	2.81095	5.78739	5.79737	5.92917
TTATATTATGGTGCGGTACGTACTTCTAGGGTACTTACGCCGCTAAGCATGTATCCCGCTTCACACTAAATGTTGGCCGGTCGGCAGCAGGTAT	5.12164	4.77855	5.87309	6.41625	7.04136
AAGCGCCCAAATCATGGGGCCAGCAGGAGGGACCATGAT	2.88775	2.89392	4.76725	5.74229	6.21582
GCGATGGTGATTCACAACGGTGCTC	3.13273	3.12776	5.83583	5.98489	6.08111
GTGCAGCACCTAGATATGCCGTTCGATCTCTCGCCGGAGCCCGGACCGTCCAAGATTCATACTAGCAGTTGTACTCCTCCGTAGGCGCCAC	3.2607	6.1929	6.18211	6.35429	6.60392
CATATCATGCCGTAGCCAGTTATACCCC	3.48173	3.61378	5.83555	5.95029	6.05458
TTGAAGGAGATGCAGGAAGCTGAGTTTATAGAGTTAACCATTGAGTATTGTG	3.20554	3.16964	6.4395	6.42353	6.71653
GGGGAACCTTCGAGGGGATGGATGAGGTGACCAGAAATGTTTTCAACTGATGAGGCTCTCTGTGGTT	2.98909	3.05538	6.30523	6.2825	6.69445
AACATTCAAGAGAGTACTTCCTCCTTCTCCCTCGGGATGTCTTCTCCTC	3.33549	3.34547	5.89145	6.11448	6.33389
GAAAATCGGAAACGCAAACGAGTGGAAAACCAAAATGGACGAAAACTCTGCCGATATCAAGACCAAATA	3.26738	3.29468	6.38095	6.38494	6.50146
GGCCCCGCCCCACTCCTCACGCCCGTTTCCCCCTGACCATTACCTGGCTCGCCATGT	3.1813	3.16723	5.30304	5.91395	6.26548
ATAGCTAATATGGGAATTACGGCGTATGTGTGAGTGAGCATAGGATTCTTGAGAGAATTCAAGGTTTAATAAGCGAGATGGTGA	3.05745	2.90772	6.38817	6.56094	6.79837
TTATCAACTATGTTTAAATGACAGTAGTTTTTCGAGGTCG	3.98417	3.98593	6.0723	6.26034	6.50389
AACAAAAATGGGAAATAAAAAATAAGATGAGAGAGAAAGTCAACGCTAACAAAAAATCATAAAGTTAAAG	3.354	3.37467	6.27808	6.32286	6.53559
TGTCAGGCTACAATAGAGTGTTACGCTCGTTAAGTGGTAACTGCAATGGCTTAGAGAA	3.05941	3.05145	6.2841	6.29777	6.53672
AGGTTATGGATTACTATAGTGGGATAGGGAAATGAACTTATTGGTGATAGTGTAATGTGACGAGGTGGG	3.13438	2.87489	4.9835	6.03715	6.62582
CAGACGTCGTACTACTTACTGACCCCACGAAGGATGGACTATTTAGTCGTGGAGCCAGGGCGGCTGCAGCTCCAGT	2.39679	2.39031	6.252	6.33939	6.45764
ACCGGACTAATACGAGGTATGTACCTCCAATGGTACCAGAGTCTTCATATAGCGGTACACTATGGCG	3.71919	4.21696	6.40644	6.39965	6.82162
GTTAGGGGTGATGTTTTCCAAAGAGATATGTTTTGATTTGAGCTTCGTTT	2.96854	2.98604	5.69705	6.14095	6.39488
ATTTGAGGGACGTTAGCTATGTTCACCGGCCCGCCTAGCAGACCCAAAGAGAAGCAGCCGC	2.76054	2.79011	5.79304	6.20451	6.53778
CGTGACGTTGGGGGCAGCATTCGGAAGTGCTAGTCCTAGCAGGGAGGGTGAAGATGGTGAGATTAGAGT	3.51753	3.56629	6.40674	6.45624	6.63117
TCACCGATGAGCCAGCAGATACTCAACCCGCTCTCCCCTCTCCTCTCTAAAAACAGAATTGCAGGATCAATCCTGTAGGACCCGCATAGGTAT	4.74119	5.30444	6.00776	6.47584	6.94853
ATAGTTTGATGCGCAATGGGGGGGAAGATTGTGATTGACAATGATTGGATTTAGAAGTAGTTGATTGTGGACATTCCGTGCT	3.23537	3.56868	5.17628	5.81164	6.47126
GAATGCCTGAGTTTCCTGTCGAGAGTGGACTTGGGTTCATTTGGTCCTTGGAAGGCGGGAGATCGACAGTCGAACGTGGAATCACGCCGCAGGTGGT	4.25223	6.49452	6.63908	6.62164	6.83852
CACGGTTCGGCATGTAGAATACCTGAGCC	3.24614	3.25322	4.40738	5.82762	6.15357
TCCCACCAGACCTCTCCCCACCCTCATGACGCGTTTCGCCGTCTCGCCTCCCCCCTTGCCGACTCATAC	3.25893	3.26201	5.73243	6.13215	6.53347
CAATGGCTAAGGAGACGGGATCGTAGAGTAAAAGTCGTCAGGGTACTCACG	3.49304	3.5077	6.18503	6.23737	6.46164
ACCGGAATACGCCCCAGTGTTCCAGAAATGGGCTACTCACAGCCAGCCAAAGGTTAGCCAGCCGATAAAG	3.10862	3.06736	6.25703	6.34747	6.8189
TCCGACTAATGTGAGAGAACAGGGGGAGTCATAGCAATTAGCTCCAGTAGCGAGTCCGCATGG	3.76179	3.75751	6.26145	6.3243	6.51922
AATATCGAGACTCATGACAGAACAGCGGTGTAGAACTATCCAAACAAAGAGAAACCATTCGGAATAGCAATGACACTCGCCA	3.05643	3.15302	6.27521	6.39048	6.92451
ACTGGGAATGATTCTCCGACGCATAGCAGATGTGATAGGCGAGCAGCAGTGATGGTTTGACATGCATATTGACATATGGTCAATCAG	2.72674	2.86282	6.2969	6.19262	6.77163
GGGATGGGTTTGAATGATGCGTGGAAGAAGGT	2.66069	2.67635	5.81412	5.97132	6.0923
AATGTACTAACTTTCTAGTGGGATGAGGAACATAGTGACTCTAAAGCGGCGTGCATGGGTGTATCATGAGTGGATCCCTGAACCCG	3.50372	3.39867	6.74623	6.40085	7.10748
TGAGGGATGATAGGTACAATTGTTAACGAAAAGGTGGGTTTGATATGTAAGCGTT	3.38041	3.37536	6.30104	6.44316	6.42469
TCTGCAGCCTTGGTATGGCCGAATCTTACG	3.38525	3.39454	5.85043	5.96796	6.20064
TAGTATCGCGAATGTGAGGTGGACGACATGCGCTTTCGGTACCCCGCAG	3.39384	4.37968	6.02257	6.16444	6.57338
GTGCGGCAGGAAGATGGAGGCCATGGGATTTTCGTAAAACGATAACCCAGTCACGAGGAGTGG	2.76826	2.78344	5.6998	6.28986	6.56563
GAGGTAGGATAGGGAAGGAGGCATGGAGTTTTGTATAAACTTCAATGCCACGCGCGGAAAGACGTCACACTGGAGGTCATA	2.73875	2.79733	6.39478	6.43984	6.75385
GCCACATTGTCTGCTATTACTTTCGGAAGAATTTGCAATGGCACGTGTCTCGCTCCAAAATACCC	2.9202	2.91757	6.41133	6.46173	6.83396
ACTTAATGAGGGAATCAAAAAAACAGAGAACCATAAGCTAACTAGACGGAAATACGTTATGTTATCACCAAAGAA	3.49968	3.52165	6.38982	6.50324	6.761
ATGAGTGAGGGGCTGGGGGGAACATAACATCGAAGCCCTTCGCGGCCTTCTACAGAGCACGCGTTCGTTGGTTGGGGGGTGGCGCGTCCGAATAC	5.77077	5.65677	6.25709	6.39221	6.63598
TCGCCACCTCTTGTGGGCGACGGGGCCTTAAAATGGGGACATGTATGTGTCTCGAGGTAACACGACGAACAAGTGGGGGGCTGA	2.55477	2.64527	5.97066	6.36574	6.33673
TCAAATCTGACCTCTAACAAATTACATTTATCAAAGTAAGAACAAATACCAGACATGGATCAGCATGTGC	3.50705	3.50229	6.31932	6.53374	6.82537
AAGCGACCACCACGAAGGGACCATATGGAAAACCCGAAAACGATACTGGCTCGCACCATCAAGCCGAATACCTAACCAACCCGGACGAAA	3.79334	3.74077	6.33764	6.41075	6.93873
GGTCCTGAGCCACCTCTCCAGGGTATACCTGCAAGTTGAACCCGTCATGTCGGGCAACAGGAAGTGGC	2.96948	3.0115	6.03863	6.28146	6.3917
AAAGACATGCGCAACCAGATGGAAGCCG	2.82685	2.89275	5.63136	5.86299	6.16423
GTAGTTTTAAAATAAGCGTTGTCTGGAGGAAATGTAGGAGCCGAGTTAGCTGATGGGGAGAGGGGAG	3.76653	3.63998	6.20901	6.18361	6.75426
ATAGACCGCGTCGATTTTTGCGCGAGCGCGCAGTAGGGGTGACTAGAGGCATGGCTGAAT	3.26122	3.27599	6.10199	6.20209	6.44641
CACTGCCCACGGGCATGAAACACTCAACTCCGCGGTCACTCCGGAACCGCCCGTCCTCAT	2.73998	2.73441	5.37355	5.9822	6.33079
AGAATCATGCGGGTGGCGATAGAGAAGCCGTGAGGGTGGTGGG	3.06658	3.06902	5.9708	6.06657	6.2691
GAGTAATGTTTTCGTTTGGTTGTACGTCTTTTGTTCAGGTTACCCAGAAGATCAAGT	2.9174	3.03227	6.31676	6.35004	6.45228
GAAACGAAACCCCCGAAATGGAGAACG	3.23203	3.23177	5.76009	5.93051	6.19314
TAGTTCCCTGTACTCTTGAATAATTATGCCCTGATATTTTTCTAACGGGATGTAGCTTCACCGTTCT	3.20928	3.14909	5.03081	6.43805	6.52588
CTTCGTACCCGCTCAAATCCGGATGCCTCCCCCCGGAAAGCCCACTTCACCCATCAGCCTAGAGTCTGACCCTACACCACC	3.10256	3.09167	6.12133	6.16353	6.62335
TGCCGGCGGCAGTCTACTCGTTAATTCCGAACATTCAATGTAACTGTTCGGATTCGCCCCCCGG	3.04552	3.0774	5.54212	6.25061	6.58311
GGTCGAGATAGGGTGTTTAGATCGCTCTCCAGTAAAGGACGGACGGTCACGAGACGATGGCTGGCTATTGTGCGCGATTCAGCT	2.69508	2.70232	6.25408	6.44532	6.72162
GGCTTCCTTCTATGTGTAATTCCGCATTAGTATATAGTGGTTTTTAGCCATGTTGCCGTGTATTAGTT	3.3556	3.28158	5.69041	6.43793	6.54346
ATTATGTAAAAGAGGTGCGAAAAACGGGGTCAAACCTGGTTGAGGCTCCATC	3.487	3.49058	6.06895	6.21686	6.27588
GTCAGTTATCCCGCGACATAATGGAGAATGCTAACGCCATTTTCCCTACCCGAATACACCTACCCATTGAGTAGCTGGG	2.64064	2.70202	6.36574	6.40014	6.4744
AACATCAAATTTAATAATGCCGATAAACAAGGTATCGCTAAACCGACAACGTAAGGACCATATAAATG	2.84472	2.86939	6.38071	6.42265	6.61303
GACAGTACTTTCATTGCATAAGAGGGATATGGACGTGCAAGCACTTAATAAATGCAACATGACCCGCAATTT	3.03036	3.12426	5.51489	6.20325	6.43758
CTGGGCTGGTAACGTACACATGGGCAGTCAATTGATGGATGGCCAGAACATGGCTCTCC	2.59375	2.66184	5.99942	6.10719	6.30203
GTTCTGCCATCCATGAAGTCCTTAATAGGAGTGTCCGGTCATGA	3.32356	3.2948	5.97155	6.1385	6.31096
GAGAAAGAAATGGCAGATCGGGTAG	2.73756	2.73766	5.87906	5.86436	6.05112
CGATGACGAGGATAGGAGTACCAGACGACAACTC	3.26438	3.26282	5.92192	6.02725	6.2016
TGGCGCCGTCTTCTTGTCTATTATCTCATGTGTCCACGCTCTTCCTTTTTCGCGCACCTGCCGTGGCCCGACTATTTCTCACGAGTCGACTCCT	3.34712	3.48082	6.13117	6.42936	6.81487
CACGACCTTATAACATCATATTCCTCGTGATGACCTGAATCCCTCA	3.9766	3.98187	6.11623	6.1585	6.37256
GAGCTTACAATGGTAGGAGTCTCATTGCCTTGCTGTGGGATCGGACGTTGGCGATTTCAAAATTCACCACTTTCCGTATTAGGAAACGT	3.7018	3.6271	6.49877	6.64029	6.94206
ATAAAGATCGACGCCAAAGAAGAATCAGGAAACTTGGGACAGATGTAGGGCGGAAGATAGTTATGACTGA	3.75906	3.75722	6.11213	6.44934	6.5034
CCCTACCTAGTAAGTCACAATGATACGTGTACACGACTACATACAAAGTCGCGACCAATCGTCAGTGATTGTACATACTACTATGGTATGCTGTAT	3.06303	3.06138	5.95038	6.8789	7.2446
GTTATGGAATTGGGGTAAGTTGTTGTTTTGAGGTTCTTCAAACGGGATAGAAGTAAAGATAGTTTTTGTGAAGAGTGAATACGCTGTATTTTCATAAA	6.03948	6.2148	6.59447	6.64933	6.93182
CAACGTTAGGAATAGAACTACAATGGAAGAGAACCGAATAAAAATCATAGA	3.12284	3.14495	6.22993	6.24941	6.53142
AGATGCCGCCTTCCCAGCCCTCTCGACCTCCTCTTCGGGAAACTTACTACCGCGCTCTTTCGCGCGCATCGATCGCCGTACCCCGTCTCACCGGTATTCC	3.28612	4.63589	6.13769	6.44347	6.5609
CCGATTTATTTGATCGGTGGCACTTGTCTTGGGTCCACGCGGCGCGAATTAACCATGCGGCGGAGTTA	4.04714	4.46168	5.53132	6.20692	6.70957
GCTTAGTAAAGTACTGCTACGAGGAAAAAGACATGGATTTGAAAAGGACAGGCGCCGATCAATAAA	3.39726	3.30027	6.34308	6.41332	6.4802
GAAATGTATTTAACAGTAGCACGCA	2.92195	2.92764	6.0257	6.06998	6.04536
ACGATGTTACACGGTATTAACCTGGTGAAACGTACTGCGCCACCTGCCGACGGATCTGTCAGGTC	2.79898	2.82115	6.10452	6.25534	6.56305
GCCAAATGTCGATGCTCATACGGGCTGCCTGGGCACTCGCTACCTCTTACTACGGCGAGGATTTAGTCTCCCCCACTCGGTACAAAC	3.30191	3.33104	6.06744	6.35251	6.56542
TCCCTGCTTAAATCCGGCCATATCGCTTACCTGGCTAACAAATATGGAAAAGGCTTCTTTCGTCCCTATCGGATTCGGTT	2.78129	2.78388	6.3501	6.39367	6.83948
AAGGCCATGTACTGAGAGTCCTGTCTTCGGGTCTAATGTTTCGGTCTTTTCGCG	3.40527	3.42909	6.25988	6.278	6.38993
TGAAAGGGAGCGAGTGGACGCTAGTCTCAGCGCGGGCTAGGGGTGCTC	3.94757	4.27595	5.96497	6.11798	6.34205
GCAATATTCTGTTCCTCTATTTATCAAGATTTATGAGGTACCCACACTATGTAGCGTCTTCTTGTTTCCCTGCAAA	3.11218	3.10109	6.37276	6.55147	6.77913
GCGATGTGTGATAAAAGAGCCTGCCATACTAACCCCAGATCTATCGCATTCCAAATCTCTGTATTCCGCCCATTACCGCGAACAAATGGCCGGTCAA	3.40917	3.3671	6.23975	6.73263	7.06074
GTGTAATGATGCTTCAAAACGCATCTGCTAATAGATACTCACTTACTGTTCACCGAT	2.7457	2.75372	6.22161	6.42833	6.69268
TGCGTGCGAGTGCAAGGATTATGTAGTCTGTGTGTTCGGAGGCGTGCTTTTATGGACACCGTACTGCGTCGCGACCAATGCTGTCCATCCTAGG	3.36952	3.66346	6.28336	6.56478	6.6429
TGGCACGCCTGAAGGTTTGGATGCAGCAGGTGTTCGGGGCGTTGGTGTTATGCTCGCG	2.93748	2.87849	5.99992	6.05771	6.27134
CGGTAAGCTAAGGGCCCACCAGGCGGGTGCGCTGCGGCCTACTAAGGATGCACTCGGGCAC	3.78639	3.85468	5.83841	6.08531	6.37772
AAAAATAACCGCGGCAGCCATAAGGCGCCTGAGTGCTCTACTATTCGGAGGTAAGATGGCTCCTGCTGATAGTCCGTAACTCCAACGCAC	3.24681	3.22616	6.23952	6.43084	6.71219
ATGCATCAGCCTCTACAATAAGATGTTGGAGATTTGCTCCCATCAGTTCTTGTCCGTCTCTTTCGCCTACCAGATTAGGAAGAT	3.29903	3.15206	6.43482	6.48952	6.76698
TCCATGGGCGTCAGGTTGCGGCCCATAC	3.37158	3.56736	5.35205	5.75761	6.07913
AATGTGTCATCTTTTGTTTGTCAGGTTTTTATCTTCTTCCTTCCTTCGCCTCCATGTTATTTTATTTATATCTTCCTATGTTTTTTTCCGTTTTTAG	4.06086	4.92129	6.18986	6.39384	6.90346
CCACGACCACTTATATGGCGCTGCCAGCCATAATCTGTCTGACATCGAGAAGTTGCGCATGTGTACGCACCGAAAGGTTGGCTT	4.03603	4.0812	6.15541	6.4205	6.49051
ATTCAGCCTGAAGGAACTACCAATCGCCTCGCCATGAAACACGCCTGCGCACATAGTAACTGCCTAACCCCGATAAACGACCGCGTGTCGAACC	3.00314	6.41375	6.49964	6.54729	6.78445
CCATACCCGCCAACCCCTCCGTCTCCCGAAGTTGATCGGCGTGATGTTCTCGCAGGTCCCCACCGATTCCAGCACGGGAGTGGACCTTGA	2.89046	3.06573	5.88542	6.25584	6.33278
TCCTTTTTTTCCTACTTGTTGACCCCTCATCTTGTCTATTTCGATTATGGTTCGCCTTTCTTATCTTTACTGCTTTATCC	3.27653	3.30354	6.47165	6.48759	6.90314
AGAATAACCGGCGCGCCGGAACGGCCCCCCACAAATGAAGGACCGCAACCCGGCTTCTCCGGGACATAAGAATGACGG	3.08785	3.09979	6.03745	6.23309	6.42938
GGGGTGAGGATGTAGCGTAGGCAGGCGGTTCGGAAGGTGGGTGACAGGGTGGGCTGACAGGCGCGCTATGG	2.58178	2.66987	5.94657	5.23387	6.41594
AGGATTCGCAACTCGAGACGCAAATGAGCCCAGATAAATCAGAGGATGAATGTCCAGGGACGAT	3.34806	3.34528	6.35092	6.47716	6.60538
CATAATCTAAACAACGAAACGATGAATTACCGAA	3.16345	3.16409	6.15526	6.10583	6.32267
CAAAAAGGACAACCCTATGGGACGCACCGCAGCTCAGCAAACCCCGCCGACCCTCCCCAGAAGGGGGGC	3.03321	3.04879	5.7315	5.94252	6.55738
CAGGTAGGACGAATGGGTGTTGTCGATAGGGTTGTCGAGTAGGGTATGGTAGAATATCATTTGGGTGTGCTTGTATGGTTCGTAAA	4.54563	5.6064	6.54271	6.47209	6.542
AGAAGATGGTACAATTGGCATCCCAAACACCACGAGGGGAACCAGAGGG	2.9141	2.91738	6.22053	6.26382	6.55368
CTATGAGCTTACCGACATGAACAAGGGAC	3.03377	3.03465	5.9091	5.99463	6.33471
CGCCCTGAAAGATGGTCCCTGGGCCTACTTCGCTACCCTCGATGCCATACGACACCGAGTAAATACCGTGCATGCAGGCCTTAGCCG	2.75393	2.85136	6.14481	6.30919	6.6586
ATTAACTCGCTGTATTTAGGTTGATTCACTTGTCGCTATGTCCAATATTATATACCGTC	3.63096	3.62483	6.36094	6.44339	6.68147
TGGATGTGTCGCGTGTGTGTGGGAAAATGTGTTGTTTTGGAAAGTTTGGCAGGATCCCCATTTGAGAGACTAATCTTTTCAAGAGATTG	3.2998	3.25789	6.18876	6.54263	6.94794
AACAATGAGCGAAGTAGAACCATCAGAACTCAAGGCAATCTTCCG	2.99519	2.99347	6.08919	6.11329	6.44477
AGAAAAAAATGTTTAGAGATTTGCACACGATAGTAAGATTTACGAAGAGTGCGA	2.74002	2.76367	6.31965	6.33404	6.62446
GATCTGTATAGAACTCGGTATATCCATCCTGTATCGATGCGCAAACAGACAGTTCGGATGTGCGTTACTAGTGCTGTTCTTGAGGGTTGGACCTTAG	3.56634	4.22891	6.32115	6.58095	6.94806
ATTCCGGAAGGGACTATGGAAATCGGGGAAGTCTGGATAGGCTCGGGGCGGGCTTTGAAGAAGCGAGGTGGGCTACGGGGCCTCGTGCGCTCCC	2.62371	2.73088	5.93789	6.27563	6.51448
AGCTATGTAGGTGGCGAGGGGGAAT	3.00107	3.02687	3.08278	5.80993	6.07889
GACGGGCGTCTGTTTTTTCTAGGCGGTTTTGGCCAATGGTGGGGTACCTGGCTGGAGGTTGCGTGGTCCCTGGTTGCGCCGGTCGTGC	3.55855	3.6678	5.7006	6.31131	6.54315
CGGTCCCCTTATCCTCCCAGCCCGTATTCCCGACCTACCCCCACCCTCCAAGTCCCCACATTCTTAC	5.76182	5.75861	5.76169	6.05172	6.41761
ACAATGGGTGTGGGAGGGTGGTTATGGTAGCGGTGCGGCGAGTGGGGTGGGCGCGAGATTGCTTGGAGGCGACGCGCGGTGTGACGAGGCCCGA	2.45301	3.01928	5.15445	6.29245	6.50293
TGCCTGCCGCCCGACCGCTTCCACCCCAGTCACGCACCGCTCCCCGCTCAGCCCCTCCCCGCCCTGCCCCTCCGCCCC	3.09629	3.11181	4.99795	5.48655	6.33187
CGTTCCAGCATTCATCCATAACGGTGACTAACTTTATGGCGACACATAACGCTTCCGCGGAGAGACCGCAAC	3.29902	3.38083	6.3984	6.44782	6.70249
TTATAAAAGGTGGTTAGTCTTGTCGAGAATTAAAGTGGAATTAATCTGAATATGGAAAGTACAAGCATAGGATTTTGTT	3.25207	3.21209	6.55063	6.59948	6.81528
GACGGCTGAATCTACCAAACTCAGAAAAGGATGGACTTTAATCATCTCGCCTCCACAGAGCG	3.37513	3.39073	6.29938	6.37845	6.69515
GTCCTCTAGCTTGATTAGTTATGTGCCTTATGGCGCGCTGCTGTGATGGGAC	3.05453	3.07971	5.97342	6.15869	6.43339
ATATGCGGTCAACTATTGATCAAACCCGGGACTTAGGAA	2.86441	2.89067	6.0368	6.15416	6.41627
GAAAACAAATGATAAAGATGAGCTACAAAGGCAGGAATA	2.97793	2.97251	6.10757	6.06896	6.18061
ACCCATGACGAGGCTTCTTTACCCGAGCGAATAACCCCTCGGCTGTAAGGCGGAAATGGCCA	3.32971	3.39852	5.95637	6.14267	6.54852
ATATGAGGGCTCCAAGAGGCGTAGACTGGCGAATGGATACAACCTGCAAGGCTACGGGCAATTATCCGGAAGTACGACCGGGTA	2.5422	2.52746	6.25217	6.46125	6.92542
GTAAACAGGTTCGTTAAGTCGTTATCGATTCTTATTTCAGGGTTGTGTTGGCGTAATCACCCGGAGTTATGCCTGACGAATGTCACAAGAGTTAGC	4.5941	4.54668	6.13706	6.72514	6.96853
AAGAGTGCGGGCCCAGGACACCCCGGGGCGAGGCATACCAGCTAGCGAGGGCGAGGAGATCCGAAGCCGAACAGCGGCAT	6.02283	5.97812	6.02207	6.27048	6.6855
CGGCCCACTGAACTGGTGGAGGGCCGCAGGGGGCCCCATGGAATCCGTCGCAAGGGTGAAGCC	3.11887	3.14729	5.83798	5.97869	6.28419
GCGGCCCACCGAGGGAAAGAATGCAGCAATCCGTTGCTGAAGAAGCCACCGTCGACC	2.50543	2.51918	6.03065	6.11447	6.53196
TTTGGCTCGTGACAGCAGGCGGCATAGCAATGA	3.75927	3.75565	5.9348	6.02937	6.15337
TGACCAAGAAGGGCCACAGTGTACTGAGCCCTATATGTTCTAGCGATCGGGGTGATGCTGCCCCTTTCCGTGGTGCCTT	3.22577	3.11265	5.8532	6.23589	6.54815
TAAATATTGTACAATTCGGGCAGATTTTCGAGAAAGATGATACGTAAGGATTTAATTGGGGTATT	3.40926	3.42747	6.38517	6.39753	6.60505
TGGCTCGTAAGATTCAAGGTTGAGGGGGATGT	3.37808	3.39929	4.04186	6.07376	6.15262
AATGAATTGGTGCAGAATATAAGTAAAGAGCGGTAGAGGGGGAGAGAAGGGGAAAGTGAAGGTGATTAATAAGAGTAAGGAAATATTCTATGGAATATGT	4.23806	4.02441	5.85292	6.48196	6.73212
CCCGATGGCACACTTTCAAAAATGCCTCGAAATCCATAACGCCCTTTCTCTAGCCGCAACTGGAACGGCGTATCCTGCCTTATTCGCTTCCTGCTCAA	2.89803	3.21357	5.99648	6.45301	6.78305
AGGTGACGCATGTCTACCAGACTATGCCTCC	3.626	3.62538	5.69205	5.93975	6.18482
TTTAGGTTTTATCAATCGATATTTGATCAGGTGTAAGGGCAGTATGAGTTCGAGGCGGAGGTGGGGTAAGTCGACATCCATGC	2.60361	2.75773	6.36314	6.38823	6.68682
GCATAACTGCCAACGAGAAAACTCCAAAAATCTCCATCAAGCCGCCATGTAGTAATAACCGGCTTACTTTATTATTCCT	3.48286	3.45052	4.75371	6.30858	6.64107
CGACCCGCAGACCCTCCTCACGATGAGCGAAAT	3.93752	3.94143	5.60459	5.7711	6.16146
TTGGACAAGGGCCAGAGATAGTAAGTTTGACTTCATGTACGGCGATGTGGAAAATGCATACATACT	3.08785	3.07973	5.65084	6.43029	6.5237
GGGCCGGGCGGAGGGTGCCGGGTGAGCTGGGATGGGAACGTGGTGCAATTGAGGGGGGCAACAG	3.64006	4.95399	5.95426	6.04017	6.23096
CACAACGCTAAGCTACGCCGAAGTGTATGTAACACCGATGAGGTAGTCCCCAATGAGCGTTAAGATGACATAACCAGAAAAGC	3.37599	3.31838	6.20612	6.30472	6.43441
GAGAAATGAGGCGGCTGGGTGACGACAAAAGATGCGG	3.12921	3.12874	5.98889	6.09767	6.24184
GATCCTCCGACCGCCTGGTCCTTTAGCCTGTCGCCACAGCGGTCCCCGGAAATGTCGCCTTGAAGAGATAAATGCCATATCAGCGCCT	3.39259	3.38044	6.16429	6.36588	6.82436
GGCTCTGGAGGACCCACTCAGTAGGAAAGATGAACATAATTCGATTAGGTAC	3.65536	3.66458	6.00468	6.20524	6.51891
CTGTGATGATAACGAAATGCGTCACACGCAGAAATACCTAACAA	2.90743	2.90294	4.49332	6.25594	6.34027
GGTGACGGGAGTTCGCAGGTAGATGAGGGGCATGGCGGGGCGGATGTGGCGAGTGCGCGGCCTCTACTAGGTGTAGTGGTCCTCACG	3.38363	3.1802	5.94577	6.35788	6.42962
AGTAGAGTGAAAGTTTTATGATAATGTAATGATTTGGAATTGGTTCTGAGAAAGATAATTGGAGATGTAGACTTCAAATCTTTTAAGAGCTGT	3.59873	5.318	6.32661	6.69949	7.15362
CCACGTATTGTGCAATCGGTCAATTCCCGTTCTGGGCGTCAGGCCACAATGGACGGATGTTTTG	3.11514	3.11336	5.98587	6.01985	6.4977
GTTATGGAACCGGACGCCAGGAGCTCAAAACAAATCATCATTAG	3.02523	3.1416	6.01165	6.06122	6.35692
TGGTGGCCGTAATTCTACTGGGGCAAAGCATCACGATGCCAATCCGGGCACGAGGTGCACAGGGACAGAGGGAAACGGAGAGCAC	2.79082	2.80874	5.52456	6.4287	6.5403
CCGGCGATGCTTGTTCGGAAAGGCGGGCCGGACGTTCTCACTAGTAGAACAAA	3.05462	3.04807	6.25297	6.25624	6.30459
TACTTGGAGGGGACTCCGCCGGACCGGCCGCCATGGGGACGGGTCAAAAAAGTAG	3.0927	3.09256	5.09568	5.44056	6.33804
TAAAAGCTTGCGAATTGAAGTGCATGTGACATGAATTATGGGGTAGCGTAATAACGAAGCTTTGGAAGCTGAGCGA	4.33517	4.09088	4.64359	6.5191	6.84115
CTTCCGATTGACTTTTGGCTACCGGCGGTCAGGGCCTTCCAATGTCTTGGCTGGCCTCTGGGCGGGTTGTGGTTGCCC	3.25044	3.14042	5.69892	6.07636	6.59375
ATTTGGGGCCGGAGCGTACTGTAGTTGAAAGGCAGCGGCATGTTAGCTGGTAGATCTGGACGGTAGAGTATCGGGATCGGCGATAA	4.1556	4.11207	6.23524	6.14781	6.58657
CCAGACGAAACCAGCGCACTAGGGGGCGTAAGTGACTAATTCACTGGGGACGAGAGAAGGAGCGGGGCCGTAGAACAGTCAGGGGGACCCACGCCGGAC	6.3369	6.2131	6.33622	6.33313	6.8658
CTTGTCCTCGTTAACATCAGCTGTCTCACTAACTGTCCCCGTCGTGAAGGGGGAACAAGCCAAGGAGTTATGGAAAGACACCGGGTTGAAACCGAGCACA	3.13652	3.05894	6.52663	6.47133	6.81308
TGGAAGGGGATTGTCTTTTCTAAGTGTTGTCCTCTGGGGGCGAGATTTGACACTTCGTTCGCCCC	4.33304	4.35176	6.12578	6.41763	6.77123
GTATCCGTGTGTTTGAGGAACCCAACTCTACCCGACGAATTCGTCATGCTAAAACCCGGCGGGTCGAGATGATTGTTAGTTC	3.5764	3.57181	6.04912	5.43381	6.81582
CCCCCCCCCTTTACTGTCCCGGCCTATGCCCTCTACGCACCCCTACACACGCGCCCACCGCCGGCACGAACGCCGTCACGCCCGCTCCA	4.05189	4.35514	5.1651	5.89207	6.24699
GATCGAGACATCTATACAGAACCATAAACGCCCAAATAAACAAGAATCACAATGAATATCATTAGTATGTACGA	3.58134	3.70938	6.36696	6.44539	6.57832
CCATGGCGATAGATAATAGATTGTATGTGACTTGATATTGGCTCGTGATAATACT	3.13114	3.1316	6.42966	6.43023	6.58089
GGTGGGGACATAGTGAATCCGAGAAACTCACGGAGATGAGCAGCATCATAGCTACCAGGAGGCTCGTGGC	3.31111	3.36626	6.30859	6.32005	6.32413
ACTCTATAGTGTCAAACGGATAACCGAGGAAACAGGCATGCGCCGCCTAATCAGTGAGAACCTCGAGGC	3.16797	3.20551	6.08038	6.29614	6.64372
TGCAGTGTCTTGAGAATGTAGCCCACATTCCCCTCATGATACCATGATCCATACCTATGATAGTCTCAGCTAGACGATTGC	2.95305	3.02843	5.8429	6.42891	6.53457
CCTTCGACGATGTTAATCGCTCGTATCACCCTCCCTGCAGCAATCTAATGTCCAAATGCATTGCAACTCAAAGTTGCAATAATG	3.51322	3.41821	6.40184	6.45108	6.74221
TGGTTCGTTGTCTTTTTTTAGGGGCGCGGGCTGGTGGCCCTTGGGCCGCGTTTTCGTAGATC	3.82143	3.88202	4.0167	6.10431	6.36731
AATGGCGCCTGTATTCTGGAAAACATTACGCGCTTTCGTAGAACCTAAAGTAAGCGGGAGCC	2.98889	3.03489	6.19059	6.4328	6.43548
TGATACTTAGCATATAATAGAGAATAGCTTCTATGCAACACATCATGTATTTGGGTCTGCCAC	3.31415	3.31054	6.28684	6.46238	6.38976
GTTCCAACCGATTACTTGTCACTGGCGCAGAATGTTTCTAGTGAACGTCGTTTCCCTTGCTTCAGCACACCTACTCG	2.64044	2.67818	6.38626	6.27939	6.83881
GTCCTACCTGATCTTGGTCTCTTGCTCCGTGCTAAGTATCATGCTACGTGCGTTCGCAAGATGCATGC	3.12706	3.16075	6.16093	6.25973	6.43244
CGAGGGGGAGGATGACCTAGGCAATCAACGATGTGGTTGTCTGACGCATACTAAGCTCGCGTTCGGAACTCTC	3.97085	3.80269	6.21718	6.37727	6.56157
GGAAGAACTGAGTCGGGCCGGAGGTGCGTTGCGGGCGAGATGGGAAGAGGGGCGAGAATTTGGGGTGCACGTCTGA	2.73736	2.81879	5.89867	5.94585	6.39593
TAAAGTATGTGGTTTGTTACTGGGA	3.09141	3.09467	5.89196	5.89575	6.20248
GCATTCAGTCCCCAAACCACAAGTCCATATGCCCGTCTCTCCCTTCCCACCGGCCCAACC	3.93285	4.3083	5.61116	5.98495	6.28243
GGTATGCAAAGAAATATAAAAAACAATGGTGATTAGAAAGCGACGCAAGTAGTCTAGCAAAGAAGA	3.21944	3.20267	6.42977	6.53836	6.60743
CCTCAGCAACAGAAATGTAGGACGTGCTCAAATATCCAGGCGATGCGTTGCTGTCTGGAAATCCGAATTAGT	4.22428	3.90423	6.26099	6.3487	6.55882
GAATAATATAATCCTACCATGGAATATAACACCAGCCTCAGTAGAAAGTTAAACAGAAAGAATAGATAAGAATT	3.00905	2.99106	6.4311	6.43584	6.49811
CCTAATGCATCTCGCACCCCCCTTTGCCGCCACTGGGTTACGCCCAATAGACCAACATACCTC	3.48476	3.49172	5.95864	6.12134	6.56618
GTCAAGTCCACAGGACCAACATGTCCCTGTGGGGGCAGGGGGA	3.22171	3.2321	5.70779	5.92243	6.26528
TGAGCTTCCACGGTATTCAATGGTTCTCTGTATCATACAGCGACACAGGCGACCTCAGGGGCGAATGTTGTTCGCGTC	3.13997	3.29327	6.29261	6.41907	6.69294
TAAGAAAAGTGGCTAATGATGGAGGTTTTACTGGGGATTAGATTAGATACAATGTG	2.91488	2.92217	5.90498	6.34269	6.41454
TTTGAAGGCTATCTGACCAGTCCTTCCCCGATATCGCCATGTCCTCACTAGAGGT	3.93189	3.92187	6.16713	6.25635	6.47483
GATTAATGTATACTGGATACCCGCCGATAGAGGCCATGACAGGGCTTATCCGTGGGCCGTTGTTGCTTTACTC	3.02713	3.01784	6.2947	6.38109	6.54105
ATCGGTATGCGTAAGAATTGCCCTAAGCACCGGTATTAGGGCACAGGATGCGACCATCTATCCTGCAATACTCAC	3.23016	3.28643	6.24012	6.41345	6.68621
TGCTTCACCCATGCCATCGTCTGAATATATCATCACCCC	3.37197	3.38046	5.84127	6.12326	6.22251
GTACGCTTCCTTTATCCCCATTGGGCCGACACACAGTAAGACCTCATGATTACCACCTTACTTTCTCTCTTTAATGCTTCGGGCCAGTATTCAAAAACTA	3.47324	3.35029	6.64042	6.5968	6.93704
GTAGTCTTTGGGTGTGACATGCACACCTTGGCATTCGCACGTATGTTCTCGTGAGTGCTATCCGCTGGCTGTCCTTGCCTTCCGGCGCCAGG	3.929	3.45762	6.21532	6.42841	6.69865
CAGACAATGGAAAGCACCCGGCGAACAGG	3.03208	3.09608	5.62952	5.79754	6.14843
GAAGTCATGTGGGAGGTATTATAAAAT	3.49487	3.52011	5.89653	5.96253	6.11854
GGAGGCGGGCTAGTGCAGAGTCGGCAGCTGAGAACCGAGTGTGCGATGGGGTG	3.88181	3.87941	6.10248	6.13655	6.46335
TTAAAGAGATAAAAAGGTACCTATGAAAGAGCAACGAAAGTACATTACATTCATACTGATGGAGAATAAATCCATCCTAGAAACAA	3.26139	3.10596	6.47319	6.43492	6.98683
TACCGCCATGATACTAGGAACCCACCCGGGCTATCCGCGTATTCCCTGCAATTCAAATCCCCTCTAAATTTGTACATG	3.11942	3.12767	6.24344	6.42768	6.57069
TAAGACTGCCCCATGGACTGCTGTCTTGTACCAAAGTTAGCTTCGCATATCCCCC	2.86325	2.87564	6.08457	6.2512	6.53526
ACTAAGTCCGGCAGGGTTGCCGGCTTAAGTGCGGTGTCCTGATGAGAGGAGGAATTTCGCATTGTAGCC	4.24144	4.51451	6.41865	6.4488	6.52991
TACATTCTGTGGATGTGCCTGGGTGATGCTCCTATTCAGCTATCTGAGAATGC	3.11761	3.60208	6.00173	6.34504	6.29005
AGACACTGGGGGATGGGTTTGGCGGGGGGAGCGGTGATATGTCGTCAGAGACTTC	2.69948	2.65079	5.88443	6.04663	6.06498
CCATGGATTTCAATTCCCATTCTTC	3.16987	3.25639	5.66026	5.79113	6.06136
ACAGACTACTCTCACCATTCCTCTTCGAATTAGTCGTGCCAAGATGTTTAAACGCCAGACCTAG	3.84664	3.85006	3.98589	5.60757	6.65791
AGGGACACCAGCCTTCCGGCATGGCACTACCCATAAGGCC	3.285	3.27879	5.78662	5.79737	6.42445
TTCCTGGCGAGAGCTCATGGGGGGGAGTATAGCGGGCCTGGTAGCTCGGT	2.9109	3.05214	5.60504	5.06749	6.31711
GAAATGTAAGAACAGACGTAATAAACGAGAGCAATTGTGCGGCTCGTTTAGCCATTGCC	4.17685	4.25656	6.22884	6.36107	6.56094
AGGTAAGAGTTATGGTAGGTGATTTAAAGA	3.70688	3.70309	6.084	6.0835	6.18286
ACGGATGGTAATAATAGTCGCACTCAAATAAGAGACCATGAATAAGCACTCACTTACCCCTTTATGAATGCAATACAAAAAGTAA	3.5243	3.55621	5.90488	6.19301	6.95438
GGGGTCGTGAGAAACGGTTCGAGAGATGTAAGATATAGGGTGGGTCGGTTGGTTGG	3.26459	3.65479	5.9878	6.25321	6.40421
TAGAGTATGCCGCAGGAAGGAAGGTCCCTCACTAATATAGTGTCAATATAGGATGGAATTTAGCTAATCAT	3.08289	3.0906	6.2911	6.45245	6.4725
CAGACGGAGCAGACCGGCAGCAACCGGCCACCGCCGCTCGGGCCAGACCGTTAGATGAAGAAGCGGCGGCGACACCGGGC	4.602	4.60071	6.05961	6.06762	6.57099
CTGCTTCTTAACTGCCTCACTTGCGTGCTTAATCCGATTGTTACCACCGTCCAGAATGTCGTCAC	3.50001	3.50025	6.11269	6.28656	6.47704
GGAGCTCGTCAGCAGGACCGTAATGTCGGGAAAGCGTAAATCGCAACGATC	3.32352	3.30537	6.2498	6.2035	6.46278
TGGGCAGGGTCCGTATTAGTTGCCTAGCTTCTTTCTAAAAATGAGAAGGAATCCTGTTCGGAGGCATCATGCCTTGCGCTTGTTATTATA	2.62556	3.23067	6.17309	6.56783	6.74722
AATTAAAGCCAGTGGTATAAAAAGTTGCTAAGGACGAAAAAATAACTATCAAACAGAATGGTCTTAAATGACC	3.73477	3.7315	6.58964	6.5535	6.83537
TGAGGATGACCCGCTCGTATGGAACTCCAATCCTAAACTCCATTCCACTCCTAGAAGCGTTAGGATCGGCTATTTATCGCCCTGC	3.42655	4.51529	5.04287	5.22388	6.74981
GAGATGTAGGGAGATAGGCTACACTGTTTTATAAA	3.53455	3.53265	6.10629	6.1916	6.27817
TGTCTTGTTTTTTATTTGTTTGTTTGCGGTTTTCTGTGTTTGTTGTGTTTCTCGTTCATTAATCTTTTCAATGTTTTGTTAACGAT	4.5738	5.03777	6.48647	6.44403	6.77259
TCCATGACTTGTAGTCCTGCTAGGTTGGTGCTAGATGTCTTTTAAGACTTACTGGCCTCCCGGGTGACATATGTCTTTGTTTTTTCTTTCCATTTT	4.05401	3.75076	5.03644	6.23456	6.6762
CCTTCGGCCGCATGTCACGCCACGTTCTATGCTGTGGCCCGCCGCGTCC	3.96007	3.96149	5.25268	5.93988	6.32237
GGGTGATCGGTAAACGAGTCGGAAAACACGGGTATGTGGGGACGCCGAGAACTCCTTCTATCGCGGGTGATTCTGTGCT	3.09717	3.18352	6.21871	6.39581	6.6734
GCATGCGGAATCACATCATAACCTATTCTCTAAAGTGGTGTAAGAGTT	3.06144	3.30296	6.32078	6.35691	6.36156
CCTGGCTCCTGCCGTCGTTGGTCGTCGCTCGCTGTGTGCGCGGCCCTTACATGGCGCTCCGCCTCGCATTTTGCTCTCTCG	3.20618	3.25022	5.83285	6.07526	6.5596
CAATCGTCTGTAGGGGAGGGTACAGCTATTTTCATAACTTACAATGGGGTGGGCAA	3.10193	3.10122	6.14793	6.23019	6.4111
AATGGGTTAGTGTAGTCGCATCCAATACCTGGGAAATGAAAGCAG	3.21864	3.21632	6.2031	6.27545	6.5128
ATTGGTGGATGAGGGGAGTCACTGCATCGAGCGAGCTCTCACAATGAAGACCCAGCAGCAGT	2.7698	2.76763	5.93604	6.26611	6.64191
CCCCCCCTTGTAGGGAGCGTGACCGCCCACCCGTACAATGCGGGGCTCTGTCGCGAAGTTTAACAGATCGAGGATAGCGTCCGGGGGTAAAGT	2.99609	3.09418	6.19302	6.26055	6.47696
ATGCCCTCGACTTGCAGCTTCAACTCGGGAGGTGGCGTCGATATGGCAATACC	3.3964	3.42733	5.89669	6.12384	6.33939
GGTGAGGACGAGGTGGAATGCCCGTAGCGCGAGGAGGCGGTCAAGGAGCGGGGCGGAACCGCAGTGTCGCGGGTAGGAGGCAGGGGGGGGAAC	4.45184	6.23282	6.36693	6.31993	6.64793
TGTTCTACTCGATTGGAGACGGATAGCAGGGACGGAACAAATGGTTTGGAGCTCAA	3.56786	3.57945	5.51433	6.02886	6.46054
TCTGCTCACAAAGGCGTAGAAACCTGGCGGGTCACTCGGAGCATATGGCATCGCCAG	3.84018	3.7987	6.05714	6.29704	6.39242
TGAGGCGGCCAAACAGTGTGAAGATAAATGCTGCGTTGGGTCA	3.4394	3.48615	5.98616	6.30525	6.40172
TGTTTTGGTCTCTTCCGCTGCGTGTTGCTCACGCTATTCCCTGCTGCTGCATAATGGCACGCTA	3.19648	3.2214	6.16359	6.05333	6.61047
TCGCTATGTATACGCTTATTTCTGCTCCTA	2.98648	2.99642	5.7374	6.04783	6.20399
GTGCCTAGTAATGGCTAGGAGCAGATCGTCCACTGCTGGACAGGG	3.18242	3.19861	6.1438	6.14639	6.4693
CTGGCTACGGAGAGGCGCCCTAGTGCTCGGTGCGCGAATGTCACCCCAACACCCTC	4.00641	4.03092	5.65177	6.09634	6.22464
GTTAATCATGCGCCTGGCCTCATGATA	3.61863	3.6362	5.67272	5.85837	6.27721
GAATGCCCGACTACAACTCGCTCGGAGGGGCTCTGTTAGAAAAGAGGGTACCGAACTACTTACAGGACATTACGATCTGACATA	3.31373	4.59435	6.38778	6.37108	6.72146
TGTGCCATGTACGAGTTTGTGGGCCATATCCAGAAAGTAGCAG	3.65293	3.58561	5.92411	6.03638	6.53054
TACGGGTTGGAGGTGAGAATGAGTAAGGGAAGGGAAAGAGTATGATTATTTTTGTTTGAGTTTATCTTAATATGGGAGGGTAGTTTATTT	3.66861	3.78225	6.13701	6.36181	6.63773
GCCGCTTTCTTCATGGCAGGCCAACACGTCTGATAAAGAGTGAGTCCTATCCCGAAGATGAGCG	3.35997	3.41508	6.20863	6.34512	6.55189
AGACCGCCCCATGTGACCACGGCGGGATCGCATGTGCCC	3.86463	3.88422	5.41394	5.90064	6.31458
ACTAAAAAGACTGACAATGTAATTTACACAACTC	3.21956	3.21774	4.8783	5.91036	6.31263
CCGTATAAGGAGACAATGGAACATA	3.2424	3.24289	5.8931	5.96901	6.19252
TTGGAGCATGCTGAATATGAAGCCTCTATTATTAAATATTGACCACGCAACTTTAGACACATTCACTACCAACGACTC	2.99358	3.35799	6.39406	6.46238	6.57961
ACCCTATAATCATAACGTAAAGATACCTAAAGATGAATTGAAATAGAAGAAACGAGAAAATGCAAAAAAGATCGAATAAGCCTATAA	3.30454	3.32026	6.24753	6.48292	6.56317
GATGTCCACCTATGCAATGGGAGTCTCCGGATATGAAT	3.38028	3.37931	5.95467	6.09179	6.34921
ATTATACAATTGGCGGGTAGGGAGATGTTAAGTGTTATGGCGTACTTTGAGAGGCCAGG	3.07743	3.34431	6.26366	6.34691	6.37162
CCCCCAACCCCCACAGCTCCCACCGACATGACCGAATCCAA	3.79587	3.79667	5.71287	5.77977	6.2516
AGGTGGGTCCGGAATGGCTAGAGGGCATGGTT	3.01192	3.05534	5.88274	5.93081	6.2581
GCCTTCCGCGGCCACTACGGGGGAAAGCCACGCGATCACGGGGCAGAAACATGATAAATTCAGAGACTAAGCGGGCTCCGGAACACGCAGGAGCGAAGT	2.75508	3.40914	6.30289	6.39101	6.68631
ACGCTTCGCCCACGCCCGCATTCCGCCAGCTTGCCGAACGAAGTTCACTTGAAATGCTTATTAACCGGTGTGCCGATAGGACTCATAAAGCTA	3.12619	3.0783	6.38787	6.36744	6.74559
GGGGGTTCTGCTCGACATGGTGTTTCTAAGGTATGTGC	2.93093	2.943	5.95345	6.12972	6.33997
TTCGGCAAATTATGAGTTTTTTCCCTTGCCCACGGTGTCTGAGCGAGATGGCAGCTAAGGCGAGCGA	2.52532	2.4654	6.28147	6.07652	6.51319
CCGGGCTCACGCTTCGATGACGTCGTATTCTGTTCTTACCAATTAGGGTGCATATACCTTCATGAACTCAGCGTAATGGTAC	3.49435	3.49999	5.02684	6.3192	6.90855
GCACTGTTACAGACGGAGATCAAACCCTGAGCTAAAATGTTGTGATTCCGCCTCATTCGGGATGAGCATTTTAATCAGTTGTTTCGTCC	2.99243	2.96	6.22424	6.3912	6.69816
GGGTACAGGCAATGAGAGGAGTGCTTGGCTGAGAAGGTGTGGCACATAGAAGAGTAATGTAATGTCCCCCAATGGGATTGAGCTGATCG	3.24881	3.7485	5.18311	6.31272	6.71816
ATGGCGGTAGGTTTGGACTCCTTAGTGGTCTCGGTGGTAATGGCTTGTAGGAGCGCGGTTGG	2.74641	3.28007	5.85942	6.2058	6.39925
TTAAGTATCTCAATGAAACCACGCGTACTCAGGCACGGTCTCACTGAACTTTCTTGTTATCCAGAGCCTGATCCTGAGCAAATGTACTT	4.31304	5.6272	6.43246	6.56279	6.78032
GGACCATCGTCAGGTATGACTGATCTACTGACGCCCCAGATTCTCA	2.93842	2.94396	6.14805	6.11496	6.364
GCATGATAGCAGACGGGAAGTTACGGCCACATCATCGAGCGGTGCAAGACAGCGGCCCAACAGC	3.12463	3.04052	5.99954	6.17494	6.4345
TAGCCCATCGCCATACGCACGAAGAAAGGACTCAAGTATGGCAGCCTGTGGCAATCGTCTCCTATAACCGGTCCGGACAGGTGGCAC	3.26618	3.23052	6.38709	6.50105	6.87338
GGATACCACCGAAATGTCACTCACCCTTCACAGCCC	3.31752	3.31831	5.63367	6.03567	6.34121
ATATCCATCTGAATGAAGCGCCGACCCCCTTTCTCGC	4.31708	4.34022	5.51059	6.02425	6.10193
TCTGCCGGTACACTTACGATGGGTTGGCGAATATCGTCCCAGGCTCGAGGCCTGCCGCGCATCGGAGGAATTCCTCGGGCTAAGGTCTGAAAGT	2.82765	6.32098	6.3254	6.37497	6.69938
AAATGCAAAGAAAAATCCGACTTAGTTTGCTAT	2.88722	2.88456	5.79433	6.03264	6.28968
ACTGTTCGTTGGAGTTGGGTTGAAGAGGCAGCGATGGCTAATAAGGTAATGAAAGGAATAGGGCAAAAGAATTCTCGTCGTCAGTGAGCTTGATTCTAA	2.66184	2.85746	6.18677	6.59935	6.80917
ATGTAACACTCTTACATAAGATTCAACGACCCCCTCGCGATGGATAGGCGGTT	3.50817	3.78975	6.12197	6.16636	6.52862
TCTAGACCCAGAGTGGTGCCGTCATGCATTCAGGTATAGTTT	3.30953	3.30585	5.38144	6.1965	6.36773
ATTATGTCTGTCGTTTTTATTGGATATGTACGCGCATTTTTAGACTGTTGCCTTGGATAGGGG	3.41083	3.40947	5.30616	6.29637	6.68511
GTAGAACGGGGCACGAACAGATGACTGAGTAACTAAGAGGGCCCAAGTATGC	3.49874	3.44898	5.95427	6.22982	6.41782
AGTGATTATAACATGCTGGGGGTCCGCTCAATCTCTCATGCGCATCTGGTGCACGGCAGCGCTGGTCTTCGGCACTAGCGTCCAACATTATCGTAC	3.2168	3.42973	5.49826	6.167	6.98701
ATGGTGAGTTTCCGCATGGCCGCTGAGGAACGTTGGTATCAGT	2.96929	2.90179	6.18785	6.22586	6.50706
GACTCCCGGAATGGCTGCGGCCTTAAGAGCTGTTGCTTTCCTCTTTATATAGGACAAGGAATTAAACGGTAACCTCCATGTCCGTTTTTTGAGGTTTTC	3.53494	3.64375	6.13175	6.47101	6.68598
AAGAAAGAAATGGGGTTATATGGTATAGTGGAAGAATTAGTGTCAAGAGATTGAAAGTAAATAAAGGGTTGGTATGGTGTTTTAACATTGGGTAAAT	3.07963	3.65256	6.20231	6.59411	6.88608
TTATGGTACTGTTTTTCGTTTTTCGTTTTTTTTGTACTTTTTTACTGACTTTTCTCGTTTT	3.75512	4.87754	5.88351	6.30558	6.47637
CCCAATATGAAAGTTAAACCCCTAGAGTCGAAAA	2.82563	2.82797	5.94231	6.01582	6.23181
ATTAGCCTCTAAGGCCTTCAAGAAGGGCGTTCCGTAAAATGGATGGGTTTCATTTAGT	3.91166	4.07636	6.28136	6.2408	6.48138
CACGTGACAGCAGATAAATGCGGGGGGGGCTAGTGGAATGATGTTTTTGACGATTGT	3.61632	3.70912	5.47171	6.12162	6.18328
CAATAGTTACTGCCATGTGTAGGGTCGTCCGTCACGTTGGAACTGGCGATAGATCAAGGACGGGCAAATTCCTCATTGCATGCGGCA	3.16705	3.19862	6.23529	6.36853	6.82663
AGTGATCGAGTCAAAAATGTTATCAAGTCCGGGTACATTGAGAGAAAAGGAAGGGTAG	3.64367	3.60572	6.10602	6.34582	6.77189
GGCGTGCTGGCCCTGGGCTGGCTCTGTCCCGGGCCGGCTCCCCCGGGGTCTGGTCGCGGGCGCTTGTTGCCTGGTTGCATGTATGTCGGCCGTTGGC	5.30401	5.41741	5.42358	5.99936	6.22127
TACGGAAATGATGAACGGGGCGGGGAGGATAAAGAAGAAGGACAGGAATACCACAATTTGAATGACGAG	2.73808	2.80384	6.19673	6.34254	6.30247
TCTGGCACACCTAATCTAGGTGACGACTAAAGCGATACGGTCGGCCAGGTGATAGATCAGATTGAATAATGTTGTTTGCACTGTACTTGCCAATAT	3.75017	4.32794	6.15428	6.37148	6.60405
GCAGTCATATAATGGACCAACTAGTCTCGTTCTCATATACTCTAGCAGCCACTCACCCCCAGTAAGTGTCGCATAAT	3.43407	3.54228	6.41775	6.32022	6.67375
GTAATGAGACAAGATTATAGAGGGGTCCAAACTGTGGTGGTTCGCTGCGGATGCTAAAGGAGTAATGGACCGATAGA	3.17694	3.06065	6.47911	6.50292	6.59835
AATAACTTCGTTTCTTACCCTCTTTCCTCATTATATCGGTATGTATGAATTTTTGATAACCTTATTCGCTGACTATGTTCGATGT	6.29503	6.3116	6.54149	6.28005	6.51619
CAATGAACTTCTGCCGCAGACTAATTAACGTTCGTAATGTTGTGGCGGCCACGCCTACGTCAGCATATTGATTATCGG	3.04081	3.03628	6.03588	6.26785	6.60433
TAACCTAGAAAAAAGGAAAATACTGTGTCTGAAAATCGAAACATGTACGTGGCCGTCATGAAGAAAACGTAACACATAGAATAGAAAAGAAA	3.256	3.09187	6.37511	6.49171	7.04608
GCAGAGACACTAAAAGAACAGTAAAGAGAATATGACTCATATATAATGGATT	3.41115	3.40995	4.39778	6.17993	6.59876
ATCACCCTATCATGCGTATTCGAACCGAGTCGCCTTAGT	3.59306	3.6018	5.93244	6.02873	6.21403
CCAGGGTGGGAAATCGGTCTAGATGGATCTGAAGGAGGAAAAGAAGTGTAAACGTGCTGC	3.35892	3.5261	6.00931	6.33789	6.39141
CAACTAAAGAATGAAAGGAAACAAAGTAAAACTAAACGCTGAACCAAAGTTCACAAGAAAACAAAATAAAATAC	3.02572	3.02503	6.40355	6.39271	6.83769
CAGAAAAGACAGATGATGCATTAATAGAAAAATCCACAGAAAATCGATAAAAAAGGCCAGTATGTAATAAATAAAAAAAAACAC	3.70698	3.70139	6.24107	6.39086	6.97326
TACAGTCAACCATCGTGCACGTCGTGGTAATGCAGCCTCACACGTGCT	3.32767	3.31981	6.1642	6.2406	6.34208
CGCGTTATCCATCTCCCGGGTGGATTACGTGCAATGACTTGTCATGGCTCAGCTTGGTTGATATAATTTGGTT	3.59162	3.61917	4.32574	6.25285	6.80891
TTCTCGCGATCGTCAGCGGTATCATTTGTTTCAGCGTGCTGCCGATGCCTCGTTATAATGATACCGGGACTCGCATCA	5.79313	5.843	6.74218	6.55752	6.85752
GCGGGTTTGAAGTAGAGCGTATAGGTCCAGTGTGGCGGGAGCTAAGACCGTCGTTGTAATGAGTCCGAGTAAGACAACTAGTTGGTGCGGTGGCCG	3.961	3.93455	6.52826	6.61366	6.84704
CCAACCGATATAACACGGCATACTTCTAATAAACGATGACTAGACCCATCCGCGCCTCAGGCCTTTAACATCAAGCCTATGAC	4.02754	4.00878	5.60246	6.30834	6.74079
AATATGCCAGTGCCTCCCCACGCTTAGCCAAGGTGTAATACTAGCGACGCAAGTGGAAAATAGCAAGATGCT	3.28295	3.26451	6.21895	6.41679	6.44625
TCCATCTCCGGAGGCCGTTCTTGCTATCCGCGCGTCCGCACTATGTCTCCCCTGGTCGCTGTCGTGTTTTGTCGCCCTGCTCTCCC	2.73428	2.74543	4.95951	6.16426	6.42639
TATCCGGATGATCACTGCTTCCGACATGCAGCCCGAATTGGG	3.42561	3.43164	5.91884	6.08126	6.46573
GTTCTAGCGTCCAAAAACAAATTAACATCGTAAAGCCAAGCGGGAAACCAGAATCAGCAATGAACGCTAAAGAAGCAGTAGACAC	3.67825	3.63304	6.45664	3.99232	6.76079
TAGAGATGCGTGGTGCGTGGTCTTCGAAAGGGCGGCAGATACGGTTTCCATAACAGGTGGAGATTCAGACGTTTGCTCGGTTTGC	3.72533	3.59982	6.01153	6.40003	6.71507
CATATCATGGTTTCCTATTCGCCTCACGATAAACCGCGCTCTAGGTCTGC	3.00678	3.00571	5.94451	6.32477	6.50544
CCACAGATAAAAATGTAATTATAGTTTTGTAACGGC	3.1792	3.22345	5.85195	5.39722	6.26577
TGGGGACGGGAAGTTCTGTAAGTGCGGGGGGTGTGC	3.00666	3.04496	5.32269	5.91741	6.11114
AATTTATCTAATAAGCAGAAACGTGGACAGGTATGGCCAATACGTAGAAATACAGCTTTAAGTTCAACGACAGCCAC	4.57337	4.46776	4.59328	6.41075	7.00276
GGCTGGTTTTACAACTTCATCATGAATGCAAAGGTTTCAGGGCAGCCTGTCCGGAATCTTG	2.75098	2.7599	6.21143	6.26721	6.58003
GGTGTCATGCCCTCAGGCGTTGGCGCCATTGGCCCCGG	3.24222	3.3001	5.26202	6.00511	6.13814
TTTACGCGCAACGTGGATGTACGATGTGGACAACGTTTGCTGTATCTCACCAAGAGGCACCTTCGGGCACGCCTACAT	3.44682	2.99224	6.1975	6.36639	6.81409
GCGAAAGTTATACTTGGGGCAGCTCGGGGATAGGGTGATGGGCATGAGTAGGT	3.7023	3.74811	6.24484	6.26556	6.34733
AGGTACTATATATGATAGAGGTGTCAGTATGATTTGAAAGGTAATTTGGAAATGGACGGTTAA	3.15272	3.15187	4.28261	6.30461	6.54555
AATTCATATAATTGATCGATATAGGAAGACAAGTGGACTAAAAATGCAAACACATTTCACAGAGATATGA	3.46248	4.36388	6.47742	6.46693	6.89449
GTGAGTGGAAATTAATGAGGTACCCCAGTTTGCATAAAATGGAATGTATGCCTCATCAAATAACATGAATG	3.40753	3.2997	6.51405	6.54126	6.71427
TGATGTCGCATTCTACCGGGCCAGCGGTCGATCATCGATTGGATCATCC	2.79851	2.80402	5.91135	5.89739	6.27605
GAAAATGGATAGCTAATTTACGGGGTGCATGCTTGGGGGTGTTGGTAACAGAA	3.45078	3.88771	6.13141	6.20737	6.30106
GAGTTGGTGGGCGCCGGGGTCCGGGGGTCCCTCGCGGGGGGTATGTAGAAGGCATA	3.54968	3.56403	5.59098	5.82066	6.25334
CGTGGACCGCCGGCGTGGACACGGCGTGATGACGGTTCGGAGGCGATAGCAGATTGGTCCGGGGGCGAGGGTAGAAGTGCGTTGC	3.83836	4.41413	5.62147	6.16562	6.39295
TGTCGTGGTCTTGCTCCATTTTCCTCGCTCTGAGCCCGCGTTTGGGCCTACAGATGCGTGGTGGCCCGTCCTCTGCCTTTGTTGAGTAGTATC	3.59372	3.49869	6.14861	6.25882	6.56381
ACTGGAGGATGTAAGGAGAAGCCGAAGCCGAGAGGCGACTAGGT	3.44772	3.45767	6.04283	6.13272	6.36327
TGTTCTCGTTCCTTGCAGTAACCAGGCTAACCGCGCTTTATTTATAATGTTTCGTGTGCAAACAGTTTCTC	3.24586	3.29631	6.35377	6.47703	6.60065
GTTTATATTTCGTGACCCCAGGGAAAGCATGAACAGGAAATTAATTTCCA	3.74504	3.7082	6.36523	6.36483	6.44875
AAGACGAGCATGTTTAGCGTCGGCG	3.23794	3.22939	5.7365	5.77878	6.13879
GACCTTGCCACAATTTGCCGACATGAGTCCCG	3.10775	3.08834	5.75037	5.8584	6.22188
TCGCGGCTTGAGTAACGATGGGCAGATGGTTGGGTTGAATGGTGCAGGGGGCCGGGGGC	3.47974	3.41471	5.58464	5.91436	6.49728
TAATGACAACAACGCTACACCCTACACCCGTAGCCCGCTCGCGCTTAGTCCATATGAATTCACTGTTCTCATCTCTCTAGACCTGAAAGAACTTTCCCA	3.30975	3.3158	6.3745	6.45485	6.89439
AATTATGAGCTGTTGGATAAGCTGAATGGGGGTGTTTA	3.1454	3.14304	5.90545	5.63358	6.22898
TTAATTGGTTTTGCGGGTTGGAAGGGGGTGAAAACTGGATCATGATGGAATAGGAAGGTGTTTGGCCAAAAAATGATAGTCGATTCTGTATTTG	2.98324	3.42478	6.29529	6.62313	6.82682
AATGGGAATGATGCCGGATTCGGCTAGGTGGTTTGGCTAGGTTCGGGTAGCGTGGGATTCCGAGGCG	3.64973	3.73806	5.7081	6.22932	6.61347
AGTAATTCTAGATGTCAATTTCATTATGAGGAGTCCAACGCCTACTCGTTTGTCGAATGTCGTTCCTTAAAGAAGAAGTCTCTTATCCTT	3.00601	3.03532	6.51653	6.57686	7.01498
TGAGACTGACTCGTTCATTGTCTCAGAAACAATCGTTACCTTACCTATGAGGATGGGTTCATTAAATACCAC	3.60839	3.61399	6.51201	6.4387	6.5927
AAATGAACCCTCGATGCCCTCGCGAAAAGTCCGGTTACTGGTGAATGGTTAGATTCGAACACTTTCTACAAGTGGAACGTTGGCCTG	3.40043	3.33482	6.31789	6.49173	6.7986
CCGCATCTTACAACGGACCAGGGCACACAGCCAACATGCAGCGGCACCCAG	2.78986	2.79411	4.59198	5.75671	6.36128
AGCACTCTAGGACAAGGGGAAAGAAGACAAGTCCGACCGAAAAAATGTAAAAGACCATCC	3.63101	3.61418	6.16359	6.2159	6.41781
GAGAATGAAGAGACGCTACAGCAGAAGTGAGGCACGCGGGAGGCACGAATAGAGAGAGGACTCGGATGGCTCAAAAGCGCGGTAGGCCAACGA	2.88705	3.8319	6.13859	6.39431	6.6111
CCTGCCACTTATTCTTTGCTGATTGCAGTATCGTAATGGACGGTCTCCGGA	3.21721	3.19848	6.27135	6.21643	6.33394
TGGGTGGCTCTAATATGAAGTGATGATTGTGGGAG	2.90098	2.91085	5.16103	6.11861	6.31404
TCGGAAATTGTGATGTATAAACAGAAACAGAGTAAGCGGAGCAAGC	3.25101	3.25502	6.2812	6.20585	6.42224
GCGCACAACACATACCTACATCCTAACGCGTCATGGGAAAGGCTTTCCAAGTTTCAC	3.41611	3.4283	6.18312	6.22748	6.46208
GTTGGAAATGCCTTTGGCGTTTACCAAGGCCTCTGAGGGATGATCAACACTTGTTGCGAAG	3.20437	3.25576	6.25465	6.23267	6.51815
CCGTGGGGTAAAATAGCAATAGGCAACTGACGAAACGCGAGACACTTGCAGTGCATACGTAAACAACAATGAGCGATAGACGTAAAGCGGCAA	3.60032	4.34111	6.28952	6.32504	6.98609
GAAAGCTCTAAGCCCTGGCAGCTATGCACCCTCTTTGATAAAAAAAGCCCCCAT	3.2897	3.29007	4.54819	6.01099	6.39716
TTCAAGTTCCTAACTTAAGTACACAGCTAAGCCAGAATGTACAACCATTTATTAGCGCTCAA	3.70279	3.70295	6.19297	6.1071	6.49282
ACCAATAAAGGAGGAGACCGGCGGCGAGCAGTAAGACCAACGATGCGAGCCGAAAGACAGCGGACGCCGGGCCGCACAAACGGGGGAGGCCACAAAAC	2.77434	2.7865	6.3227	6.50809	6.791
GGAGGAGGAAATGACATATGTGGTGCTTGCCATACGATGTTTTCAGGCGCGGGTATGTCGATATGGTCTCTGGT	2.87074	2.74578	6.35807	6.16087	6.55607
TGTTGTATGTTAGAGAATGTAGCGAAGGTTGCTATAGTATGGGCTGAGGTAAGGTTTTTTTATAGAAAAGAGGGA	4.53883	4.5976	6.25798	6.24267	6.82243
TACATAATATGCTATCTTTTTATTCTGTTAGTATACCCCACAGCTGAATAATGCTTTTATTTTT	3.08971	3.23991	5.84702	6.10021	6.54908
GGAGAACGGACGCAAGACATGGTGAGATGGAGTTGGTAAGCATCGGAGTTATCGGGGTATA	3.21595	3.23295	6.38854	6.37166	6.47718
GGCCTAGCGGAGGTAGGTAGCATGTACTGGTGGGCAGGCGATATGCGGAGGGT	3.18677	3.1864	6.04816	6.13977	6.42368
ACATTAGCCCTATTGAGCTTTCACATTCACTACAATACACATTTATTCTGTCCAAAACATGGTTTCTTAATACCAACTACT	4.05273	4.00978	6.51931	6.51113	6.69521
TAGGGCCTGGATAACCGTTAAGGTCCTCGATATGTGGGAGAATAAAAGAAG	3.81781	3.81285	6.23495	6.30982	6.55159
CCATACTAAGATGATATAATAACAACAGGAATTGGTTTGATGTGGTTTTCGTCTTCTAGTGGCATGACCGTTTGTTTCTACGTTCTTTT	3.62585	3.54939	6.166	6.50869	6.99139
TGTGTGCTTGCTCATTTTGAGTTTGTGTCTGCCACATTCAGACGAAGATGCCTGTCCCAGGGCAAGGATCATACTACTA	3.34947	3.84645	6.34431	6.46895	6.83805
GGTCGGCCAGGGACCCACCATTCAAGGTGGCCAGACCGCGTTATGAGTCCAGGCTATG	3.70165	3.71691	5.91551	6.11799	6.22866
GAGAAATGAAGGGAAGCATTGAATTGAGGGGTGGGATTGGGGTAAAAGAAAGACTGTGAATGGAAGAAAATGTGAATTTGGGGGTTTAGG	2.82276	2.60892	4.34131	6.46865	6.64704
GCCCGATGCCTCGGTTTGCTGGGTGGAATTCTCCTGGGCCCGTGTGTGCTCCTTGCGGGCGCGCGGGTCTTTCTCT	3.18038	3.17104	5.65059	6.05639	6.59829
TGGGGCCTAGTCACCCATAGCCTTTCTGCATGGGGGGAGATGCTGA	3.12229	3.12214	5.29924	6.031	6.06653
TCGGACTTCTAGGCTGACCAAATGAGTCGTTTCGATAAGAATGGTCGAAT	3.44107	3.45059	6.3116	6.3308	6.56793
TACCTTTCAGACACCCGTTACATCAATGTTTCATCTACGACATATCGTTACAGTATCTATTGTACTCAATCATATCCGGTGTACCAGAATTACCTC	4.33698	4.60503	6.43353	6.47879	6.99924
ACCCCGTTTTCGTCCCCTCTGTGCCCATGTAACCGCAGTATGCGCGCTACTCTGC	3.29937	3.32655	5.51155	6.02719	6.36047
AGATGTTGCTTCCACAGCCCCGATGACGGGCTAGTAAACGCACCCTCGGCCCCCAAAAAGCTTTATACCCTTCTCCGCATGTGCGCATTCCACAGTG	3.34533	3.13852	5.3538	6.25863	6.56773
AATATGTATGTTGGGTGCGTGACGCAAAGAGC	3.36106	3.35168	5.63055	5.86209	6.21381
TTTACCTTGGCCCCGGTGACCCGCCGCTCTGCGGTGTTGCCTACTTGCGGGGGTCATGGTCCTCCCTGTTCCTCTTTGCCAATCTAGGCCGTCGATCG	2.87658	2.92148	6.26781	6.27453	6.5349
GGTCTAGCCACTGAGGATTGTCGGTCACAAGTAAAAACATGTAGTGCCGCAACTTTTTTCGA	3.3579	3.36165	6.1831	6.23815	6.59727
GCTGGACAACGGTTCTGGGGCCGAGAATGCTAGAGCCCATTAGTTCTCACAGCTGGGCACCTCCCGTTACAATTGTCTCGAA	3.6648	4.85793	6.36929	6.40274	6.69462
GTTGTCTGTTTTTTATTCGATGATTTCTTCTAGTAATCTTTTGTTTTTCTACCATTTCATCTTTTTTACCTATTTTTCCTTTATCTTTTT	4.48236	4.48656	5.82979	6.43263	6.82001
CGTTTCGTCCACCCCAGTCACGTCGGGGCGGGTTCGGAAGAATACTCCAGATGGACCTCTCCTCCCCCCA	3.31074	3.37124	5.78258	6.24988	6.39794
TTTGTCCGATGTTCTTTCTTATTTATGCGTGAGCTGTTATCTTATGTTCTATAAATGGGAGTTTTATTCGGGAACACTGTGTCGCTTTCTA	4.35085	4.59282	6.49467	6.50143	6.91661
GATGGGATCGTCCCGAAAGCTCCGCCTCGGTTCGGCCGCGAACCGCCATAGCCTTCCGCTTCCTTACCA	3.2199	3.38696	5.98078	6.22543	6.69236
TGGCGCACAGAGCGGCATTGATGGTGACACCCTGGTCGCCGATAGAGCTACGGAGCCTCGCGGGTTGAATGC	2.5154	2.55566	5.89688	6.01817	6.3688
AGTCCTGCTTTAGTCCACGAGTAACTAGCGGTCGCCTACCATGCGTACTTATTTTTCGTCGCTGCCCCCTGGTATGGCTTGTAACTAGTGA	3.59288	3.58898	4.35532	6.36165	6.82834
TAAATTGGACCAAAAAGAATGTCAACTTATTAATAGAGCAACCATGGACCA	3.0955	3.09773	6.15992	6.24839	6.48214
CTCTTATAACGACAAGCTCACATCAAAGCCTGTACAACACTATGATTCTTGTCAAACATAGTACACCAGTTCCGTGGATTAGGAAGTCAGT	2.9511	2.96339	6.41169	6.66491	6.86489
AGGAAATATGGTAACACGTAGGGCCTGTTTAGGGAAGCCTAGAGGTAGTAACGAAACGAGGCGCCATTACTAGCAGATTCCCACCCACTCCAGGAATT	3.59236	4.02365	6.2578	6.43463	6.68454
TAAGCTATGAAAATAAGAGGTTCCAGATAATAGCTGGTAGGGGACTGCGGATGAGCACGGAGAAAAGCTCCTGGG	3.77196	5.00819	6.35514	6.40845	6.64338
CCCGTCTCCCGGCCGGTCTCTACCCCGACTCACCCTGCGTCACTGCGCGATCGGCGGTGCGCGCGCCCCTTGCCAAATGTCACCTC	3.53438	3.67366	5.31903	5.76436	6.33461
CTGGTAAGTATAAGGATAGGGAGGTCTGGTGCCGTTAGGAGGAGCAGTAATGTCTCAAGGGAAAA	3.46334	3.43389	6.27559	6.33207	6.65598
GCGGGTGGGAGTGCGCATCGATTGGTGTGAAAACGCTGGGGATGGTGCGCCCCCTTGTGGACGGCGGAATATGAGCTGTTGGGATGCAGGTACGGA	3.00343	3.18727	6.34626	6.3974	6.86307
CTCAGAAAACTGAATACCCCATTTCTGCGGTAGCCATGACTGGAGGAAGGTCGATCCCTTAGCCTA	3.24648	3.25162	6.18807	6.2512	6.54977
CCCGAGCCAGGCAGCCCGAGGGCGAGGCCTCCGGTGAGTTTATTGAAACCGCAATGTCGGCACCGTATTCAAAACTCTAAGGGAGCT	3.6396	3.53369	6.29751	6.39965	6.56311
TTCGCTCCCGAATGAAGCTGCCTTCCGCACCAGGCGATCCCGGTCCTGTTCTCCGTCA	3.86896	3.71998	5.82208	6.12235	6.45445
GGGATGATCGGACCACACGCCAGGCAGTTAGAAGAAAGCACTGCGAGATGTTATGTAATATGGCACAGCCTCGTGGGCC	2.39206	2.39408	4.51851	6.05521	6.93448
GCAATCATAAAAAAAATTAGAAGATATTCAAAGAATGCAACTATAAAATGCCTGATACGATATGAAGAAAATCA	3.02335	3.02253	6.28202	6.40609	6.71154
ATCTACGTTGAGGTTATCCCCGCGTTGATAGGGGGAAGATGTGAACCGGCGCGTG	3.48511	3.50635	6.16315	6.20088	6.35487
GGATTGATGTGGAGAGGTAAGCATTTAGATAAAGAGTTTTATGTGGGTTATAGTTGGGG	4.68379	4.70591	6.20982	6.25619	6.57694
CCCCAAGATGACGTGATTATACACACTCTCACCGGGCCCAACGAGTGGCACGGAGGGAGCGCACAATAAAGAGACATGGTCAGGCAGCCCAAATGC	2.44789	2.60992	5.99324	6.18592	6.70354
TCTGCATGCTAAGTCATGAGTTTCC	3.91167	3.89025	5.93421	5.96558	6.20781
CTCACCTATTGCACAAAATGTCCTCCGACTCGAAAGA	3.39251	3.38946	5.8358	5.79005	6.18537
GTTCAGAACTCCATCAAAATGACTCGAAAACTTTAGA	2.96749	2.96474	6.00497	6.14883	6.26739
AAGCCAGCGCTCATGGTCATTTCCGTAAGCCATTGATATGATAGTTCTTTTTGACACCCAGTTGCCAATGATGGTGACTAA	2.9776	3.03102	6.33618	6.41055	6.51982
TGAAATCCCTCGTCAGATACGTTTGGCGCACTCACCTTTTCAATTGTC	4.59676	4.65259	6.24094	6.12585	6.50843
GTCATATGGTGTATCTCAAGCCTTTTTAATTACTCATGGCTCTGCCATTTGTGTTTAACATGTAGGCTTCGTATT	3.09934	3.11367	6.1701	6.36723	6.63059
TACCTGGGGATGATCATGTTCGGTTGAGATAATCATGTTCGAGTGACACCGGAA	3.28291	3.30892	4.43665	6.22391	6.56836
AGGCGGTGACGGGTACCTTATCGGGCCGCTGCCGAACCAGTGAGTAATGATGGCGCGTGCGTCTCGGAACGGAAAATAACGTTTG	3.36406	3.55784	3.93982	6.30992	6.58577
TCGGACAGCGACGCCATGTAGCTTAGGTGAGTATTGAAGTGAGCCGAAGGTTCCGTTCGCTTTGAGCGTG	4.93188	4.95127	6.32102	6.36631	6.47095
CTCCCACCCAGAAGCGAATCGCCAAATGGCTCCCAGCTAGAAGGACCGGGTCCGCCCGCGCACCGGGG	3.04425	3.23996	5.52058	5.87087	6.56137
CCAAGTTCGCCGTGTATATCCCACCTGCGGTTGCGGACGGACCTTACTACTCCGGCTCTTTTAGCCATGGTGAATTTAGGTCGGGCATTTG	3.09131	3.07397	5.99806	6.34974	6.49473
GAGGGAGAAGAACAAGCTGACACTAGAACCGGGGTTATCATGATCCTTCAAAGGCCAATGAGTTCGAGTGACAAACCGGATAGGCG	2.79292	2.76604	6.46159	6.50043	6.9226
AGGGAGAAAAGTAGAGAACTGTGACTTCCATTTGAGTAGAGAAAATGTAAGTCGGAGCTGCATGGGAGGGCGTT	3.31167	3.35279	3.60886	6.35314	6.52583
TTTAATATGGATTTTTGACTAGTTATCCTTCTCT	3.42901	3.38984	5.97005	6.12916	6.35505
TTACGCCGTCCGTCACCGGCATGGTCCATCTGTGCCGTACTCAGGCTCGACTCTACCTATCGCCGAG	2.92832	2.97713	6.12256	6.13583	6.46672
TGAGATGCCTATCCAATATCATAAGTAACCAACGGAATATTGAATCAACGCACAACGAATGTTCAGAAGAAAGCGATACTTAGATCAAGTACGGTAAAA	4.57378	4.03453	6.54441	6.43279	6.964
GTGGCTGTGGTGTCATTACCGGTAGGTGCCGAATGCGGGAGCCTACGGCTTTATCTCTAAATATGCGGGCGTGGCTAATCGGGTTTCCATCCG	2.80691	2.76581	5.98487	6.46744	6.76875
GCGTGGCGCTTTACTGGGATGTGGGGCCCCTGCTTTGGGACTAGTGGCATTCGCTT	3.18715	3.19411	5.73874	6.08353	6.43619
GTATGATCGACTAAGGTTTAAGTGCTCTGAGG	4.23521	4.2563	5.24091	6.16674	6.32076
AACCACACTCGGAGCGAACGAACCAACACAAACCCCGGCGGGCAAACGCAGAACAGAATGAAGCTCGGAAGCG	3.11394	3.10006	6.11935	6.12648	6.34223
AATAAACCAGTGGAGGATGTAAGCAGGCCACCCATTCGGAACAAGGGGAAAGCGCTGGAAGCAGCATGCCGTAC	3.45766	3.52069	6.24061	6.38688	6.73696
TGGACCCTGTCCTGCCTAGCGCTACCGGCAGCTCTCTGTCCCACCTACTCGACTCAACTC	2.94084	3.08317	5.85417	6.14429	6.17732
AATAAAACCTACTAGACAGCAGGCACTCATCTTGCCGGGATGATATCGTATATTGCGGTGGGCAAAGCTGTATCGCGCGCTAACGGAAC	3.28856	3.89786	6.39272	6.3804	6.72391
AGGGGAGGGTGATAACCCTTCGCATAATGGCTTTATCTATCGCTGCTATCACCGAGCAGCG	3.14078	3.12517	6.33708	6.33583	6.38065
AGAATGTCATCGCATATCTCGGAGCACCACAAAAGAGAAACAGTAAGCGCAAAATACACAAAAGACTATACACCTGCAGTGCTACAAGCAATCAAAGG	3.92081	5.95147	6.28101	6.43654	6.8526
ATGCAAAGGTTGTTCTCGTGAGTCAACCACAATGATCAATATACCAAAGTGCTATCAGTGACTGAAGGGGGGCTGTTGCAGTAATAT	3.54571	3.52794	6.34725	6.3712	6.54862
GGAAATCTTCCTCTATTAGTTTCGAGTCCAAGCGGATAGTATGGGAAGTGACGACGTAGGGGCAGAATCATAGGGGG	3.77338	3.87097	6.35828	6.35873	6.92169
AGAAGTACTGCTATGTCATACAAGCAATGATAAAAC	2.98086	2.98481	6.11322	6.1622	6.23589
TAGATGCTTAAGACAATTTGAGTACATTTTCGTCCTAATGGTTGGTCTGCTCTTCTCTCCGC	3.37678	3.39521	6.1515	6.31345	6.60739
CCATGGTCCGGGGATACAAGGGGCTTGAGTCTGCACGATCTATATAATGTCTTACCGCTCCCAGACGGCTTGTAGTCGATGCACACAAGTGTCTAGCC	2.61595	2.72863	6.30759	6.40561	6.83089
TCCGATGACAGTACAGCAGAATGGGCTACGTCTTTGCGGGGCAATTTGACTCGTGCGTCACTCCTAG	2.94284	2.93107	6.29981	6.31863	6.45321
GCTCCCCAAGCTAGAGTATGACAAACCGGATAGACATCACGGTCTTTACAACGCATGCCATTTTCGGCCAAGTTTA	3.27933	3.39849	6.16794	6.40518	6.57299
GCGGCACTACGTAGTCCGGCACCTCATGGGATAGTCGCGACGGCTCCATACAAAAGACAACCGGGCATGGTCTGGCACACTCTTCCAC	3.34174	3.38919	6.11206	6.15506	6.59006
CACCGCAACAGTCCATCCACGGAGAGCATACAAGTCGTCCGGGATCATGAGTAAATTGGCAA	3.65796	3.61796	6.17336	6.24332	6.57604
AAGCTGACAGTACGTTTAAAGCAAACGACTCGAAGGACTTCATACTTTGGGGGGGTCGCAGGTGCAAAAATCGTTGATTGTATGTCCGTCCCTGCTTT	5.3815	5.17514	5.94243	6.38197	6.70623
TGACCCACGTATATCCACAACACGAGTCGCGGAATTGGGATCGTCAAC	4.2509	4.27259	6.12912	6.05297	6.46753
CCGCCGAGCGCGGTCAGCAGGGCGAGATAGAGACTCATGGAGATCGTGATTGTAGGCCGGTATGACATCA	3.16879	3.22348	6.41204	6.23454	6.46188
GTAGTGATGCGGGCCATCCTAGCGCC	3.29156	3.36932	5.50139	5.90701	6.15953
AAGAAATATGTTTGGAGTAGGGGGGATGTATTCGATGATGAGCCATTGAGTGTGG	3.2496	3.24435	4.06003	6.17605	6.53842
GAGGTGTGGTGTTAAAATAACTGAAGGCTGGGGGTGGTTGCGAGGTATTACCAGGCGTGATGTGAAGTTAGAGTACATACATGGT	3.89234	3.96349	6.35407	6.38164	6.63507
GTCATTGAAACGACCATTCGCCAACGCCCCGTACATGTAGAGCGGCGGGAAGATGTGGAGCTG	3.56276	3.62415	5.84333	6.07381	6.46272
CCTTCGTGGGACCCCCCAAGGCGACGATGGTGCTTCGGA	3.05272	3.06197	5.81881	5.95782	6.14794
CAGATTTTGCCAACACCGAGGAGTGTTTATATCATCAATATGTAGTTACGGCAGTTAACTCGGCTTCCCCAGAATTTCT	3.35542	3.3561	6.09958	6.42938	6.90692
CTCCGCCGACTCCCGTCACGAAGAGATGCTGGGGC	3.23792	3.47477	5.55107	5.97007	6.29481
CTCCATAGTATCTTCCACCAACAGTGACATGATCGGTGTCGAGTAAAATGGTGGGGTAACC	3.32224	3.30787	6.19586	6.25483	6.50465
GGGGCCCGCCCGTATTCTTGTCACCCGATGGTCACCCTTCTATGCCCCGGCCGCGCTTCGTGCCTCT	3.17817	3.15706	5.36688	6.08692	6.37289
TCTTCTGGTTTATTAAGATGGTCTCTTTTATATCCTTAGATCCTTCATAG	4.22863	4.22493	6.06847	6.23168	6.4703
TCTCGCAGTCGCTATCGGCTTCGCCCTATCCGACGACCCCCGCATATTTGCCTCCCCGCATGTCCGATGGGCCCCT	4.57319	4.51221	5.54203	6.05236	6.40144
GACGAGACGGCTACATAATAGTCGCGGAATGGACAACTGGTGTTAATCGGGGGCCGCGGTGGAGATGGG	3.51093	3.40307	6.14471	6.30271	6.48717
GGGAGAGTGCGAGTTATGGTTTCCGGCTTATCTTAAGAATTTCGAGGGAATCATGTAAGATGATTTAACTGAATCGATTTTT	3.22247	3.24832	4.56615	6.32194	6.98791
AAAACGGGTGGCCCGTGGGGCGTGAGCGCCATGT	3.00104	3.0071	5.01144	5.80354	6.04329
GCAGCTAACAGTGCTCGCGGCTGTGCGTTGCCTGTTCCATTCAGCGTATCAAAAATGGACTTGGGCGACAGTGT	3.68205	3.73593	5.6839	5.6446	6.5798
CCATGTATCTCTCTCTCATTATTTTTCGTTTCCCACTTGTTGCTGTTAGTTCTCCTGTGACTGTCAGCGTGCAATTGTTCGTCTG	3.48609	3.47426	6.24581	6.34091	6.53007
GGATGAGGGTTTCTAATCAATTAGGAACACCACTATCGTTGCTTATTAATGGTTCTCCGATTTGTAGCT	3.09345	3.23941	6.4555	6.45738	6.73862
CTGGTGGATTAACTTTATTCCCCATGTTACCGGAGGCCCTAACTGTCTGCAAGCTTCGCTTACCTTCGATGGA	3.73575	4.02259	5.29964	6.34592	6.72233
ATAGGGAGCATGTACGTTAGCGTGCGCA	3.12474	3.13416	5.95307	5.9918	6.13154
AGATATGGTGATCATGTAAGATTAGTGG	2.87466	2.87697	5.08645	5.88874	6.18645
GCAACGCTGTTTTGTGAATCGTCGTCTAGCCCTAAGGCCACTACTCTGTTATGACTCTTTTACCTTTGACTTCCAATCTAATTATCGGCGCAC	3.91299	4.31521	6.53929	6.54104	7.06037
GATGAAATCGAGCGATCAGAAGAGGACAATGTGCGACTGCCCGGTTGATTTAGAGACGGAGCA	3.10427	3.10014	6.22992	6.35899	6.44133
AAGAGTTTATACCCACTAGGACTTTAAAAGCCGTGGTGGGTTAATACGTTGGCGATGGGAAGAGTTCTACCGAACTAATCTTCGT	3.96968	3.95788	6.23687	6.50053	6.7539
TGGAGCCCAATACTACCCTGAGCGGGTC	3.28687	3.29803	5.30313	5.45404	6.16484
GCTGCGCGGAAATGCAAGTGATATCCCTTAGACGATCGCGAGGTAATTCCGTTAATGGTAAGAGTAGAGCACAACATCCTTCAGCCTA	3.26666	3.53463	6.36832	6.50885	6.77829
GGTCCATCATCCGTTACGCTCATCTATGAAGGATACCTCAAGGATCGTTTCGAGTCACTGTTGCATTCGACATTTGAATACCATGTAGTTTATCAC	3.53872	4.47974	6.56904	6.6949	6.99717
AGCGATATACACTGGACCCTCAGACGCGAAGAAAGGACAACAAGTTATGAAAAAGAAGAGAAAACAAAAAGA	4.14147	4.07746	6.41167	6.34951	6.56052
TGGACCCAAGCGGTCCAAAGGCACGGACGA	3.06065	3.08739	5.71589	5.80165	6.09416
CCATGTTGCAGTGGGCTGATCACGAGGC	3.14896	3.14921	5.67396	5.79323	6.14775
CTGCGCTACTCGCATATCACTACTCTCCCGCCCAAACGTACAGACACTTTATCGGGAAAGAGAATGACATATTTTATATTTCCCTTACATTCTTTCC	3.53338	3.52985	6.4063	6.51847	6.85582
GATGGTGGTTCGTTATGATTTAAATTATGGGTTGTGAGAG	3.33658	3.34265	5.91999	6.14614	6.30079
GGAACCGATACGAAGCTACCAGCTCCCTACTAAGCAAGAAGCAGATTAAAAATATGCAAACGAGAAATTACATCAAACTGGACAATGAACC	3.44039	3.55803	6.02258	6.52638	6.81415
GGGCATAATCGTAATGTACGGGGGGCGCAGATAGACGAAACTAAAGTGGTTAACCTCTCGGACTTCGTGGCATGGCTTAGGACCCTACATACG	3.14684	3.61766	6.42596	6.27194	6.96429
TTATGAAACATGGAATGAGTAGATTTGTTTCTGGGTG	2.98562	2.98616	6.00864	6.08549	6.28735
TGAGCGTTGACTGGGGACTAACGCGGATCCTGTGAAGTAGAGTCATGTAATAAAGGATCTGAACAAGCATCGTTCCTCGCAGGAC	4.12765	3.98668	6.57647	6.58034	6.82156
CGTAAATGGCAGCTGCTCATCTGGTCCTTGTTATGTTTT	3.26403	3.26471	5.54615	5.58997	6.26885
AGACTAAGAGTAAGAAGCATGACAAAAAACACTTGACAAAAG	3.63161	3.63336	6.1543	6.17285	6.30675
AATTGGTGGGGCACAGGATGGGAAAGGGCGAGGG	3.45567	3.48261	5.83302	5.74893	6.01203
ATGTTTTATCTACATACTATGTTTGGAGCGGTGCTCTTACACGATATATTTTTTGCTGTAACTCCGTTTTTACCTCACTGGTATGCCTTGGA	3.35365	4.76218	6.25212	6.19269	6.69685
ATGTTCTTCGTAACTTCACAAGTAACAGTCGCTTTTAGAATGCCAC	3.45923	3.45596	6.25803	6.27634	6.4669
ATGGTTAAACAAAGTCGGGTGTGGGTGGGACGAGGCATGGGCATTG	3.21315	3.21868	5.96195	6.14366	6.24483
AAGAGAATCTTTCTATCTAAAATTCTATGCGAATGGCTATGATGTGCTCGAATA	3.61744	3.47943	5.21038	6.11607	6.42355
TCCTGCGATGCATTGGGGAAACATATCAGGCAGCCGTTACGAAAAGCCGCGCGATGCACG	2.95073	2.9412	6.11773	6.19514	6.44403
CAGTCGAGATTCTAGATCATAAAGTTAGTTCCCCTGGGTCGACAGAATGCAACAAGACCCCAGTGGTT	3.46503	3.63138	6.21737	6.35872	6.82756
TTGTGCCTGGAACAAGGCATGGGTGCGCGACTGGGCCGGAG	3.43907	3.45895	5.84719	6.01614	6.4037
GCATGCCAGGATTCAAGGGCGCGTAGGGGGTCATGGCGTTAAGCCAC	3.74825	3.76174	5.67255	5.92844	6.3385
GTTGATCGGTTGTTGGGAAAATCTTCTGAAGAATAGTTATGGTGAAATGAAATATGATTTGTGATTTAGGGAGAATAGGATAAAATAGAA	3.35654	3.47868	6.21304	6.58586	7.15868
CGGGTTTCATCGTCCCACTGGACTATGGAATTTGTTATAAACCGTCGGTGTCTCTGTAGAGGCCAGTGCAAATCCCTTAACTAA	3.52259	3.50915	6.35763	6.41631	6.818
AGCCCCGGTATCACCAACATCGCCCGTTCATGGGCCACGATTCGTTACGCTTATGTCTCAACCACCCCCACCCACCGAGCTCCCATCTCCTGC	3.65935	3.66199	5.81148	6.3853	6.53816
TTGTTATGCCTCCGTGCAAAGGCCCTAAAATAGCTTGGCCATATAGCAGAGCTTGATTTCGATGTAGCAAATACCA	4.15266	4.61209	6.34618	6.42917	6.96332
TTTTTGGCGGCAAATAGAAATAGTAATAAAATGGTGTTATGTAATTCAGAATAAATTGAAAAATTTGTGTAAGCGAGAGGGGGTAG	3.70836	4.10566	6.40466	6.59976	6.95999
AAAAATATAGTATAAGAGGGCTCTTGAGTGATTTAGAGTGAAAATGAGGTGATGATATGATTATGGGGAGATGGAGGGTTTTAGTGGATAATTAAGCGGT	3.14318	2.77822	5.29713	6.67753	7.11071
TCAGTTTGGAATGGGTTGTGATTTTTTTCAGCTTTTGGAGGTGTGGTACGTAAGTTAAGGATTTGTGTTG	4.19147	4.13483	6.05639	6.318	6.45835
GTGATGAGGGCCAACGACCTGCGGAGGGGAGCACGCGGTAGATTTAGAAATCCGGTACTGCTAGACAGTGTGAAGCCGGCAGCAGT	3.20245	3.32548	6.28906	6.32503	6.68198
AACTCTCTAAGTTGAAAAATGTAAGGACTATAGAATCTTAGAAAAGACGGATGTCAGATTT	3.81144	3.80914	5.99957	6.33026	6.53394
ATTTTTGGCGATTGCCGTTGTTATTTCATCTGTTATAAGACTTTGACGTTTTCATTTACGTTTTTGATTATTATGACTTGGCAGCTTGAGTCCCATAG	4.1516	4.16072	6.60034	6.50575	6.6941
TTTTTTTATCTACAACCCCGGATGTGGAGAGTGAACCGGTCTCCATCCTCCACAAGAGGCCACAAGC	3.69438	3.68568	6.12174	6.24898	6.5093
CCGCCCCGCGCCACCGCACGGACCCTATTTGCCCCACCACATGCCTCCCCCGCACTTGTCCG	3.86654	5.23412	5.52122	5.81829	6.45983
CACAGGGGGAGGTCTCTAAACTAAGATTACGTAAAACATGTCGACCT	3.42472	3.42414	6.03608	6.22948	6.29177
GCGCACGTAATGGTGGCCTATAGGGGAAATATCCTGAG	3.48487	3.47982	5.96235	5.96615	6.26342
GCAAATGCGAAATGGAACACAGCATTAA	3.25858	3.25846	5.85513	5.8238	6.06558
TTATTATGTTTCGTGTATGCAGTCCCCGACTAGTTTTATCGTTTGTCAATCGGATCATAT	3.60978	3.61155	6.13583	6.33316	6.45141
AGATCAGTCAGAATGAATGGAATGACTTCATTGGCCTAA	3.32344	3.32575	4.23265	5.96892	6.30964
TCACTCTAATTTAGACCGTAGGAACGAAGAACAAGATACATGTTGAACGTAACCGTAAAGAAACGCAAGGTAAATTGCTACGACATGCTCAA	4.3409	4.42014	6.57301	6.5705	6.93075
AATGCAATAGAGTCCCCTTTCCGGCCAGCTCGGACAGTGTGAGGAACGATAACGCGAAATGGGCCCTAAGGGTTGGTTACCACATTGAACAT	3.50488	3.3817	6.36938	6.48733	6.67641
GGAGGGGCGTTACGGCCCCGTGACAGAACCTGGGAATGT	3.70725	3.71448	5.59052	5.99155	6.22531
AGCACAGGAGCAGGACAAAACCAGAGACGAAAGCATGC	3.31828	3.34977	5.87331	5.97397	6.17201
GGGTTCGACCATCGTTGCGTTGGGTTTTCCTAGAGGATGTAGAAACGCAAATTACCAACT	3.45942	3.56581	6.33666	6.34391	6.38204
AGGCTCATACTTGCGGGACATGTTACCCCATGGGAAGT	3.41398	3.43666	5.99395	6.04577	6.22166
CGCGGATTATTAATTGCCATGCATAAGATCTTTATGCTATTCACCAGCGCGTTGTCTCCTTTTTCGTATGGTTACAATCGGAAAT	2.88509	2.87339	6.44616	6.53261	6.98727
TAGCCTGGTCTAAGGTGCTTACGATGCGGCCATGCATGTTTA	3.05677	3.17032	5.26193	6.10282	6.26258
GTACGCTATGCATACCTGAATAATGGTGTACTCTCAGAACGGGACCTGACATTGTCCGTGGAACTTGGTGAATTCAGTAAGTGCTAATTACCG	3.36076	3.52079	6.44774	6.50641	6.85466
ACTCCAACACGTGCTGTGCTGCACATGAGCGGCTTACCCCCCCGCGCGCGTTGCGAGCCTCTCACTTCCGGCCACGGTTGTATTGCCCGCCCCG	4.29523	4.29016	5.67168	6.14645	6.49446
AAAAAATATAATGAGACAGCACCGTAGAATCAAGAGGAATACGAATCCCACACACTTGGTAAAAAAGACAGGAAAAGTCTTGAG	3.49226	3.59862	6.54937	6.54165	6.76575
CTGATCTCCACCAACGGCAGAACGGCCAGATCGGGAGCCATGCAGCTTCCCCTTCC	3.40302	3.39877	5.55847	5.9096	6.1418
TAAATATAAGGAATTAGCAAAACAAGGACACGGTGGGGCCCAGTACGAGCACATATCGAAAACCGTTAACCAGCAAACGCCACAATGCTGTAGCAGACC	4.04147	3.99695	4.70279	5.14096	7.01578
ACTACGACCGGTGCGTGCTGGCAATGGAACAAGTGTCTAAAGAGGATAAACTCGGGTTATTTCGTCGGAGACTCAAGGGCGCACATCAGTAGATT	3.56752	3.63731	6.35145	6.40007	6.85583
GATGGGAACTCAGCCTACAGGGGAATCGCC	4.07116	4.10821	5.75425	5.90576	6.18322
CATGGCTGCGTTGATCATTATATCCCTGGTCGGGGCAAAATCCGAGCGACGATCGCACGGCGTTGGCAAGCTCTAATTATCAAG	4.37099	5.17227	6.33878	6.39799	6.7
GCCATACTTTCAGCAACAACAGTATAAAAAAAAAATACGCTAGGGAACAAAACAATGGGTGAATAG	4.09587	4.09158	4.11418	6.32214	6.55818
GTCCATGGGTAGCTGACCGTTGCTTCCTTAGGGCTTGAATGGAGCCCAGCTGTTCATAG	4.25234	4.24483	4.67194	6.05549	6.36868
TATGGATTGGGACTAACTATGCACCACCG	4.00326	4.01065	5.79237	6.0856	6.16537
CCTCTCCCCCCCCTCCCCTGGAACAACCCCTCCCGCCTCCTAACTAC	5.35292	5.354	5.35291	5.80771	6.27803
TGAGCACATGCATAAAGGTTATATGTGTTTGAAAGACAGAGAAGGGATGATTTATTTAAAAGGTCGATTAGCTAA	2.96799	2.96043	6.19732	6.16508	6.79652
GGCAATGACTGTGGGGGGCGTTTCGCTCGTGCACGGCCACAGTCTGTC	2.99168	2.99462	5.79875	6.10018	6.27473
CCATGAACTTCACGCGTCAATAGACGGAACAGGGCCACAGGCCGGACT	3.65358	3.683	5.95554	6.08326	6.52676
CCAACAGCCGAGACAATAAATTCATTATTATGTTTACAGTATTTTCAATACTGCTCCTTTCAACAACATTAC	3.08499	3.1041	6.19483	6.45375	6.62767
GCAACCGAGCAGACGGGTTTCTATGGGAAGAGGGCAGCCATGCTGAATTATGCCATACCCTTGGGATACTCGACGCAATGAAAGCCAGACAGGCG	3.18411	3.11912	6.62765	6.4148	7.01649
ACAGTAGTAGCCACAATGACAAGAACTCCCAGGTTAGGGAGAACAACAGCCTG	2.98018	2.98176	6.0278	6.14283	6.56391
GGGGATGAGTGCGGGGTGCGTATGCCGTAATGAGTGCCTAGAGTGAGGACAGACGGCTGGATAGGCGGGGCAGA	3.62894	3.57723	4.79682	6.28292	6.45017
ACGCGCCCCCTAGTAATGCTCAAGACATGCCAAGCTAGCCCAAACGTGAAGCCAGTTCACTTAGCGTAGACTTTCCGAGCGTCGCTTATGC	3.15812	4.3039	6.26044	6.5123	6.53281
TGACCGTCTTACGTTAAGGTTGGCATGTTTTACGGAATCAGTA	4.13908	4.17064	6.20927	6.22018	6.36659
CCTCATATTCTATTTTGATTAAATGTTTCTGGCTCCGTACCAGTATTCTACGGCGATATGTGATG	3.31058	3.27612	6.18457	6.38747	6.61523
ATTTTTGATGTGCTATCATGTTTAGTGTGGGGC	3.80578	3.8052	5.88607	6.01037	6.27323
GATGGATTATGGAAGTGAATACTTGTAACCATGATAAGCCGTGTAGACGGGATTAAAGGGAGTAGGGCGTGGTGAGAGAGACTTC	3.34013	3.53377	5.90796	6.52827	6.76277
CGAGCCCCCCGCACGGCCAGCCCTGGATGCGGCCGACGAATGCGGTCGAAGTGAGGGCAAGATCATCCTAGGACAATACCATAGCGA	4.65604	4.73358	5.84394	5.68607	6.63063
TGGTTACTTCAAAGGTATTCGTTATTTGCCGGT	4.59	4.58804	6.13338	6.05224	6.23895
TGTACGGAGTAAAGGGAAGTAGCATGCGGCTTTAGCAAGCGTCATAAG	3.88057	3.89748	5.68062	6.2175	6.36087
CCGTGGCGCCCGGCACCTCCCGTCACATCCGTCCTGATGGTTCCGTTATGCGCCCACAGTGGCGCCACGAGTCAGGACTCGCATCCCCGCGATCCTCA	4.36534	3.02243	5.01864	6.23167	6.59837
GGAGATTAAGATAACAGTCGCAAACCACGCCATGGATAGTCAAAAATTACCAGTGATTAT	3.01951	3.02155	6.0249	6.36351	6.4948
CCCGACCGACCGGAACTCCTCAGAACTCAATATACGCAATGCGGAAATTGACACCCAAGTTGATCGGCGAGAAAACAGGGTCTCTAAATTAGC	3.30819	3.26289	6.52675	6.57841	6.80313
GGGGTTTACAGAGTCCGCTTTTACGATGACGCGCGAAGGGCGAGCGGGTAGGGGAGGCGGTGGGTGAGGCGAGGTGACTGGGATCCTGTGGTA	3.02654	2.83524	6.36555	6.42231	6.65226
CGTGCAGGTGCCGATGGCCTTTCGCAAGCTGAGAGGTT	3.20907	3.22068	5.88061	5.9401	6.27063
TGTCAACACGTACATGAGATAAACAAAGATGAGCAAAGATTCAACAGAGGAAATACCAGGAAA	3.70786	3.70461	6.27412	6.26751	6.6265
GTGACGCTGAAAATGAGCTGCAAGCGACGTGA	3.70757	3.70634	5.8989	5.74296	6.3106
CTGGATAGACGTGGCGGACATCCACCCGTCGCTTTACGCGAGGGAATATCTTGAGCTAGCTCGGGGATGGAGTTACGGTGTACCCC	3.80504	3.14472	6.39918	6.45113	6.58537
ATCACAATCTTGCACATGGATCCATTCCTATCTTCAAATCGATTCTATTCCTGTTACATCGTCAATCCCCATCAGTAACATCA	3.62743	3.6829	6.41887	6.53032	6.86385
TTTCTCGAGTTGGTGTGAAATGTTGGGAACTAGGCGGTAGATCACTAGCGACGATGCTTAAGAGAACGGGACT	2.96733	3.06691	6.20481	6.36664	6.73765
AGCTCATGTTGGGTATTTCTAACTTCCCACGGGGCGCGCCACCTCCTTGTACTGCTGACGGAAC	4.22509	4.54753	6.23962	6.31939	6.61249
GATTACCCCTTGGGACTCACATTACGAGATGTGCTAGAGCTATGTTTCAAC	3.27228	3.2712	6.05946	6.15877	6.40607
TACTACGCGGCCCCGCCCACCAGCCATATGCCACCTCCACCCCCCACCCC	3.78871	3.80476	5.1892	5.61497	6.24379
CAATGTAACATTATCGAAACCTTCGGAAAATGAAACCCCGAACCTCGAGATGGTCAATAATACCAGCCTTTCTTCTTATT	3.0393	3.0446	6.17492	6.34978	6.59819
GGCCTACGGCTTAGCACAACTCCTACTTTACGAGGTCCGTCCCCCATAGACCATAGCTATGACAATTCCCACTTACCTAGA	3.96079	3.99741	6.31019	6.32472	6.49724
ATAGGATGAACATTGATATCTGGGAACAGCATCCGGAGCCCGTCCCAAGTAAATCGTATGTCCAACTTCCGTGGTGTTGCCA	3.52114	4.07591	6.06871	6.39727	6.99045
TATATCTCAAACAACGGGATGGATAAAC	3.23366	3.23458	5.98534	6.02773	6.19076
GTTTTTCCACCTTTCGCAGACCACGGATTTCATGGAAACTGCCCGTAACATGATACGATTGCTGTT	3.6626	3.76422	6.34244	6.37969	6.43885
AACGACTCAGGCAACGCCAAACCCGTGCGCCTAACGCGAGCCACATGAAAGAATAACGCAACACCCGCGGCCGT	4.31178	4.25003	5.74689	6.01793	6.60364
CATCTTGACTCCAAGAAGCGCAATTCACGTTCAAGCGCCTACTCATGCTGCTAGCGGCATGA	3.62562	3.628	6.23994	6.16809	6.49992
TTGGCTTATTACTGCGTAATTCGATCGATTGGAAATACCGAAGTTTCTAATCTGTAGTAATGAGAATCAATCGAGGCAAAGAGCGAGTTGTGA	4.33528	4.22461	6.24515	6.39752	6.79241
ATCTCTTCTGTTATGGTTCTTTTTATATATTCAACTT	4.30192	4.3928	6.10124	6.1682	6.24818
CTGTTGTAGCTGGCGCATTGGGTGCATTTTCGTACCCATGCCGTTCTGCGCTGCTGGAGAGCTAAACTTGTCCGGCGCTTACACGTGCCT	4.1208	4.13829	6.4373	6.55725	7.02798
TGGATTGCCGCTCGGAACCGACCCAAAAGCG	3.35088	3.35054	5.72475	5.98201	6.31674
GATGCCCGAGACGTGTTATCATATCAATGCATTCTTTCAGAGATGACGGAATAACGGCGTATGCAGTTGCAGG	3.18691	3.08506	6.24075	6.4146	6.73811
CGCGGGCGAGTAGTAGCGCAGCAACCTGTGCTCGGAAGGAAGTCGATGCGCCTGCGAACCTGCGGGTACTGACAGAAGTGGTGGTAGGTTCCTATTTT	5.03885	5.00904	6.12477	6.37454	6.87426
ATATACGCCATTTCTAACCCTGGTCAACGAGGACAATGA	3.50716	3.50668	5.9813	6.12213	6.25485
TACTCGCAAATAACGATGTCGTCGGAGTATAG	3.2001	3.20054	6.10425	6.07984	6.27537
ATTCGGGTGTCGTTGGAAATAGGTGTCGTATTAATAATAATGGTTAATTTTTGTGAGATACAAGTAGAGTGTCTACTATGTTTATCGT	2.7301	2.82064	6.05076	6.34043	6.73015
CAGATAAAAAGTGTTCTTAGTAGAATAAAGCATACCATGGTCGGAGCACTACAACTTGTGGGGACTGACCTAAGTAACGTGCACAA	3.07618	3.13239	6.55878	6.52305	6.81616
AGCAAATCGCTAGGTAAACAATTAGCAGGTTGGCTGCGAGCGACTAGCCGCCGACCCACGCCGAGCTTACGGCACCAATGGGTCGTGGGCAAGGGCTTC	3.66722	4.31109	5.8496	6.21741	6.5998
CCCTTCCTCCTGTGGGAGGTATACCAGCCATGGGCCTGTTCGGCGTGATTGAGGAATTGGTTCGCTGGGGGGTGTGGC	2.41583	2.51968	5.88469	6.19615	5.94944
TAATGCGACGACCAGCCCGGGCGCCAACTAGCACGTAACCCAAGCGGGC	3.06194	3.04185	5.89225	6.0543	6.32437
GTCCTGACGCGTTGCTGTGACCATGCTTCTAAGGTTGCTCCTTC	3.31793	3.47358	5.91803	6.18734	6.19746
TAATCCTAATACATACCATGAACCCTTCACCTACTTTTATCCCCAATCACTTCTATCA	3.26327	3.26488	6.20858	6.23342	6.44629
CCCCGATGAGCCCACCTGACCCTGCAACGAGATCCCAGTTAA	3.76643	3.76914	5.87797	5.99123	6.28692
GAGTAGAGGCGCGCCTGATGTTTAGTAAAAGTGTTGGCAGTCTCACAAACTAGGCAATGTTTATGTATGGAGAAATAGAACGTTAGA	3.56345	3.51893	4.99495	6.57731	6.81993
ATGCGTTGTGGAATGAGCCTTTCTCTTGAGGCCGGTAGCCGGCTCCGGACCTCAGCTTTCCACGCTCA	3.67009	3.84191	6.06195	6.15784	6.46654
TGCTTATGGTCGCCGATGTCGTCTAGTGCCCTCTCTCGTTCTCTTGCTGGCAAGGCAGGGATGTGCTAGC	3.29589	3.22565	6.07207	6.23896	6.44265
CAACTGAAAGGATTAACCGGGTCGCCCATACGCAACGGACCGGCCGGGATGCGTCAATCACCCCTATCAGC	3.40225	3.40368	5.91163	6.10599	6.63542
CATGGTAACCTCCGTCTGCGGGGGTAGTCAAGGAGCTGCGTAACAACGCAGGTCCTGCCGTGCGGAGATGACTGCCGTGGGTCGCCAACCTCG	3.3095	3.66839	6.0965	5.40306	6.92306
TGTGTTCTTGTGAGGTAAGTAGATCCGCTTTATACTTTGTCTACTACCGTCGGAGTGCACATGGGTCTTCAGGGTTCACAACTCACTTTTGACG	3.62679	3.69408	6.51642	6.34353	6.83351
TGGCGGACTTTAATAGAGTACTATA	3.46208	3.45741	5.9089	5.71361	6.09245
GTATGTGGAAAGGCGTATGAGATTAGATGTTCAAATGTTTTGAGATTTTCAACTAAAAATTATGGA	3.83538	3.8213	6.29047	5.60629	6.4246
CGGGGCCATACACAGGTGAACAATGAGGTGATGTGGTTGATACGAG	2.84615	2.84632	6.22563	3.70062	6.31687
GTGCCGAAGCACATAAAATCTCCACAGCGCGCGGGCCAGAACTAACAGACATAAAGACCATGTGAAGGTTCGC	3.85899	3.8297	6.04429	6.32618	6.51577
TAACCCATAAAAGCCAGCATTTCTACAACAGCCCCAGTGACTCACCACTCCTCATCCCAGCGCATGTCTGAATACGGGCCCACACCGT	4.67531	4.68267	6.01052	6.25595	6.66125
TTATAGGACGGCACATCCTTTACTATAGAAATTCAAATTTCCCGGGGTGTGTGCTGGAACCGGCCAAAGATGGGTATTCGAATGATTCACCCTGGCAGAT	3.31393	2.87121	6.26064	6.53277	6.52569
GTTTTGGGACAAACCGGTGCAAGCGTGCGTACCAGAGCTTGATTGGTGCCATGGAGTGACTT	3.74149	3.73963	3.74545	6.32413	6.48506
TTTGCAGAGGGTGGTGCAACGGCTACCCTTCCAGTACAATATGGG	4.18378	4.17787	5.90874	6.03605	6.33378
GGGCAGCCGGGAGGTGCGATTCTGAGTAAAGGGACGCACCGGAGGTCAGTGTCGGGAGGTTACAGCGTGTGACAAGGAGGATGGTGTA	4.63096	4.71874	6.50707	6.43196	6.53139
TTTCTCATAAGGGCTTATTTGTGGCTCTGATGGTCTCCCATTTAAGGGTTGGCGACAACAATATGATAAATTAGTTTAAGTGCAGAGTTCCTAAC	4.07193	3.53741	5.59908	6.58145	6.90104
ACCGATCAGACGATGGTTGGCAACTAGGATCTATTCCCGGGCGTCGAGGATTAAGACCATAGTCAAGTTGCTGTACTTATGCTAGAACATGACC	3.62962	4.96359	6.5119	6.55461	6.91441
TAGTTGAGGTATATTAATATGAAACATGCTGTTTGAAGTGAAAAGTAGAAGTT	3.44939	3.90839	6.21433	6.34171	6.35159
CCGCGACCAGCAGTATTATGTGGCACCTACACGTTCGTGGATTTATATTTGT	3.39924	3.39763	5.68961	6.28332	6.42809
ATGCCAATATTGCGTTATTATAGAAACCCGCCCATAATGTTATTAAATCAATCCAACTTACTCCGCTA	3.74302	3.72288	6.21679	6.03449	6.72042
AATGTTAGAAAATGTTGGGTTGTATGAGAAAGAAAAAGTAAGCATGTAGGATGCGGTGTAGGAAATTGAAGGAGAGTGGTGCTGAGTATTTAGTGGGTAT	2.72037	2.77169	6.19566	6.45993	6.57084
TGAGTAAACGAAGAATGCGCGAAAACTCAGTACCCCAGAAAGGCAATCAACACAAAATCAC	2.98942	3.03257	6.08003	6.2402	6.66661
TGATGAAGCTTTTCGACAATCCCTGGCGAGA	3.33421	3.34353	5.83752	6.00992	6.19028
GCCAAACCCCGACCCGGGTATGCCGATGGAGAAACAGGGCGC	3.58206	3.61552	5.47907	5.89746	6.06991
TTGTAATATGATGGTTGTGTGTTGGGTAAAGAATAAGATTATAGTTCGGATTAAATGA	3.60091	3.72456	6.40194	6.3283	6.54046
ACTACACCTCCATGCAATAGATGGGCTCTGCGTATTTGGTTTGATGTTTGCCGCAACCAGAGTACTTTAGGACGTTGTGCATTCTGGTTATGGTAT	4.14461	4.16518	6.08723	6.36359	6.79576
GATCTTGTAAGCACGTTCCAGCGTGTAGTGATATCATGTTCTGGTGGCCTGCTATTTT	3.81296	3.92956	5.78862	6.31087	6.5322
GATGGATACCAAAAGAGATAATCACCTAGGTAAACAAAAGATAATGCA	3.31316	3.31549	6.40154	6.37135	6.48386
AGGCGGGCCTATAACGCCCCAGTCGGATATATGCTGCCCGACGGTGGGCCTTTGCAACACTGAGGATCTAAACATGGATTT	3.57012	3.60611	5.66609	6.34642	6.59562
GAGACCTGGTTGCCGTCCCGGCCTCTGTCCGGTAAGTGCTCGTGTTGCCCATACCATCATGACAC	3.72408	3.72409	5.89586	6.12145	6.46416
TGATGCCATGTCCCACATATAGCAAACATCGAGGTACTACTCATT	3.0075	3.01596	5.90012	6.12797	6.24434
CAGTAAAATGCCTTGGGTGGAAATCAGGAATGTTGATGATTAGACGAGTTAGTGGGTAGGTTTTTA	3.64319	3.6057	6.20722	6.28159	6.4977
TTTTACCCATTTTAGACGACTTAGTCATGTCGACGAACTCGTGTCCTTATCT	3.55291	3.5373	6.08268	6.26937	6.48395
GGGCACGACATCCAGTATGGTTTATGAAACCGGACCAGGTCTCCTGTCTCTAAC	3.3318	3.37911	6.16354	6.28841	6.4155
TGGATAGCCCTGACGTGGAAAAAAC	3.41904	3.41723	5.6593	5.82441	5.98382
TGTCGAGACTTCAAGACACCGAGAATTGTAAGTATTCTATCA	3.8085	3.83559	6.14983	6.18652	6.42277
GATCGCAGGAGTATACTCATAACTGGGATTTACGGTTATTGCCTTGGATCATCCTGAACATGGTGCGTAGGGTGAACGACTATGTTTG	3.39764	3.35064	6.22365	6.50301	6.89323
AGTATAGTTTGCATTTAACAAGGGTAGGGATCTCAATGATAACGGAGGACGGGAAAATGACAGTACAGAATGAAAGGTAGGAGGAGAA	2.72457	2.79102	6.48754	6.51422	6.61101
TATATATCATCCGCTATGGAGTGAGCATAATACAAGACCGGTTTCGCTC	3.65568	3.7187	6.0153	6.03915	6.34276
CACTAGAAGCGGCCTACCATAAGTTATATAAGGTACAAATAAGCCTATTAAAAAATGGGTACCGCAAGCCATGAAGACAAGGCCGG	2.88026	2.9236	6.24962	5.85794	6.55085
TATAAATTATGTAAAGGACCTATGGACAACCACTTGACCCT	3.11199	3.11532	6.03093	6.18913	6.35829
AGATCCGAATAGGAATAGTTAAGAATCGCGCAAATGCAATCGATAGTCAAGTGCACCGATTGTAAGCATG	4.32916	4.67447	6.44544	6.46744	6.78994
AGAAATGCGAATGGATGTTCCTTTGTGTATTGCCTCTGTGTTAAGATCACCTTTTTTACTTTATGTGG	3.20992	3.18675	6.19957	6.2994	6.74462
CAAGCATTTGAAAACGGAAATTATTAGCAGATCGGAATGTACGTGCATTTTGATAGGAGGGTAGG	4.01543	4.03634	6.39111	6.43979	6.54479
TTAATAGGAGAGCCGGGTTACACCCAGTTCCCTTACGATATGTAGGTGCGACGACATTTTCTTGTTTTGATG	3.90272	3.87619	6.11425	6.35723	6.7652
ATCGATGGGCAAAAAGTGCGCTGAAGCAACAGCACACTCGTGCGCCTGCGTAGCACTTGCGTCCAAAAC	3.62795	4.15948	6.12263	6.19869	6.51441
GCCCCCTCTACGATGTAAAGGAGCTCGCCCCTACGAACCTAGCCCTCG	3.14059	3.13618	5.5601	6.04742	6.44872
CTAACGAAAGGATGCCCGACGCTATCTTGTG	3.40702	3.41896	5.92393	5.98577	6.22231
GGGAACCGAGGGACTCTAGTGCTTATACATGTCGTCCAATCGGC	4.25006	4.25571	6.06094	6.10466	6.48604
TACGAGTGTATGTAATCAGGATGGTGGGGATATTAAAGTTAGTGCAGTCATATAACTAAAAATACATGGGTATTTATTTTGTATTTGGGGA	3.29059	3.16711	6.51531	6.56256	6.55538
GGTTACACATGTCTCCTGCAAGCGCAAATGTTGGTCAGGGACTATCACGGA	3.46274	3.47618	6.19208	6.23494	6.49194
TAGGAGGTTACCGCGAAGCTAACTGCGGTCGGCTATGAAAGTAGGGTTGCCAGGAATGTACAGGGTGA	3.1324	3.10124	6.21772	6.3514	6.68232
TCTTAGTTAACGATACCCCCGGCAGCTCCAATAAACCACCTGCCGTCTCATAAAATGTTAGCTGATTGTTTTGGTCCATTCGCAACCAACTTAT	2.97437	2.95431	5.95046	6.37889	6.68688
TAGTGGTCTGTTGTGGATGCCTGATCATGGACATGTGTGGTGTGGTGTAGTCGCCCTGGACGCGTTGACAGGGGGC	3.81929	3.83786	5.81556	6.25376	6.66837
GTTTGGGGTGACGTGGGGGCGGACCGGGGGTGGGAGAGACTCGTGAAGTTATGGATGGGCGGCATAAGTGGAGCACGTGGTTAATCAGGGTTAG	3.06616	2.9998	6.14612	6.41427	6.78663
TGCTGGCCAGCCAGCATAAGTCCGCCCCCGTGCCGGCCTGTGCGCCCCCCGGCTCACCCTCCCTCCCGTGGCACCGCCCCCCTTTAGTTCCCGACAG	3.23718	3.77557	5.13804	5.82902	6.09145
AGCAGGAAGCACTAAAACAGCACGCGAAACCCAGGTGGAATGTAGAACTGGACCGAACTAGGGGCCCAGCGCA	3.58123	3.52619	6.3035	6.42172	6.64958
AAATGTCCAAAGTCGAGGGCATGTAACCTGCTGGGTGATTGTCGT	3.45685	3.49147	5.66347	6.12631	6.32223
AGGCAGAAATGGGAAACAGCAGAACGAGGACCGCCAACGCAGAAGCCAGGAGGGTCAGAGACCAGGGCATCACGTAAA	2.8361	2.83487	6.25777	6.33263	6.5326
TTTGTTGGGGGCGCAGCTATGTGCGGACGCAGGGTCAGCGGCGGACAGAGAGAGGGTTGGGAGGGTCTCCGCCTTCGTGGTGGGGGGGCTGGACA	2.89384	3.06057	5.88691	6.27398	6.69457
CGGTGACCCTGCCGATGGTCTTTGGGTTCGGATCGCATTAGAATGGGCGAAGATTCGTACGACCCTAACAT	3.04574	3.01037	5.81652	6.33146	6.38718
AATAAATTGTGCTTCTATTTTTTTTTTTGCTCGCTACCCCGTGAGCATACATATCATCCTTTTACTTGT	5.37189	5.35408	5.37156	6.18073	6.31994
ACGTACGCGTTTACGTTTCTCAGGTGATAGTGCTTCTTAGATGAATCTAATACCTTCATTATGTGAACAATGGTTTTCACA	3.50577	3.50132	4.02556	6.39302	6.73575
CATCTTTGAACCAACCAGGACCCCCAGTGTGATGAATATAATGACTAGAATGGACAACATGAAATAAGATTAATGCGACAGCATCTGCGAA	2.98074	3.02871	6.49768	6.45227	6.93753
CTGGGGTGCTGGTGGGCGGGGGGTGGAGATGGGCAG	3.74735	3.7626	5.48665	5.66954	6.25013
AGAGCATGTTGCAGTTGGATCGCACGCCCCGCCCCTAGATAAG	3.28151	3.24936	5.86725	6.14244	6.25499
GCGGGTGGGCGAGGTCGACGCGGTGGGGGACGCGCAAGTGAACGACGTGGACACGGGCGGCGTGGACGGTGTCGCCGGGAGCTCTACGT	5.94729	5.87944	5.94902	6.19567	6.45708
ACGACTGGGGTTCGACTTGCCATTAGCGATGTCGGGGGAAAGTGGCGGAGAGTGGCTGATGTTGGTGGATGCAAGCTAGCAGAGTTCGAAGAG	2.95299	3.20576	6.12895	6.41476	6.60454
TAGATCCCCCGACTGGGACCTCGCCCCTACTCCCCGTTACGGCTCCCTTCCGATGCCATTATCACCT	5.81751	5.82332	5.81573	6.12583	6.43439
CGGAGCCGATGTTGCGTACAGTACAGCACGACCTCCCGCG	3.61831	3.53666	5.77699	5.9849	6.28119
ACATTACGTCTATCTCGATAAATCATGTAGAACACCCTGGCAGCACGCATCTTACATC	3.2337	3.23167	5.92983	6.18069	6.37027
GAAAGCATGAAAAGACGTGACCGAGCGCCCGACGTAGCAACGTAACGCGTTGAAGCAAGACGGTCCAGCTATCAGGCCTCGTTGAACCAAAGCAGCATG	5.22491	5.05729	6.43008	6.42201	6.90917
CTCCTTGTGAGACGCATTCGGCTCGAGTAGCCGAGGGTATGTTCTGTTGGTTGTTTTTGTCCTGGCTCCGTTCTGGCCCCCGTCGAGG	3.53641	3.78228	6.14517	6.3758	6.87625
AATTCTGCTGTTCCTTTTATGTCGACTCGCCGGTTATCTATAGTCATGTGGC	3.73002	3.73065	6.15093	6.32628	6.52861
ACGGCGAGGCCGTGTTCGGCCACCTATCAAGACTGGCTTCGAGGTTGAACAGCGCGGGGGGTGCCGG	5.79879	5.79848	5.79824	6.09049	6.32174
CGTATGGCACAATTGAACTCCCGTCCAGTCCCATG	4.09909	4.56281	5.96091	6.04943	6.28083
CCCCACCCCCCAGCTCGAGCCCCCTTCCATGGCCCTCTCTCCGACCGCCT	3.16089	3.16433	5.18649	5.72475	6.36415
GAGGTTGTCATGAATGAATACGAGGCATAAAATTTTTGCGTTATATGTAGATTGTGAGAAGA	3.42306	3.39251	5.13944	6.36751	6.24943
TAATAGGTCAAAGGACGTGCGGTGTCTTGTCAGCCGACAGCTGCATCAGAGCGAACCACCTCTAGACCGAGAGAAAAATGGCGGCCGGATCCGTATGAG	3.44195	3.67064	5.71006	5.45117	6.79383
TTATAAAATAGCATGCGGATTCCGGAGGGCG	3.51603	3.52204	6.07309	6.05895	6.40098
GCGACCGTAACAAACAATTGCCTACTTTTGCCCGGTTTAATATGCTTAATACCCACAGAACCTCCGTCCCTCT	3.22173	3.24689	5.86865	6.22194	6.46234
GAACAGCACACCATACGGTGAAAAGAGACCGATCATGAAGGCAAGAAGACCATGAGTATTTAGGGGCACTAATACCAATATAAGCAAGCCGACATAA	3.53898	3.5945	6.31179	6.39159	6.83118
CCTTCCGGCTTTTAAGTTCACGTAATGGGTTCAGCCTTAA	3.0747	3.07542	6.13285	6.13284	6.21519
GTTATATTGGTTTAGGATATAAAAGTGAATAGGGGGGATGATAAAACAAGTCAAGCTGATGTGGGTTTGGAATGCAGATCGTAA	3.42858	3.40493	6.25131	6.34173	7.02017
ATTAGATTTGAAAGGAGTTGTTGGACTAAAATATGGGATTAATAGTGTAGGTGTTTCCGGGAAGGATTTGTCATGACTATAAGGATAAATTAG	3.30335	5.13867	5.67092	6.5474	6.8096
CTGAAAGTTACCTTCATTAATCCATAGCCAAGCTGGGGGCCAGAGAGGCGTATGGGGCTCGAAGGGCAAGGGCCGCGGCGCTCTTATCATCGTC	3.68072	4.05208	5.7145	6.21396	6.85409
GGGCCCTAAGGTCGAGTGGAAGACCCTGCGTCGCCCCCCAGCCTGCTGGGTGCGATATGTGTGGTCAGCCCAAAAG	3.38161	3.3412	5.56801	6.13653	6.45868
CGAGAGCGCGGAGCAGCTTAAGAGATGGAAATTGGGCGGAAAGTGCG	3.6047	3.60488	6.1929	6.17408	6.48804
ATGTAGGGAAAGTACTTCCGCCTTTATATAGCAGATTTAGGAGCATGATGTGGAAGTGACGTTAGTTAGGTG	3.677	3.8251	6.23544	6.41236	6.50313
TCGAAATATAAAAATGGAGTGGAATCGATACGATCAACCCAAGCTTTAACCGAGTGACCACAATGATCGATCAACAT	3.36244	3.36287	6.68035	6.26636	6.92727
CGAAATGCCAGCCGAGGTTATCCGTTGACGCAGATTA	3.77152	3.76592	3.99512	6.15085	6.19523
AGGAAGACCGTGTAGGGTGAGGAAAGAGGGCCCACAGCCCGACTTCGGGAATACAATGAACACCCGACCACGGTCTCAGGA	3.17409	3.1514	6.309	6.35382	6.64253
AGGTGATGAGGTATGCAAACTCATTTCGGCTAA	3.74934	3.73286	5.99856	5.86964	6.2346
GCCCTGTCATGTGGCAATAAGTGATTAGATCTCCTTTTGGGTTTACTGAAAGGTCTAAATGATCCCAGCCTTGAATGCCATGT	3.42846	3.78861	6.24592	6.46973	6.5281
GGTTGGGACGGCGTCCGGGTAGAGGGAGACCGGAGGGATGGCGGGCGACGGTAATGGGGAGGGAGGGGG	2.58465	2.50702	5.68258	6.06817	6.27319
GAAAATAAGATATCGATCCAATCACAGGTATGTCGATACTCAATTATGTGCTCA	3.47705	3.49795	6.50506	6.53298	6.56577
AAAAAGGAGAACCTACAAAAATATGGAAATAGGCAGGGAAAAACCAAAAATAGACGAATCATAGCTCATGACAAACTCTACATAATACAAA	3.2801	3.2928	6.23287	6.51721	6.85205
AATATAAATAAGAAAAATGAGAACATATTCCAAATCAATACTAA	3.33677	3.33676	6.20369	6.27145	6.35433
CCTGTATTTTTTTCTGCTACTTTGACATCACCAGCAATTTTTTCTATGGAATTTAATCTTTGGCT	4.42662	4.44052	5.71194	5.90277	6.29109
AAAAAGGCGCAAGAAGTATGGGACTAACATGAACGCACGAACACGTCTGCGATAGGATTCACCAGGGGCA	3.11335	3.13033	6.39852	6.43367	6.78327
TCCAACCCCCGGTTAACATCCACAATGCCAGCCCCCCGAGCATGCTCCCTCTAACGACCCCTCGCATCTACCGACGGGTGA	2.60821	2.61559	4.53682	6.05363	6.48261
GCAGTAGCCAGCGATTGTCGTAAAAAAACGCAGACCATGAATGCAAATCGGCGAGGCGGACGCGTAGGAGG	3.20858	3.59715	6.29028	6.33778	6.81214
AAAATTCTAGAGTGAGGAGATGACGTTAGGGACACATAGGCTCGCTTTGCGTCGGTTCTCAAATGCACAGCGCTAGACAAATGCCGC	3.16471	2.76273	6.0632	6.36241	6.71849
GTACTACTCAGTTCCACAACCGGTAAAATGAAGGCGTAAGGATTATAACGG	3.38096	3.38098	6.30353	5.10234	6.29562
AGTCCTCCACCAGCGATATCTCCAAGACGGAGACTTAAGAGTGCGGGACCATATGCTAACATGCAGTCCCT	3.88987	3.86774	6.24939	6.36304	6.55321
CCGCGCGGGGCTTGCTTATTTTGGCCACAGATCCCACATGCCCCGCAGGCAACCCTTTATGG	3.13304	3.15158	5.73154	6.03113	6.47313
TTACGAACCCTAATTGACGAGACGTGATCCACTTAGAGATGCAAAACGACTCCCCCGTATCAGTAG	3.76827	3.77593	6.21521	6.35497	6.68536
CGAAATGGCAGCCTTCGTATCTAGGACCTACAGTAACTCATGAGAGTCAAGAAGAACGCTGAGAGG	3.26163	3.07676	6.28625	6.49488	6.70601
GTTTATGGGGGATGTTACTAATAGCGTATTTTAAAATGGATTGTAG	3.16055	3.13838	5.56111	6.075	6.55554
ACAGCTCTATATAATTACCTGGAAAGCGAGTGGTAAGAGTTTACGAGGTCGAGATGTGGTGGTCACGAAGACTTTATCTTTTGACAGTGAATGT	3.74	3.68672	6.43339	6.68148	6.8719
GGCATTCGATGATCCTACTGACTCCGGCAGTAGTCACCACTAGCAGAAGTAATGTCGAGGGTGAAAA	2.86523	2.8982	6.41163	6.47793	6.50646
CCACACGCCCCGTCCTCTCTTCCTTCACCCCGGCTCGTGTCCCCCCTCCGCCCCAGCTGCCGTTCTCTCT	5.34759	5.37351	5.34719	5.7107	6.35143
GACAAGTAGGGGATCTTCTTAAGTAGAACGGATGGGTCATGTTAATGTGCATAGGCAAGCTTTAGTCAATAAGG	3.54135	4.03196	5.3127	6.38962	6.77446
CTCTTGACGTACTATTCTGCCCTCCCCGGCGCGCGGGCCCTGGCGGACACAGTATGAGTAGACCCCCTCTCGTTCGGAATCCACCCTTTATATTTGTTAG	2.84983	2.85344	5.47455	6.16894	6.67277
GTACAATTACAATGAACACCAACTAGACCTCAGTATTTTGGATATAAAAACGGGTGCGGCAGTCGCGCATG	4.41562	4.40127	6.31703	6.3776	6.58668
CATGCCGACTAATGCTCCGGCGCTCCCGCAGTCGTCACTTCCGTTACGGGCAACTCCACAGGC	4.09569	4.14885	6.02593	6.13437	6.50398
ACTTGGAAAGCAGAGACTGGGGCAAGCCGTTCCTATCATAAAAGATCATCTGAAATTCCACCGGCGAAACATCAGAGCAATGCACCTCACGTTTT	4.29956	4.31964	5.96936	6.30276	6.74859
AAGCACGTCGCGCCGCCCGACCAGGAGATGCATTAAAGGAAACCCGCAAACTCATAGCGCAACGA	4.57609	5.69782	6.09018	6.12956	6.35259
AGGACATAGCACTAGTGACGCTTTGATGCATCGCTTATAACATGTAGGAGCCTTGATTGACCCGTAGGATACGCAGGAAA	3.82336	3.59068	4.14598	6.35248	6.83498
TAACTTCCCTTCTCCTCGTCTGTTCCCCTGAATTAATTTCTTTTACATAAGGGCATATCACTTTTTGATTAACGCCATGC	3.81328	6.27465	6.0992	6.32333	6.54937
CGCCATGTCACGCGGATGCCTTGTTATGCCGTGACAGCACGTGGAAT	3.2337	3.23733	5.95842	6.09363	6.45985
GAAGGATTTTGAGTAGGGGGGGTACAATTTTAAGTAGTTTTATTGTAAGAGTCGACATGTGAAATTAAAATTGACTAGTGTGAGA	4.4296	6.0222	6.53627	6.59565	6.9359
CCCGCTGCATATTAGCGGGATGGGGGAACTGGTGTAAGGCGCTGCGC	3.35203	3.32949	5.79414	6.17852	6.43322
TGACTAGCGTACACTACTTTCAGCTCGGTAATTCCCAAATGCGTGTAGCAACTAATGGCCAAGAGCAGAGGCTCCTAGTGCCGAGTATTGATGG	2.74082	2.80669	6.29946	6.44123	6.59083
GGCTCGTCAAGAGGTCCGCGGCGGGAGAGCGGATTTGATGCTGTGAGAGGATGGTGGAGAACAGAAACGAGC	3.41991	4.69697	6.19899	6.30788	6.63789
AGCAGTTTCACTAAGTCTTAACGTCGTGGCCCGAACCGCGCGCGCTGATTGCGACGGAAGACGGGTGTGGATACTATGCATAACGCGAGCTCAAT	4.39377	5.47025	6.44063	6.39011	6.67806
CTTAAATTTTTTTAAGTTTACTATGGCTTT	3.65081	3.65334	4.72925	5.16914	6.12016
ACGGCTTTATACTGTACACGCAGGGCGAATTGTAAACGGAGGACTGGAGCTTTTGATGATGAAAGAGGACTTAGCGTT	4.20411	4.13863	6.54492	6.51896	6.76258
CAAGAATAATGAAATTGACACACGCTCATGGGAC	3.26072	3.26328	5.98622	6.02318	6.32297
TGCGAATCCACTGCGGCCCGAGACAAGCAGCCCGGTCTGTACCCAACGAGATAGCATGATCG	3.4591	3.49016	6.04045	6.17052	6.56347
GACAATCAAAATAATCTCGACGCCCCAGAGCGGAGATGTTCCCCAAACTGGTACCCTGAGGCGGGGTCCAGGCTTCTAGGTCTGCCCTCCGGGG	2.92524	3.00554	5.99895	6.03285	6.7949
TTTGAATGCGGATGAAGGCGTAAGGTCAACGCGTACGAATCAGAAACCCAGAGCAGACCATGC	3.40639	3.34486	6.08695	6.25441	6.48617
GGTTATTGATTGGGTAAAATGAGTAGTTTAAAAGCTTTATGGGATG	3.27965	3.29181	6.23185	6.25107	6.3712
AGGCACAGAGGCAGCCAGCGCGCGGTGGTCAGTTACGCGGAATGTGTGGTGCGGCCGATCGTTGAAACGGGGCGCGTTGCAC	3.81275	4.8712	6.21399	6.35479	6.67209
TATATATGTGTGGTAATGGAGGAGGATTAGT	3.96236	3.94851	5.86427	6.19397	6.20982
TCTACTGTCGAGATGCCGTTAGATTCGAGGTCGGGGCCTCGAAATGATCGGGCTGACGACGTTTGTTGGTCCCACGGGGGTACGCTGCCGTGACA	2.37633	2.3221	6.15764	6.24622	6.70337
GAGGCATGGAGCGGGCACCGTAATCCAGCACACTGGATGTATACGCATGCCGAGCATAGGGCTCTAAGAAGAACTCG	3.12331	4.27545	5.73322	6.19579	6.74224
TGGAGTGGCCATCGACAGGTAAAAT	3.37652	3.37143	5.75034	5.92187	6.128
CCCACCCTCTTCTCCCCGACTTTGCTGACCTCTGTCAATTTCTACAGCCTCGAGGCCCATAGATATGGTTGATCTAAGTAGCTTAGTTTCGGGTGGAGT	3.50485	3.52602	6.33772	6.38462	6.8305
AGGAATCTATCATTTCAGACAATGTTAAAGCTCAGCAGAC	3.23461	3.23487	6.23887	6.22177	6.27927
CGGCCCCGGCGACGGACCACGGTCAGTCATCCACAGCTTATCGAGCCGACCAACAAATGTATCGTTGGCCTCCATCGTCCGCACATC	3.42957	3.41696	6.22076	6.35246	6.55236
GACAATGTGAGGGTCGAGGGGGTGGGATCCATTTGAGAGGGGTTCGTTCAGGA	3.68194	3.93054	5.91951	6.02051	6.23807
AAGTTCTTTGCAAAAAAGTGCCGTTTGATACATAAAGGCCGTGTGTAACATAATGATCCATTCATGCAGCACCTGCACATTTGACTAGCTTTTGAACT	3.84613	3.7774	6.27576	6.29133	6.80885
AACCGGTATCAATTATGTCTGGTGAATATATAAG	3.54085	3.5248	6.11571	6.15654	6.19599
CCGGGGTGTCATACGGCAATGTCCCTTGAGGGCGCGCTTTTCGGGG	2.99513	3.01708	5.78446	6.09489	6.38209
AGTGTACAACAATAGAGGATGCCGACCGGGAAAACCATCTAAAT	3.95137	4.02422	6.18033	6.21095	6.58969
TATTTTATAAATAATTATAATTTGAATGATGTGGGGGTAGTATACAGAAGGACTGATTCGAG	4.30751	4.25581	6.24237	6.24279	6.68578
CAATATGTAAAATGACGTGGATGTATGGGCTACATGCAATCATTTGTTCGTGAT	3.68578	3.79348	5.48508	6.18075	6.33552
AAACGGGGTAACGTTTTTAGTATGTCGTAGCCCGCGGGTTAGGTTAACTAATGGGTTG	3.76322	4.3311	5.97925	6.28921	6.5731
TTGCTATCCCTTCCCGGCGGGATGCTCTTCGGGATTTTCCCCTCGCCTCTTCACTCTACTG	2.77551	6.0517	5.92226	5.96538	6.35493
ACCCCTCTGGGCGTCACTATGCTCTCCAACGC	3.67491	3.66434	5.41622	5.87346	5.96768
TGCAGCCCGTATGCCGACAGCGCGGAGACTTGTTTGTTGCAGTGCTTATAAAAAGCCTTTTGGAGGATTTCTCAG	4.28882	4.68355	6.27479	6.39145	6.65409
GAGTAATCATGCGCAATTACTTCGAACTTCTTAGGAA	3.31954	3.31512	6.19765	6.17351	6.39749
CCCTCGACATGCTCACCCCCCACACTCCAAAAAAGATAAGAAATCCATCTCGCCTTATTTGTATTTGGAGACCCAATCTGCTGCATGCAAATCTACTTA	3.25378	3.27899	6.25408	6.42207	6.81205
GGATGAAGTCGCCTTAACACTGGGCGAAGAGGCAGTGTGCTGGAGGGCGTAAAGTGGTCTTTT	4.1238	4.11913	5.6917	6.21131	6.33856
AAGCGCGTTAATATATCTTGGTAACGCGTGGAGTTAAATAGATTAATTATGGG	4.5904	4.59353	6.29718	6.35261	6.48733
TGCGGCGCTGACTACATGGCGTAGAATGTCCGAAACCGGCGCCTGCTGTGTATTGCGTCCACGGGGGATGCGGTTGAACTGCGCGGATCGGGCCGC	2.68965	2.69899	5.96298	6.08456	6.61512
GAGACGGGGGCGGTATAAAAATCTAAAAGCCCAGATGAGCAGATCTTACAAAAATAACGGAAATTGGGGAT	3.48904	3.47918	6.31828	6.36201	6.80702
CGGACAACTCTTACGCACCCGCGCCTCCCATCCGTCCTCCCCCTGCGGTCCAGCCACCCCCGGGCGGGCACGCCCATGGTTCCCCCTTCATCGCGGCG	3.74818	3.83133	5.39727	5.79019	6.48207
CAGAGTGCGCTTGCCCAAGCACCTGTGTTAAAACCGGGCCGAAGTCACATACTATCAGCAGGAATGGC	4.47546	4.47729	6.16257	6.39255	6.50639
ACTAAAATGAATAAAATAAATAAAAGGTAAAAAACATATT	3.33259	3.33649	6.12181	6.14956	6.2649
TTATGTCTGTTTAGGAAATGTGGGAAAGTATGTAAAGAA	3.01823	3.04304	6.21118	6.2584	6.33224
GGGCCAATGGGACGGTGACCCATCAGAG	3.57331	3.57426	5.80126	5.91866	6.10426
CGGTCCCCCCGGATGTTGTAGGAGACATGGTTGGGATGTGACAGTGCA	3.07843	3.27359	5.98687	6.07847	6.3729
ACAAAAGGCACCCGACGCCATCCCACCCCATTCTGCAATTAAATGGCCCCGCATGGAACCACCGC	3.62295	3.66635	5.59012	6.11734	6.45438
GCTTCCGTGTACTTTTCCTCATACGATCGATTTGAGTTACGTAAGTTATATGCCTAGATAAAAACACGCGCAGGGAGATGGAACGGAAATGGCGTT	3.39694	3.35858	6.50655	6.47729	6.83909
GGAAGAGGGCCGTTAGGATGGTTGGTGGATAGACAGGAGTAA	3.61721	3.61793	5.99997	6.00101	6.44254
GGATGTCAGGGCGCTCCGCTACGTGACGGGAGGTCATGTGTGCGTGAAGGCTGCCCTTCTGAGCTAGCTGTGACACCGAATATAGCGTGGTCA	4.58064	5.42104	6.14103	6.41069	6.87341
GTTTAATTTTTTAGAATTATAAGATTGCATGAAAAGATGTGGAGTGAGTTAGGCGGAAA	3.87541	3.86833	6.20007	6.23075	6.46997
TTTCTTCAATCTTTCCGTCTTTAGTATGGGAAGGATGTGGTGACCTTCTATTGATCTACCGCCCATGCTGAGGTCTTATTTCAGCATTCATTT	3.3226	3.90404	6.1995	6.46853	6.79407
AATTGGTAAGTAGGTTTAATTTGTTAGAGATGACATATTTAGGATT	3.96789	3.96626	6.29704	6.23049	6.45946
GCGGGGCTCCGCGAGTCGATGGTCCGAGAGGGATGCAAACATTGACTGGTCGTATACATCTGATGTTAACATCCTTCCAAGCACGGTGAAGAAAAGTAA	4.03685	4.42991	6.31607	6.38874	6.94324
TATGAATGACAAACAAGATAAAATTATGATACACTCAAGATAGACTGACCCAACCATCACA	4.34593	4.39195	5.46184	6.28185	6.60293
TAGTTTTACGTGCGCTTTCAGAATGCGGAAGAACCGGTCAGATTGCCTGTTTGTGGTAAAGGTATTCTACATGGCCCTCTGAAACACGGTCACAC	2.9931	3.37195	6.3604	6.43028	6.69246
TGGCCTTCGGTCGCCGCTCGCTTGCCTGTTGGATTGGCTCCGACGGTGCCCCAGTGTCGTGGGCTTCTGCGCCCC	3.20758	3.22472	5.45333	6.08303	6.38609
TGGGAACTCGGATGATCTACTGGAGCAGAATATCATGCCGGTCATTCACACTTAGATCGT	2.75495	2.76694	5.81718	6.27825	6.4307
CAAGCAACGTAGGATGATTGAATGGGTCGTCACAACTCCACAGCTTGCGTAAGAC	3.52472	3.51444	6.20669	6.25359	6.45773
GTTTGCGCACCGATGTTGCCGCTCCATTCTCCGCTCCTCGGGCACACCTTGTTGCCTGGCGATCTCGTTGTTTTGGCGCGCTTCGTTG	4.34916	4.38889	5.96803	6.36598	6.69518
AGAATGGGTTATCCCTTAACCAGTTGAATGGACAGCTAAGGCTGTAGTATGATAGTA	3.20539	3.19491	5.79464	6.44115	6.48716
AAGTGATGTGCAGTTTTGCGCAGGTAAGGGTAGTGAAGGTGGTAAATGGTGTGGAGAAGTAAGTG	3.40578	3.40935	4.67067	6.08375	6.31652
CGGGGGGTAGCTGCCGTAGAAAGGAGGGGTCCTCGAACCGAGTCCTCGACTTAGCACCTGCCGATTTGAATACGAAGATGTGCGGGTGCTTCCC	4.26281	4.13414	6.45603	6.4846	6.72661
ATACGCAAACCCACCAACAGAAAGCAACCCACAACACGGCACGACCCCCAACGGCCATGA	3.45496	3.45279	5.15552	5.68726	6.17737
GGGCCCAAGCGACCTCTCCCTCCCTACCGTTGGGTCAAGCGAGTCCGCCAACACCACGTTGTGTATTTGATCATGCCGCTACTAACAGGACGGCGTC	2.89707	6.41523	6.43311	6.5074	6.60227
AAGGGGGCCCCCCGACAGCTGGCCCCAAAGCAACCGACAGCGCCGGCTGACGCGGAGATACAAACGGCAGGCGATGGAGCCAGCCGA	3.64829	3.69644	6.20944	6.28816	6.68995
TCTTATCCCTCACATGTGTATTAGAAGTACCCATCCATCCACTAAGCTAGCGCGAGGAAATGCACCTCCGCCATTAACGGCGAG	3.41501	3.4032	6.23203	6.24011	6.73645
CGTTAGCGGCAGTTTTATCGATGGGCGCGCCTTCCCTTGACATCCGCGTACCCCGATCAA	2.9964	3.00379	5.95587	6.12616	6.36574
ATGTAGCACAAAATGCAGGAGCAACCAAAAAGTTAAAGAAATCGTAT	3.6573	3.65582	5.90309	6.13901	6.57578
AAGTGCGGGGCGCAATGTCAGCGCCTCAACGTTACTTCATTGGAAAGTCATGAGCGAACTCATCGAACATTGG	4.60235	4.42659	6.042	6.49313	6.94116
ATGAGTTAATGATAGTTATGATGTTATAAAATGAATAATTATGTTTGTTGGGTATGATGGAGAAATTGAAAGA	3.12821	3.11786	6.42005	6.52195	6.60962
GTTAAGGGAATGGGTAAAGTGTACAAAATAAAGGTGA	3.61759	3.60889	6.03253	6.21045	6.43987
TGTTACGTTCTCAGCCGTGGTTCCGGGTGATGCGCC	3.62912	3.63	5.81824	5.95755	6.15771
GAATGAGCTCATGGGATCAACACGCGTCGACGGACAACGTTCCCAACTCTGCCTCGGGGACAGG	4.96681	4.91661	6.17017	6.20783	6.42419
TTCACCATTAATGGTTATTGATGTGATTATAATTTTAACCTTAATATGCCTGGGCAAGAGTCTTCTTATCCCTC	3.23629	3.26216	6.3043	6.40462	6.55413
AGCTAGGTATGATTTTCCTCGATTATGCATGGTAGCAGAATCCGACCTGTTTCTCCTG	3.06725	3.09607	6.02948	6.14554	6.44441
TGTTGATAGACTTAAAAATGATTTGATTAGCTTAAGTACTTGTGCAG	3.64143	3.64194	5.70088	6.32659	6.58206
GGTAAAAGTCCCGTAGTCCCTTGCAAGAGGAGACAGCCTAATGGGGCTTGGTTAAAACCCGTC	4.12611	4.13646	6.24198	6.27046	6.6404
TGGGCGCTTATGAAGAAATAGACCTCGT	4.05545	4.05566	5.51069	5.80746	6.15655
GATTGAATGTTGTCCGCATCGGCCTGTTCAAGACCGCTTTGTTACGGAGTGGAGTAGAAAGCAACCTCATGATCGAAATGGGGATCGTGTC	3.66819	3.68562	6.26204	6.44304	6.77562
GACGGAGACCATGTAGGGCTACACCAACAGTGTGACAACTCTAGCTGATGAGATAATCCTTGAAGCAGTTTTGCGAATTCTAAAGTCA	4.74251	5.27191	6.0124	6.57644	6.72308
AGCATACTAAGTCCTCGGGACGTACCGTACGCATGGGAAACATGTGAT	4.23332	4.22266	6.15479	6.28271	6.55407
AAGAGAAATGAGTAACGGTACTCTAATTGGTAATATAAGCGCGTTTCAGCA	3.33493	3.32603	6.30483	6.30005	6.38698
GGTGGGGGTGACGTGTGCGGAGGGGAAAAGGTGGCTCCCGAGCAACCTCCAGGACGAGAGG	6.01657	6.00334	6.01644	6.12208	6.45606
GGCTTTCTCTATCTGTTATCGGGCAGATAGAAGGGATGTAGTTTGCGCAACGCGGATATA	3.80429	3.79979	6.32598	6.31592	6.57865
TGTTGGAATTGAATAATCGGATAGGGAGCGCGTGGTAGTATGATTGACGTGC	3.36779	3.71677	5.83851	6.20619	6.38276
TCACAATCAAACATGGTCATCATCTTAATAAAAACTGACATCTA	3.50102	3.4969	6.19556	6.23789	6.30231
CGTGTGCGGACCCATCGGTATTCAAGATGACACCGTGAGTCAGCC	3.09409	3.07801	5.91774	6.15135	6.2725
TCATGAGCTGGGGGCTGTCGGGTTCATCGGGGGA	3.19788	3.21164	5.59818	5.82797	6.26287
AGGGCAATGCTCATGAAGCAATTAAAATAGTAGTCAATGGATCTGGTGGTGGAATTTTGATGTCCGGTAGGAGCTTTTAATGATATCCT	3.00683	3.10192	5.71851	6.39785	6.69432
CTTGGCATGCGGACCCCTCAAATATTCACCACCTTAGGTACCA	3.37724	3.38939	6.04769	6.15467	6.30708
TGCCCAGACCAAAGCTTACAACAGTTCCTTCCTGATACCCCCCCCTGGCTCCGACCCTCGAGGACGCCGCGGGCCCTACG	5.3896	5.42925	5.76951	6.1494	6.52779
TGGGACATCCAATCAGGGATTCGAAATGAGGTGTTTGTAGAGGTTTTGAAGACAGAATACTGGTGCAGGTTTTGATGTAA	3.63721	3.67003	6.08619	6.28221	6.99803
TTTTTGCTTGTTGACTTACAGTTAGACATCCTATGTCGTGCATGTGGCTTTTAATAATGGCGGAGCGATAGTG	3.76192	3.79827	6.18719	6.39861	6.80524
TGATACCATGCATCACCCAGCACGTCAATCGGAGGACAAGCAAGCGGCCCCACTTCCACCCACCAGCGCGCAAACGC	3.43905	3.04937	5.83821	6.1857	6.54576
CGGCGGCACAAGGAGGGGATACATGGCCAAAACAGGATCAGCGA	3.68424	3.67662	5.90423	6.01338	6.34746
GCGGCGTAAAGTATGACAGATGCGGA	4.08575	4.08641	5.89145	5.91639	6.18556
TAATCCTTTTTGTGTGCTGTACCATTTAATTTTCATCTTTGTATATTTTTATGCTTTGCATCACTATGCGTATTTACTGTCGTCTCTTTTTACGGTGGGT	3.76348	3.78476	6.49781	6.49506	7.1091
AGTCTGCAAACCCAGTAGAATGACCCCAACAGAACCGGTAAG	3.91814	3.93764	6.13699	6.15282	6.34421
ATGGTCACGATATGGCCTATCAGTAGTC	3.74343	3.7517	5.88615	6.04125	6.12213
CTTAATGGTTTGTCTTTTCCAGCCTCGACTTGGTTGTGCCCTTGTGGTCCCCCC	4.29048	4.35379	5.76313	6.2207	6.41854
ACATTTTCCACATGTCATTTCCGTCATGTGTCGATAGGCCTTAGCGCCGATCTCAATCCTTTGGTATA	3.84509	3.86989	6.12956	6.32448	6.62436
ACACCCAGCACGACCTCAAAGATAGCGCGAGGAGCAGGTAAACATCACATAACCATCAATGTCTGGGGCCCAGG	3.6541	3.68646	5.69072	6.2974	6.4485
TAGGATATGACGTTCACGAGCACACCTGTATATTACACACGAAAAGTGGCAGCAAGTAAAGAAACCACAAGTCACTAATA	3.43313	4.07189	6.46158	6.46518	6.75769
ACGAGTCGGACGAATGTTATGTCCGAGACGGAGCCAGAGGATCCCATCACACCGTCGCGGAGTCGCCGCGATCAAAAACG	4.15887	4.20041	6.28878	6.44097	6.68519
AACAGTCCGACACAGCGAGGCGCGCATCTCGGGATATGGAGCCCTCGTTTTGACC	3.53263	3.55502	5.99893	6.1059	6.50396
CTTTCGCTTCAAAGGACATTGGGCTGCTTGGCTGTGCGCACGATGAGGC	4.01257	4.02271	5.73717	6.03439	6.40143
GTGGCGGCAGCTTCCTTCTGCTCCTGACATGTGGGTCATCAG	3.97258	3.97972	6.04891	6.13719	6.21573
CAAGTTTGAGTGACTGGTTAATGCTTTAATTTTTGGCTTTCATGAGAGTCTT	4.77346	4.95748	5.64405	5.88597	6.36967
AAAAAAGTTGTACGTACAGCACAACGTAAAGGCCAGATGTTCTTAGACCAATATAAAATGAGAACTAGATAAAGAA	3.46498	3.52183	6.54533	6.51237	6.80834
GAGTGCCTACATCAATGTCGAGCTCAACAGG	4.24496	4.24368	5.83514	5.94561	6.02465
TCGACATGTGGGACTTAGTAGGATGAGGGACCTTTTTTACATTAACAATTTCCTCGTG	3.85644	3.90777	6.3477	6.20439	6.59838
GAGACGTACCCCAGATGCGTTTTACCCGGTTAGCGAGGCCAGAATCGCGGTTCCTTGGAATGGTGCGGC	2.95983	2.99099	6.21939	6.32489	6.42412
TGCCACTTAATTCGAAGGCCATAAACCATGTACATCTGAGGCATGCCTC	3.04771	3.07827	6.04264	6.19521	6.28095
ATACTGATATTATGGACTAAATGTTAAGTCCACGATATA	3.60631	3.60302	6.21961	6.28653	6.31452
GAAAGTTGCGTCATGTATATCCTGAAATTAGTACATCCAGTTAGGGTATGGGTTCGGGAGGCGTAAAAACCAAACGTGCC	3.60776	3.75757	6.32378	6.41729	6.71575
CACTTGCTTACATGTTTACCTATCAGGTGGGCACTTTGGGGGTGTTTGGCGGGTTTTGTATGCCCTACGCTCTCACTCATT	5.03304	5.06223	6.36377	6.31573	6.66123
TAGGGGGACTGTAAAAGGGGGATGTAGGCGC	3.80811	3.81006	5.71924	5.96809	6.16986
TAAAAGTCGGTGGAATAGCTTGGGTAGTGTACAATGATGTTGCCGCT	3.96004	4.01776	6.12325	6.0812	6.35483
GGTCATTCGGAAAGGAGCTAGGAAGCATCTCTGCCTTGGGTGTCAGGAAATGGGAGGAAGGGTAGGGGTTGTCGCGACTTATC	2.90052	5.71023	6.32886	6.37464	6.69489
TGTTCCGGTGCTGCAGGAAGCTGATCGCACGCATGACAGAGCGCGTAGCATATTTTCTTAGCACAC	3.61068	3.66207	6.26518	6.26811	6.4941
CATGTTTAATGGGGGAAGGGTTATTTGCGCTTGAATTGGGAGATGATAAGGACGCCATATGTTTATC	3.30718	3.13314	6.40881	6.40446	6.60107
GGAATATGTGGGTTCGCAGGACATGAACTTGAGGT	2.9748	2.97933	5.89706	6.0808	6.26241
CAACGACGGCTCACCCCATGCCGATCACGCTCACCGGAGCGGTTCTCGCCCTACC	3.63586	5.24976	5.47346	5.78006	6.21362
TTGGAATTCCAAAAGCAAATCGGATGTAGCCAGAAAAGTGGTCCCAAGCTATGCTGAATGGTTTCCGTG	3.52333	3.51077	6.35548	6.40802	6.59053
ATATCGCAGTCTTGTTATGGTTTCAATTGCTGTGTCCGATTGCTCTTTAT	4.28879	4.25771	6.09	6.39194	6.5053
GGCACGAGAGGCTTAAATCACGGGTAAAGGCAGTTACGGGAGCAAGACATTGAGGGAAAGGGGAGAGATGATTGGCC	3.71464	3.976	6.36676	6.34742	6.79319
TGCCTAAGTAAGCGTCTTAATTCCGTATGGTGACCCAAACAAATGCAGCTTCGGTTAATGACTACTTGGACGGAACGCCCCAAAG	3.32782	3.33932	6.27253	6.44631	6.49463
AGCCGTCGGCGCATATGCCGGAATCCCTCATGGCCTGACCCGTGACACCAGTTAGGTTCTCC	3.94409	3.96348	4.27541	6.11539	6.55865
TGAATACCTCTAATCCTATTGAACATCATTGTACCCGGGCCCGGTTCACCGCTAATCCCTGACTCCATGTTCTCCAGATCCAGCTTGATCCA	4.0978	3.96566	6.32638	6.33296	6.5871
GTTCAAAAAATAGCGGAAGTGTATCTGGAATTACAGGCATTGTGAGATGACAACGACCCTTGTACAAAAAACAAGTAAGAGGGTATATGACC	2.85115	2.77373	6.4095	6.44397	6.95728
ACCTTACCATGCCTATTCTTTGTAC	3.68588	3.69837	5.54027	5.80293	6.10368
ATAAAAGGGTTGTGAGCCCTACGGTCAGCGTCTGCACGGACGGTGCCTCGGTCTGTGCTTTTCCGTCTTCGGATATTTCCATGG	3.41198	3.47024	6.29788	6.32617	6.68665
GGATGTCTCCCACTAACATCATACATACGCAGTCTTCATTACACGGACCACTACGATACCACTACAGACTCATAACTTCAACTCGGGATAACGTTA	3.17817	3.28583	6.23351	6.47631	7.04658
CGCGTCATCACTTCCTAACAACATGGCTTGTTAAAATTTCACTTA	3.62526	3.61108	6.11374	6.17409	6.36821
GCTGATGAATCAACATCTGATCGTGAAACGAATTACTGGAACGACCTGGTTATATTAAGGATGCTGCTGTACTGTGTGATTACGGA	3.01831	3.07132	6.55679	6.55655	6.75426
CAAGTGAAGATAGACAGCAGGTGGTACGAAGATGATTAAGATTAG	4.07807	4.08145	6.24592	6.27925	6.26351
CGTTATTGCAACTTGGTCCCCAGGTGAGCGACCGCACCACTAGGTTTCCCCGGATGTGCGCGTTAGGGATCCTGAGACTGG	5.02569	5.02361	6.14315	6.51049	6.61094
TGGACGATGTATTTATTTTATCCCATTTCTTTTTGGTTTTGTGTTTTTAACGTTTTCGTGATTTGACT	3.80636	3.87921	6.30708	6.2656	6.8364
TACCGCCCTCTATTTTCCTCCACACACTCATCTCAATGTACGTTCATTCGC	4.04923	4.02622	5.67307	6.0451	6.36428
CTACTATGCGATCCAATAGATATAAATCAGTGAC	3.39401	3.39767	6.11827	6.23646	6.29642
CCTTCCCCATCAATGGTTTTCTCCGTTGTGAGTGTTTTCGTTGACTTGATGCTGAGCCCCCAGATATCTACCACGCTAAGGTAGTGCTCAGCCCGT	4.20833	4.03134	5.04102	6.35676	6.84467
AGATGAGGGCAAGAAACCAAGGAGAGTAAATTTCAGGTAGTAAGGCAGATCAGTTAAAC	4.101	4.09066	6.3142	6.36783	6.45222
TGGTCCCCTATTATGATTCATTCTCCACTATGTAGACCTCCAGGTTAT	4.29429	4.28049	5.76305	6.18676	6.31684
CGTGTACTCCCAGACGGACTCATTCGGACCGCAAGTGGTACGGAAATGTGTACATGATCCATGTGTGTAGTCCAAAGTA	4.21558	4.25863	6.33987	6.33071	6.66094
AGAATAGCTAACGAAATGAGTTCTATTATATGTTCTAAATAACC	3.9213	3.94725	5.96969	6.27694	6.59341
CTCGTGGGCATGTGTACGACTAGCTCCTAGG	3.76381	3.7664	5.8165	5.90647	6.12576
GGGTCATGCTAAATCGTGTAACTGCCGATATAGGTGGCGCACAAGGGCGAGACTCCTCGGTTATTCCCG	3.38351	3.48342	6.27589	6.32943	6.82721
ATGTCGCGTCTCGCGGATCTGATTCGTCGGT	4.33123	4.35061	5.97033	6.00331	6.19628
CAAGTTGTTATCTTTGCTGTACTGGCCATGGCGGATAAGGTGAAAGGCGACGGTTGTGTGCTATAATAAGGGATATTA	3.75209	3.81084	6.03558	6.39585	6.60151
CTACATCGATAAAACAGTGATCCACAAAGAAGCTTGTCGGCATACAGATGTACAATCACTAAAATCGAAGTTTCTATCATGAACAAGAATATACG	4.68587	4.46948	6.82538	6.76085	7.00635
TATCACTTCAGGGATGCGTCTGCGCATACACGAAAACGTGTGTCCAAACTCTGGTCGGTTCAC	3.33933	3.63509	6.2846	6.34316	6.52722
CTGCATCAGTACGTCCCAGCATGGTAGGTCGTGGTATGACAA	3.31824	3.30337	6.00153	6.14635	6.23725
ACGCCCCAGCCCGACTGTCCGCTGTACAACCGCCCCCTATCATGTCAAAAGGTAGCCGTCGCGAACACCGCACTGG	3.19053	3.22242	5.83067	6.0815	6.43322
ACAGAAATGCGCTTACTCTCAAGTCCCACCCAGATAATCGACGCTCAGTA	3.32983	3.32423	6.17476	6.22737	6.4505
CCTTTAACCTCACCAGTTATTTGACACAACACACATAGCTCCTACCACCTTTCCTAATGTATTCCGTAACAGCAACCCTTTCTAAAA	3.57488	3.57559	6.17547	6.46814	6.56315
ACGTGCGGGCCGACATGAGCACAGCTAGTCTAGTCGGCTCGAGCATAGCATGGCAGCAATTGTTGTCTGG	3.47627	3.54167	6.34408	6.05836	6.58725
GAGTATGGTGGGTTGTCGTTGTCAGTGTATATTGGGTGGTTGTACTCTCAGTGGTTC	3.64384	3.91964	5.98299	6.34364	6.58456
CTTCACCCCACTTACCAATCACAAAAAGCCGTGTATACCCACGACTATAAATAAGATGGCCCCAAACTTTTAAT	3.23627	3.57533	6.21379	6.31428	6.48688
GAGAAGTAGCGTAGTGTTCAATAAAAGGTACGCGTGTTCGTAAGATGGGAGGAATCAGAAATAAGACAGTATCTATGTACGAAACTG	2.60197	2.62572	6.52994	6.59681	6.60919
AGAATTTTTGCGAGGCGAACAGGATGTACAGTGGTATTGTCA	3.33097	3.33459	6.03772	6.04768	6.26661
AAAGTGAGACATGAAACAAGTTTCGCG	3.82537	3.82824	6.04654	6.01477	6.14034
AAGTAACCAACTTCTCGGGCATGCAGGAAATGCCATCATTACACAC	3.46742	3.47878	6.07614	6.1881	6.34309
GAGATATTATACACAAAAAATGGGCAGGACGTTGCATACGGGCGAAGAAAGAGCGACGGTTCAAACAGAGACGCGCCGAGAAAGAGAGCCTACAAGCC	2.64937	4.11971	6.51162	6.49091	6.80374
CAGATTATGGATGGTTTAAATATTATTATATTCGGGTAG	3.57359	3.59339	4.0383	6.13722	6.49753
GCCTTCGCAAGAATGCTCATCTGTGT	4.01027	4.0126	5.4111	5.53563	6.26185
TAGCTGGAGCCCGAAGTGAACGCCGAACGGACATTAATTGCAGATCCCCTCAAATGTACTCGAGTGGAAGAATTGAGACTATGACCAA	4.21258	3.7787	6.35695	6.43508	6.66568
ATCGGGCATAACACTTGAAGGGACTTGAAGAACGAGGCTGAGTTTTAAATCGAACATAGCTTAGTATGAATGATCCGATATAAGGAAGA	4.75336	4.65241	5.59192	6.6226	6.64848
GGCGATACTGTGTCCAACCAGGCCGCGAGGATGATGGAGTAAAGAGGCTA	3.75821	3.77092	6.0929	6.09843	6.46401
CCTCATTCGCGCTTCATAGCTAATCACAATGTCCT	3.87877	3.88007	5.70138	6.08741	6.28187
AATGCTTAGTAAAACTCAATTTGTTGTAGAACTCTTTTTTTATGGATTTAGCGTGTAAGATCAAAGCTA	4.42779	4.78879	6.29193	6.32607	6.70127
TGTAGGTGGCAAACGATCAGTTCATGACTTGACGTGGGAGTTATGTT	3.82318	3.82854	5.07612	5.90883	6.33265
TTCAAAGCTAATCAGTTACAAGTGCGGCACGCGATAACCTCTTAAGGTGCTGATGAAGGCGCATTGGAGTGGAAATAGGAAAACTGCACCCGCGATTG	3.46105	5.54802	6.35221	6.63607	6.76591
AGACAAGCATACCCCGCCAGGATCGGAGGGCAAATCCGCGGTGTCAGGGGAGAAATGAGGCGAATTTAG	4.09575	4.07135	4.09981	6.41107	6.54749
GACCCGAAGGGACTACCGCCCAACAACACAAGAGTAGGAGCCTAAGACTAAGACACAGCACATGGGCCCAGCGGCCACGTCGACGA	4.25557	4.21621	6.11899	6.26304	6.47622
CTGCTCGAGCGCCGGGATGTTAGTCGGGGCTCC	3.39748	3.39909	5.14346	5.62443	5.91176
TTTGGTGAATGTAGTTATAGTGGGGTGGGACGGTATGATCAAATAGTAATGGGAGTAATGTAAGTCGGGTGGGGGCCATGTTGGAGAGCAAACT	2.99799	2.9263	5.88742	6.18341	6.32268
TTATGTCGCCGTTGTACTTTTTGTTATCGGTTCTTACGTCTAATTGTCTCGTATAAGTAATGCTTTTTGCGTAGAGCATCTTGGCATAGTTA	3.4644	3.13105	6.27702	6.36998	6.87838
CCCAGGAAGCTGCGTCTTGGCTCGTGGGCCATGATACTGTGCTTCGAGA	3.37013	3.35661	6.01166	6.12386	6.19645
GGAGCGGGAGGTTGCGCTAAGAGATGAGGCTAGGCCTCATGGGTACGATGTTATGAGATGGGCCGG	2.764	2.78096	5.84908	6.23752	6.38693
GACAGTAGACTGGGTGATTCGGGGGCGGCTCGGGCAGGAAGACAACCAGGTTAGTAAGTTGGCGAAGCGACGGGAGATGCCGCCTG	3.91333	4.0749	6.15313	6.31586	6.47794
ATGTAGAACCGGGCGGGGGGCGATCGCCGGGAGGCAGTGGAAGG	4.18341	4.2533	5.75949	5.90226	6.17738
GAGAAATTGTTTCCGTCATGGACATTTTCCTTTCGTCTGTCTATTTTCTATTAGT	3.29424	3.27576	6.31944	6.3578	6.47774
CTGCCGGACAAAGATAGCATACCATTGGGCTCCATGATTCGACATACAAAAA	4.37522	4.36549	6.11359	6.29862	6.34022
TTTAAATGTCACCAGTGGTCTAAGTCCCCCCCCTTCA	4.29724	4.31472	5.57828	6.00161	6.24735
AAGGATGGCTCGTACAACCCTATCTATCGAGGACAATCCGCACCTTTCTAGGTATTAACAGCTCAGCTTACGTGCCCTTGTTGCCACGA	2.92233	3.39361	6.22757	6.33268	6.55534
ATCATGTGTGCAAGCTTGCATTGAGTCGAACGGACGTGTAGCCATTC	3.60878	3.60472	5.9763	6.29389	6.30182
CCCCCGCCCTTTCGCCCCCGCCCTC	4.98162	4.9832	4.98179	5.32414	5.96946
GCGTTGCGGGTCGCGGCCGCGCCCCGCGAGGTGCGGGGTG	5.39516	5.40459	5.39495	5.80338	6.24526
CGAACGCGGGGGACGGGGCCGCTAACGCATTCCCAACGAAGGATCAGCACGGCACTTGGGTAGGGTATGCAATCCACCAGCGGGA	4.47679	4.53793	6.18735	6.25197	6.56374
AAATCATGCGCGAGCTAGTGTCAAGGGTCCCGTGAAGTACTTACTTGGGACACTTTCATCTCATTTGTAGATGACGTTTTT	3.29864	3.73613	5.67121	6.40137	6.58828
CCCTAAGTGAAATCTGCGTACCGCATTACCTCCGCGGCTATGAGCGACTAGTCGGTAGTGGCATGATCGCCATGTCA	5.09067	5.26301	6.61594	6.41734	6.77468
GGCTCGGGCGGGGGTGTGGGTCCCCGGAATCGAGGGAGACGAACACCCCGGTTCCATGGTGGGGCTAGTTCCGTGTTACACGAC	4.43961	5.72343	6.06361	6.26438	6.46362
TGGTGATCTCCGGGGTCGCGATATCTTTGCCTAACGCGCAACCGG	3.60597	3.59009	6.03258	6.18273	6.37308
TACTCACCAGTTCTAAACAGCGAAACAGAGAATGTGAGAAGACCACGAGAAGAATAAAGACG	4.24209	4.16371	6.38853	6.36755	6.74985
CTGGTTATGAGTTGAGGCACAAATGATAATACTAGAAGGATTGTATGG	3.54505	3.50366	6.05125	6.08332	6.44081
TAATTCAGAGCTAGTACGAAGTTCAATAGGATGTTTAAGGGCATGAAGGGATCTCAGCAATTGCGTCGTTGGTGACTCAGATTTCG	3.03634	3.27481	6.44486	6.58872	6.80217
TCCGCACGGGTTTAGTGGGGGGACCGTCTGGGGCCAATGGAGGTGTGAGATGTTGTGCCTCATCCGCGTACGGTTTATTCTCTCCGGATTTGACC	3.21341	3.42254	6.41046	6.46324	6.83215
GGATCCATTCGCCAAATAATGTAACGTATGATAAGTTTTAAAG	3.68031	3.67995	6.24168	6.35178	6.24706
ATGAACTAGCATACGGGCAGACTCAAATGAGTAAGATAATAGGTCGATTACTTCATCAATATGATTCCACGGCAGTAAGGCGTTAAAG	2.99225	3.09149	6.30917	6.48545	6.69244
CTCCAGCTAGGAGCTGGCGGGTGAAGAGCAGACAACTCCGACTACCCTGAAATGTGCGTGTTGCGGCATGACGG	3.67643	3.6922	5.94513	6.21643	6.54458
ATAATTTTATTCGGGATGGAATTTGA	3.82329	3.82825	5.86161	5.95746	6.22035
GAGAAAGTGCAACCCGAGATGCAAGTCCTAGTTCGGAACGGCCGTCACTCAAGCCCACCCTAAACGCCCCGTGGAAAA	3.31956	3.28813	6.11053	6.31836	6.51174
CCATGTTTAACCCGCATTTCCTTTCATTTTTTCATATTTCTACTCTTACCTCGATTTAAATTTCCAACC	3.54737	3.4975	6.34724	6.38761	6.57787
AACTGTACGGGGTGGAGAGCAGGTTAGGATGTGATACGTAGGGCG	3.82385	3.86449	6.08487	6.08391	6.3809
CACGAATCTTTACATATTTTTTTTATGGTAACTTGACTTAGTTGAACTCCCTCG	5.51802	5.54818	5.56041	6.09231	6.48693
AGAAGCTCCATGTTTTAGTATGTGCGGAGGGTTATGGACTTGTTTAGTTGTAGCG	5.296	4.28018	6.23522	6.21735	6.41513
TATCATGGATTTCGATACAGCGATCGAACACATCGGTGTGAATAAGATCTGAGGTAACAGAAAGTTAGACGCTCCACTTCCTCAGCCCATCAACTGCACA	4.46931	4.2055	6.27882	6.69206	6.97397
CGGCCGGCGATGTGAGAGCCCCCAGGAGGAT	3.29772	3.2864	5.15579	5.86535	6.19858
TTAATGGCGCCCGGCCACTAACAACTCTCGGC	3.7092	3.92011	5.64438	5.87257	6.21334
GACTCCGCTGCGGATCCCGAAGCATGACCATCAACCATTGGAGGTTTCATGGGCGCACTTACCAAGAGCACTAGGCAACCAAGTG	3.14505	3.39382	6.35402	6.44808	6.68382
GAACTGGAGGGAGGTGTCTAGCGGAAACGGGAACGAAAACGGGAGTGTATCCGACCGAAGATGCGCAACGAGTGAGGAAGGCCCACAACATTTGAAC	4.34063	2.70418	6.58957	6.5801	7.00578
GAGGAGGCAAGGGTTAAGGGATGGAAGGGAACCG	3.77482	3.77154	5.96738	6.00127	6.20172
GGTCTGCCTTAGATGTCCACGCCCATTTATGGATGCTGTTGGCAGTGAATTTCGAGCTCTAGGATAGCCGTG	4.4237	4.41144	6.26934	6.24547	6.50354
CAGCAGGATTTTGTCTGACTCACTCGGCTCTATTCAACATGTATATGATATAGGTGAAAGACCTATGTGCCATCCAGTCAAAG	3.63262	3.64331	4.80113	6.45602	6.73304
TCAGGTCTATGAGTCTAAAGGCCTTAAAACAGTATACGTATTACCGCTATACTGTTTGGAAAC	5.80794	5.82173	6.33832	6.34942	6.53427
GGCCGTTACCAAGAGGAGATGGGGAC	3.65631	3.68061	5.73692	5.89442	6.18101
TCCGCAGGTTTTGATGGAGTTTAGCTAGCGGGTCGTTGAT	4.44838	4.47419	5.4087	6.12278	6.29236
TAAATGTGTATTCTACAACATCACCACCTTCTACCTTTGTTGTTATTTG	4.47822	4.3883	5.90285	6.23918	6.38669
TAGCCAATAATGCAGTTTATCGTCAACCA	3.63654	3.64735	5.97087	6.00375	6.17821
GTATGAGGCCTCTCCTTGACCCCTCTTGTGCGTCGTCTGCCAAATGAGATTCTTCCCGACATC	3.34638	3.41294	6.13481	6.31846	6.4329
AGGCGCTCCCCGCTCGCCCCAATTACTCCCCGCTCTGCAATGCCCC	3.54236	3.54212	5.16234	5.88469	6.28105
CATACTCACGTTATACACGACTGTATAACTCCAATATGTACCTTGTGAAAAAAACACTCCTGTAATACTTAAA	3.76493	3.76597	5.58643	6.38777	6.54693
GGGCGGGGGGCTCGGAGTGCCGGCCCAATCTGTTATCTAGCAGCCGTGGACAGCCATGA	3.11059	3.11633	4.30703	5.77342	6.12944
AGTCTGCTGAACTTTTTGTGGTCTCTCTCTTGGAACAGATAGGATGACAAGGATTATGAA	3.9852	3.99401	6.44384	6.33184	6.52886
AAACTAGTGATTGCTAATGCACTTGCTCCAAATGGATCCACGTACTGTCCATCAGTCCAAATGAGTCCCCTTCAACTATACCTGTTAGAATAATTT	2.96754	2.79302	5.92114	6.0959	6.97081
AGGGAAGAACGGACTGTCCTTAGGAGTTGACTGAGAAATGA	3.76149	3.75798	6.04405	6.13753	6.26029
CATTATATTGATAGTATTTTCTATTTAAGATGAGTGGGGGGGATAGGTCTGGATG	3.54699	3.49305	6.36623	6.36468	6.53254
GTAGACATTTAAAGACGTAGTAAACGCAATATATCAGGTATGACGAGTCATATAATTTTTAAAGGAGTTCAGGTTG	2.94019	3.09426	5.83171	6.26365	6.70423
AGAGATCGTTCCCCATCGCAGCTATTCCATCGAGAACTGATCATGAGCTTTTGACGACGACCCGTACGGCGCGACGTCCACCGCCTCCAACCCAAA	3.91949	3.82836	6.4398	6.25031	6.75766
TGAACCGTTTTATGGGTAAGGACAATGCGTGGTG	3.43193	3.52784	5.94358	5.98228	6.20574
GGTGGTAAAGAACATTTTCGCTGGATTTTAACGTTCAATGG	3.29876	3.29439	6.10005	6.14353	6.27224
GCTATTCAATTTCTTAGATGCTGAAACCCAGTCAATTTGTTTTTTATAATACAACATTGGCTTTATCCTCACTCATGAAACCAG	3.78664	4.05044	6.38124	6.37827	6.79282
CCCCCATGAACATTATGTCGCTGACCCGGCCCACGGGGTCACTGTAAATACT	3.09502	3.11107	6.00106	6.09655	6.29887
GGTATCCAGCATGTGGTGAGCAGCATATCTTGTAGGCGTAGCTGGGTATGACGCCGGAAGAGCTATCATTCATCAACCGGAGT	3.51882	3.7545	6.32044	6.46295	6.84627
TGAGGGGCTACAGTCTCATTTGGGTGGGCGAACACCTTTCTCTCG	3.35266	3.35608	6.02241	6.16885	6.50853
TAGAGACGTCGCTTTGATGGGCCGCAAGCGGGCACGCGCATGCAAACAAGGAGGTACACGCGCCGAGCAGGCTAGCTTCGGAAG	3.43463	3.67814	6.33215	6.43195	6.84739
ACCAGGCGCCAGTGCGAGCATGAACACCAACACCGAGAATAAGTAACA	3.52435	3.52559	6.17288	6.23357	6.31262
ACGTCTGATCTTTGCGATAGAGTTAATTGCTCCTTACAATACGCATGGCATCCGTCGGTGTCCTGTTCTTTAGTGATCTGGG	4.26492	4.29517	6.34436	6.34605	6.66224
GGTTCCTTTTCAGTTTCCTGAGCTATGCATTTTCAATGAGTATTGGTTCGGTTACTTCAGCGTTTTGCTTCTATTCTTATTTTTTGTGTGGTCTAGTT	5.90832	6.00993	6.19328	6.45231	6.99623
GGCTAGCGGGAAGGAAATGTTGTGTTCCGAGATAAAGGGGGT	3.78911	3.79108	6.02955	6.08393	6.45105
TTGCATGTGCATGGCCGAATGTTTGGTGATGTTCGAAGTCCCAAGGGCGCGCTTTTTAGTGATACTACATAT	5.45268	5.37481	6.28084	6.24959	6.63575
TCCTTGACAATTGGCAGCCTCACATTAATCCGGTCTCGCAATGTAGCTCTGTCCTGTGGGTGCTTCAGGGCAGTATCGAGATATAACGCCA	3.92737	3.91158	6.33817	6.37628	6.82698
GTCACGGAGTCCTGTTCATGGGTGGTCTAGCCTCAATTCTATTATTTTGTCTCGTCTTTTGGGGGT	3.17704	3.14311	6.19828	6.19647	6.63202
TGGGACCGTTTCTATTCTTGGGTCTGGCTGGTACTTGTTGGCCAGTGTCTTCGGT	3.34254	3.34332	6.12149	6.2706	6.56609
TTAGCCCTGGCATAAACTCAAATAATACAATCACGCGGTTTCAGGTATGGACGCTTGGTGCTCACTATGGTCATAGCTTTCCCCACTCTTTTTTCTCA	3.35594	3.33938	6.5121	6.49381	6.97259
TAAATATACATTAACCATCTGGGGAAATAAAGCAATACCAACTTAAAACGTTTTAAGATAGAAAAACGACTATGTGTGAGAGTAAGCCCTAGTCATC	4.24564	4.1539	6.47744	6.62563	6.94753
CATTCAAATGAAGTGTGTGATGCGTAGACGTATTT	3.4291	3.46217	5.78864	6.04339	6.19412
TGTTCAGGGCTCGTCCACGCTCGCTGACGCGCGCCATGGGTCCGGTTTGCTATGGTGGTGTGCCCGCGGTTTCTGCTG	2.55821	2.73436	5.74398	6.05648	6.4454
AAGGCCCAGAGCACCCAGACAATGACCCCGCGCGCCCGGAC	3.21619	3.23035	5.27605	5.64224	6.28059
TCGCCCTAGCGACAACTCCGAACATGCCGTAAGCCCTCCTACGCGAGCCTGAAGAACGGCCGAAGCGGCCTAATAATT	4.5577	4.62526	6.21671	6.32104	6.61319
GGATTTTCATAGGTTTATATCTAGTTCGTTTGATCTCGTCACATTAGTCTCCACCGAGTGGTTGTTTTTTACTATAGTCAGATGTGAGCTGATCAGT	5.69121	5.53152	6.6204	6.67966	6.92895
TAGGCAGGTCTGCGATAATGATCGGAG	3.45201	3.45424	5.96411	6.03983	6.15063
TCCTCCTCACGATCGGGTTGTGCCCGAGAGGCGGTTTGATTGACTAAGGCATGCTGCTCGTCACCTCGGGAAGCCTCAGTGGGGGCCCATTGAAAAGGC	3.04018	3.04322	6.04898	6.1862	6.62825
CGGTAGATGGACAGGACTGGCAATTATACCAATTGGGCTCTCATTATGACCCTAAGAGTATCTTGCCAGAAGGCCTCTCCAATTAGAGTGACACATCG	2.84882	2.89403	4.19752	6.59062	6.8235
TTGATAAATGTCAAAAATAATGCATTAGAAATGCGAATAGTAAGCACGAGACCCCTGTGATTACCAGA	3.68198	5.10783	6.34006	6.41517	6.72876
GGACATCGTCCTCGAAGGTTGTAGTTTGATGGAGTGGAAGATTTAAGGGGGGTGCCGTATCG	4.49439	4.44342	6.23784	6.29343	6.39139
CGGCATTATGGTTCCGGCTTAGCCCATAAGCGGGCCACTCCGCCTCCCCCACACCAATCCCGTTAGTGGTTCGACGCGCACCAC	3.16941	3.23145	5.2944	6.0913	6.4312
TAGGGGCGCGCGAAATGTTTCCTATGTTTGC	3.76662	3.76375	5.49908	5.89489	6.05944
TATGGATTCGACGTCCCTGAAATCCATGTCTACGAACACTCAAATCGTCGTTCAAGCCGAAATTAGTAATGTCGCAGATAAGATAAAGCGACATCA	3.09236	3.11495	6.05116	6.56918	6.76277
GTCCATGCCCGTGATGGTGAGGACTTCACAGCCGAAACAAGGGCTCAATAA	3.67122	3.72998	6.02296	6.14532	6.29095
GCGGGGTGGGGCTGTTTCATTTGGCTCTACCAAAAAAGCTACGGCCTGGCTCTTTGCGGGTCCATGTCGGCGGCCAGCTCTGTGTGTGCATGAG	4.70344	4.69534	6.03574	6.3477	6.63896
AATGCGGCTTTTTACCATGCCCTTCTTCCCGGTGGGTACTTTCGACACTCTACCTATATTTTAACAGGTTA	3.50337	3.50444	6.10052	6.30902	6.76358
GATAACCGTCGGCATCGGCGATGCGGTATAAGCTCTCTTGACGGGTCGCGATCGTGTTGTGTGC	3.97038	3.90499	6.14559	6.39127	6.57595
GGTAGACACACCTGCAGGGTCCTAGGAAACCCACGTGCGGGACATGAGCGACCGGCCGACTAATC	3.54527	3.52199	6.14868	6.2016	6.3877
GCCCTTCTCCCTCTGTATCGTCCCGTATCTCCATGTTCGGCGATCTCCTTCGACCGCCCCGAAGAAAGCGCAACC	3.15362	3.15136	6.17299	6.27815	6.55993
AGAGGTATGTTGTGATATATTTGATAGATGAATT	4.33449	4.33098	6.15253	6.19217	6.26975
GTATGCGACTCTGGGCCGACTCCCTCCCTGGGGTTG	3.32111	5.46278	5.43035	5.92515	6.31461
ACTAGCGACGCCAAGGATGAGAGAGGTTGAGGTTTCGGCCGGCGTAGCGACAATACGATGGTCGGCGGCGAAAG	2.52621	2.51516	6.21741	6.3175	6.39322
AAGGTTAGTGAATATGGTTGTAGTCTCATTACGCCTGTAGT	3.63214	3.63962	6.16973	6.17418	6.28292
ACAAAACAGCTGAAGGAGATGACCTAACACAGAAGGGAGAGAGTGTAGCATGCAAC	3.68541	3.66843	6.2514	6.22481	6.37466
ATCCAGGCATGCAGACCTTTCTCCCTCG	3.40383	3.45436	5.52519	5.67458	6.12474
GATTAAAGACAAAATCATAAAAATCTCAGACCAATAAAATCCGGAGAAGCTGACACAATATGGCCTAAAGTTATAGTAAATTTTA	3.51229	3.95895	6.41999	6.50086	6.95823
TTTTACGTTATTGGATACCGGAGCAGATATGCCAACTGTCCGAAAGATGGTGAACTAAGTCCGCCGTGTGGAAGAATGCAGAGGGTTGTATA	3.07534	3.09619	6.30064	6.47054	6.74873
TCATTTTTTTGGCCCGTAAAGTGAAGTATGTATCT	4.17614	4.17186	5.78687	6.07763	6.14263
AAAGCTAATGTGGGATGGAGAATAGTGGAAGAAATAA	3.5297	3.52956	6.12001	6.11785	6.26171
TTTCCTACTCATACATGAATAATGGAGTCTAATCATATCATTCACACTTAAT	3.41313	3.40863	6.30288	6.28282	6.45389
CAGCCGCCAACGACAGGGCCGTCGTGATACAAGGCCCCCAGCCACAGTCTCCACACTCGCCTACTCCGTTGCGATGTGTCATCTCTC	4.08756	4.07767	6.10578	6.19578	6.4707
GGGAGGACCGTCGGCAGGCGGGCACAATGTTGGGGAATGCTATAATTTGGGTGGTTCGAGGCGGTAAAAGCGGGAGGGATCCGTGTGTGG	2.8556	2.86826	5.22481	6.4378	6.61525
GATTTTGCTAACGGAAATGTTGGCAGATGCTGATCCACCAATAACTGAGAACGGACGTGGAATATG	3.37712	3.23512	6.45921	6.50048	6.5767
CGCTCGTCGAAGACTCTACTTGGCAGATATGCGAGTGAA	4.17957	4.1869	6.10049	6.11921	6.35281
TTTATACCATCACAAGCGTAGGATATATACATTCTATAATTAAGTGTACGATGAGTAGCA	4.0559	4.06075	6.29349	6.31905	6.55706
AAATGATTTAGATAGATTAAGCGAAGAGTGAGTGGAGGAGACCTAGATGTGAGG	3.76505	3.80594	6.35042	6.32206	6.5712
CAAATGTTCCTACCTCTTTTCCTTCTTTCATTATACCATCACTATTCCACCGATTCTCATTAGTCTTCCTTTGATGTCCTTCCTAC	4.41106	4.3267	6.17583	6.46639	6.76243
TGGTCGAAAATGATTGTCATATATACTTATCGAAAAAGAGGATGAAAGAAAAGCAACCCCTT	5.77519	5.84061	6.29332	5.75378	6.62613
GGGTGTATACCGGCATGAGCGGATGTCGGAGGCATGAGAATAGCATTCGGCAGTG	3.00847	3.01438	6.22432	6.26922	6.42183
TACCACAAGAAACCAAGCAGTATGAACATGTCATCCAGAGCTTGAGACTCGGTCGCGAGCGCAATCGGTAT	3.22414	3.33777	5.61953	6.33476	6.70618
ATTATGGAAATTGCGGGGAGTTTAGATGGACTTGCTATAACAAATATGTTGTTGTGTCATCTAAAAGAGGATGGATAAGATTAGGCTTCGGTT	2.09365	2.85789	4.77401	6.54648	7.15112
AGACGGGAGCGGTAAGACACGCACAAATGCCCTGAAACAGAAAAACCA	4.22047	4.2288	6.10572	6.19366	6.42381
CTTCACGCAAAGGCTTTTGATGCTTAATCATGTCCGTGCGATTTTTTGGTCTCTAACGTC	3.51377	3.54297	6.07555	6.21228	6.47434
AAGTTACAGTCAGATTACATTAAACAAGCAAGCACACTGGTAGTTAAACCAACATAGTAATTAAATGGAGGCCAATAAGAAAACACAGAACC	3.92945	3.86326	6.32702	6.364	6.74401
TTTTCCTGGTTTCTTACCTGTTTGTTCATATCTTTTTCGTTCTTCTATATGTTTATATGATGTGGTATTCTTGTAT	4.38728	4.37227	6.17975	6.27811	6.89036
AACGTCATCTTATTCAGTCTTAACAATCATGGTACCCTTCTCACCTACCGACTTACTTCA	3.46959	3.47394	6.25505	6.32164	6.53207
AACTCCGTTTGACTGAAGTAAGAATCGAGCAATATAGCCACTGACAACAACAGGGGATCAGATGGCGGCTCTCACTGGCCGGGGAGG	3.77379	3.72261	6.29485	6.49013	6.65363
GACCAGAGCAGGAGGGACTGATCGCCCCGATCGTTTATGGTGTCCACCTCCAGGCCGGCACCGCCATGTCACGCTGCGTCATTGCCCACGACCTGC	4.22044	3.76619	4.97938	6.15352	6.7178
ATATTATGGGCAAAAGGAGGACGGA	3.5019	3.55114	5.88179	5.89672	6.12082
CTTTTGATGTGCGAGTCGGCGTTGGGGGGGTCCTCATTTCTCTTGTCCTAGGTTCATTCATGGCGCAAACAGGGGATGTCTCTTGTTC	3.30583	3.46484	5.99133	6.36674	6.55491
CCGGAGCATCTCGGGGTGGGCGCGACCTCGTGTACATGGGAGTTGTGGCGGCGTGGAATGAGGGAGGGGCAGACG	4.16988	4.16251	6.28057	6.17526	6.39996
AGGACATCGGGATGTTGGGTTCCTTCGGGTTCGGATACTCCCCTGTATAAGGGGTGTTGCCCCGGTATGGTTGCTATCTCCGTCGGT	3.41307	3.12469	6.59885	6.53903	6.91451
TGAAAGGTTTGAGGAATCGGATGGAACCTCAGTCAGGCAATGCACTGGTTACCATTGTCGTACGCATGGTCGCATGGTCCTACGCGGTGGCATTAT	5.05789	5.68644	6.31547	6.49269	6.93064
GGTCAGGGATGAAAGGCATAAATTCACATTGGGCCTGAGAGGAACCAGA	3.42967	3.43877	6.17101	6.17367	6.38418
CTCAATAGTCGTAAGTTTTCATGTCTAAGTCTCGGAAGAACTTTTTACATCCCTTGCACCGTCCTGATTC	4.4053	4.40363	6.22085	6.2831	6.6185
ATGTTGAGTAATAGATTTTTTGTTTGTTCTTACTACATTGTCTTTACATTTCTTTTTTTGTGACTCACCGAATTTTTTTGGCAATAAGT	5.4422	6.11239	6.36635	6.34997	7.02034
TGGGTTCCTTTGGCCGCTCACTCAC	3.40109	3.40834	5.37777	5.57723	6.09169
TTCTGATGGAAGGGAGATTGGGAGAGGGGATGAATAATAGTTT	3.65532	3.66048	5.75101	6.27804	6.43096
CTATGGCAGTAAGAGTCGGCACAACCGGCCGACCTACGTGATAAGCTTAGCCGGGCTGAAGCTA	3.73026	3.71437	6.10341	6.20622	6.58115
ATCCGCGATCGTGAGGGCTCTCGCTTGGCGGCGGGCCCTGTGGTCTTTCGCTCGTGGGCATTGGTCCCCCGTATGGCGAGGTCTGTAC	4.39711	4.62066	5.90393	6.15351	6.49334
GGAATGTTCTGACGTGGGGCTTTATAGGCCAAGGCTCCTCCAGCGGCTCGCATGAAAAATTAGATGCT	4.23648	4.28314	6.01714	6.18315	6.3435
CGGCAGAAGAGGCGGTATACAATTGTTAAGGTTCTCTGCTATCAGAAGAGCATTTATAGCGTTTTCAGGGAATTTGCAGGGTGTTAAAATGG	3.26664	2.94548	6.57869	6.70134	6.80339
TGTCCCACCCCCATACGACCTATCCCTTACACGACCGCACATCCCCGTTGGCCCTTCGCCC	3.4196	3.42642	5.37514	5.99402	6.44617
AGTTTGCTGTGCTCTTACTCTCTAACAGCGCAGGATATGAGATCGCTTCCAGGGAGCTAGGTGCGACGCGCGACTCTT	4.7034	4.68619	6.15578	6.22559	6.67372
GAGCGGCTTCAGAGGATGTAACACTAAG	3.80974	3.81248	5.86043	5.9411	6.08964
GCGCCGAGCTGGCAGGTGGGCCCTATCGGGTAACCTGGGGGGTAACAGTATGCCTTGGAGCTGGTCTAATAGGTAAGCAT	3.28791	3.4023	6.06918	6.33303	6.55261
GCTGTAGCTAAACACCTATTTGGCAAGTCCTTCACAGACGAAAAAAGAGACTTAAATAAAAGGATGACAGATTCAAGTC	3.96582	3.92302	6.48278	6.45473	6.69554
TACTTTGTCTTTGCTTTCTTACTCAGGCCCGTGAGTCTCGATTGAGATTTGCCTTAATTTTTGTGACTTTCATCCTTC	5.94113	5.78746	5.93901	6.09054	6.55001
GTCAGGTTTTTTATTGCGAGACATTAATCAGTGGGCAGCGAATGTGAAGACTGACTAAACGCTGAGCACGAAATCATGTTTGAAAGCGATGCTTTAT	3.75832	3.72988	6.36297	6.59466	6.61844
TATTTTTTATCTATTTATCTTTGCGTAATGCTGATCTTCTATGATTTTGCTTCCT	4.32347	4.31869	6.30117	6.33838	6.53761
ATCACATTTATCGCCCACAGCTTCATTCAAAAATCACATAGACCATCATCCTCACTCACATTGCTATGTAAACTAT	4.25628	4.24445	6.31703	6.47938	6.75125
GAAGATCCGGCCTTGTGATGCAAGGGCACA	3.77427	3.78233	5.77404	5.8823	6.10175
CCCGTAAGTGTTCAATTAAACAATGCAGCATATAATCA	3.04104	3.05993	6.14687	5.67614	6.26377
TATACTCGCCTTGTCCGTACATGGCGTCTCTCCTCCGCACCTTCCCCGACCTACTCCTCCGTCAGA	2.73457	2.74522	6.01931	6.20803	6.57231
AATTCAATCAACTAGCAGCCGTTCACCGGTACGCGTTATGTTTCGAGTGCCACACCCGTCTCCCTACAGCGACTT	3.39123	3.38867	6.1437	6.32291	6.65597
AAATAATGGTGCACAATAATACAAAGAATAGTTATGCTAGAATAAGTACAGATTTCTAGAGTTGAGTAGCGCCTGCTTTCCAACAAACAAGTCC	3.1638	3.26216	6.4183	6.53174	6.90905
GCCCGGGCGAATGCCCTCTCCCAATGCAGTGAAGCGACAAGCCAACGACACCAAACCCGTCACTGC	3.89406	3.62596	5.65005	6.04584	6.36588
GGAGTGCAAGACGGAAAGGAAGGAAAGTCTCAGAAAGAAACATGTTCTTAACCTAA	4.3387	4.31872	5.26495	6.30865	6.64574
TGCGTCGGAGTCTCCCAGTGGTCCTCCGCGCCCTATGTTGAGACCGTACGGTATCGGCGGTGTTTCTAGCC	4.14812	4.18827	6.22178	6.29978	6.48766
TCTGTTGTGGCTCGTCCGCGGTCATTTATGGGTTCATCTCGCGCGTGTGAGG	4.01536	4.16142	6.06103	6.2041	6.31664
TGTGCTCGGTACATTTATCCGCTTAGGGGGAGGTAACCCTCGCCAATGTACACTGCCCATG	3.82424	3.91843	5.95951	6.21371	6.41562
GATGGCATGTTTCGATTGAAGGGGTCGCAAGACCTTAATAGTAGTGTCAGCTAGTGAATGAGGATTGATTACAGAATTATCTCAAGTCGGCAGGCTC	3.96512	6.23735	6.39363	6.72254	6.72011
TTACGGCGCGTGTACGAATGGAGTTCGTGT	3.81616	3.81729	5.50668	5.87566	6.09426
AATGTGTCACGTCACACGGGTTACGTAGCAACTAAGGGATTCGCCA	5.26964	5.27655	5.53903	6.25876	6.48775
CCTACCTTAAATAAAGCCGCTTTCCTTCTCAGGCGGGGTCTCCGCAATTACGCCCCCGATACTAATGGCGGAAGCCTC	4.20599	4.24808	6.14592	6.16896	6.62738
TGGGTGTGGGGTTCGGCTGACGGTTAAGTGGGACGAGCGCGGA	4.35179	4.34924	5.9829	5.87626	6.44502
TGGGAGCGGTGTTACAGATTATGAAGGTGCTTGTCTCATTAATCGA	3.10324	3.15311	6.21643	6.30229	6.38136
ATTTCTATTCCGCATAGCCTGCTAATGGCGGGTCCAT	3.45951	3.46268	5.87374	6.09406	6.24311
TTACTATGGTGTTGCTGGCATCAGGCTGAAATGTTGCCTTTAGCGGAATGTGACTGTGAATTGTATTGTGAACCTTAAGAATATCCAATTGACG	3.01258	3.14865	6.53477	6.66488	7.21246
CCATCCTATGTAATGAACCCTTCAGACGCATCTCC	4.39368	4.39504	5.83967	5.96648	6.30392
GAGGAGAAATTAATTGACTAGATATGT	3.67297	3.67185	5.91718	6.03861	6.22773
CGAGTTGGGACAGCGGATTCGAATCAATGTTTGAGGGAAATTATGGTCAAGTGTGGTGTTAAGTTAGGGACTCGGATTTTCTGA	3.80087	3.60708	5.36485	6.29201	6.9088
CCCGATACCTCCCCAATTCGGCACGACAGAACAGCGATGGAGTAGA	4.07112	3.99868	5.95884	6.00401	6.27632
GCTTGAACAAGGGTGTAATGCTAAGTTTGTGAGCCGATTTAGATGACACCCATTTCGTATGGATATATTGCGGGTATGTTGCCCGTTGGCGATA	3.36715	3.70323	6.19266	6.34374	6.92889
TCCATGCTAGTCATGGCATTCATGTCATTGGTACTGCGCATATCTACTGCATAAGAAGTGATCC	3.35131	3.38706	6.29307	6.37641	6.64468
ACGTATGTCTCTTACGATTACTCAATCGCTCGGTGCCGCCG	4.59594	4.61895	5.71259	6.12266	6.42061
CTCCCGGGCTCCATGGTCGTAGCCGTCAAGTCACTCAACATTATAGTTGGACTGGATGAACTTCCGGTATGTA	4.26494	4.26694	6.10275	6.33811	6.58826
AGGTCAAGTCGCATCGCGATGCGCGTGCAAAGTCCCCCCAAGAACTAATGAGTGCGATCAT	3.38267	3.38004	5.94372	6.13859	6.4005
TGAGAATGCCAACTGAGATGTGATACCCCGTATGTCGTACCGTACTAAGAGAATTCGCCCACCA	3.43205	3.40753	6.07564	6.21458	6.63794
ATAAGTTATCGAAAATAGCGAATGGAAAATAGATTCTATGATTGAGACATAACGATGCAAAGAAAAGTTTAGAATCGAACAGAAGTAAATTTC	4.03083	4.0397	6.26038	6.64995	6.87253
TACGCACCGTCTATCATTTGCACTTTCAAAATCGTACTAGCGACCTCGAGAAGTTAAGGTAACCTTGGATCACATGGGAGGGACCT	4.90882	4.88027	6.40051	6.42242	6.78395
CGTTCTGAACAATGGGTTTAGCTGCCTCTACGCAGATTTTTTAACTCGACAG	3.50677	3.50361	6.13348	6.14962	6.54626
GCTGGGAGAAGATGCTCCGCTTGTTCTAACGAAGGTAGGAGCTGATGAGCGTGGCTGTGGGTTCCAG	3.75826	3.49996	6.21617	6.27705	6.37867
ACCTTGCCTACCCATTGGGCTTGCTCTACCCGTATGCGTGTCGCCTTCCGCTTTCTTCTGAGCGGCG	4.97206	5.18824	6.15797	6.25367	6.64359
CGACCGAATTTCCAATGGCCGCCTGA	3.6058	3.60721	3.61024	5.75835	6.1046
CCATCTTGGTTCCTTGCGTCTAGATGGAAGAGACGGCGGATAACTAATTAACTCTTAATCGCCCAAATTTGTTTGGGACGTAAAGACTGTGTCTAATGC	4.17985	4.9668	6.05846	6.407	6.6983
TGCGAGACAACATGGTCAGGGTATAATTAAACCCATGCCAGTGAGCGTAGA	3.49619	3.48484	6.08917	6.28084	6.23265
TGGTGATCGGTAAAAAATCTACATAATCTTAGCTAGATTAAATGGAGTTTGTTGTGGGACCGAGCAA	4.19008	4.41494	6.3766	6.27927	6.66916
TTTGTTAAGCACCTAGTAACAGGACCAATATCATGCTCGAACTACATCAGGG	3.98875	4.05019	6.27099	6.2816	6.48575
TGTTGGAGCGCCGGGGTGTCCGGGG	4.17113	4.17426	5.12548	5.44129	6.07844
CCGGCCCACTCATACAACCGGCCACCTCTATGACCTCCCTTCACCCGTCCCAGCACTCGAGCACCCGCGTCCA	3.41123	3.54832	5.53885	5.71259	6.30237
AATATTCACTGGTACACCATTATTTAACTCCATGCCTAGTCCAATAATTGCTCCCGGTTAAATATGCTA	5.07407	6.26527	6.34981	6.37648	6.64321
GGGGTGTGCTGCTCGGCGCTTTTCTTCGGGAGGGGAGCCATGTGCCAGCCCGCCCAGCG	3.26161	3.25444	5.37497	5.52485	6.33789
GTGGGTACTTGTTCGTGTCAGTATGTGACGTTTCCCGTGAAGCGCTGTTAGAAGCTGTTCGGC	3.46986	3.4922	6.31008	6.36873	6.60909
CGCATCAGGGGGGGACTGAGTATGTCACGAACCCCGCGGG	2.94992	2.95186	5.74365	6.02048	6.11599
CCGATTATGTTCATGTCTGTTAGGTAGACCCCTATAGCCGGGTCTTGCTACCCCAATCTCCGCTTTAAGGAC	5.54691	5.57733	6.15004	6.37694	6.64106
AACGATGACTAAAAGAAGGCGATGGACAAATTAATAACTACGATCAACATAAATCCGAAGATTACGCCATGGGGCGAGACT	4.24523	5.16272	6.23382	6.40098	6.77677
GTAATGACTCAAAATCTTGGGAATCTATTGGGCGGGTGAGAGCACGTACTGACCGCTCCTGGACA	3.87867	3.88634	6.31594	6.35116	6.70229
GTACCTTTCTGCTATCATGTCGCCGTATTAG	4.14195	4.14299	5.85107	6.05216	6.23499
CAATGTAGTGTAGTGTCTAGCCTTGGATCTAATTCT	4.11433	4.11408	5.83249	5.90215	6.19824
TGCGCAGGTTATCTCCGGTAGCGACGCATTCGATTGCGACCAGGGTAGAACCGATGAAATGTGAGATAGGAGGAGACCCTTGAAGTTT	3.43215	3.45601	5.5704	6.35227	6.70284
CTTTGGTGGGGAACCAGCGATGGTCTGGGGCCTATGCCGTACACCTCCTCCAA	3.03003	2.9121	5.81075	5.99642	6.42145
CGGTTGTGAATAGATCTTAGAGCGGTTCTTTAATGGGAAACGCGGTAATAATGGA	4.25872	4.28417	6.44142	6.43392	6.39143
TATATCAGTGGGAGAGTATCCTATATGAAACTGATAGATAGATTAATAAGAGTAGTAAAATGTACTTGGCGGCACAACTGTGTGGGAAAAAAGTGAACC	3.01677	2.95631	6.42138	6.63212	6.9742
ACGAGGTCATGACACATTACATGCAATA	3.89002	3.88003	5.90032	5.92624	6.18843
TTTAGAGGGGGACGGGACGACGAGGAGTGTTAGCTGCACTACGGAGTCGGGCAGATGGGGTCGCGGGGAAGTGAGAACTGAGG	3.84939	3.77677	6.37348	6.42625	6.72366
ATACAAACTACAAACACTATCTACTTATCCGTACATCACTATTATACCACAGTATTAACTATCGAATCTACAGAACATACGACCGAGATGA	4.11283	4.11486	6.47426	6.50832	6.75627
CTAGTAGTTTGGGTGTTTGTAGTAAAAAGTAATGTAAGGAAGGATGTAGAGTAGGAGGATTATAGAAATTTGTGTTTTACAAGAGGCCAG	3.95462	3.75708	6.61619	6.6217	6.97626
ATGAAACAAGGGAAGAAGCGTTGGAGTATGGGCGTGGTAAAAGAGTGATAAAGTAGGGGT	3.92741	3.96206	6.30317	6.32461	6.64898
CCGGGTTGAAGTGTTGACAAGAGGCTCTGAACGTATAGTGATATGGGCCCGTGGTGACATGTAAGGGCACATACAAGTTCAGTT	3.76881	3.74172	6.31355	6.33495	6.71407
CCACTCGTTTTACTTTTAAAAGCCTTGGATCTTTCATGATGTTTTTGACCGAGGTTCCGTTTGTCTGGTC	3.55115	3.57079	6.1044	6.2361	6.69054
TGATTTCGAATGATGGTGTTTCTCTTTTTGGTGAGTTTATTTTAATCT	3.78714	3.75704	4.72936	6.12543	6.46228
TTGAAGGTAAATAGAATAACTATGATATGTGATCA	3.83281	3.83464	4.864	5.80208	6.36326
TCCGGTTTTGTTTACTTATTTTTGTGTGTTTTATGTGCTGGTTTGGGACGGTCTGGCAAACGATTTACTGTTATGGGATTCG	3.82643	3.81089	6.23533	6.3334	6.59359
TAATAGGTCTCCAAGTAGATTATGGGCGAGTATCTGATGGCATTACGAGAATCGTTGTGAG	3.07329	3.05606	6.39536	6.38909	6.46352
GAATAAGCTTACGAAAGAATTCAAGCATGTACGTACG	4.01971	4.03734	6.1486	6.1644	6.31743
TACGCAGCGGGGTGAACGCGGGTTATGGGCCGGTTTTGGATAGTTTGCTACGGGTCGGACAATTAGGA	4.39141	4.39473	6.33627	6.39381	6.65483
TCTTTTCCCACCCTCACTTTGTTCATTTCATACATAACTATAAAATCAGGCTAAATAATGCCCCTCCTACC	4.167	4.16842	6.25331	6.37392	6.54529
TAGCGGGAGGCGAACAGGACAGGGGGGGGTTTGTGCGCTGAAGGATGTCGGTGGACGGGAGACGCCAGCCGATAGCTGGAATTCTGTG	3.17735	3.84955	6.34929	6.4201	6.61015
ATCATGCTCATCTTCTTTGGTCCCAAGAGGAAGTTGCAACCTATGTAAGGCGGATTTATCTGAGACTACAAAG	3.48801	3.50303	6.38652	6.45526	6.60408
CAAAGCGTGGCAGTGCACTATGATGGACCTATCCAGTCAATTTCTGCCCTGAGCGGGGCGAAACGCGGCGT	3.10041	3.13076	5.64357	6.27469	6.53667
AGGTTGCTAGATGCTGCGCTTATGTCCGACCTTAAGTAGGGATGGTGCGCTCCACTAATAGTATAACTTGTTGCTAACCGTAATAAATCTAG	3.83408	3.80231	6.56679	6.58386	6.87654
TGGGTGATTACGCGGGCAGTAATTTGAGGGCTCTGGCTTTGGT	3.4884	3.48465	5.99229	6.14501	6.41524
ACCAAGAAGAAACCAAGAATGGCAAACAGAAACTCGAGCAAACATAAAGAGGCAGACCAAAAACTGTAGAAGGTCAGAGACAGCGGTTAAAAAGA	3.24107	6.4241	6.40614	6.58485	6.84046
AATGTCCTGCTTGTGATTCAGGACGTGCCCAC	4.91682	4.91911	5.63902	5.84449	6.11386
CCACAGCTTTATGAGGATTAGAATGAGAGCATTACAAGATA	3.57447	3.55953	6.20265	6.17353	6.31415
TGGCTCGAGGGACCGTGACAACGTATCCAGTAGTCGAACATTCCTGCAAATCGACATAGGGCTTTTAACTAACGGGGT	3.27496	3.31904	6.26685	6.37351	6.8523
ATGTCTGCGGAACTCCAAGGTTGGAACTTGTAATGTTAGGTTGCGGTATCGGATTTTGTTCACCTCCATGACTCTTC	3.52681	3.6365	6.27411	6.3804	6.65798
ACTATAAGCTTCTCCCATTTGAGGCGTAATGTGGTCTTG	4.06617	4.06884	6.06704	6.10193	6.2831
CATTATCTAGTCACCCTGCTTTCGCACTCTTGAGCTATGCCTCGGCATTCACTGCTATAAACAT	3.69952	3.73572	5.56754	6.29706	6.44914
GGGCCTTCCGCAAGTAGCATTTAAGGATGTAGTAGATTGACTATTTCATTACTACACAGTTTTACACTGCGGTATCAGGACAT	5.09232	5.08747	6.4342	6.57151	6.95787
GATTTGGACTCTTAATGCCTCACCGATGGGCCTGAGGATTCCCCG	3.74292	3.75422	5.74448	6.07529	6.34727
ACGCGCTCGCATGACGCCCACTTTACCAGCCTCAG	4.31672	4.34376	5.54575	5.91236	6.13946
TGCCAAGTTGACCAAATCCGCCCGCCGCAGTTCATCCTTTCTGTATCGGGTCCGCCGTAATAATGTTGGAGGCTCGTTGCACTTGATCCATCTAGGA	3.71546	3.88593	6.36346	6.40505	6.58018
GGTGGGTCCGTTGTCTACCTCTTGTCGCGCGTTGGTTTCCTTAGTTGTGCGGCCCTCTGCAGCGTTCCCTCCTTCCTTGCGTTATGTGGGGTG	4.4055	4.42166	6.34824	6.43398	6.98046
ACCACGAAACCCTTAACCGAAGATTTGGCTGACTATTCGTACGACGCATCCAATGAGTAGGACAAACTCGCAAGAACAGGACGGTCAAGCACATGTGGG	4.43907	4.11213	6.52197	6.58783	7.07522
AATTGCGAGCGATGTAGTGTCACTAGTGGCCAACTGCCTACGTATAACTGTCCCTCA	4.51705	4.49835	6.09461	6.16846	6.5085
GAAATGCGCTACTCGCCCCAACGGCATTATCTAC	2.76627	2.76568	5.58472	5.85015	6.34229
TAAAAAGGTAGATAAGACAATAATGGGTATGCTATGCAGACTGAA	3.61234	3.61452	6.26915	6.29167	6.22927
ATCATCATTGTGCAAAATGAGACTTTTCACTGATATAGACGGCCATATATTCAATTAATTACTGAGACACCCT	4.22702	4.24872	6.04307	6.50852	6.78399
GATCCGCACGTTCATGGAGCTGTTTCCAAAACCGGCTCAGGTGAGTACGCGACCACCGCTTCAGCCTTCTCA	3.15253	3.2127	6.23573	6.30538	6.6826
CAGTGGTAGTGGGGTGTAGGTGTAGAGAGTACTAAGTAAGATGGTAGTTGTTAGACTTG	3.79099	3.82792	6.23022	6.35559	6.30828
AACACTCCAAGACCGAACATATGAAAAACATGACCAAGGAATAAA	3.89989	3.89977	6.07011	6.05151	6.32573
CACTGTCCTCCACACCAAAAGGGTGAAAGGCGGCTCCGGAGAGGATGCTAGCTCC	4.2006	4.46209	6.04218	6.11565	6.40815
TACACCGATTGCACGTATGCCTCCAATTTCGCAGAAATCATCCGTCATTAATCACAGCCAACTTGCTACCAGGCACAT	5.22705	6.32968	6.39641	6.51129	6.65455
ATGGATAGATCTTCCACTGGATTGTTTGTTCTTTCTTTGTATC	3.76222	3.77555	6.25278	6.26027	6.40646
GGTTGGGCTCCATGCGTCGGAGGCAGGTGGGAGCTGGCGGGACGGACAAGTTTTGGTTGGCGT	3.51123	3.69856	5.27998	5.92694	6.48159
ACCAGAGGGGAGGTGTGTAGCACTCAGCACGACAGACTCCGGGACAAAACTCCCAAGTGCAATGGCAATGTGCAGACCAGGGAGGG	2.93437	2.90931	6.07358	6.3321	6.44141
CTTGCTTAGTGGTGTGCCTGTCGGTGTTCCCCGTTCGCGGGCGGTCTCACCCATTGGTCTCGAGCCGTGATATGGC	4.61419	4.80833	6.06905	6.25708	6.15716
CCGATAGAGAGGAACATTTTTGGTCGAAAATTTAGGAGCGGCGGAACCAAGAGGTATGACTGGTCGGGAACTTCGTCCTTAGATCCTGTTTAGCTTGAC	4.23733	4.39519	6.49411	6.23372	6.83288
CCGGCCCGTCGTATGGCACTCTGGACTCCTGCCGTTGGCT	4.35143	4.37153	5.46404	5.95108	6.33366
GACAATAGGGGGTAGAAATGCAGATGGGCATAGCCTGAGGGGAGGCAACGCGCTATGAAGGACCGGGGGGCGGATTCTTAACGAGAGGTAGAATAG	2.7146	2.98142	6.32584	6.41137	6.60013
TTGGTATGTATCGATAGATCGGGCGATGGTGGGGGAGGCAAACTTCACGCGTAGGTATAGTGGA	5.54597	5.53968	6.33365	6.33344	6.65638
CTAAGGCCCCATGGCATGCGCAAACATCCTACTTTGTCATTCTGATCGTTC	3.53277	3.44373	5.78465	6.04312	6.4207
CCAGAGGCTTACGGCTCACTTCAATTGTGCATGCACCGGTTATACAGAATTGGAACGTAACCCACATCCATGTATTTGCCCTGTAAAATTCTGTC	4.76458	4.79391	6.51533	6.58187	6.86856
CCAAGAGCCCCCCATGACGGTGCACTCCCACTATCTTCCGCGTACTATCCACACCGCCGCCT	3.05092	3.05861	5.48965	5.9788	6.54246
ATATGTGCGCTCTGTTGGACTCGAGTGCCAACCGATGATTGGG	3.27161	3.30369	5.96716	6.21832	6.3078
AGGGACTAAACGGAGCATGTACACCATCAGTCGAATCCTCTAAAGCCTA	4.22599	4.22049	6.21348	6.34651	6.60022
TGAAAATGAGACGTAGTGGGTACTAGTTTTAGCGAGGCAATTTAGATAGGGGAGGGTTGAGGCGTCCGAGTAGGACCA	4.54508	5.81044	6.30121	6.35635	6.57188
AACACGGTGCCCCAGCTGTTAAGGAGAACCGGCAAGGTTGCTGTAATGTTAATATATATCAAGATACACCACAAAGGAACGCAGCA	3.62104	3.62165	6.44898	6.42621	6.7301
TCCGACGTAATCCTCTTATTGGGGGCAGGTCTAATAGTGGGAATGGAGGT	4.11734	4.07808	6.16858	6.21086	6.33459
TTCCATGCGTTACGGCCGATGTTGGTTGCTGGTTATGATCCGCCGTACTCGAGCCTTTGCGCGCTCCGGTGGCTCCTATTATAGTCTTCT	3.79003	4.68783	6.0511	6.52716	6.71439
GGCGCAGCATGGCCTTGTCACTATGCTGCACCTGTTGCCCATAACTCTGAGGACTTGCTAACCGGTTCGGTCTCGGGTACGAAAAAGCGCGCAGGTCCA	3.05355	3.31751	6.04089	6.59579	6.82982
AGTAAAAATCTGGTTATAACTAGCGCGTCCAAGAAGTCACTTCGCCCCCGTGTTTTATACCTGCCTTCGCATTACATTGCAAGATGAACTTCGCCCG	4.56012	4.58289	6.26796	6.38025	6.93767
GGCAGGGACGAGGCGTCGGCGTGGGCCCCTACATGGCGTACAC	3.77572	3.76239	5.36249	5.93229	6.15479
TTCCTACAGGAGATGTGACTTTTTTTAGTCGGATGGTTTTCA	3.46206	3.46643	6.06383	6.12668	6.23833
CTACTGAGACAGGGATTCCTCTCGATTACACCCGATGCTTCGGGCTCTTTTCGAACCTTGCCAGTCACCAATCACACCCGTAATACTAGGTGGTCTAG	4.51714	4.62593	6.22478	6.34211	7.06175
CTCATCCAGATGCCTCAGCCTCTACTAATCTCTCCTCAAAGCTTAT	3.27802	3.2833	5.75296	6.14845	6.30257
GACCATTGGGAAGGTTTGTCTTAGTAAAGACAGCTTAGGCTAGGGGAGTGCCGGTATAACAAGAATGGTTCACGGTAATCAACAAGCAGGGACTGT	3.8428	3.80403	6.11934	6.47121	6.612
CCAGGGAGCAGTAGTCCACGTGGGAACTAAGGTATACACCACGCGCACGCGGTCCGGCTCCTTCTCGCCCGGCGACTCTCAATGTGAGATACCATGC	3.78511	5.04292	6.53179	6.42795	6.93331
TAGAGCCTACCCTAGCCGTATACAATGGCATTTGGTGAATTCTGGTAGCGTAGGATCTGTTCTGACA	3.90258	3.80826	6.35231	6.35477	6.69639
ACCATCTTAAGTTAAAAAGAACAAGTGAGGTCACTATAATGGAAAGAAGGTCCAATTGAGCCAAC	3.78841	3.79279	6.25492	6.39808	6.46622
CTCCAGTACTTACAAACACCTAACGGCCTAGAAACCATGGGTAGACTGTAAACGGTAGATTCGAGATTAGCTTGTC	3.73225	3.72659	6.43211	6.50626	6.51549
TGCCGACCTTCGGCCTCCCCTCCCCGACTGGCACTAACACCGCCACCGACTCTGGATCTTGAGCGATTGCCTAAGCCTCTCCACCGAAGACGTCC	5.01155	6.01504	6.13236	6.28565	6.72428
CGTCTCGGGGTATAGGCCCCCTTTACAGCCGCTATGGTTTATTAATTGGACTTCTTAATATATCCTCGACTATGGTTAACACATAGA	3.39066	3.50803	6.50384	6.43371	6.67426
AGTGCGGGGCCGCCGAACTGCAAAAGGTCATAACTAAAAGGTCGGAACGAGCAAGTGCGGCATGTAGTGAAAACTA	4.20581	4.21135	6.24008	6.36702	6.56294
AATCATGAATACCTAATCCAAACCTACAACACCACAACCTGACTTCATCGCTCTAATAATACACATTCCCA	3.74985	4.05456	6.26776	6.34533	6.73606
AGGCGTACCCCCATTCCGTCAACCCCGTGAGGTTTAGCACCCCTTGCAGGACCCTGCCTGGGCCGGTTTGCAATGCACACCGAAGCTCGCGGTCA	4.10303	4.24785	6.09411	6.26597	6.76414
CGTCACGGGACCCAATGCCAGAATGGCGTCGTCGTAATGGACGCCGGAGAACAGTCGCAGGAGGGCAAGCTCAGTTGAAAGTTGCATAGCGC	2.65597	2.64541	5.9049	6.35543	6.85554
GACGCAGTAGCAGAATGTCAAGAGCACACGTACATTGGGCTCCTAACCCATAATCGGTCGCAAAAACGA	3.88432	3.85133	6.39195	6.42676	6.71667
TGTTAAACACCCGCCAGTCCGGCGCCCTCCATCGGCCTCCCACTCCCCCCTGAATTCCA	4.02022	4.0153	5.52121	5.96902	6.48164
ACACTGGACATGACGTGCCTACGTTCTGCCCGAGATGCCTAGGAACCTGTATAGTGGCCCGATGAACAGCACACGT	3.138	3.08787	6.38207	6.40954	6.75848
TCACCGGATGTGACAGAGGCTTCACGCGGTGTTTGCCGTTGTTGAGCCTCTTTGTAGGCGCGCCCAATGCTAGTCCCGGG	4.98126	6.18815	6.37724	6.45374	6.79124
TCGCTCAGTTGAGGTAGGCACGCACGGGGTGTGGAAGAGGCCGCGAATGGGGGTGGGGTTCGCCTG	3.87113	3.83633	5.57525	6.1014	6.23375
ATTACATACTCGTTTTGTTTGACTATTTTGGTATTTAATTTTTTACGAACATGTCGTTTTACCCT	6.27688	6.27495	6.27478	6.18916	6.62758
TTTGTCAGTCTTTTCTAAGTCATTTAATTTTTTTTGCCTCTTCTTTTTCGTTG	5.99718	5.98193	5.99716	6.17212	6.63054
TCGCATCGCGCGCGACTCATCTGAATTGTTTTATGGACCGTTTCACCGAGGGTAAGGGAGGCG	4.82111	4.82754	6.30441	6.34844	6.71778
TTATAACAAGCCATACTGACAATGT	3.22336	3.22543	5.80636	5.96913	6.14576
AGCTATTATGCTAAATCTACGTTTGTAACAACGACAGGAGCCACTCAAATCAAAGAAAAACTCAGAGTAAGAGTGTAAAAAGGTATTAGTCGAGT	4.56943	6.07284	6.39279	6.47537	6.81229
GAGTGCGGGATCGCCATGATAGGGGAAGTAAGTGGTGTGTAGTACGGGAAGGGCTCC	3.44027	3.44871	4.23149	5.21419	6.28879
GACGTACTTTAACGCTCTGCAGGGTCGTCGCGGCGCGACCGTGGGAATATGCGACCTCAGGTGGCGCTCCTACGGGGAGTATTGGTAAAGC	2.85189	2.82341	6.34706	6.37704	6.58878
AGAGCCTATCGTCCTCACGCTCTCGACCTAGGAGTCACGCCACACCCATAACCACCCCCGCTTCTACGACCAATCCTCGTGGACCATCTCGCACATAT	6.22757	6.22027	6.23022	6.34392	6.65083
GCTTAAGATGTACTGCATGGACGCATCGTAACAAACGGTCGCTGTCGAGCCAGCTCGAGCTTAGACAACGCCCGGTACTGTT	3.42782	5.01795	6.20038	6.27681	6.70775
TGGGACGCCCGCCCGGTGCTGTTTACATGTTGCGTGTTAAGGACTTCACTTCGGGGAATGTCGTTGTCCCCACCGCACTTTTATCGCTCAACCCCTCTA	3.31444	4.13342	5.63338	6.48703	6.77762
CGGCTTCTGTACTTCGCTTATGGCTCTTCGTCGGCCATGAGCATATAGCGGGCTGAGTTGTGCCGCTCAGGAGCTTT	3.77471	3.85501	5.9917	6.44966	6.63781
CGGTATGGATTCTTCGTGTTGCTGCGTTGATTGTGGTTTTGGATGTTCTCGACTTTCATGGTTGTAATTTTAGCGTGGGATTAATATACTAAGCTTT	3.13633	3.32645	6.32172	6.63413	6.96855
CCGTACCGAGGCGCCATAGCGCGGCGGCCTGGCCTGATGGCGCTCTCGACCTTCTAGGTTGTCCTGTCCGCGTTG	3.32693	3.57423	3.34079	5.87814	6.37921
GTCAGTTAGCCCGGTTTACCCTCATGGACTATGTGAGGTCGAGAACCTGAAATATCCGGGGTAGCAAGAGACGCACGTGGGAGTGCCCC	3.88888	3.45563	6.07257	6.30643	6.73374
TAATGTTTCCCCTCCCTCGGGGTACTACTAAAAACGTTTTGTTGACGTTAC	2.92083	2.89772	5.27625	6.20867	6.37745
CGATAGTTAGATTATGAGTTAATCAACTG	4.18025	4.17974	6.05752	6.08628	6.22054
CCACTATATCTAAAATCTGTAGAATCGCATAAAGTGTTTTAGGGACCATCCGCTTGTAACTGTATCCTTGGAACCTTGGCTGTGACACCAAGATGTACG	4.4937	4.51805	6.2079	6.30409	6.66359
CCCACAATGCAGGAATGCGCTGCTCGCTTAGCTCTACGTAGTGTGCAGCCACGAAGTCTGCTTGCCGGGGGCAGCGCAGGTGCGATGCTGCAGG	2.28587	2.47949	4.49192	6.46355	6.10438
GGGGTGGACTGTAAGGGTTGTATGATGGC	4.30056	4.32032	5.5986	5.86556	6.00307
TGAATATTGAACAGCTGCTAAGTCCGCTCTGGGGGGTAAAAGTACC	4.68856	4.67327	6.1572	6.02301	6.38754
GCGTCGTGGATGATAACTCTAGAGGGCATAAGGTGTGGGATGCGTGAAAT	4.3037	4.16001	6.1579	6.23264	6.39331
TAATGTGATCGTCTAGGTGATGATAGTGAACTTCGAGTCCATGTGCCAAGACGCACAAAAAAACCGTTATTTGCTTGAGAAGCTTA	4.17417	4.32011	6.26307	6.50534	6.95265
AAGTCAGGTACTGATCTGCCCAGAACGGCAATGCTCAGCAGATACCTACTATTCTAACCCGCCCAGTACGCTC	3.82876	3.7549	6.15594	6.31286	6.73213
GCTGTAATGTCCTCTTGCTGTTATGTTTGTTTGACAAGTCAGCGTGGTCGCGAACTGTTCG	2.92856	2.92152	4.73614	6.297	6.51398
GATATTTCAACATTCAGTATTTGCCTTCTTTGCATAACTAATCAATGAGATTCTTGACTTTGCGGTCTTTGATCTCCCTAC	4.23251	4.24404	6.31798	6.38351	6.63047
AAAGCTCAGATTGGATAGGGCATGTAACCGACTGGATGCATGAATGGAGCGAATTAGTTCCAAGAGACATTTTTAATGTACGATACTCAATCAC	3.90788	4.00915	4.95313	6.45332	6.79892
CATGAGAACGGCAGAACATGAGCCCAGACAGTACGGCGCGTATATG	5.08446	4.85258	5.97487	6.09828	6.18409
CACCCACACCGCCTCGGCACTAATGTAGCATCCCATCGCGCCGGCACCCAGTAGCCCTAGGCCCAACTCATCGACCCCGTCGGTAGTGGCCCC	3.72828	3.85846	5.75614	6.07179	6.46607
GAGCACGAGGGAACCTCAAAAGTGTAGTTGACACTCCTTAACTTCCAAGATTTAGATGATGAAGCTATAGGAGTATGT	4.09011	4.05695	6.27178	6.50257	6.58812
GGCCATAGGGAGCTCCCTTCAGTAGTAATGGTGAATGCGGGGCA	3.92192	3.89931	6.17059	6.21779	6.24851
AAAAAGAAGAAATAGAATGAATACCTGGCCAGGCCGAGACATAG	3.39436	3.43859	6.05521	5.9844	6.42
CAATTATCTCTTATTGACTTACTTACAGTGGATTATTAAAAGTTGTATTAAGGAGGTGGATTATATGGGTGAGACGGTAATGGATTGAAAATAAGGAT	4.51844	4.37234	6.73125	6.63961	7.2898
TAACACGGGAGAATGAAACGAAGAGAACGGTACAACCTTAAAAACACAAACAGATG	3.3834	3.38136	6.34173	6.36727	6.6113
GGCTCTCGCCCCTGGAGTGCTCTCGGTCTCTAGGGACCAGGCCGAATATCGTACATGGATCGCTCCGTAAACTCTTCAATTTATGAACAGAGCTT	3.7999	3.92141	6.35391	6.50458	7.04507
TAAAGGCCCCCGGCTCTCGGGCTGCCTGTTCGCTGGGGTCGATGTCTTGTTCTGGTTGCG	4.57505	4.73867	5.8219	5.97883	6.3147
TGACTCACTCTGAAATGATTCAGCTGTTGGTGATTAAAAGATGAAGATT	3.3542	3.36842	6.48408	6.45139	6.53668
AGTGACAGCTTGGTCAATGACTACAATCTTTAAAGAGCAGAACAATAAAGTCACAGACGATCACAATACCATGACAAAATTAAGCTACACTCT	3.20353	3.19623	6.20928	6.41022	6.80704
CGTACACTCTAGGTTCAATTCCTAATGGCAGGGCTGCCCACTTAATCTACATAACCGTGTCATCTTT	4.19401	4.19431	6.03958	6.31116	6.56687
GCTTTATTTTTTTAAATTACCTCTCTAATGCAGGTTCATAGGCC	4.54925	4.54403	6.10702	6.13634	6.44612
ATAACATAACATCAACTAATGGACAACAGCAGATTTGATTATAAGGAAACGA	3.84503	3.87177	6.24897	6.42331	6.40681
CCCCCCCCTGATGCTTGCTAGACCTGTCCCCCCTGACGCCCTCACAGAAGCAACGGTAAGT	6.16154	6.16127	6.15918	6.11594	6.49926
CCGGGGAGCGGCGGTCGCGGGTGGGTACCAGGGTGCGACGGGCAGAGGGGGTGG	5.41585	5.40965	5.43914	5.82775	6.31735
GTTAGGTGTGGGAGATTGTTAGGGCGCAGAGTCGGGGGGGTGTCGGAGGGTGGGGCCGTGGGGGGAGCT	6.14571	6.14607	6.14767	6.28028	6.60758
GTCTGTTCACTAACAATATGCAAATTACTCCGCTTACAGAGTTCGCCCAAATCCACGTTACATCGTTGTTTCCTGGCCGCGATGATCATTAAAGTG	3.59997	3.77678	6.98523	6.87373	7.19564
AGGGTAGCGCGAATGGTGCGCGGACTATT	4.43519	4.44957	5.78155	5.78555	6.11631
AGATATGTGTTTGTTGTATTTGCTTTTTTCATTGTACCGCTTAACACG	3.59174	3.6437	6.20787	6.28537	6.51756
ACGCAACCAATGTAATGCGTAGCACATTCATACT	3.94054	3.94658	5.92737	6.10093	6.19944
TAACCAGTAAAAGTCCAAATAGGTGAACGGAGCATACTAATATAAAGGAAATGAATATAAAAGTGATGTAGATACAAAGAAGCAGAAT	3.47084	3.48221	6.65124	6.55952	7.02035
CATACCTAATAACACAGTATAAAAAGTACTAAACATCAAAAAAGGCGAGACGCAAAAAACAAATGAATAGGAAATGAATGTTGTTGTAAAAAGTAA	4.32482	4.27745	6.03172	6.26693	6.74935
ATGGACCTTTGTAGGTGCTTTGCTCGGGTTCTGTAGTTGTTGTCTCTGTCACTGTACGTCGTCTGCGGTTTGCCCTTGG	4.91761	4.66983	5.95289	6.43863	6.55309
CACCTGCCCTAGCGCTGGCTATGCAGTGGGTCGCTC	3.14479	3.14463	5.44552	5.88604	5.92188
AAGAGCCGGAGACACACAGCTGTAAAAAACCAAGTTCAGGTCGACGGCACCGTAGAGCATGGAAGGGAGGTTTCAGTCCCCAGG	3.22667	3.16908	6.32588	6.44187	6.7519
ATAGCTGTAATGCGGCGAGCGTTGATAGAGGATAGACA	3.69016	3.66917	6.16882	6.1646	6.34095
GTTCCTTTCTCTGTTCTCGTGACCTCCAAGGTCTTTAATACTAATCTTTACATGGCGTTTGTTT	4.74045	4.83103	5.98527	6.38051	6.69443
TGCCGCTCTCCTTGAAACCCACAAATATCAAATTTGTATCTCCGGGAACGCTACTGGAATGCACATATACAATAA	4.07125	4.40978	6.22399	6.37777	6.50863
AAAAAGCCAAACCATGTCTACACTCTAAGACAAATAATCCACGACCACTCTACT	3.89814	3.89324	6.15824	6.23768	6.41
TCCGGGGGGATGGATGAGGAGCGCCGGGGCAAGGCATATCTATAGTATCCAGGGGG	3.14334	3.14007	5.85472	5.65228	6.52256
TCGCGCCGCTCGTTATGAGTCTTTTGAAGACAAC	3.82824	3.84838	5.95141	5.95298	6.20761
GACTGAGGGCTTTAATGATTTAGTCTGTTTCAGAAGAGACATACGCGATGCTACTGGGTGGGAGGCCTTAAGCTATTAAA	4.13626	3.85626	5.06159	6.40115	6.62501
TCCTTTCCCTTTGCCTACATAATAATCATCATTTATCACTAGAATGATCACTA	4.08487	4.1133	6.28715	6.31785	6.34137
TCCGGCGTTACTCTTTGGTTTTGTGGCACCCGCCTCCCCCCTGCCCGGGCCCGAGGCTATGCTCCTTTGTTCCAGTG	3.95107	3.85256	5.83698	6.11149	6.52441
CTGTTCCATTGATGAATATGCAATTCTTTGATCTGGCGTCAACTTTAATCTTAGTCGACAG	3.56791	3.52698	6.29598	6.38949	6.54655
TTCAAACCAACGGTAGGTAAAGAGAGAGTATCTGGATGGGTCCGCTGGTTATCGAACAAG	3.73079	4.04733	6.27365	6.18535	6.22312
TTGAGTCAAAGGCACTAAAATATATTGTGAAACTGATGACCGTAAAGCAAGAACGACTTGGGCCCGTAG	4.38926	4.39368	6.33379	6.34045	6.79272
GGATCCGGTGCAGGGAATTATACAGAATGTCCAGCGGGCGCCGGC	3.01136	3.02284	5.78916	6.0916	6.29251
TTCTCTGGGTTTCGTGGCTGCATTTGGGCATTACTACGATAAGCTGGTTTCTTATCTGGTCCAGCAATGCGCCCGCTGGGTGTTC	4.17076	3.95298	6.33574	6.58943	6.89691
CCCCATAGAGCGACCCCCCATTCTGCCCATGCCCGGCTATTGCATGCCCTTCCCCCA	4.41187	4.412	5.30164	5.80664	6.23404
CAGTGTTCAACGGAGTTAATAGGAGGCATGTCCGAAGCGCCCCCGGGCTAGCGTCG	3.75636	3.74537	6.01563	6.17346	6.55658
CAGCAATCAGTGATTCGGGTCCTTGGTGATGGGGTGATGCA	3.72577	3.72718	6.0957	6.08039	6.31625
TCAGAGAAAGGAAATGCACAACCGTATCCAGGAATGACAAAACACAAAGCAGAACCAATATCATCCAGAGTAGATTAGAGAATAAACAAGAAAGACG	3.31033	3.73987	6.45533	6.47814	7.09141
AAATGATAATCTAAGGCTAATGAGATAGGAGAGT	3.93932	3.9378	4.96759	5.61738	6.2417
TTGTTAGTGTGATGGTAGGTAGGAGTACAAGATTGTGGGGTTTCTTACTTGTAATTAGAAAATGTGTTGGTCGGAT	4.65071	4.90357	6.40729	6.4359	6.95545
CTAGCTTAGCAACCCCATTCGAACCATACCAATTCACATAATGACGCAATAGGA	4.00403	4.00249	6.21596	6.22311	6.56185
CTCCCAGGGTTTGCAGTCCGGTCAGAACAATAAATCATGGATGGCCTCACGTTTGCGCAGTACTAGTTTAAC	3.53651	3.5669	5.87321	6.30353	6.26675
GGCGGGACAGCTACGGCGCCGTCACATGTCAAGCGGTAGCCGGAAGTCGCCCTCAACGTCCGCCAACGAGGGGTAAAAGGGACACCAGACACGC	4.69327	4.58013	6.16727	6.37658	6.71802
GTTTTAGGATAAGAGTGTGTAATAGGTAAATTCTTAGGCAGTTGCGACATTCGGAACTCTGATGTTTAGCTTGGGGAGCGTGCTAA	4.78213	4.77998	6.30773	6.42877	6.53135
ATATTGACACTCCTTATTGTTTTAGTTGTGTTTCCTGACGGAAATGTATCGTCTTTCATTTTCTATTGA	4.05289	4.04694	6.11145	5.89944	6.66642
AATGAAGAACTAGCACAGAACGATAATAACAAACAAAGATGCCCTAAAAGCACATAGAATTCATGGTCCGGAACCTAAACTA	3.66259	4.07218	6.47485	6.53187	6.76746
CTGTACCCGGAATGTATACACCGCCGCCGCGGTTACGAGGCTCTTAGTTTCTC	3.93908	3.93434	6.10325	6.25577	6.38685
CGTGAGCCTCTTGATGATGATACTGAA	4.26872	4.28138	5.98272	6.02742	6.1748
GTCACAACAGTATTCAAACGATTAAACCTTGTTAATATGGAAAATATAATGGTTAG	3.7054	3.70534	6.31775	6.4299	6.49023
TTGACTTCGGGTGGCGGCCTGGACGGGGGGGAGGTTGCGACGGAGGCGCGC	5.50368	5.50853	5.50403	5.87132	6.32743
AGATTACATATCATTTGTACACACGTTTCGTGGTTGGTGCTATTATGCTTATCCATTCGTTCATTTGTTTCCT	3.86787	3.86058	6.35064	6.40939	6.8106
CCGGGGTAAAAGCGGGCTAATCTCCGGGGGGGTACCAAATGAACGCTAGGCCCCGAGTTA	3.8559	3.6888	5.78445	6.15487	6.36371
TGGTATTGGGTGACCGTTTGGGAGTTGCTTCATATTCAAGTGAGGGCAGGGCCAAGTGCTTAATGATGGTGACACA	3.85632	4.13774	6.43723	6.44286	6.71275
TGAGTCCGCTTTTCTAACGAGGGAGCTGCTCTTCGTGAAATGCCATCATCCACCGAAATAGTCGACGGTCAACGTGATTGGACGGGCATTCCAATCGT	3.47752	2.98044	6.10571	6.44778	6.56045
TGGAATTGAAGTCGGGGGTCATAGG	3.89801	3.87429	5.83286	5.87282	6.05631
GTAATATTTGGGTTAAATTATGAAAGATTTACTAGGAAGTTGGAGCGTTA	3.73232	3.72897	6.16594	6.32226	6.36442
ACAAATTAAAGTGTGTAATAAATTGCTGAATGTAGAAGTAAGTTATCTTGGGGTAGATGAGTGAGTGATTGT	4.88222	4.93286	5.72672	6.49913	6.44888
TAAGAGCGGCCGGACGGTTCATAGGTGGGATGATCAAGTGCACAAAATAACAGGTAGCTGATCCATCAA	4.7922	4.67602	6.30411	6.37521	6.42352
TCTGCTCTTACCCATTTAGGCACTACCGTCTACATACCGGTAATGAATTTTCTCGATCTTC	4.12807	4.1286	6.25134	6.32516	6.62911
ATATTGTAGGGGACGCAGGTTTGAATATAACGATTAACGTCTCTTAACATGTCTGGCAGCACGGGGTAAC	3.37662	3.672	6.46525	6.50202	6.60275
TCACTTCTAATAGCCTTATACAAACGATACAAAGCAAACACTTTCTCACCATGTGATAACTCTTCAAGAAATAACCCACTCTTACCACGACTCC	3.95128	3.78125	6.43427	6.55393	6.92479
ATCAGACTCGTCGAAAGCGATGGCCAGGCCCGGTTGAGGCGGCAGCTCCCACCATTGACTGGCGGGCGCGAAGGAGCAGATAGC	3.36635	3.62844	6.15551	6.17996	6.43269
GGCACATGTCTACCGCTTACAAACAACAATATATAATATCTAAGGTGCATCGTGGGCGCACTACCTGAAGA	5.41682	4.66364	6.33643	6.45187	6.49923
CCCAGGACTGCGCATGCCATCCCGCGCGCCCTTAGAGCCTTCTCCCCGCCCAATACTACACCCCGCCTCCCCCAGCCACGCAAAGA	4.0877	4.21713	5.61813	5.95514	6.44878
AAGATAGCGGACAGGGTGGCCAGAACGGTGTTTATGTAGTACGAGCGGTCAAAGTATGGGCAACGATTTGCAAGTAT	3.34554	3.32028	6.08476	6.31827	6.7168
GAGAGGGAAGCCCTTTCAATCATGCTGTTTGA	3.83227	3.82974	5.65366	5.88572	6.24821
CTCAAACGAACTCAGGGAAGTGTCAGGCGGCAGGGGCTGGCTGCCCGGGGTGGCAGTGGA	5.74491	5.73966	5.74518	6.0166	6.30382
TATTATGTATCATTAATGTGGTCTTAGCTAGTGGGCACTGCTCTATGTCTTTTCCGTTTT	3.82456	3.8062	5.05847	6.21348	6.5375
ATCTAGTACAATAGGCAACGATTTCGTGAGCACAGAATGAGCAGTT	4.01236	4.00575	6.25956	6.28924	6.43431
CCAATGCCGTCTATAGATTCCCCGACCAGTCTCACTTCCGCCTCCCTCACCAACCTCCACACCCCGCGCCTCACCAGGCCCGCCCGCTCCCGTTATGTCA	3.20181	2.98096	5.8322	6.2027	6.61054
TAGTTATAACCGACACGAAAATGAATATAGATTAGTAAGATAGTAAGCACAAACCGCACAAACAAAACCACAAAATAAAAGAAAACGCGAATTTCTT	4.26153	6.60361	5.82106	6.68108	7.00842
CTCCGAACTCCCCCTATCATTTCATTTTGCCCTCTTAATGGATCTCTCTCCAAGTTTACGTCCATCCACAGTTCATATATAACAATAACTCATCAT	4.58479	4.54944	6.45387	6.55306	6.8516
CCCTGAGACCAGAGGCAGGGACAATCCAGCAAGGAGCACAGACCACGCCACGAGCGGTCATTATGCTCCAGGAATACCCAGATAATACCACAAACGTCA	2.96281	3.30167	6.37502	6.51209	7.10544
AGCTCTGAAGAGGGAGTGAAAATGAATTGAGACAATA	3.89818	3.89843	6.05351	6.03416	6.2842
TAGGGGGTAGCTTCGGAAAATTGGGATGATCGGCGCAATGAGCGTGTGACGGGGATG	3.92444	3.91976	6.34596	6.33549	6.41085
CCTTCTATGGGTCCTCGCACGCACTCTAGACA	4.03505	4.03283	5.88569	5.95771	6.18269
GGCGCTTCCACGAATTAGGACCCTGAGGGAAGCAAAGGGGGGACCAAATAAGTTCGTCCGTAGATGCCATGCTTGCGGA	4.42395	4.32659	6.25795	6.33886	6.74566
GAATTAGAATGCAAGCCGACCTTGCTGCAAGATGAAATTATAGGCAGTAAGATAAGCTTTCGCAATAG	3.49901	3.57445	6.36651	6.36228	6.51035
ATAGGAGGTGGGGGGGGTGCGTATGCCGGCGACAGGGATGGGGAGCTCCCTGGGTGGTGCCGGCCGGGACCGGTATATGCGTGA	2.42588	4.13859	5.12965	5.91566	5.99586
TGAGATGTGGTGATGAAATATGCGCAGAGTTTTAAATTTAAGAGTG	4.05888	4.04998	6.16834	6.16342	6.3352
GGCCAGGCGACTGAGCGAACACAATACGAAGTGACTGAGATGCACCTGA	3.79287	3.79978	6.13922	6.20238	6.3785
CAGGGGCCAGAATCTGGGCGAAGCGCCCATGGTCGCCGTTGGCGTCTCGTCGGCTC	3.77944	3.77619	5.47891	6.04686	6.42066
ATCCCCGGCACAACAGCTAGAGGGTCGATGGGGATGCTGGACGGAAAAG	3.34204	3.35049	5.94395	6.03104	6.30328
CTAATGCCGTCTGGGACGAACGGCACTCCCTGCTCCTAATCCCCTCACCGGCCCAGGCCAGCGCCGCTC	3.43635	3.57083	5.12508	5.92747	6.49414
TCAAATGTTCGATCATGGCAACTTCCTCCGATTAGCAAACGTCCCGACAGTGTGCAAGT	3.2652	3.29633	6.14361	6.2443	6.40696
AAAAAAGAAGCCGAATAAAGACATACTAGAACTAAAGGTTAATACCCAGAAATAGAAAAATGACAATACGAAA	4.0588	4.03705	6.46218	6.46519	6.79602
ACCTGTTAACATGAGTCTCTTGTCTTAGTACGATACCGG	3.65219	3.65152	6.0634	6.11414	6.2526
ACTGCAGTAGTCAGTGGGGCGCACACGTTCACGTAAACGCTGGGCAGCTATGGATG	3.67974	3.73516	6.05614	6.13444	6.4265
ATTGATTATGGTAAACGCATGGGGGGGTCGGATGGGGGCTGTATTAGAAGTATTGAAAGACTAATTGCTGGACATAGGTGGGAGTAAGAGATTCA	3.28591	3.40534	6.31605	6.55983	6.64964
CAAATGGGTGTTGTGTATGCGAAGTCTCGGATTT	3.72534	3.86479	5.69811	6.0109	6.26761
ATGTGCTCGCGTACCTCTAAACCACCGTGGTGGCGACAGCGCGATGCCTTGTCCACGTTAATAGTTAAGAATTGC	5.60428	5.58303	6.10825	6.1832	6.41573
AGGTGATGATGCCATAGCGTCCTTGTGGCGGGAGCGTAGG	3.87311	4.54407	6.01316	6.0966	6.18167
CCCCCGCACGGAATCTTCATTTACAACAAGTATGTCTCATTGAGATCTTCCTAGTAAACACCCTG	4.08927	4.0634	6.18705	6.42875	6.72268
CTACAATTTCTTCTGTAACTAGTTTACTTTTCAACTCCAATATTTTTTCCACTCAAAAAACTACCTCATCTTTCAATGACTATACCAA	4.73527	4.68255	6.27942	6.37522	6.6978
AAGGTAGTTTGTAAGTACGAGTTGTAGGAGTACATCGTGCTTGATTTCATTGTCGATTATGCAGAATGAGCGGGGTGGAGTTTTGGCATG	3.30998	3.62342	6.63934	6.60858	7.06275
GCACTCCCCGTCTCTTACGCAATTAAATGCCACGGATTGAACTACAAACGATGATTTA	4.15917	4.16291	6.14258	6.25615	6.3975
AGGCCATGGGTAGGGCGAAGCAATAACTTACAACAATAAATTTGTCTGTTTTTTGCAATTTGGGGGGCAGCGA	3.91777	3.6601	6.26863	6.38562	6.35616
GAAGATATGAGCAATATTCTTGAATCGCGGGCAATCAGACCGTGCGACTGAACC	3.87191	3.89094	6.24756	6.37413	6.41567
GGCCCCAAGTAGGTCCGGGACCGCAGTAATGGCATAGGGAACCTGGGAATCCGCATGAACCCGCGCTGAATTCGACAGTTGGTGGCAATA	4.29047	4.27918	6.34576	6.33165	6.6992
CAATTGGATGGACCCTACTAGGGTGCAGAAATGTAAGCATTGTAGAGATCACAGATAATGCCGGAACATAAGAGCCCTCATGAGGGACCCAGA	2.94403	2.91818	6.45327	6.49056	6.83521
TTTCCGGCGAGTGTCGTCTGGTGGTGGGGGACGTATGGAGGATGGCG	5.3239	5.27891	6.33723	6.17782	6.52507
CGGAGGGGCCGGTCATGTTATGGTGCGGGGTGAAGGGCCGGATCTGGAGATGGGGCCGTGGGCGA	4.28021	3.7426	5.28715	6.03821	6.45643
TGGACCCACTCCATGGTTTCTATTCCTATTTTT	3.94338	3.92356	5.70779	6.01945	6.28246
TACCTAGCTCAACACGCATTGAATTCATTAAATTCCCTCACCTCATTATTACATATCTTTCTGACCTTAAATGGAACAATCCTGCG	4.63329	4.62846	6.52324	6.49643	6.8234
CTTTTAAACCACGAATTCATACATCGAACTCATCCCAGCTAGTCAATACTACACGCAATGTTCCTCATACCTTAATTACTACACACATT	4.34321	4.36971	6.51367	6.38707	6.77991
GCATGACCAGCCTGTTTAGATAGAA	4.03799	4.0469	5.90892	5.94593	6.19696
TCTGGCGGGGAAGCCAGGCTACCAATCTGGTGTACACTCCACAGATCACTCCAGCGCTCTTCATGCCCCACTAGAGGGCCAATGGACAC	4.52363	4.50808	5.98406	6.46164	6.77026
TGGTGTGGTGGAGATTTATTAAATCTGTAATGTAGTGTTTTTA	4.0963	4.10487	6.12323	6.25024	6.36132
CCAGGTGGATGGGGAGTAGAAAGTGTC	4.60644	4.61045	5.7822	5.76907	6.10618
AGATTCTAAAAGTTATATTCGTGGTTTAAGAGGGTAGTATTAGAGGTTTAGAAAGTAGAAGAATGTTAAGGT	4.20959	4.20037	6.43669	6.43695	6.74044
GAGGCTGATGGCATTAAAGGTGATTGC	3.96445	3.95766	5.66549	6.03504	6.18041
TAAGGTATGAGTAAGTGGGAATGCGGTGAAATATGGTAGGTGGTTTATGTGCCTTATTGGGCAAGTTAGAATTATGGAGAGGTCAGATC	2.91464	2.93621	6.08714	6.47407	6.66462
TTGCCCGGCGAAACAGAAAAAAGAATATGAACGGATCCACACCCAGCTCACAACCATCGTGCCGAAACAACATAGCTCAGATAAAGATTACATA	3.61652	4.5391	6.45124	6.51793	6.88863
CGCAGTAAGTAAATGAAGGCTGTTAGCCGGATGAAATAGTCTGTGGTAATGATCAGTCATTTCATCTAACCCG	3.98847	5.07239	6.41983	6.49511	6.73299
ATCTAGACCAGTCCAATAGGGGCGGAGAATTGAACATGTTCCAAAAGTGGGTTAGATTAATATATTAATGTGAACTTAACCCTCGT	3.8421	3.85415	5.46311	6.39025	6.60181
AATTCTCTATGGGGGCCTTCTTGTTTTCTACAACGTCTCTTTATGATTAACCATGGC	3.61018	3.65033	6.1197	6.31285	6.57767
TATGCGTTTATCGTGGCGAGCATGTTGGAATGCGGGCTTGTGGGTTCGTTACGGTGTTGGGGTGAAACTTATGATAAATAGTAGCTGCTCATTCTT	3.37114	3.43054	6.36041	6.55149	6.70478
GGCGACAGTGTACCTAGCATAACAGGGACAGTATAAGTATGTGACCAAATAACTTGTGCCCAGTTCAATACAGTTGCAGGGTTCGAAAAGCATG	4.26398	4.32375	6.50628	6.61212	6.82544
TGGTATGTATAGCTTGCTGTGCTGAGCGTTGGCAAGGTTGATGTAGGAAAATTTACTAGTGACGGTAATCTTAGCTCGAGTTTGTCATTGT	4.53429	4.74205	5.84466	6.50847	6.7203
ACACGAACCAAGCCGTACCATCTACTCCAAAGATCCTCAGACTTAAAAGCCTGAGGGCTGCATATCACTAATAGAAATCCATGCGAGCCC	5.14925	5.13258	6.28307	6.42696	6.74314
TTACTACCCATTTACCATGCTATATAATCACCCTTCCCTAAAAACTAATCACTTACAGCTCCCTTATTATATATAATCTCCACGTCTAACTATCCC	4.09329	4.10279	6.37654	6.26055	6.85203
AGTGGATTGTTCTCGTTTATTCTTCCTCTTACTATGTCTTGCTTTCGTTGTAA	4.04628	4.06588	6.24871	6.29013	6.65947
GGGGGCTCTTTCTATAAAAACAAATCCCAAACGGAAAGGTACCGGAATTATCTGCATTTACTCGTTATGCACCGAATCTTAAA	4.48483	4.49261	6.51671	6.56002	6.61899
AACAGTATATCTCCAGCATAGATACAAATATTTGGAGATCAGAAAAACGCACATCTATATTCTTTTAAGCAACAATGCCAAACCACGTGGAGAGCCGAAT	3.67731	3.96995	4.9092	6.50021	7.16334
AGGCCTTCTATTGTCTGCAAAGGGAGATGTTCTACGATC	3.92429	3.91947	6.06302	6.13924	6.34148
GTTAAGGGGAAGAACTTCCACGCCGACATTCGTCGCAGACCGCAGGCACTCATGGGTAGAGACTGTGGAATCCGCGAGCGCAATTGAGATA	4.53784	4.53633	6.46507	6.55588	6.82472
TAGGAAGGCGTGTGCTCCCGTGGAGACATAGAGAAAGGATGCACGGCAGGACGCGGTA	3.41877	3.44163	6.1383	6.16395	6.38833
GGGGATAGTCTTAGTGCAATGATGGGTAACAAGTGTTCGGCTGAATGAAAAAGACAGGAGAA	3.32174	3.36182	6.00858	6.3147	6.77104
ATGATTAAGGTACCCGGGCTATATGGCTGCGAATGAACCCACAAGGGGTTAATT	3.67405	3.6712	6.09771	6.27824	6.35507
CGAGGCAGCGGGACCCGAACATGCATGCACAGTACCTCGGCGTGTAACTAGCGGACTCACCCCCGGTGGAGCAGGAGGGAGGA	3.65	3.50052	6.15152	6.27767	6.49706
AGGTGATGGTCTGTCACTGTTAGTACCACATGACCAGTTAGGAATCTGTTTCGCCCTGTTACGC	4.57659	4.71527	6.15201	6.25859	6.5714
GGCTATTACCCTCTTAAAACCGGCAAAATCCCTTATACAGCACTAGTCAAGCCCGTGTTTACTATAGTATTACCGTAAACATGC	3.7144	3.87756	6.2429	6.42363	6.73806
GCATGCCCCATTTGAATGGACGGCGAG	3.16298	3.25803	5.86657	5.87346	6.06776
AATGCGACTGGCGTAAATACTGTGTTGTTGGAGATGATGAT	4.50072	4.50303	5.72178	6.02248	6.19579
TTGGTACTATTTCTGCTTACAATCATGTTAATTGCTGGTAAATGCTA	4.01801	4.01713	6.29457	6.27218	6.53796
GATCTTTTAGTTAGGTAGGATTTTATTACGGATTTGATGGTGTCGTTTTTTTATGGGATTATTGTATCATCCGCCATTTCCTGTAACGCACAATTTGAGT	4.98574	4.95191	6.23646	6.45721	7.49006
CAAATGTCGGATTATCTCTCTTTCCTCAGTAGTGTTGAACTGTATTTTGAAATCGCTT	3.26405	3.27203	6.0953	6.2879	6.79566
TTCCTGCTGTCATTCTCTAGGGTTTCGTCTGCTCAATGGATCCTGTCGCTTTTTCAAGGATGAGATACTATATTATCTAAGGGCTATATTAGGAA	3.41266	3.41733	6.45043	6.5522	7.09455
TGGCTGTTGGCCTATGGTCGGCGCCGTTGTTTCTTT	3.64314	3.65598	5.50636	5.70747	6.32198
ACCTAGTTGGGCAGAATTCATTGGAGCTTAAAAATGAGAAAGTGATATTTT	3.93196	3.92328	5.03997	6.36861	6.47591
TGATATGCTAGGTGTGATAATTATTCATGGGAGTTTCTGTAGTGTTGGTGACTGGATGTAAGTTTGA	3.61003	3.6512	4.9047	6.47174	6.54036
GATGTCTTGTGGGGCCGCGGATCCCCCCT	4.14334	4.14841	5.18655	5.86127	6.19608
GTGTCAAGGTCGATGTCGCTTTGTTGTCCGCTGGTTGCGCGCTGCCCCGGGATGTCCGGATTACAAGCTGCATAGTTTAA	3.0664	3.0263	6.09168	6.38254	6.80779
TGCATTTCTTATTTCCAATCTTCACGCAGTTCCCATTTGATCACATGCACGCAGATAGTTGTCTGATTTCAC	4.19919	5.16402	6.35409	6.53244	6.68557
TGTGCCTGCTCATGCCCTGAGCACGCTGCACGACCCCT	3.95403	3.98364	4.0762	5.79236	6.28767
AGGCACAAAAAAACTTCGGAATGAGATTGAGACACA	3.64073	3.63839	6.14206	6.08803	6.21228
CCACCTTTCCCTTTGCTCCGGGACCCGCCCCGCGGGCACGCCCC	5.10634	5.10964	5.10645	5.80102	6.23564
TGGAGAGATTGCAAGTCGTTCTGCAATCCACACGTACTTCCCCATCGTCCCCGGACTAAATCTT	3.08031	3.10314	5.9862	6.24939	6.46704
GGGAAGGAGTCGATCGGAAAAACAGCAGGGCTCGGGGGGTTGCTGGCTCGGGATGACGAGGGGACCCCCTACGAGGTCAGTGTCCGGGGTGAAGC	2.91934	2.87661	6.17855	6.17289	6.58171
AGTAAGACTAAGGTCGGCCATGAGCTGTAACGA	3.86441	3.86608	6.04361	5.96863	6.19931
GAGTCAAACATACGGAAGACATAAAACTACATCGCAATGTATATCAGAAGGAATTAACTAAACCAATGAAAAAATCCTTTATATCTTAAACACT	3.81827	3.75202	6.48591	6.38911	6.83911
TCAAAATCCATGGTTAAAGTTGTAGACATCGCTTTACATAATCATAAAATTAATT	4.4603	4.46249	6.30382	6.28543	6.50556
CTGTCACCACGAAGCTATTGCCCGTACTGTATTCTACCAAAGCAAAACCTGACGATCATGTACAGCC	3.7121	3.76231	6.36516	6.49187	6.70045
ATATTCCGACCTTTCCTACCGTCCCAATGGCCCGAAGGATCGTACCCTG	3.58238	3.58093	5.92056	6.15905	6.37056
ATGCTCATTCTCTGCCTTGTATCAAATGCCGTTTTCAGTATCAT	4.04409	4.04462	6.05869	6.22567	6.34706
AAGCCTCCCGGTAGGGCCGGCCCTGTGTTTGTGGCATGTCGAC	4.33384	4.33043	5.5957	5.8385	6.30726
GCAAAAACAATTAACAGGCTTGTGAGAATATGAACTCTCATGCATAAGTACTGCA	3.82068	3.84579	6.32849	6.33681	6.42499
CTCCCTGGTGATAAGAGGTAGCCACCGTGACGGTTTACTTGGTTGTGCCTTTCCGACGTGACGTAAACTAAAGGAGTGATGA	4.23509	3.77275	6.24548	6.32928	6.61324
GAATTATGCGACCCAGTGCGGAAGTTTAAAGTATATGGCATACGATGAT	3.85888	3.86557	6.05952	6.25384	6.4134
GCGGAGGGTAGACCGGAGTTTCGGGAGGCCCGAAGGGCGATAAGGCCATGAGTGGACCTAACATCCAATATCTCCAACGGCTAGATAAGGTCACTGA	3.06799	3.12274	6.3393	6.3818	6.68449
TTCTAACCTCTAATTTGCTCAGTCAACTCCTATTAAGCTCTACTTTTCAGACTCGCTCAGAACACAGTTTACCGGCAATGTTTTCGAATCAACGTC	4.75587	4.69641	6.72671	6.76572	7.05383
CGGTTCTCACAGGCAGCGCTGAGGTGGATGTGGGTAGCTTACCTGATAAGCACAAGTCCAATGCCGGGCCCCCATAACCCAGCTGGAGCGAG	3.72616	3.94428	6.31076	6.35578	6.79273
TTTACCTATCATGCGGCTAGTACGAAGAGGGCTTCCGCTTACATCGTAGTCGGCCTCCCAAAAGCCCCCCCTCCCACTTAAAATTTGAATTGACAGTA	3.39565	6.28829	6.21002	6.30144	6.57558
CGTGGTGAGGAATGCAGGGAGATAGGAAGGTTAAGGGGGGGTATAGACGAGGTGCGAGAAGGGCAAGCAAATGTGGGGGGT	2.76528	3.93679	6.18876	6.29055	6.56172
CGGCGGTGGGAGCAGAAAGGCGATTTCTGGAACTCCGGGCACAAGAACACCTGGAACGTGCCTCGGAGCGTACTGGTCCTGT	5.76563	5.70989	5.76665	6.20972	6.53665
TAAGGTTTCCAATGTTGTCCATACCCGACGGGAATACTTTGGGGGCTATCGACTGACGAAAGAAGTCTCCCGAAGCATTCTGGCGGTATATATTCC	4.4604	4.68419	5.57443	6.52077	6.66315
CATGTCCAATCTCACCTCACTTCCCTAGCCCCGCCACCTCACGTCCTCCGACATCCTCATGCCCAACCGTGCACCACCCTACTTTCCACTCCAGTA	4.08819	4.20669	5.98523	6.29481	6.55678
TAGCGACAACGTTGGTTCACGTGCCAGGTGGCTTATGTCGTATAGATATGATAGTGAGACCTTACTGGTAACGGAAGCCTC	3.78552	3.75932	6.30088	6.4167	6.69419
GGTGATACGGAATCAACTAAGTATTACGCTAGAAGTTGGCGGTAGAGGGGGAGCCGGCGATGGGTTATATTCCGGC	4.3008	6.29024	6.40635	6.42991	6.53765
GGAGCACACTAATTCTGATGGGCCCCCGCCATGAGCACAGGTAGATCACCCCATGCTACTATATCAAGATTCGG	3.07924	3.15655	5.98505	6.0874	6.84775
TACATGGAACTGTCCCTTCTTACCG	3.73112	3.684	5.73701	5.88783	6.08753
AGTACCAAAGCCCAGCCACTGCACCCCATTTATGGGCTATTAGGGTCATAAGTACGCATGTTCTCCACTTTGAACC	4.87812	4.72581	6.1647	6.39902	6.50743
TGATGCTCATGTGAGCGAATGTGGAATATAC	3.95588	3.96261	5.82266	5.91653	6.16864
CGGACTCCGATTATGAATTGATCAAGGTCTAATTAGAGCATAGAAG	4.75132	4.73919	6.26888	6.23766	6.4872
GGAAGAGCAGCCACAATAGTTCCCGTACACTCCTTAAATGCCATGTACAAACCGGT	4.12612	4.12457	6.16813	6.24807	6.61786
GTATGGCACGATTAACGCGTCAAAAACTCTACATCTAGCTCGGGAGTGAATCAGCCGCGTAACAGCTGGGTACGAGAGGCGCAGAAC	3.52991	3.88292	6.45479	6.44621	6.69921
AATAAGAAAGGCATAAAAATACACAATGTCAAATATTACACT	3.85705	3.85642	6.17519	6.1947	6.29766
TTCCGTGTGCCGTTCTCCTGGTGCGCCGCCCAGCCCTCCCGGACCGTGCCCGTGCGGGG	5.44599	5.44913	5.445	5.85531	6.46114
ATGAACTGACCGGCAGATGTCTTGCCCGTAG	4.69622	4.70052	5.84313	6.00301	6.3178
CTTCAGGTGGCCAGGGCGGCTGAGCCCTAGGGCTCACCACGCAGACGGGGGACATCTTCGACCCGGCTACACACCATACACTTAAGCGATGTGTTGATAC	3.85121	6.17402	4.61113	6.39457	6.49638
GAACACGCCAGTTTAAAAAGATGCTAAATTAGACGGATAGAATCCGCTTGACAAGTATAGGATACAAGGACAAATGA	3.54937	3.56321	5.43475	6.34663	6.77941
TACATTTTGCCAACTAGAAACTACGGGAAGAGCCATGTTAACGAAATGAGTTTTTGAATAATAGAGTACTCGAATTCGTTATTCAAGTCCTGTCCT	4.08424	4.06103	4.83383	6.49068	6.76273
AGCGGCTACAGTGGGAAATTGGATAAAGGAAGTTATGAAGA	4.532	4.51847	6.12624	6.17269	6.27014
CATAAGGTCGTTCTAGTACCCAATGGCACCAACATCCCTCGGGCC	3.68599	3.62783	5.93889	6.00415	6.52285
AGGCTTTCCATGTTCCTGACACTCACAAATAGTCCATGTCTTGATAATTACTTTCATCG	4.05303	4.04425	6.22117	6.17678	6.4476
CGGGTAATGCTGCGGGACTGCGTGTCAGAAGTTCTATGTGACGGCGGGTCTTTGTG	3.56223	3.56736	5.98459	6.27797	6.40661
AGTGGCCGCCCCAGCGAGCCACACGGCCCGCCC	5.11329	5.11771	5.11653	5.62892	6.22688
GTATGGTAGGGCAGACATAGAACGA	4.16661	4.26646	5.91019	5.92096	6.1332
GGATTTGGAGTGTATCAGGATGAATTCTTAAGAATTTTTTATTGTAGATCGGATGTTGGTATGCGCTGTGCTTCACCCG	3.70705	3.17032	6.37039	6.31915	6.57505
CGACCGAATGGAGGTTGGGATTAAAGTGATAAAAAAGCAGCTCACTACAGTTAGCTACATCACAATAAGAATAAA	3.61254	3.60223	6.46603	6.41526	6.56595
AGCCAGACGATAAACGGTACAATATGAATAACTCAAACTGAAGTTTCCGAATCAT	4.00452	4.00584	6.20808	6.33758	6.5625
CCTATATACACAAGCCACACCTCAACACTACAAGATGCT	4.31862	4.32378	5.83728	5.93044	6.33556
CGAGACGGGCGGGAGTGCCAGGGCGACTGGGGGGGGCAGGTAGGGGTAGGCCATGTGTTGGGACCACGTGGGGGATCTGAGAG	3.27773	3.35317	5.94541	5.83991	6.12876
GTAAAAAAATGCACGACCATTTGGATGAGAATTCTTGAGCGAAATATAACGCTCGCAACTAGATATAGTCCAGAATTAATGGAA	4.16606	4.85931	6.27304	6.59445	6.92381
GGCAGGCTAAATTTACAATTTTTTTATATAAAGCACTCAAAGCCATACGAACAACCCATGATACCGAACATACAACG	4.94965	5.16357	6.38694	5.83485	6.55014
TATTCTAGCACTTGCCTTCAGCTACCCTTCGTCACGGCTTTGTTCCGCCGTTGTCAGGTCTACTAGTGGGGCGCGGTATGGACGGTC	3.5949	3.56934	6.27683	6.28479	6.7994
TTTTCGTTATCACCGGGCAATTACCCATCCCTTGTAGAATGGA	4.36018	4.36127	6.22214	6.29304	6.51399
ATGGGTCGAGAGTCAGTCGGATGGCCGGGAGGAGGTAGTGGGAAGAGGACAATCCATCGGCTTAGGGCACTGTGCTAAGGCAGCGGGAGCCGAGACT	3.89985	4.88786	6.2789	6.36846	6.60686
CCTGTTGCTGGCTAGCTCCAGCGTGCCCCCATGAGCATCCAAGTGCGTTATCCCTTGGC	4.16352	4.19146	5.88367	6.18	6.34201
TGGGTACCGTCTGGCAGACTTAAGACTCCTTAAGCTCGGAAACGAGCAC	4.43694	4.42829	6.15887	6.24451	6.58346
TGCATTACTCATGAGCGAGTATAATTATCGGCACCCGTAA	4.34256	4.37334	5.99918	6.22634	6.42395
GCAGCGTTAGCCCAGCAATGCATCAGCGCCTCG	3.14357	3.14905	5.71839	5.88765	6.35339
GATGAAAAGTAACGATGACCCCCGGCCGCAGGACCTTACAGGCGCCAACACGGTGGTTCTCCGAGGTGGAGCGTATAGTGCGGAGGGGAAGTTATACGC	2.91892	4.71064	6.04733	6.38874	6.60682
CCCGCACCTGAATCTACCCCAGTCGCCATCCCCCCAAACCTTCGATCTCATGTTACCCAAGGCCCTCT	4.40639	4.37846	5.5254	6.13317	6.47885
CTTTCCATGCGATCCAACAACTGAAATTGCTATGACGCAGAAACT	4.22432	4.22168	6.03755	6.25283	6.4436
ACGATTTGACATATGTTTCAGTGAGCCAGGGGGCAGTTATGCTGCACAGTGGTTGAGCCGTCGTTAGGGCA	4.33858	4.44945	6.02503	6.41338	6.84848
TGTGCAGGTGGGGGGGGGTAGTCGACTACCCACGGGGCGAAGGCTTGAAATTGGAGGTGTGTGCCGGAACAGT	4.79091	4.68017	5.8966	5.88851	6.28751
CCAAACTGTACAGTGCGATTCTGGTAGTTATGCAGTCGCGCGACTATCAAGTGGAACGATAACTAAACGAGGAGCGCACAGAAAAT	4.66459	6.45307	6.24883	6.4267	6.72708
CACAGGAGAAGCAACCACACAACACCCCCGAATAGAATGCCCAAAACCACACAATAG	3.91748	3.91438	5.67123	6.0838	6.48302
AAACAACATTGCCAATCACATTTACCCTACCACAATGTC	4.14456	4.14424	5.82689	5.96039	6.2718
CTGATAAGTAACGTAGATGGGTACATGCGCTAGGTGTAATAAGAGTGGGAAAAGGG	4.39576	4.33162	6.16748	6.23788	6.43846
TTTTGGGTAGCGGTCGTGTGCCTCGACCCCGGTGGTGGCGCCGGGTTTCACCGGCGCGGGCGCGCGT	5.57866	5.62777	5.5784	6.03058	6.48628
GGGCTTGGAGCATTAGTGAGCAGTTATCTACTAAGTCGTCAGGAGTGTCGGTCGAGATTACGATAATCGGTTCGTATGTAGTGAGGTATTTATAG	5.07147	5.6826	6.42978	6.67445	7.0532
GAATGTGACTGTCTCATTCGAACAACGGAATCCGTGACCACGCGCCGCGGACAGTC	4.35556	4.31327	6.08909	6.29327	6.46679
CGATTATGGTGTGCCCAGCGGCTTATACACTGTAACGAGGACTCTCACCACGTCCTGACTGGGAACTCCCGGT	3.56198	3.43883	6.26641	6.35167	6.67288
GTATTGGCTTTAGTTTTAGAATGTGTAGGCTTACCCTTACTGTTATATCGTCCACCTGAGTT	4.03555	4.04313	6.25764	6.31154	6.6627
AACGTACTCTGTAGGGGGTAGCCTAAACGGCCTTTCAGGGTCGTCTTTCCGAGGAACCCATATGCGAGGCTTTCCTAGTC	5.35796	5.29935	6.46729	6.48207	6.61341
GTTGGGATGGTGGAGCTCGGCTGAGCTGTGGAGGGTAAGAGAGGTCACAA	3.44564	3.49197	5.93411	6.02208	6.34782
[truncated: 4,002 more rows]
