# Supplementary material for: Enhancing mRNA translation efficiency with discriminative and generative artificial intelligence by optimizing 5′ UTR sequences
Source: iScience. 2025 Sep 10;28(10):113544. doi: 10.1016/j.isci.2025.113544 (PMC12506572; doi:10.1016/j.isci.2025.113544)
Supplement: Table S8. Raw data of fluorescence intensity analysis, related to Figure 3 [file mmc5.xlsx]

## Sheet: Sheet1
Table S8 Raw data of fluorescence intensity analysis
Cell Type	Label	Area	Mean	Mode	Min	Max	IntDen	%Area	RawIntDen	MinThr	MaxThr
HEK293T	1EGFP1.tif	113374	59.502	96	20	96	6745931	9.226	6745931	20	255
HEK293T	1EGFP2.tif	149803	61.613	96	20	96	9229739	12.191	9229739	20	255
HEK293T	1EGFP3.tif	123863	61.34	96	20	96	7597734	10.08	7597734	20	255
HEK293T	1EGFP4.tif	119460	60.42	96	20	96	7217715	9.722	7217715	20	255
HEK293T	1EGFP5.tif	117449	60.672	96	20	96	7125914	9.558	7125914	20	255
HEK293T	1opt1-1.tif	150239	63.301	96	20	96	9510230	12.226	9510230	20	255
HEK293T	1opt1-2.tif	182237	63.931	96	20	96	11650611	14.83	11650611	20	255
HEK293T	1opt1-3.tif	155404	60.37	96	20	96	9381668	12.647	9381668	20	255
HEK293T	1opt1-4.tif	166739	59.128	96	20	96	9858939	13.569	9858939	20	255
HEK293T	1opt1-5.tif	210803	60.7	96	20	96	12795681	17.155	12795681	20	255
HEK293T	1opt2-1.tif	131796	63.52	96	20	96	8371689	10.726	8371689	20	255
HEK293T	1opt2-2.tif	137990	63.305	96	20	96	8735518	11.23	8735518	20	255
HEK293T	1opt2-3.tif	119505	63.874	96	20	96	7633240	9.725	7633240	20	255
HEK293T	1opt2-4.tif	87159	64.429	96	20	96	5615598	7.093	5615598	20	255
HEK293T	1opt2-5.tif	107918	63.592	96	20	96	6862772	8.782	6862772	20	255
HEK293T	1opt3-1.tif	155423	64.924	96	20	96	10090706	12.648	10090706	20	255
HEK293T	1opt3-2.tif	99997	61.267	96	20	96	6126522	8.138	6126522	20	255
HEK293T	1opt3-3.tif	128481	63.266	96	20	96	8128426	10.456	8128426	20	255
HEK293T	1opt3-4.tif	135286	61.837	96	20	96	8365736	11.01	8365736	20	255
HEK293T	1opt3-5.tif	115802	65.063	96	20	96	7534396	9.424	7534396	20	255
HEK293T	1ori1-1.tif	10456	27.479	20	20	73	287325	0.851	287325	20	255
HEK293T	1ori1-2.tif	14329	27.636	20	20	96	395995	1.166	395995	20	255
HEK293T	1ori1-3.tif	14904	27.51	20	20	96	410016	1.213	410016	20	255
HEK293T	1ori1-4.tif	16036	31.934	20	20	96	512098	1.305	512098	20	255
HEK293T	1ori1-5.tif	20494	30.681	20	20	96	628774	1.668	628774	20	255
HEK293T	1ori2-1.tif	19357	34.425	20	20	96	666359	1.575	666359	20	255
HEK293T	1ori2-2.tif	23291	36.135	20	20	96	841625	1.895	841625	20	255
HEK293T	1ori2-3.tif	22313	34.039	20	20	96	759512	1.816	759512	20	255
HEK293T	1ori2-4.tif	28516	36.069	20	20	96	1028547	2.321	1028547	20	255
HEK293T	1ori2-5.tif	30973	36.308	20	20	96	1124569	2.521	1124569	20	255
HEK293T	1ori3-1.tif	13912	32.532	20	20	93	452585	1.132	452585	20	255
HEK293T	1ori3-2.tif	19549	32.579	20	20	96	636890	1.591	636890	20	255
HEK293T	1ori3-3.tif	22058	32.398	20	20	96	714641	1.795	714641	20	255
HEK293T	1ori3-4.tif	20186	31.07	20	20	96	627187	1.643	627187	20	255
HEK293T	1ori3-5.tif	17035	34.585	21	20	96	589163	1.386	589163	20	255
HEK293T	2EGFP1.tif	85459	63.201	96	20	96	5401063	6.955	5401063	20	255
HEK293T	2EGFP2.tif	119013	64.275	96	20	96	7649521	9.685	7649521	20	255
HEK293T	2EGFP3.tif	121448	65.231	96	20	96	7922208	9.883	7922208	20	255
HEK293T	2EGFP4.tif	126104	64.851	96	20	96	8177961	10.262	8177961	20	255
HEK293T	2EGFP5.tif	132786	64.764	96	20	96	8599719	10.806	8599719	20	255
HEK293T	2opt1-1.tif	128137	64.613	96	20	96	8279311	10.428	8279311	20	255
HEK293T	2opt1-2.tif	131475	65.29	96	20	96	8583976	10.699	8583976	20	255
HEK293T	2opt1-3.tif	115576	65.497	96	20	96	7569857	9.406	7569857	20	255
HEK293T	2opt1-4.tif	132465	63.411	96	20	96	8399672	10.78	8399672	20	255
HEK293T	2opt1-5.tif	164232	62.938	96	20	96	10336458	13.365	10336458	20	255
HEK293T	2opt2-1.tif	81661	63.279	96	20	96	5167405	6.646	5167405	20	255
HEK293T	2opt2-2.tif	105889	63.662	96	20	96	6741073	8.617	6741073	20	255
HEK293T	2opt2-3.tif	97491	62.138	96	20	96	6057942	7.934	6057942	20	255
HEK293T	2opt2-4.tif	84931	64.515	96	20	96	5479355	6.912	5479355	20	255
HEK293T	2opt2-5.tif	96170	63.936	96	20	96	6148771	7.826	6148771	20	255
HEK293T	2opt3-1.tif	79384	64.887	96	20	96	5150988	6.46	5150988	20	255
HEK293T	2opt3-2.tif	72307	63.191	96	20	96	4569183	5.884	4569183	20	255
HEK293T	2opt3-3.tif	101848	62.361	96	20	96	6351328	8.288	6351328	20	255
HEK293T	2opt3-4.tif	81903	64.651	96	20	96	5295129	6.665	5295129	20	255
HEK293T	2opt3-5.tif	85257	65.12	96	20	96	5551898	6.938	5551898	20	255
HEK293T	2ori1-1.tif	34164	30.177	20	20	84	1030969	2.78	1030969	20	255
HEK293T	2ori1-2.tif	28485	31.96	20	20	96	910380	2.318	910380	20	255
HEK293T	2ori1-3.tif	34121	31.048	20	20	96	1059397	2.777	1059397	20	255
HEK293T	2ori1-4.tif	27152	31.699	20	20	96	860678	2.21	860678	20	255
HEK293T	2ori1-5.tif	20519	29.775	20	20	96	610946	1.67	610946	20	255
HEK293T	2ori2-1.tif	31961	36.002	20	20	96	1150661	2.601	1150661	20	255
HEK293T	2ori2-2.tif	32523	38.395	20	20	96	1248727	2.647	1248727	20	255
HEK293T	2ori2-3.tif	32780	37.324	20	20	96	1223465	2.668	1223465	20	255
HEK293T	2ori2-4.tif	28346	37.811	20	20	96	1071789	2.307	1071789	20	255
HEK293T	2ori2-5.tif	30206	37.112	20	20	96	1120991	2.458	1120991	20	255
HEK293T	2ori3-1.tif	20483	32.209	20	20	96	659731	1.667	659731	20	255
HEK293T	2ori3-2.tif	23420	32.169	20	20	96	753407	1.906	753407	20	255
HEK293T	2ori3-3.tif	24863	33.928	20	20	96	843560	2.023	843560	20	255
HEK293T	2ori3-4.tif	25029	34.069	20	20	96	852709	2.037	852709	20	255
HEK293T	2ori3-5.tif	14135	32.41	20	20	96	458113	1.15	458113	20	255
HEK293T	3EGFP1.tif	80046	60.973	96	20	96	4880655	6.514	4880655	20	255
HEK293T	3EGFP2.tif	81832	62.289	96	20	96	5097221	6.66	5097221	20	255
HEK293T	3EGFP3.tif	103718	65.639	96	20	96	6807981	8.441	6807981	20	255
HEK293T	3EGFP4.tif	98677	63.319	96	20	96	6248115	8.03	6248115	20	255
HEK293T	3EGFP5.tif	91688	62.607	96	20	96	5740325	7.462	5740325	20	255
HEK293T	3opt1-1.tif	224963	64.295	96	20	96	14464006	18.308	14464006	20	255
HEK293T	3opt1-2.tif	224962	64.246	96	20	96	14452882	18.307	14452882	20	255
HEK293T	3opt1-3.tif	269820	63.272	96	20	96	17072066	21.958	17072066	20	255
HEK293T	3opt1-4.tif	254001	65.49	96	20	96	16634567	20.671	16634567	20	255
HEK293T	3opt1-5.tif	225140	63.718	96	20	96	14345554	18.322	14345554	20	255
HEK293T	3opt2-1.tif	97758	64.236	96	20	96	6279554	7.956	6279554	20	255
HEK293T	3opt2-2.tif	128773	62.579	96	20	96	8058490	10.48	8058490	20	255
HEK293T	3opt2-3.tif	112856	62.604	96	20	96	7065211	9.184	7065211	20	255
HEK293T	3opt2-4.tif	120017	63.453	96	20	96	7615472	9.767	7615472	20	255
HEK293T	3opt2-5.tif	118456	64.871	96	20	96	7684319	9.64	7684319	20	255
HEK293T	3opt3-1.tif	77535	61.001	96	20	96	4729688	6.31	4729688	20	255
HEK293T	3opt3-2.tif	93713	63.557	96	20	96	5956148	7.626	5956148	20	255
HEK293T	3opt3-3.tif	114784	62.487	96	20	96	7172501	9.341	7172501	20	255
HEK293T	3opt3-4.tif	142488	66.328	96	20	96	9450879	11.596	9450879	20	255
HEK293T	3opt3-5.tif	99267	64.419	96	20	96	6394648	8.078	6394648	20	255
HEK293T	3ori1-1.tif	14962	29.243	20	20	74	437541	1.218	437541	20	255
HEK293T	3ori1-2.tif	10743	29.175	20	20	78	313428	0.874	313428	20	255
HEK293T	3ori1-3.tif	11269	29.166	20	20	92	328667	0.917	328667	20	255
HEK293T	3ori1-4.tif	14625	30.03	20	20	96	439196	1.19	439196	20	255
HEK293T	3ori1-5.tif	15495	31.466	20	20	96	487569	1.261	487569	20	255
HEK293T	3ori2-1.tif	33632	36.101	20	20	96	1214159	2.737	1214159	20	255
HEK293T	3ori2-2.tif	31237	36.125	20	20	96	1128436	2.542	1128436	20	255
HEK293T	3ori2-3.tif	26746	37.123	20	20	96	992901	2.177	992901	20	255
HEK293T	3ori2-4.tif	26996	36.451	20	20	96	984025	2.197	984025	20	255
HEK293T	3ori2-5.tif	25077	35.837	20	20	96	898685	2.041	898685	20	255
HEK293T	3ori3-1.tif	23257	31.651	20	20	96	736117	1.893	736117	20	255
HEK293T	3ori3-2.tif	20585	32.744	20	20	95	674026	1.675	674026	20	255
HEK293T	3ori3-3.tif	21418	32.548	20	20	96	697109	1.743	697109	20	255
HEK293T	3ori3-4.tif	20905	31.024	20	20	96	648563	1.701	648563	20	255
HEK293T	3ori3-5.tif	16962	31.64	20	20	96	536677	1.38	536677	20	255
HEK293T	4EGFP 1.tif	90772	57.195	96	20	96	5191705	7.387	5191705	20	255
HEK293T	4EGFP 2.tif	114388	59.641	96	20	96	6822196	9.309	6822196	20	255
HEK293T	4EGFP 3.tif	101421	56.361	96	20	96	5716172	8.254	5716172	20	255
HEK293T	4EGFP 4.tif	115660	56.818	96	20	96	6571522	9.412	6571522	20	255
HEK293T	4EGFP 5.tif	113163	58.948	96	20	96	6670745	9.209	6670745	20	255
HEK293T	4opt1-1.tif	143051	60.846	96	20	96	8704133	11.642	8704133	20	255
HEK293T	4opt1-2.tif	117120	58.63	96	20	96	6866726	9.531	6866726	20	255
HEK293T	4opt1-3.tif	163709	57.867	96	20	96	9473294	13.323	9473294	20	255
HEK293T	4opt1-4.tif	113381	59.151	96	20	96	6706562	9.227	6706562	20	255
HEK293T	4opt1-5.tif	144717	57.39	96	20	96	8305292	11.777	8305292	20	255
HEK293T	4opt2-1.tif	166812	66.185	96	20	96	11040397	13.575	11040397	20	255
HEK293T	4opt2-2.tif	174402	67.112	96	20	96	11704490	14.193	11704490	20	255
HEK293T	4opt2-3.tif	149457	63.711	96	20	96	9522129	12.163	9522129	20	255
HEK293T	4opt2-4.tif	130306	62.627	96	20	96	8160669	10.604	8160669	20	255
HEK293T	4opt2-5.tif	125387	63.728	96	20	96	7990670	10.204	7990670	20	255
HEK293T	4opt3-1.tif	220960	63.822	96	20	96	14102063	17.982	14102063	20	255
HEK293T	4opt3-2.tif	174420	65.317	96	20	96	11392504	14.194	11392504	20	255
HEK293T	4opt3-3.tif	162543	65.115	96	20	96	10584016	13.228	10584016	20	255
HEK293T	4opt3-4.tif	149283	65.986	96	20	96	9850579	12.149	9850579	20	255
HEK293T	4opt3-5.tif	179978	64.774	96	20	96	11657866	14.647	11657866	20	255
HEK293T	4ori1-1.tif	19537	26.355	20	20	61	514904	1.59	514904	20	255
HEK293T	4ori1-2.tif	24336	28.012	20	20	90	681688	1.98	681688	20	255
HEK293T	4ori1-3.tif	26492	28.294	20	20	72	749564	2.156	749564	20	255
HEK293T	4ori1-4.tif	20753	27.045	20	20	65	561263	1.689	561263	20	255
HEK293T	4ori1-5.tif	19905	26.586	20	20	59	529201	1.62	529201	20	255
HEK293T	4ori2-1.tif	29155	30.091	20	20	96	877299	2.373	877299	20	255
HEK293T	4ori2-2.tif	29585	34.073	20	20	96	1008053	2.408	1008053	20	255
HEK293T	4ori2-3.tif	18732	31.755	20	20	96	594833	1.524	594833	20	255
HEK293T	4ori2-4.tif	19584	30.021	20	20	96	587939	1.594	587939	20	255
HEK293T	4ori2-5.tif	35365	31.662	20	20	96	1119719	2.878	1119719	20	255
HEK293T	4ori3-1.tif	21256	27.475	20	20	87	584004	1.73	584004	20	255
HEK293T	4ori3-2.tif	19489	27.295	20	20	68	531950	1.586	531950	20	255
HEK293T	4ori3-3.tif	23778	26.509	20	20	77	630335	1.935	630335	20	255
HEK293T	4ori3-4.tif	22290	27.716	20	20	81	617791	1.814	617791	20	255
HEK293T	4ori3-5.tif	18083	27.771	20	20	82	502175	1.472	502175	20	255
HEK293T	12h-opt1-1_GFP.tif	201690	35.057	96	10	96	7070622	16.414	7070622	10	255
HEK293T	12h-opt1-1_GFP.tif	201690	35.057	96	10	96	7070622	16.414	7070622	10	255
HEK293T	12h-opt1-2_GFP.tif	224596	33.71	96	10	96	7571034	18.278	7571034	10	255
HEK293T	12h-opt1-3_GFP.tif	272971	34.565	96	10	96	9435207	22.214	9435207	10	255
HEK293T	12h-opt1-4_GFP.tif	277869	32.948	10	10	96	9155337	22.613	9155337	10	255
HEK293T	12h-opt1-5_GFP.tif	253123	31.877	10	10	96	8068812	20.599	8068812	10	255
HEK293T	12h-opt1-6_GFP.tif	255656	32.216	10	10	96	8236111	20.805	8236111	10	255
HEK293T	12h-opt2-1_GFP.tif	356194	27.1	10	10	96	9652751	28.987	9652751	10	255
HEK293T	12h-opt2-2_GFP.tif	284721	31.685	10	10	96	9021326	23.171	9021326	10	255
HEK293T	12h-opt2-3_GFP.tif	253413	35.238	10	10	96	8929740	20.623	8929740	10	255
HEK293T	12h-opt2-4_GFP.tif	229255	35.494	96	10	96	8137218	18.657	8137218	10	255
HEK293T	12h-opt2-5_GFP.tif	249615	34.695	96	10	96	8660433	20.314	8660433	10	255
HEK293T	12h-opt2-6_GFP.tif	302496	35.122	10	10	96	10624202	24.617	10624202	10	255
HEK293T	12h-opt3-1_GFP.tif	232468	34.05	10	10	96	7915633	18.918	7915633	10	255
HEK293T	12h-opt3-2_GFP.tif	228341	33.953	10	10	96	7752972	18.582	7752972	10	255
HEK293T	12h-opt3-3_GFP.tif	258003	31.437	10	10	96	8110901	20.996	8110901	10	255
HEK293T	12h-opt3-4_GFP.tif	209226	36.384	96	10	96	7612573	17.027	7612573	10	255
HEK293T	12h-opt3-5_GFP.tif	227323	35.629	96	10	96	8099182	18.5	8099182	10	255
HEK293T	12h-opt3-6_GFP.tif	215920	32.218	10	10	96	6956489	17.572	6956489	10	255
HEK293T	12h-ori1-1_GFP.tif	59242	15.48	10	10	67	917060	4.821	917060	10	255
HEK293T	12h-ori1-2_GFP.tif	57346	16.306	11	10	65	935066	4.667	935066	10	255
HEK293T	12h-ori1-3_GFP.tif	50472	16.427	11	10	63	829089	4.107	829089	10	255
HEK293T	12h-ori1-4_GFP.tif	47864	15.361	11	10	65	735228	3.895	735228	10	255
HEK293T	12h-ori1-5_GFP.tif	66356	15.243	11	10	66	1011440	5.4	1011440	10	255
HEK293T	12h-ori1-6_GFP.tif	55873	15.046	11	10	67	840654	4.547	840654	10	255
HEK293T	12h-ori2-1_GFP.tif	48327	16.156	10	10	66	780786	3.933	780786	10	255
HEK293T	12h-ori2-2_GFP.tif	42010	15.591	11	10	67	654964	3.419	654964	10	255
HEK293T	12h-ori2-3_GFP.tif	39668	15.028	10	10	69	596141	3.228	596141	10	255
HEK293T	12h-ori2-4_GFP.tif	45322	14.574	11	10	65	660514	3.688	660514	10	255
HEK293T	12h-ori2-5_GFP.tif	48152	14.453	10	10	67	695926	3.919	695926	10	255
HEK293T	12h-ori2-6_GFP.tif	35697	15.297	10	10	75	546055	2.905	546055	10	255
HEK293T	12h-ori3-1_GFP.tif	51518	15.756	10	10	96	811730	4.193	811730	10	255
HEK293T	12h-ori3-2_GFP.tif	39164	15.491	10	10	73	606672	3.187	606672	10	255
HEK293T	12h-ori3-3_GFP.tif	37800	14.844	10	10	70	561092	3.076	561092	10	255
HEK293T	12h-ori3-4_GFP.tif	42140	15.296	11	10	68	644572	3.429	644572	10	255
HEK293T	12h-ori3-5_GFP.tif	55921	14.757	10	10	68	825211	4.551	825211	10	255
HEK293T	12h-ori3-6_GFP.tif	55571	16.272	10	10	90	904274	4.522	904274	10	255
HEK293T	24h-opt1-1_GFP.tif	483144	35.915	96	10	96	17352184	39.318	17352184	10	255
HEK293T	24h-opt1-2_GFP.tif	451551	38.094	96	10	96	17201473	36.747	17201473	10	255
HEK293T	24h-opt1-3_GFP.tif	606694	35.344	10	10	96	21442932	49.373	21442932	10	255
HEK293T	24h-opt1-5_GFP.tif	541889	36.555	96	10	96	19808931	44.099	19808931	10	255
HEK293T	24h-opt1-6_GFP.tif	490895	39.307	96	10	96	19295600	39.949	19295600	10	255
HEK293T	24h-opt2-1_GFP.tif	630523	34.743	10	10	96	21906123	51.312	21906123	10	255
HEK293T	24h-opt2-3_GFP.tif	632226	35.86	10	10	96	22671596	51.451	22671596	10	255
HEK293T	24h-opt2-4_GFP.tif	675237	36.4	10	10	96	24578670	54.951	24578670	10	255
HEK293T	24h-opt2-5_GFP.tif	687499	35.785	10	10	96	24601994	55.949	24601994	10	255
HEK293T	24h-opt2-6_GFP.tif	676999	34.889	10	10	96	23619660	55.094	23619660	10	255
HEK293T	24h-opt3-1_GFP.tif	435963	38.138	96	10	96	16626787	35.479	16626787	10	255
HEK293T	24h-opt3-2_GFP.tif	490041	39.759	96	10	96	19483465	39.88	19483465	10	255
HEK293T	24h-opt3-3_GFP.tif	529936	37.546	96	10	96	19896861	43.126	19896861	10	255
HEK293T	24h-opt3-4_GFP.tif	603044	36.753	96	10	96	22163804	49.076	22163804	10	255
HEK293T	24h-opt3-5_GFP.tif	587712	37.202	96	10	96	21864121	47.828	21864121	10	255
HEK293T	24h-opt3-6_GFP.tif	568732	40.139	96	10	96	22828276	46.284	22828276	10	255
HEK293T	24h-ori1-1_GFP.tif	164410	17.276	11	10	87	2840294	13.38	2840294	10	255
HEK293T	24h-ori1-2_GFP.tif	200014	17.037	11	10	87	3407660	16.277	3407660	10	255
HEK293T	24h-ori1-3_GFP.tif	200486	17.194	10	10	96	3447208	16.316	3447208	10	255
HEK293T	24h-ori1-4_GFP.tif	204363	16.25	11	10	85	3320962	16.631	3320962	10	255
HEK293T	24h-ori1-5_GFP.tif	182868	17.517	11	10	96	3203365	14.882	3203365	10	255
HEK293T	24h-ori1-6_GFP.tif	170206	17.101	11	10	96	2910676	13.851	2910676	10	255
HEK293T	24h-ori2-1_GFP.tif	213100	18.867	10	10	96	4020524	17.342	4020524	10	255
HEK293T	24h-ori2-2_GFP.tif	174166	21.254	10	10	96	3701788	14.174	3701788	10	255
HEK293T	24h-ori2-3_GFP.tif	172517	19.606	10	10	96	3382386	14.039	3382386	10	255
HEK293T	24h-ori2-4_GFP.tif	156971	19.561	10	10	96	3070434	12.774	3070434	10	255
HEK293T	24h-ori2-5_GFP.tif	158520	20.566	11	10	96	3260125	12.9	3260125	10	255
HEK293T	24h-ori2-6_GFP.tif	140412	21.038	11	10	96	2953933	11.427	2953933	10	255
HEK293T	24h-ori3-1_GFP.tif	100926	16.402	11	10	96	1655427	8.213	1655427	10	255
HEK293T	24h-ori3-2_GFP.tif	105723	16.507	11	10	84	1745177	8.604	1745177	10	255
HEK293T	24h-ori3-3_GFP.tif	106223	17.123	11	10	96	1818857	8.644	1818857	10	255
HEK293T	24h-ori3-4_GFP.tif	136975	15.925	11	10	95	2181300	11.147	2181300	10	255
HEK293T	24h-ori3-5_GFP.tif	136387	16.066	11	10	96	2191205	11.099	2191205	10	255
HEK293T	24h-ori3-6_GFP.tif	117973	16.373	11	10	68	1931608	9.601	1931608	10	255
HEK293T	36h-opt1-1_GFP.tif	515110	40.191	96	10	96	20702810	41.92	20702810	10	255
HEK293T	36h-opt1-2_GFP.tif	533780	38.71	96	10	96	20662440	43.439	20662440	10	255
HEK293T	36h-opt1-3_GFP.tif	698499	37.105	96	10	96	25917549	56.844	25917549	10	255
HEK293T	36h-opt1-4_GFP.tif	701774	36.323	96	10	96	25490629	57.111	25490629	10	255
HEK293T	36h-opt1-5_GFP.tif	637821	38.214	96	10	96	24373686	51.906	24373686	10	255
HEK293T	36h-opt1-6_GFP.tif	623453	38.768	96	10	96	24170304	50.737	24170304	10	255
HEK293T	36h-opt2-1_GFP.tif	564234	38.532	96	10	96	21741182	45.917	21741182	10	255
HEK293T	36h-opt2-2_GFP.tif	616922	38.219	96	10	96	23578040	50.205	23578040	10	255
HEK293T	36h-opt2-3_GFP.tif	590308	37.822	96	10	96	22326388	48.039	22326388	10	255
HEK293T	36h-opt2-4_GFP.tif	646306	38.472	96	10	96	24864986	52.597	24864986	10	255
HEK293T	36h-opt2-5_GFP.tif	663982	39.525	96	10	96	26243615	54.035	26243615	10	255
HEK293T	36h-opt2-6_GFP.tif	736495	37.012	10	10	96	27259068	59.936	27259068	10	255
HEK293T	36h-opt3-1_GFP.tif	581132	39.764	96	10	96	23108371	47.293	23108371	10	255
HEK293T	36h-opt3-2_GFP.tif	583904	42.996	96	10	96	25105358	47.518	25105358	10	255
HEK293T	36h-opt3-3_GFP.tif	593453	42.104	96	10	96	24986816	48.295	24986816	10	255
HEK293T	36h-opt3-4_GFP.tif	600010	41.009	96	10	96	24605788	48.829	24605788	10	255
HEK293T	36h-opt3-5_GFP.tif	563827	39.667	96	10	96	22365178	45.884	22365178	10	255
HEK293T	36h-opt3-6_GFP.tif	708816	38.652	96	10	96	27397301	57.684	27397301	10	255
HEK293T	36h-ori1-1_GFP.tif	160078	17.324	11	10	78	2773174	13.027	2773174	10	255
HEK293T	36h-ori1-2_GFP.tif	132084	16.36	11	10	77	2160955	10.749	2160955	10	255
HEK293T	36h-ori1-3_GFP.tif	133269	16.372	11	10	86	2181899	10.845	2181899	10	255
HEK293T	36h-ori1-4_GFP.tif	119887	16.377	11	10	96	1963419	9.756	1963419	10	255
HEK293T	36h-ori1-5_GFP.tif	109238	16.717	11	10	75	1826150	8.89	1826150	10	255
HEK293T	36h-ori1-6_GFP.tif	102386	16.989	11	10	96	1739408	8.332	1739408	10	255
HEK293T	36h-ori2-1_GFP.tif	166197	22.327	11	10	96	3710724	13.525	3710724	10	255
HEK293T	36h-ori2-2_GFP.tif	137294	21.054	11	10	96	2890569	11.173	2890569	10	255
HEK293T	36h-ori2-3_GFP.tif	141699	19.971	11	10	96	2829887	11.531	2829887	10	255
HEK293T	36h-ori2-4_GFP.tif	139664	20.342	11	10	96	2840983	11.366	2840983	10	255
HEK293T	36h-ori2-5_GFP.tif	117561	19.641	11	10	96	2309060	9.567	2309060	10	255
HEK293T	36h-ori2-6_GFP.tif	130967	20.609	11	10	96	2699125	10.658	2699125	10	255
HEK293T	36h-ori3-1_GFP.tif	154024	18.345	11	10	96	2825594	12.535	2825594	10	255
HEK293T	36h-ori3-2_GFP.tif	140437	17.557	11	10	96	2465697	11.429	2465697	10	255
HEK293T	36h-ori3-3_GFP.tif	126320	17.456	11	10	72	2205023	10.28	2205023	10	255
HEK293T	36h-ori3-4_GFP.tif	106845	16.677	11	10	90	1781878	8.695	1781878	10	255
HEK293T	36h-ori3-5_GFP.tif	119107	16.837	11	10	87	2005423	9.693	2005423	10	255
HEK293T	36h-ori3-6_GFP.tif	127623	17.112	11	10	96	2183879	10.386	2183879	10	255
HEK293T	48h20x-opt1-1_GFP.tif	847126	30.18	10	10	96	25566242	68.939	25566242	10	255
HEK293T	48h20x-opt1-2_GFP.tif	966910	35.774	96	10	96	34590383	78.687	34590383	10	255
HEK293T	48h20x-opt1-4_GFP.tif	772402	31.306	11	10	96	24180812	62.858	24180812	10	255
HEK293T	48h20x-opt2-2_GFP.tif	783791	30.037	10	10	96	23543102	63.785	23543102	10	255
HEK293T	48h20x-opt2-6_GFP.tif	448594	36.719	96	10	96	16472145	36.507	16472145	10	255
HEK293T	48h20x-opt3-1_GFP.tif	1011169	33.508	96	10	96	33882366	82.289	33882366	10	255
HEK293T	48h20x-opt3-2_GFP.tif	934509	33.365	10	10	96	31180160	76.051	31180160	10	255
HEK293T	48h20x-opt3-3_GFP.tif	837604	36.501	96	10	96	30573334	68.164	30573334	10	255
HEK293T	48h20x-opt3-4_GFP.tif	660457	37.096	96	10	96	24500193	53.748	24500193	10	255
HEK293T	48h20x-opt3-5_GFP.tif	743728	32.149	11	10	96	23910160	60.525	23910160	10	255
HEK293T	48h20x-opt3-6_GFP.tif	710502	32.671	10	10	96	23213157	57.821	23213157	10	255
HEK293T	48h20x-ori1-1_GFP.tif	159600	14.087	11	10	96	2248237	12.988	2248237	10	255
HEK293T	48h20x-ori1-2_GFP.tif	106534	14.187	11	10	96	1511392	8.67	1511392	10	255
HEK293T	48h20x-ori1-3_GFP.tif	125617	13.861	11	10	68	1741148	10.223	1741148	10	255
HEK293T	48h20x-ori1-4tif_GFP.tif	147863	14.792	11	10	88	2187215	12.033	2187215	10	255
HEK293T	48h20x-ori1-5_GFP.tif	117677	15.542	11	10	84	1828924	9.577	1828924	10	255
HEK293T	48h20x-ori2-1_GFP.tif	342257	16.083	11	10	82	5504476	27.853	5504476	10	255
HEK293T	48h20x-ori2-2_GFP.tif	355633	16.356	11	10	96	5816597	28.941	5816597	10	255
HEK293T	48h20x-ori2-3_GFP.tif	298116	16.383	11	10	81	4884152	24.261	4884152	10	255
HEK293T	48h20x-ori2-4_GFP.tif	285583	17.004	11	10	96	4856049	23.241	4856049	10	255
HEK293T	48h20x-ori2-5_GFP.tif	249036	16.81	11	10	96	4186182	20.267	4186182	10	255
HEK293T	48h20x-ori2-6_GFP.tif	237007	17.476	11	10	96	4141947	19.288	4141947	10	255
HEK293T	48h20x-ori3-1_GFP.tif	178611	15.255	11	10	67	2724724	14.535	2724724	10	255
HEK293T	48h20x-ori3-2_GFP.tif	176852	14.782	11	10	75	2614260	14.392	2614260	10	255
HEK293T	48h20x-ori3-3_GFP.tif	120838	15.104	11	10	96	1825186	9.834	1825186	10	255
HEK293T	48h20x-ori3-5_GFP.tif	192591	14.768	11	10	75	2844248	15.673	2844248	10	255
HEK293T	48h20x-ori3-7_GFP.tif	137274	15.564	11	10	65	2136524	11.171	2136524	10	255
HEK293T	48h20x-ori3-8_GFP.tif	119191	15.986	11	10	85	1905401	9.7	1905401	10	255
HEK293T	72h-opt1-1_GFP.tif	591761	26.127	11	10	96	15461113	48.158	15461113	10	255
HEK293T	72h-opt1-2_GFP.tif	571302	27.483	11	10	96	15700928	46.493	15700928	10	255
HEK293T	72h-opt1-3_GFP.tif	639636	25.133	11	10	96	16075708	52.054	16075708	10	255
HEK293T	72h-opt1-4_GFP.tif	481936	26.749	11	10	96	12891388	39.22	12891388	10	255
HEK293T	72h-opt1-5_GFP.tif	517281	27.324	11	10	96	14134322	42.096	14134322	10	255
HEK293T	72h-opt1-6_GFP.tif	380102	29.113	11	10	96	11066006	30.933	11066006	10	255
HEK293T	72h-opt2-1_GFP.tif	528880	29.661	11	10	96	15687256	43.04	15687256	10	255
HEK293T	72h-opt2-2_GFP.tif	427852	33.061	11	10	96	14145039	34.819	14145039	10	255
HEK293T	72h-opt2-3_GFP.tif	520815	32.625	11	10	96	16991439	42.384	16991439	10	255
HEK293T	72h-opt2-4_GFP.tif	782853	30.297	11	10	96	23718047	63.709	23718047	10	255
HEK293T	72h-opt2-5_GFP.tif	720634	30.932	11	10	96	22290645	58.645	22290645	10	255
HEK293T	72h-opt2-6_GFP.tif	574714	30.195	11	10	96	17353405	46.77	17353405	10	255
HEK293T	72h-opt3-1_GFP.tif	865698	34.127	11	10	96	29543320	70.451	29543320	10	255
HEK293T	72h-opt3-2_GFP.tif	480539	23.534	11	10	96	11309205	39.106	11309205	10	255
HEK293T	72h-opt3-3_GFP.tif	441056	31.632	10	10	96	13951645	35.893	13951645	10	255
HEK293T	72h-opt3-4_GFP.tif	713825	31.023	10	10	96	22145298	58.091	22145298	10	255
HEK293T	72h-opt3-5_GFP.tif	747059	33.737	11	10	96	25203171	60.796	25203171	10	255
HEK293T	72h-opt3-6_GFP.tif	617979	29.14	10	10	96	18007640	50.291	18007640	10	255
HEK293T	72h-ori1-1_GFP.tif	31062	12.839	11	10	47	398820	2.528	398820	10	255
HEK293T	72h-ori1-2_GFP.tif	22209	12.947	11	10	44	287550	1.807	287550	10	255
HEK293T	72h-ori1-3_GFP.tif	41865	12.943	11	10	49	541861	3.407	541861	10	255
HEK293T	72h-ori1-4_GFP.tif	20532	13.108	10	10	50	269124	1.671	269124	10	255
HEK293T	72h-ori1-5_GFP.tif	39777	12.875	11	10	53	512129	3.237	512129	10	255
HEK293T	72h-ori1-6_GFP.tif	32213	12.671	10	10	52	408186	2.622	408186	10	255
HEK293T	72h-ori2-1_GFP.tif	131639	14.801	11	10	82	1948393	10.713	1948393	10	255
HEK293T	72h-ori2-2_GFP.tif	94814	14.614	11	10	55	1385646	7.716	1385646	10	255
HEK293T	72h-ori2-3_GFP.tif	224803	14.454	11	10	75	3249348	18.295	3249348	10	255
HEK293T	72h-ori2-4_GFP.tif	246321	14.701	11	10	77	3621222	20.046	3621222	10	255
HEK293T	72h-ori2-5_GFP.tif	117308	14.791	11	10	79	1735119	9.547	1735119	10	255
HEK293T	72h-ori2-6_GFP.tif	155106	14.637	11	10	72	2270327	12.623	2270327	10	255
HEK293T	72h-ori3-1_GFP.tif	87009	13.449	11	10	52	1170153	7.081	1170153	10	255
HEK293T	72h-ori3-2_GFP.tif	49631	13.04	11	10	55	647169	4.039	647169	10	255
HEK293T	72h-ori3-3_GFP.tif	81605	13.324	11	10	52	1087327	6.641	1087327	10	255
HEK293T	72h-ori3-4_GFP.tif	95570	13.347	11	10	55	1275530	7.778	1275530	10	255
HEK293T	72h-ori3-5_GFP.tif	76627	13.149	11	10	65	1007559	6.236	1007559	10	255
HEK293T	72h-ori3-6_GFP.tif	82434	13.022	11	10	57	1073445	6.708	1073445	10	255
Hela	hela-12h-opt1-1_GFP.tif	13346	20.075	11	10	92	267918	1.086	267918	10	255
Hela	hela-12h-opt1-2_GFP.tif	6331	15	11	10	68	94966	0.515	94966	10	255
Hela	hela-12h-opt1-3_GFP.tif	9246	25.282	11	10	96	233760	0.752	233760	10	255
Hela	hela-12h-opt2-1_GFP.tif	11407	36.881	11	10	96	420697	0.928	420697	10	255
Hela	hela-12h-opt2-2_GFP.tif	18038	26.107	11	10	96	470923	1.468	470923	10	255
Hela	hela-12h-opt2-3_GFP.tif	9909	21.243	10	10	75	210493	0.806	210493	10	255
Hela	hela-12h-opt3-1_GFP.tif	10426	19.003	11	10	75	198125	0.848	198125	10	255
Hela	hela-12h-opt3-2_GFP.tif	12634	17.803	11	10	96	224923	1.028	224923	10	255
Hela	hela-12h-opt3-3_GFP.tif	9251	15.585	11	10	74	144181	0.753	144181	10	255
Hela	hela-12h-ori_GFP.tif	160	12.113	11	10	75	1938	0.013	1938	10	255
Hela	hela-24h-opt1-1_GFP.tif	69512	28.811	11	10	96	2002737	5.657	2002737	10	255
Hela	hela-24h-opt1-2_GFP.tif	58213	23.213	11	10	96	1351296	4.737	1351296	10	255
Hela	hela-24h-opt1-3_GFP.tif	52936	31.994	11	10	96	1693639	4.308	1693639	10	255
Hela	hela-24h-opt1-4_GFP.tif	58758	23.699	11	10	96	1392535	4.782	1392535	10	255
Hela	hela-24h-opt1-5_GFP.tif	69968	23.867	11	10	96	1669941	5.694	1669941	10	255
Hela	hela-24h-opt1-6_GFP.tif	92135	25.215	11	10	96	2323188	7.498	2323188	10	255
Hela	hela-24h-opt2-1_GFP.tif	65506	28.535	11	10	96	1869223	5.331	1869223	10	255
Hela	hela-24h-opt2-2_GFP.tif	70205	30.859	11	10	96	2166458	5.713	2166458	10	255
Hela	hela-24h-opt2-3_GFP.tif	77308	27.767	11	10	96	2146649	6.291	2146649	10	255
Hela	hela-24h-opt2-4_GFP.tif	54209	28.122	11	10	96	1524439	4.412	1524439	10	255
Hela	hela-24h-opt2-5_GFP.tif	75816	29.612	11	10	96	2245097	6.17	2245097	10	255
Hela	hela-24h-opt2-6_GFP.tif	107634	29.357	11	10	96	3159850	8.759	3159850	10	255
Hela	hela-24h-opt3-1_GFP.tif	49121	30.89	11	10	96	1517331	3.997	1517331	10	255
Hela	hela-24h-opt3-2_GFP.tif	62048	26.774	11	10	96	1661289	5.049	1661289	10	255
Hela	hela-24h-opt3-3_GFP.tif	70669	32.389	11	10	96	2288885	5.751	2288885	10	255
Hela	hela-24h-opt3-4_GFP.tif	124822	29.642	11	10	96	3699968	10.158	3699968	10	255
Hela	hela-24h-opt3-5_GFP.tif	112877	29.047	11	10	96	3278766	9.186	3278766	10	255
Hela	hela-24h-opt3-6_GFP.tif	81972	28.554	11	10	96	2340617	6.671	2340617	10	255
Hela	hela-24h-ori1-1_GFP.tif	111	12.099	11	10	50	1343	0.009	1343	10	255
Hela	hela-24h-ori2-1_GFP.tif	10	20.5	10	10	52	205	0.000814	205	10	255
Hela	hela-24h-ori3-1_GFP.tif	9	21.444	10	10	54	193	0.000732	193	10	255
Hela	hela-24h-ori3-2_GFP.tif	1039	28.366	12	10	57	29472	0.085	29472	10	255
Hela	hela-24h-ori3-3_GFP.tif	35	13.257	10	10	57	464	0.003	464	10	255
Hela	hela-24h20x-opt1-1m_GFP.tif	193817	38.436	96	10	96	7449581	15.773	7449581	10	255
Hela	hela-24h20x-opt1-2m_GFP.tif	83302	38.372	96	10	96	3196445	6.779	3196445	10	255
Hela	hela-24h20x-opt1-3m_GFP.tif	103344	31.564	11	10	96	3261916	8.41	3261916	10	255
Hela	hela-24h20x-opt2-1m_GFP.tif	120931	39.328	96	10	96	4755932	9.841	4755932	10	255
Hela	hela-24h20x-opt2-2m_GFP.tif	101616	30.931	11	10	96	3143104	8.27	3143104	10	255
Hela	hela-24h20x-opt2-3m_GFP.tif	137599	50.834	96	10	96	6994763	11.198	6994763	10	255
Hela	hela-24h20x-opt3-1m_GFP.tif	153710	42.004	96	10	96	6456405	12.509	6456405	10	255
Hela	hela-24h20x-opt3-2m_GFP.tif	248204	42.485	96	10	96	10545034	20.199	10545034	10	255
Hela	hela-24h20x-opt3-3m_GFP.tif	168155	38.104	96	10	96	6407446	13.684	6407446	10	255
Hela	hela-24h20x-ori1-1m_GFP.tif	3213	15.602	11	10	56	50129	0.261	50129	10	255
Hela	hela-24h20x-ori1-2m_GFP.tif	5	29.4	11	11	53	147	0.000407	147	10	255
Hela	hela-24h20x-ori1-3m_GFP.tif	626	11.348	11	10	49	7104	0.051	7104	10	255
Hela	hela-24h20x-ori2-1m_GFP.tif	1771	15.462	18	10	68	27383	0.144	27383	10	255
Hela	hela-24h20x-ori2-2m_GFP.tif	30	14.7	10	10	64	441	0.002	441	10	255
Hela	hela-24h20x-ori2-3m_GFP.tif	1220	12.136	10	10	66	14806	0.099	14806	10	255
Hela	hela-24h20x-ori3-1m_GFP.tif	329	10.957	10	10	70	3605	0.027	3605	10	255
Hela	hela-24h20x-ori3-2m_GFP.tif	2615	11.404	11	10	66	29822	0.213	29822	10	255
Hela	hela-24h20x-ori3-3m_GFP.tif	4961	15.411	10	10	68	76455	0.404	76455	10	255
Hela	hela-36h-opt1-1_GFP.tif	19591	24.831	11	10	96	486468	1.594	486468	10	255
Hela	hela-36h-opt1-2_GFP.tif	60683	28.505	11	10	96	1729780	4.938	1729780	10	255
Hela	hela-36h-opt1-3_GFP.tif	40206	32.415	11	10	96	1303282	3.272	1303282	10	255
Hela	hela-36h-opt1-4_GFP.tif	57762	25.398	11	10	96	1467062	4.701	1467062	10	255
Hela	hela-36h-opt1-5_GFP.tif	66284	21.63	11	10	96	1433733	5.394	1433733	10	255
Hela	hela-36h-opt1-6_GFP.tif	39446	26.322	11	10	96	1038291	3.21	1038291	10	255
Hela	hela-36h-opt2-1_GFP.tif	57667	33.776	96	10	96	1947760	4.693	1947760	10	255
Hela	hela-36h-opt2-2_GFP.tif	70197	33.366	11	10	96	2342194	5.713	2342194	10	255
Hela	hela-36h-opt2-3_GFP.tif	105029	26.974	11	10	96	2833056	8.547	2833056	10	255
Hela	hela-36h-opt2-4_GFP.tif	55087	30.216	11	10	96	1664533	4.483	1664533	10	255
Hela	hela-36h-opt2-5_GFP.tif	48552	34.462	96	10	96	1673209	3.951	1673209	10	255
Hela	hela-36h-opt2-6_GFP.tif	49432	26.216	11	10	96	1295928	4.023	1295928	10	255
Hela	hela-36h-opt3-1_GFP.tif	66142	34.68	96	10	96	2293836	5.383	2293836	10	255
Hela	hela-36h-opt3-2_GFP.tif	85253	33.205	96	10	96	2830854	6.938	2830854	10	255
Hela	hela-36h-opt3-3_GFP.tif	79299	36.484	96	10	96	2893121	6.453	2893121	10	255
Hela	hela-36h-opt3-4_GFP.tif	146588	33.076	96	10	96	4848499	11.929	4848499	10	255
Hela	hela-36h-opt3-5_GFP.tif	133577	33.725	96	10	96	4504846	10.871	4504846	10	255
Hela	hela-36h-opt3-6_GFP.tif	150983	34.817	96	10	96	5256838	12.287	5256838	10	255
Hela	hela-36h-ori1-1_GFP.tif	7	28	10	10	63	196	0.00057	196	10	255
Hela	hela-36h-ori1-2_GFP.tif	354	11.268	10	10	61	3989	0.029	3989	10	255
Hela	hela-36h-ori1-3_GFP.tif	415	10.86	10	10	63	4507	0.034	4507	10	255
Hela	hela-36h-ori1-4_GFP.tif	224	12.496	12	10	63	2799	0.018	2799	10	255
Hela	hela-36h-ori1-5_GFP.tif	12	20.917	10	10	60	251	0.000977	251	10	255
Hela	hela-36h-ori1-6_GFP.tif	7	27.571	10	10	59	193	0.00057	193	10	255
Hela	hela-36h-ori2-1_GFP.tif	8	27.25	10	10	61	218	0.000651	218	10	255
Hela	hela-36h-ori2-2_GFP.tif	8	25.875	10	10	61	207	0.000651	207	10	255
Hela	hela-36h-ori2-3_GFP.tif	8	27.125	10	10	60	217	0.000651	217	10	255
Hela	hela-36h-ori2-4_GFP.tif	43	13.302	10	10	59	572	0.003	572	10	255
Hela	hela-36h-ori2-5_GFP.tif	324	19.284	15	10	63	6248	0.026	6248	10	255
Hela	hela-36h-ori2-6_GFP.tif	10	24.3	11	10	65	243	0.000814	243	10	255
Hela	hela-36h-ori3-1_GFP.tif	19	16.947	10	10	61	322	0.002	322	10	255
Hela	hela-36h-ori3-2_GFP.tif	319	11.602	11	10	60	3701	0.026	3701	10	255
Hela	hela-36h-ori3-3_GFP.tif	69	11.87	10	10	58	819	0.006	819	10	255
Hela	hela-36h-ori3-4_GFP.tif	183	14.639	10	10	60	2679	0.015	2679	10	255
Hela	hela-36h-ori3-5_GFP.tif	8	27.5	10	10	61	220	0.000651	220	10	255
Hela	hela-36h-ori3-6_GFP.tif	10	22.9	10	10	62	229	0.000814	229	10	255
Hela	hela-48h-opt1-1_GFP.tif	91157	21.229	11	10	96	1935208	7.418	1935208	10	255
Hela	hela-48h-opt1-2_GFP.tif	59105	22.09	11	10	96	1305643	4.81	1305643	10	255
Hela	hela-48h-opt1-3_GFP.tif	46513	19.158	11	10	96	891099	3.785	891099	10	255
Hela	hela-48h-opt1-4_GFP.tif	40724	20.161	11	10	96	821037	3.314	821037	10	255
Hela	hela-48h-opt1-5_GFP.tif	71735	18.891	10	10	96	1355127	5.838	1355127	10	255
Hela	hela-48h-opt1-6_GFP.tif	99585	17.345	11	10	96	1727266	8.104	1727266	10	255
Hela	hela-48h-opt2-1_GFP.tif	112840	29.752	11	10	96	3357166	9.183	3357166	10	255
Hela	hela-48h-opt2-2_GFP.tif	109081	25.577	10	10	96	2789928	8.877	2789928	10	255
Hela	hela-48h-opt2-3_GFP.tif	136052	29.369	11	10	96	3995773	11.072	3995773	10	255
Hela	hela-48h-opt2-4_GFP.tif	116599	31.272	10	10	96	3646316	9.489	3646316	10	255
Hela	hela-48h-opt2-5_GFP.tif	148330	31.735	96	10	96	4707208	12.071	4707208	10	255
Hela	hela-48h-opt2-6_GFP.tif	89301	27.081	11	10	96	2418320	7.267	2418320	10	255
Hela	hela-48h-opt3-1_GFP.tif	105749	30.763	11	10	96	3253144	8.606	3253144	10	255
Hela	hela-48h-opt3-2_GFP.tif	102435	29.057	11	10	96	2976411	8.336	2976411	10	255
Hela	hela-48h-opt3-3_GFP.tif	226468	29.103	10	10	96	6590883	18.43	6590883	10	255
Hela	hela-48h-opt3-4_GFP.tif	139972	33.468	96	10	96	4684612	11.391	4684612	10	255
Hela	hela-48h-opt3-5_GFP.tif	110288	35.626	96	10	96	3929133	8.975	3929133	10	255
Hela	hela-48h-opt3-6_GFP.tif	84368	32.728	10	10	96	2761182	6.866	2761182	10	255
Hela	hela-48h-ori1-1_GFP.tif	11	26.273	11	10	76	289	0.000895	289	10	255
Hela	hela-48h-ori1-2_GFP.tif	11	25.455	11	10	79	280	0.000895	280	10	255
Hela	hela-48h-ori1-3_GFP.tif	10	27.1	11	10	76	271	0.000814	271	10	255
Hela	hela-48h-ori1-4_GFP.tif	11	26.364	12	10	79	290	0.000895	290	10	255
Hela	hela-48h-ori1-5_GFP.tif	11	26.545	12	10	72	292	0.000895	292	10	255
Hela	hela-48h-ori1-6_GFP.tif	391	10.936	10	10	75	4276	0.032	4276	10	255
Hela	hela-48h-ori2-1_GFP.tif	10	27.3	11	11	74	273	0.000814	273	10	255
Hela	hela-48h-ori2-2_GFP.tif	11	26.636	11	10	75	293	0.000895	293	10	255
Hela	hela-48h-ori2-3_GFP.tif	12	24.75	12	10	76	297	0.000977	297	10	255
Hela	hela-48h-ori2-4_GFP.tif	25	16.6	10	10	78	415	0.002	415	10	255
Hela	hela-48h-ori2-5_GFP.tif	97	11.959	10	10	75	1160	0.008	1160	10	255
Hela	hela-48h-ori2-6_GFP.tif	10	26.9	11	10	76	269	0.000814	269	10	255
Hela	hela-48h-ori3-1_GFP.tif	11	26.273	11	11	75	289	0.000895	289	10	255
Hela	hela-48h-ori3-2_GFP.tif	10	26.8	11	10	73	268	0.000814	268	10	255
Hela	hela-48h-ori3-3_GFP.tif	11	27.364	11	10	80	301	0.000895	301	10	255
Hela	hela-48h-ori3-4_GFP.tif	14	24.071	12	10	81	337	0.001	337	10	255
Hela	hela-48h-ori3-5_GFP.tif	12	26.75	11	10	81	321	0.000977	321	10	255
Hela	hela-48h-ori3-6_GFP.tif	12	26.25	12	10	81	315	0.000977	315	10	255
Hela	hela-72h20x-opt1-1_GFP.tif	71635	16.895	10	10	95	1210267	5.83	1210267	10	255
Hela	hela-72h20x-opt1-2_GFP.tif	33493	15.335	11	10	60	513619	2.726	513619	10	255
Hela	hela-72h20x-opt1-3_GFP.tif	20424	14.683	11	10	57	299884	1.662	299884	10	255
Hela	hela-72h20x-opt1-4_GFP.tif	30237	14.292	11	10	58	432151	2.461	432151	10	255
Hela	hela-72h20x-opt1-5_GFP.tif	17265	16.928	10	10	96	292262	1.405	292262	10	255
Hela	hela-72h20x-opt1-6_GFP.tif	21457	14.024	10	10	60	300914	1.746	300914	10	255
Hela	hela-72h20x-opt2-1_GFP.tif	69099	26.95	10	10	96	1862205	5.623	1862205	10	255
Hela	hela-72h20x-opt2-2_GFP.tif	108126	22.282	11	10	96	2409285	8.799	2409285	10	255
Hela	hela-72h20x-opt2-3_GFP.tif	116818	20.576	11	10	96	2403624	9.507	2403624	10	255
Hela	hela-72h20x-opt2-4_GFP.tif	104554	21.008	10	10	96	2196493	8.509	2196493	10	255
Hela	hela-72h20x-opt2-5_GFP.tif	111591	26.479	11	10	96	2954857	9.081	2954857	10	255
Hela	hela-72h20x-opt2-6_GFP.tif	113104	23.334	11	10	96	2639208	9.204	2639208	10	255
Hela	hela-72h20x-opt3-1_GFP.tif	113445	28.404	10	10	96	3222281	9.232	3222281	10	255
Hela	hela-72h20x-opt3-2_GFP.tif	104059	23.989	11	10	96	2496301	8.468	2496301	10	255
Hela	hela-72h20x-opt3-3_GFP.tif	215968	27.575	10	10	96	5955383	17.576	5955383	10	255
Hela	hela-72h20x-opt3-4_GFP.tif	237954	27.396	10	10	96	6519081	19.365	6519081	10	255
Hela	hela-72h20x-opt3-5_GFP.tif	125775	29.463	10	10	96	3705702	10.236	3705702	10	255
Hela	hela-72h20x-opt3-6_GFP.tif	109437	23.411	11	10	96	2561978	8.906	2561978	10	255
Hela	hela-72h20x-ori1-1_GFP.tif	49	13.837	10	10	81	678	0.004	678	10	255
Hela	hela-72h20x-ori1-2_GFP.tif	14	23.214	10	10	78	325	0.001	325	10	255
Hela	hela-72h20x-ori1-3_GFP.tif	13	24.231	10	10	78	315	0.001	315	10	255
Hela	hela-72h20x-ori1-4_GFP.tif	104	11.875	10	10	79	1235	0.008	1235	10	255
Hela	hela-72h20x-ori1-5_GFP.tif	37	14.973	10	10	76	554	0.003	554	10	255
Hela	hela-72h20x-ori1-6_GFP.tif	114	11.623	10	10	76	1325	0.009	1325	10	255
Hela	hela-72h20x-ori2-1_GFP.tif	30	16.4	10	10	76	492	0.002	492	10	255
Hela	hela-72h20x-ori2-2_GFP.tif	15	22.6	10	10	76	339	0.001	339	10	255
Hela	hela-72h20x-ori2-3_GFP.tif	15	21.667	10	10	76	325	0.001	325	10	255
Hela	hela-72h20x-ori2-4_GFP.tif	11	25.364	12	10	74	279	0.000895	279	10	255
Hela	hela-72h20x-ori2-5_GFP.tif	15	22.267	10	10	75	334	0.001	334	10	255
Hela	hela-72h20x-ori2-6_GFP.tif	388	10.655	10	10	77	4134	0.032	4134	10	255
Hela	hela-72h20x-ori3-1_GFP.tif	96	12.01	10	10	75	1153	0.008	1153	10	255
Hela	hela-72h20x-ori3-2_GFP.tif	95	11.958	10	10	75	1136	0.008	1136	10	255
Hela	hela-72h20x-ori3-3_GFP.tif	1144	10.275	10	10	77	11755	0.093	11755	10	255
Hela	hela-72h20x-ori3-4_GFP.tif	349	10.725	10	10	77	3743	0.028	3743	10	255
Hela	hela-72h20x-ori3-5_GFP.tif	102	11.873	10	10	76	1211	0.008	1211	10	255
Hela	hela-72h20x-ori3-6_GFP.tif	147	11.252	10	10	76	1654	0.012	1654	10	255
Hela	hela-96h-opt1-1_GFP.tif	122679	11.692	10	10	71	1434317	9.984	1434317	10	255
Hela	hela-96h-opt1-2_GFP.tif	68826	13.775	10	10	70	948070	5.601	948070	10	255
Hela	hela-96h-opt1-3_GFP.tif	62979	11.633	10	10	73	732648	5.125	732648	10	255
Hela	hela-96h-opt1-4_GFP.tif	110014	14.417	10	10	73	1586082	8.953	1586082	10	255
Hela	hela-96h-opt1-5_GFP.tif	184761	11.004	10	10	71	2033155	15.036	2033155	10	255
Hela	hela-96h-opt1-6_GFP.tif	75890	11.879	10	10	73	901479	6.176	901479	10	255
Hela	hela-96h-opt2-1_GFP.tif	544286	13.254	10	10	96	7213733	44.294	7213733	10	255
Hela	hela-96h-opt2-2_GFP.tif	484476	12.57	10	10	96	6089723	39.427	6089723	10	255
Hela	hela-96h-opt2-3_GFP.tif	663860	12.69	10	10	96	8424090	54.025	8424090	10	255
Hela	hela-96h-opt2-4_GFP.tif	702491	12.531	10	10	96	8802985	57.169	8802985	10	255
Hela	hela-96h-opt2-5_GFP.tif	480115	13.486	10	10	96	6474660	39.072	6474660	10	255
Hela	hela-96h-opt2-6_GFP.tif	807042	12.451	10	10	96	10048091	65.677	10048091	10	255
Hela	hela-96h-opt3-1_GFP.tif	1007967	11.676	10	10	96	11768937	82.029	11768937	10	255
Hela	hela-96h-opt3-2_GFP.tif	814962	11.496	10	10	96	9369010	66.322	9369010	10	255
Hela	hela-96h-opt3-3_GFP.tif	987152	12.736	10	10	96	12572463	80.335	12572463	10	255
Hela	hela-96h-opt3-4_GFP.tif	877000	13.77	10	10	96	12075875	71.37	12075875	10	255
Hela	hela-96h-opt3-5_GFP.tif	932650	13.664	10	10	96	12743891	75.899	12743891	10	255
Hela	hela-96h-opt3-6_GFP.tif	1045176	13.773	11	10	96	14395120	85.057	14395120	10	255
Hela	hela-96h-ori1-1_GFP.tif	47040	10.079	10	10	79	474093	3.828	474093	10	255
Hela	hela-96h-ori1-2_GFP.tif	41003	10.096	10	10	77	413950	3.337	413950	10	255
Hela	hela-96h-ori1-3_GFP.tif	123169	10.085	10	10	78	1242218	10.024	1242218	10	255
Hela	hela-96h-ori1-4_GFP.tif	569693	10.154	10	10	80	5784787	46.362	5784787	10	255
Hela	hela-96h-ori1-5_GFP.tif	666561	10.167	10	10	77	6776613	54.245	6776613	10	255
Hela	hela-96h-ori1-6_GFP.tif	568516	10.124	10	10	80	5755799	46.266	5755799	10	255
Hela	hela-96h-ori2-1_GFP.tif	1121773	10.637	11	10	78	11932780	91.29	11932780	10	255
Hela	hela-96h-ori2-2_GFP.tif	649074	10.24	10	10	74	6646714	52.822	6646714	10	255
Hela	hela-96h-ori2-3_GFP.tif	523904	10.264	10	10	79	5377320	42.635	5377320	10	255
Hela	hela-96h-ori2-4_GFP.tif	559201	10.299	10	10	76	5758972	45.508	5758972	10	255
Hela	hela-96h-ori2-5_GFP.tif	628297	10.327	10	10	81	6488421	51.131	6488421	10	255
Hela	hela-96h-ori2-6_GFP.tif	684403	10.289	10	10	80	7041543	55.697	7041543	10	255
Hela	hela-96h-ori3-1_GFP.tif	345471	10.156	10	10	79	3508547	28.115	3508547	10	255
Hela	hela-96h-ori3-2_GFP.tif	396229	10.185	10	10	77	4035770	32.245	4035770	10	255
Hela	hela-96h-ori3-3_GFP.tif	850215	10.485	10	10	76	8914159	69.191	8914159	10	255
Hela	hela-96h-ori3-4_GFP.tif	988307	10.493	10	10	77	10369914	80.429	10369914	10	255
Hela	hela-96h-ori3-5_GFP.tif	655635	10.183	10	10	77	6676080	53.356	6676080	10	255
Hela	hela-96h-ori3-6_GFP.tif	538886	10.191	10	10	82	5491676	43.855	5491676	10	255
HUVECs	huvec-12h-opt2-1_GFP.tif	3086	16.631	10	10	50	51324	0.251	51324	10	255
HUVECs	huvec-12h-opt2-2_GFP.tif	3153	22.776	10	10	74	71812	0.257	71812	10	255
HUVECs	huvec-12h-opt2-3_GFP.tif	5695	14.307	11	10	54	81480	0.463	81480	10	255
HUVECs	huvec-12h-opt3-1_GFP.tif	207	11.377	11	10	67	2355	0.017	2355	10	255
HUVECs	huvec-24h-opt1-1_GFP.tif	13482	13.708	11	10	72	184810	1.097	184810	10	255
HUVECs	huvec-24h-opt1-2_GFP.tif	31217	17.991	11	10	87	561610	2.54	561610	10	255
HUVECs	huvec-24h-opt1-3_GFP.tif	23232	17.011	11	10	75	395188	1.891	395188	10	255
HUVECs	huvec-24h-opt1-4_GFP.tif	24056	16.223	11	10	71	390249	1.958	390249	10	255
HUVECs	huvec-24h-opt1-5_GFP.tif	25297	16.377	11	10	75	414281	2.059	414281	10	255
HUVECs	huvec-24h-opt1-6_GFP.tif	18639	18.061	11	10	96	336631	1.517	336631	10	255
HUVECs	huvec-24h-opt2-1_GFP.tif	20568	20.38	11	10	86	419169	1.674	419169	10	255
HUVECs	huvec-24h-opt2-2_GFP.tif	25724	17.842	10	10	71	458970	2.093	458970	10	255
HUVECs	huvec-24h-opt2-3_GFP.tif	30331	15.102	11	10	79	458061	2.468	458061	10	255
HUVECs	huvec-24h-opt2-4_GFP.tif	32919	15.556	11	10	76	512092	2.679	512092	10	255
HUVECs	huvec-24h-opt2-5_GFP.tif	26449	15.836	11	10	74	418841	2.152	418841	10	255
HUVECs	huvec-24h-opt2-6_GFP.tif	61785	19.815	11	10	96	1224242	5.028	1224242	10	255
HUVECs	huvec-24h-opt3-1_GFP.tif	28572	14.273	11	10	75	407808	2.325	407808	10	255
HUVECs	huvec-24h-opt3-2_GFP.tif	35313	15.034	11	10	73	530907	2.874	530907	10	255
HUVECs	huvec-24h-opt3-3_GFP.tif	26486	16.812	11	10	85	445286	2.155	445286	10	255
HUVECs	huvec-24h-opt3-4_GFP.tif	22572	13.951	11	10	93	314901	1.837	314901	10	255
HUVECs	huvec-24h-opt3-5_GFP.tif	23257	16.606	11	10	83	386198	1.893	386198	10	255
HUVECs	huvec-24h-opt3-6_GFP.tif	13583	14.738	11	10	74	200180	1.105	200180	10	255
HUVECs	huvec-24h-ori1-1_GFP.tif	509	11.191	11	10	73	5696	0.041	5696	10	255
HUVECs	huvec-24h-ori1-2_GFP.tif	367	12.649	10	10	70	4642	0.03	4642	10	255
HUVECs	huvec-24h-ori1-3_GFP.tif	234	11.098	10	10	70	2597	0.019	2597	10	255
HUVECs	huvec-24h-ori2-1_GFP.tif	1563	12.682	11	10	73	19822	0.127	19822	10	255
HUVECs	huvec-24h-ori2-2_GFP.tif	1020	11.458	11	10	75	11687	0.083	11687	10	255
HUVECs	huvec-24h-ori2-3_GFP.tif	3113	12.369	10	10	69	38504	0.253	38504	10	255
HUVECs	huvec-24h-ori3-1_GFP.tif	819	11.3	11	10	71	9255	0.067	9255	10	255
HUVECs	huvec-24h-ori3-2_GFP.tif	2125	12.411	11	10	74	26373	0.173	26373	10	255
HUVECs	huvec-24h-ori3-3_GFP.tif	57	13.246	10	10	73	755	0.005	755	10	255
HUVECs	huvec-36h-opt1-1_GFP.tif	27908	14.752	11	10	59	411703	2.271	411703	10	255
HUVECs	huvec-36h-opt1-2_GFP.tif	34588	20.267	11	10	78	701012	2.815	701012	10	255
HUVECs	huvec-36h-opt1-3_GFP.tif	40941	20.326	11	10	96	832157	3.332	832157	10	255
HUVECs	huvec-36h-opt1-4_GFP.tif	30488	22.341	11	10	96	681140	2.481	681140	10	255
HUVECs	huvec-36h-opt1-5_GFP.tif	26694	17.861	11	10	96	476782	2.172	476782	10	255
HUVECs	huvec-36h-opt1-6_GFP.tif	47322	19.935	11	10	96	943351	3.851	943351	10	255
HUVECs	huvec-36h-opt2-1_GFP.tif	74490	20.527	11	10	96	1529091	6.062	1529091	10	255
HUVECs	huvec-36h-opt2-2_GFP.tif	85736	18.859	11	10	96	1616883	6.977	1616883	10	255
HUVECs	huvec-36h-opt2-3_GFP.tif	85233	21.001	11	10	96	1790007	6.936	1790007	10	255
HUVECs	huvec-36h-opt2-4_GFP.tif	96626	21.971	11	10	96	2122932	7.863	2122932	10	255
HUVECs	huvec-36h-opt2-5_GFP.tif	95904	21.18	11	10	96	2031211	7.805	2031211	10	255
HUVECs	huvec-36h-opt2-6_GFP.tif	67718	25.727	11	10	96	1742148	5.511	1742148	10	255
HUVECs	huvec-36h-opt3-1_GFP.tif	15838	19.615	11	10	58	310657	1.289	310657	10	255
HUVECs	huvec-36h-opt3-2_GFP.tif	20212	20.276	11	10	76	409812	1.645	409812	10	255
HUVECs	huvec-36h-opt3-3_GFP.tif	46191	18.339	11	10	96	847102	3.759	847102	10	255
HUVECs	huvec-36h-opt3-4_GFP.tif	40004	19.544	11	10	96	781820	3.256	781820	10	255
HUVECs	huvec-36h-opt3-5_GFP.tif	14927	21.064	11	10	96	314419	1.215	314419	10	255
HUVECs	huvec-36h-opt3-6_GFP.tif	18119	21.87	11	10	96	396264	1.475	396264	10	255
HUVECs	huvec-36h-ori1-1_GFP.tif	789	10.738	10	10	32	8472	0.064	8472	10	255
HUVECs	huvec-36h-ori1-2_GFP.tif	654	14.943	18	10	44	9773	0.053	9773	10	255
HUVECs	huvec-36h-ori1-3_GFP.tif	64	11.734	10	10	52	751	0.005	751	10	255
HUVECs	huvec-36h-ori2-1_GFP.tif	2673	12.202	11	10	50	32616	0.218	32616	10	255
HUVECs	huvec-36h-ori2-2_GFP.tif	5958	12.185	10	10	52	72601	0.485	72601	10	255
HUVECs	huvec-36h-ori2-3_GFP.tif	840	11.671	10	10	55	9804	0.068	9804	10	255
HUVECs	huvec-36h-ori2-4_GFP.tif	1072	11.057	10	10	57	11853	0.087	11853	10	255
HUVECs	huvec-36h-ori2-5_GFP.tif	2127	11.616	10	10	55	24707	0.173	24707	10	255
HUVECs	huvec-36h-ori2-6_GFP.tif	1899	11.21	11	10	57	21288	0.155	21288	10	255
HUVECs	huvec-36h-ori3-1_GFP.tif	1272	13.011	11	10	54	16550	0.104	16550	10	255
HUVECs	huvec-36h-ori3-2_GFP.tif	1693	11.559	11	10	55	19570	0.138	19570	10	255
HUVECs	huvec-36h-ori3-3_GFP.tif	523	12.187	10	10	56	6374	0.043	6374	10	255
HUVECs	huvec-36h-ori3-4_GFP.tif	1038	11.919	10	10	54	12372	0.084	12372	10	255
HUVECs	huvec-36h-ori3-5_GFP.tif	351	10.721	10	10	55	3763	0.029	3763	10	255
HUVECs	huvec-36h-ori3-6_GFP.tif	1000	15.069	11	10	56	15069	0.081	15069	10	255
HUVECs	huvec-48h-opt1-1_GFP.tif	61251	18.958	11	10	96	1161191	4.985	1161191	10	255
HUVECs	huvec-48h-opt1-2_GFP.tif	79299	20.394	11	10	96	1617228	6.453	1617228	10	255
HUVECs	huvec-48h-opt1-3_GFP.tif	69289	20.637	11	10	96	1429916	5.639	1429916	10	255
HUVECs	huvec-48h-opt1-4_GFP.tif	59555	21.513	11	10	96	1281189	4.847	1281189	10	255
HUVECs	huvec-48h-opt1-5_GFP.tif	53209	22.62	11	10	96	1203603	4.33	1203603	10	255
HUVECs	huvec-48h-opt1-6_GFP.tif	85205	21.361	11	10	96	1820024	6.934	1820024	10	255
HUVECs	huvec-48h-opt2-1_GFP.tif	74954	22.171	11	10	96	1661787	6.1	1661787	10	255
HUVECs	huvec-48h-opt2-2_GFP.tif	110062	22.487	11	10	96	2474953	8.957	2474953	10	255
HUVECs	huvec-48h-opt2-3_GFP.tif	113173	23.102	11	10	96	2614546	9.21	2614546	10	255
HUVECs	huvec-48h-opt2-4_GFP.tif	72771	26.505	11	10	96	1928759	5.922	1928759	10	255
HUVECs	huvec-48h-opt2-5_GFP.tif	37490	22.458	11	10	96	841963	3.051	841963	10	255
HUVECs	huvec-48h-opt2-6_GFP.tif	126249	22.304	11	10	96	2815879	10.274	2815879	10	255
HUVECs	huvec-48h-opt3-1_GFP.tif	32592	24.98	11	10	96	814135	2.652	814135	10	255
HUVECs	huvec-48h-opt3-2_GFP.tif	28429	26.443	11	10	96	751749	2.314	751749	10	255
HUVECs	huvec-48h-opt3-3_GFP.tif	40804	19.98	11	10	96	815244	3.321	815244	10	255
HUVECs	huvec-48h-opt3-4_GFP.tif	86622	23.347	11	10	96	2022353	7.049	2022353	10	255
HUVECs	huvec-48h-opt3-5_GFP.tif	62744	24.093	11	10	96	1511707	5.106	1511707	10	255
HUVECs	huvec-48h-opt3-6_GFP.tif	25124	19.868	11	10	83	499158	2.045	499158	10	255
HUVECs	huvec-48h-ori1-1_GFP.tif	2333	11.604	11	10	26	27073	0.19	27073	10	255
HUVECs	huvec-48h-ori1-2_GFP.tif	2700	11.864	10	10	33	32034	0.22	32034	10	255
HUVECs	huvec-48h-ori1-3_GFP.tif	679	14.72	10	10	34	9995	0.055	9995	10	255
HUVECs	huvec-48h-ori1-4_GFP.tif	1326	12.374	10	10	36	16408	0.108	16408	10	255
HUVECs	huvec-48h-ori1-5_GFP.tif	2814	12.414	10	10	37	34932	0.229	34932	10	255
HUVECs	huvec-48h-ori1-6_GFP.tif	4871	11.738	10	10	38	57177	0.396	57177	10	255
HUVECs	huvec-48h-ori2-1_GFP.tif	2396	12.708	11	10	37	30448	0.195	30448	10	255
HUVECs	huvec-48h-ori2-2_GFP.tif	7580	12.404	11	10	40	94023	0.617	94023	10	255
HUVECs	huvec-48h-ori2-3_GFP.tif	2161	16.044	10	10	40	34672	0.176	34672	10	255
HUVECs	huvec-48h-ori2-4_GFP.tif	3506	11.831	11	10	43	41480	0.285	41480	10	255
HUVECs	huvec-48h-ori2-5_GFP.tif	8116	14.364	11	10	58	116582	0.66	116582	10	255
HUVECs	huvec-48h-ori2-6_GFP.tif	8123	14.913	11	10	47	121139	0.661	121139	10	255
HUVECs	huvec-48h-ori3-1_GFP.tif	1859	11.499	10	10	45	21376	0.151	21376	10	255
HUVECs	huvec-48h-ori3-2_GFP.tif	2757	11.687	10	10	47	32221	0.224	32221	10	255
HUVECs	huvec-48h-ori3-3_GFP.tif	2340	13.416	11	10	46	31393	0.19	31393	10	255
HUVECs	huvec-48h-ori3-4_GFP.tif	2919	13.254	11	10	46	38688	0.238	38688	10	255
HUVECs	huvec-48h-ori3-5_GFP.tif	2548	14.924	10	10	47	38027	0.207	38027	10	255
HUVECs	huvec-48h-ori3-6_GFP.tif	2357	13.334	11	10	48	31428	0.192	31428	10	255
HUVECs	huvec-72h-opt1-1_GFP.tif	86982	19.491	11	10	96	1695392	7.079	1695392	10	255
HUVECs	huvec-72h-opt1-2_GFP.tif	60548	23.83	11	10	96	1442882	4.927	1442882	10	255
HUVECs	huvec-72h-opt1-3_GFP.tif	74480	19.145	11	10	96	1425931	6.061	1425931	10	255
HUVECs	huvec-72h-opt1-4_GFP.tif	86800	24.192	11	10	96	2099895	7.064	2099895	10	255
HUVECs	huvec-72h-opt1-5_GFP.tif	114194	26.169	11	10	96	2988346	9.293	2988346	10	255
HUVECs	huvec-72h-opt1-6_GFP.tif	113360	23.194	11	10	96	2629263	9.225	2629263	10	255
HUVECs	huvec-72h-opt2-1_GFP.tif	63009	20.809	11	10	96	1311133	5.128	1311133	10	255
HUVECs	huvec-72h-opt2-2_GFP.tif	101297	23.798	11	10	96	2410632	8.244	2410632	10	255
HUVECs	huvec-72h-opt2-3_GFP.tif	160631	23.294	11	10	96	3741706	13.072	3741706	10	255
HUVECs	huvec-72h-opt2-4_GFP.tif	204077	22.818	11	10	96	4656638	16.608	4656638	10	255
HUVECs	huvec-72h-opt2-5_GFP.tif	126152	20.583	11	10	96	2596625	10.266	2596625	10	255
HUVECs	huvec-72h-opt2-6_GFP.tif	183977	22.711	11	10	96	4178238	14.972	4178238	10	255
HUVECs	huvec-72h-opt3-1_GFP.tif	49450	29.728	11	10	96	1470043	4.024	1470043	10	255
HUVECs	huvec-72h-opt3-2_GFP.tif	43047	27.766	11	10	96	1195257	3.503	1195257	10	255
HUVECs	huvec-72h-opt3-3_GFP.tif	43101	26.721	11	10	96	1151722	3.508	1151722	10	255
HUVECs	huvec-72h-opt3-4_GFP.tif	67700	22.563	11	10	96	1527522	5.509	1527522	10	255
HUVECs	huvec-72h-opt3-5_GFP.tif	74001	24.852	11	10	96	1839068	6.022	1839068	10	255
HUVECs	huvec-72h-opt3-6_GFP.tif	82281	23.239	11	10	96	1912150	6.696	1912150	10	255
HUVECs	huvec-72h-ori1-1_GFP.tif	3575	13.915	11	10	33	49745	0.291	49745	10	255
HUVECs	huvec-72h-ori1-2_GFP.tif	2217	15.497	11	10	45	34356	0.18	34356	10	255
HUVECs	huvec-72h-ori1-3_GFP.tif	3012	13.674	12	10	42	41185	0.245	41185	10	255
HUVECs	huvec-72h-ori1-4_GFP.tif	2016	14.003	11	10	45	28231	0.164	28231	10	255
HUVECs	huvec-72h-ori1-5_GFP.tif	2865	13.903	11	10	44	39833	0.233	39833	10	255
HUVECs	huvec-72h-ori1-6_GFP.tif	3997	14.968	10	10	46	59828	0.325	59828	10	255
HUVECs	huvec-72h-ori2-1_GFP.tif	3182	18.778	11	10	59	59751	0.259	59751	10	255
HUVECs	huvec-72h-ori2-2_GFP.tif	3665	18.874	12	10	76	69175	0.298	69175	10	255
HUVECs	huvec-72h-ori2-3_GFP.tif	3562	13.508	11	10	46	48114	0.29	48114	10	255
HUVECs	huvec-72h-ori2-4_GFP.tif	4154	13.126	11	10	47	54526	0.338	54526	10	255
HUVECs	huvec-72h-ori2-5_GFP.tif	5099	14.078	11	10	48	71784	0.415	71784	10	255
HUVECs	huvec-72h-ori2-6_GFP.tif	4701	18.974	11	10	55	89198	0.383	89198	10	255
HUVECs	huvec-72h-ori3-1_GFP.tif	3400	16.003	11	10	57	54410	0.277	54410	10	255
HUVECs	huvec-72h-ori3-2_GFP.tif	3106	13.996	10	10	47	43472	0.253	43472	10	255
HUVECs	huvec-72h-ori3-3_GFP.tif	1965	13.232	11	10	48	26000	0.16	26000	10	255
HUVECs	huvec-72h-ori3-4_GFP.tif	5240	15.141	11	10	50	79337	0.426	79337	10	255
HUVECs	huvec-72h-ori3-5_GFP.tif	4192	14.745	11	10	50	61813	0.341	61813	10	255
HUVECs	huvec-72h-ori3-6_GFP.tif	6518	14.746	11	10	57	96113	0.53	96113	10	255
HUVECs	huvec-96h-opt1-1_GFP.tif	168906	21.003	10	10	96	3547483	13.746	3547483	10	255
HUVECs	huvec-96h-opt1-2_GFP.tif	131982	20.444	10	10	96	2698260	10.741	2698260	10	255
HUVECs	huvec-96h-opt1-3_GFP.tif	180676	18.846	10	10	96	3405044	14.703	3405044	10	255
HUVECs	huvec-96h-opt1-4_GFP.tif	196908	21.332	10	10	96	4200515	16.024	4200515	10	255
HUVECs	huvec-96h-opt1-5_GFP.tif	249005	21.089	10	10	96	5251317	20.264	5251317	10	255
HUVECs	huvec-96h-opt1-6_GFP.tif	175740	20.231	10	10	96	3555419	14.302	3555419	10	255
HUVECs	huvec-96h-opt2-1_GFP.tif	165833	17.94	10	10	96	2975125	13.496	2975125	10	255
HUVECs	huvec-96h-opt2-2_GFP.tif	201471	20.07	10	10	96	4043588	16.396	4043588	10	255
HUVECs	huvec-96h-opt2-3_GFP.tif	250698	17.917	10	10	96	4491868	20.402	4491868	10	255
HUVECs	huvec-96h-opt2-4_GFP.tif	426598	19.33	10	10	96	8246040	34.717	8246040	10	255
HUVECs	huvec-96h-opt2-5_GFP.tif	344529	18.273	10	10	96	6295574	28.038	6295574	10	255
HUVECs	huvec-96h-opt2-6_GFP.tif	389557	17.388	10	10	96	6773785	31.702	6773785	10	255
HUVECs	huvec-96h-opt3-1_GFP.tif	84342	19.984	11	10	96	1685510	6.864	1685510	10	255
HUVECs	huvec-96h-opt3-2_GFP.tif	142730	23.693	11	10	96	3381701	11.615	3381701	10	255
HUVECs	huvec-96h-opt3-3_GFP.tif	167027	24.369	10	10	96	4070340	13.593	4070340	10	255
HUVECs	huvec-96h-opt3-4_GFP.tif	202368	18.983	10	10	96	3841521	16.469	3841521	10	255
HUVECs	huvec-96h-opt3-5_GFP.tif	216092	20.565	10	10	96	4443978	17.586	4443978	10	255
HUVECs	huvec-96h-opt3-6_GFP.tif	262180	18.877	11	10	96	4949252	21.336	4949252	10	255
HUVECs	huvec-96h-ori1-1_GFP.tif	4538	14.252	10	10	38	64676	0.369	64676	10	255
HUVECs	huvec-96h-ori1-2_GFP.tif	7349	13.85	10	10	51	101787	0.598	101787	10	255
HUVECs	huvec-96h-ori1-3_GFP.tif	5469	14.706	10	10	52	80426	0.445	80426	10	255
HUVECs	huvec-96h-ori1-4_GFP.tif	3636	15.729	11	10	53	57192	0.296	57192	10	255
HUVECs	huvec-96h-ori1-5_GFP.tif	6424	14.247	10	10	58	91523	0.523	91523	10	255
HUVECs	huvec-96h-ori1-6_GFP.tif	10043	15.432	10	10	58	154983	0.817	154983	10	255
HUVECs	huvec-96h-ori2-1_GFP.tif	8566	16.472	10	10	61	141098	0.697	141098	10	255
HUVECs	huvec-96h-ori2-2_GFP.tif	14326	13.513	10	10	60	193592	1.166	193592	10	255
HUVECs	huvec-96h-ori2-3_GFP.tif	10804	15.05	10	10	77	162602	0.879	162602	10	255
HUVECs	huvec-96h-ori2-4_GFP.tif	4735	20.427	10	10	61	96724	0.385	96724	10	255
HUVECs	huvec-96h-ori2-5_GFP.tif	5535	20.12	11	10	64	111363	0.45	111363	10	255
HUVECs	huvec-96h-ori2-6_GFP.tif	7237	20.222	10	10	67	146349	0.589	146349	10	255
HUVECs	huvec-96h-ori3-1_GFP.tif	7504	14.214	10	10	66	106665	0.611	106665	10	255
HUVECs	huvec-96h-ori3-2_GFP.tif	9012	15.158	10	10	62	136606	0.733	136606	10	255
HUVECs	huvec-96h-ori3-3_GFP.tif	14645	12.374	10	10	66	181224	1.192	181224	10	255
HUVECs	huvec-96h-ori3-4_GFP.tif	6545	15.083	10	10	67	98715	0.533	98715	10	255
HUVECs	huvec-96h-ori3-5_GFP.tif	5220	13.347	10	10	71	69671	0.425	69671	10	255
HUVECs	huvec-96h-ori3-6_GFP.tif	11293	12.78	10	10	80	144326	0.919	144326	10	255
